# Supplementary material for: Mutation of ACX1, a Jasmonic Acid Biosynthetic Enzyme, Leads to Petal Degeneration in Chinese Cabbage (Brassica campestris ssp. pekinensis)
Source: Int J Mol Sci. 2019 May 10;20(9):2310. doi: 10.3390/ijms20092310 (PMC6539522; doi:10.3390/ijms20092310)
Supplement: Supplementary file 1 [file ijms-20-02310-s001.zip]

Archive with 12 entries (11 files):
- Supplementary files/
- Supplementary files/Figure S1.  A standard curve for H2O2..tif
- Supplementary files/Figure S2. Standard curves for jasmonic acid and methyl jasmonate..tif
- Supplementary files/Figure S3. Jasmonic acid (JA) biosynthesis in the a┴-linolenic acid metabolic pathway..tif
- Supplementary files/Table S1. Primers used in this study..xlsx
- Supplementary files/Table S2 Statistics of transcriptome data of FT, pdm and pJA plants..xlsx
- Supplementary files/Table S3. List of DEGs detected in a comparison between FT and pdm..xlsx
- Supplementary files/Table S4. List of DEGs detected in a comparison between pJA and pdm..xlsx
- Supplementary files/Table S5. List of DEGs with consistent expressional tendencies detected in comparisons between FT and pdm and pJA and pdm..xlsx
- Supplementary files/Table S6. List of GO terms identified in comparisons between FT and pdm and pJA and pdm..xlsx
- Supplementary files/Table S7. List of KEGG pathways identified in comparison between FT and pdm and pJA and pdm..xlsx
- Supplementary files/Table S8. List of floral organ development-related genes identified among DEGs (pdm vs. FT)..xlsx
