# Supplementary material for: Mutation of ACX1, a Jasmonic Acid Biosynthetic Enzyme, Leads to Petal Degeneration in Chinese Cabbage (Brassica campestris ssp. pekinensis)
Source: Int J Mol Sci. 2019 May 10;20(9):2310. doi: 10.3390/ijms20092310 (PMC6539522; doi:10.3390/ijms20092310)
Supplement: Supplementary file 1 [file ijms-20-02310-s001.zip › Supplementary files/Table S1. Primers used in this study..xlsx]

## Sheet: Table S2
Gene Symbol	Primer sequences
	Forward (5′-3′)	Reverse (5′-3′)
Bra038448	GGCGTTACAACATCCGTCTATT	GGGAAGCAGATTCGCCAG
Bra011740	TGACTGCGAAAGCGAGGAAG	CGAAGCCTTATCCGTCTTATTTG
Bra021586	CCTTCTTCAATGAGGCACCG	GATGGAAGTCTGAGCCTTTCTGAT
Bra020616	TGGTTACTACCCCAGCAATGTCA	GTTCTCGGCACACTCGCTGA
Bra036131	GCACCATAGCCAGTTAGGGAT	TGATTTCAAGTAAAGGGTTTCTCC
Bra004312	AAAGGTAGTAAAGAAGGGAAAGATGAG	GGGTTAAGGTATCGTTACGGTAGA
Bra033931	ACTTCAACCGCCATATCCATAC	GCTCGATTTCAGGGGACAAT
Bra033930	ATGAGGCATGAGGAGAACTACTTAGAC	GCTTGGGATTTGCAGAACTTGA
Bra004361	TGGTCGATGGAGTATAACAGGC	CTTTGGAGTTCATTGACGGAGT
Bra025300	AAACAAACCGATGTAGCAGCAAC	GCCCCAATAGTTTTCACCAGTT
Bra039067	AAACAAACCGATGTGACAGCAA	GTTGTAGTCGCAGTCACAGTTGG
Bra040093	CAAGACATAGGAGGCAAAGGAGTA	GACCTGTGAGTATAAGGAACGGAG
Actin	CGAAACAACTTACAACTCCA	CTCTTTGCTCATACGGTCA
