# Supplementary material for: Mutation of ACX1, a Jasmonic Acid Biosynthetic Enzyme, Leads to Petal Degeneration in Chinese Cabbage (Brassica campestris ssp. pekinensis)
Source: Int J Mol Sci. 2019 May 10;20(9):2310. doi: 10.3390/ijms20092310 (PMC6539522; doi:10.3390/ijms20092310)
Supplement: Supplementary file 1 [file ijms-20-02310-s001.zip › Supplementary files/Table S2 Statistics of transcriptome data of FT, pdm and pJA plants..xlsx]

## Sheet: Sheet1
Sample name	Raw reads	clean reads	Effective reads ration	Total mapped (mapping rate, %)	Multiple mapped (mapping rate, %)	Uniquely mapped (mapping rate, %)
‘FT’1	57425926	56907426	99.1	50706159	1148602	49557557
				0.891	0.0202	0.8708
‘FT’2	51361100	50914076	99.13	45445375	1014112	44431263
				0.8926	0.0199	0.8727
‘FT’3	44912730	44486404	99.05	39610872	905133	38705739
				0.8904	0.0203	0.8701
pdm 1	35519010	34984126	98.49	31067241	812733	30254508
				0.888	0.0232	0.8648
pdm 2	51252484	50808738	99.13	45456321	1112553	44343768
				0.8947	0.0219	0.8728
pdm 3	48146056	47790450	99.26	42910186	1044113	41866073
				0.8979	0.0218	0.876
pJA 1	54648310	53132196	97.23	47251422	1144859	46106563
				0.8893	0.0215	0.8678
pJA 2	62406928	61114892	97.93	53975654	1190586	52785068
				0.8832	0.0195	0.8637
pJA 3	59450338	57858820	97.32	51735719	1120082	50615637
				0.8942	0.0194	0.8748
Numbers in parenthesis represent percentages of the total number of clean reads
