# Supplementary material for: Mutation of ACX1, a Jasmonic Acid Biosynthetic Enzyme, Leads to Petal Degeneration in Chinese Cabbage (Brassica campestris ssp. pekinensis)
Source: Int J Mol Sci. 2019 May 10;20(9):2310. doi: 10.3390/ijms20092310 (PMC6539522; doi:10.3390/ijms20092310)
Supplement: Supplementary file 1 [file ijms-20-02310-s001.zip › Supplementary files/Table S3. List of DEGs detected in a comparison between FT and pdm..xlsx]

## Sheet: FTvspdm
ID	chromosome	start	end	length	FT_readcount	pdm_readcount	log2FoldChange	pval	padj	significant	Blast swiss prot
Bra000231	A03	10072134	10073879	978	2961.05	501.883	2.5607	0	0	Up	sp|O22216|GPDHC_ARATH Glycerol-3-phosphate dehydrogenase [NAD(+)] GPDHC1, cytosolic OS=Arabidopsis thaliana GN=GPDHC1 PE=2 SV=1//0
Bra000384	A03	10875850	10878101	1545	7376.67	691.147	3.4159	0	0	Up	sp|P17688|AROA_BRANA 3-phosphoshikimate 1-carboxyvinyltransferase, chloroplastic OS=Brassica napus PE=3 SV=1//0
Bra000410	A03	11002378	11003504	564	6635.12	1000.99	2.7287	0	0	Up	sp|P42750|UBC6_ARATH Ubiquitin-conjugating enzyme E2 6 OS=Arabidopsis thaliana GN=UBC6 PE=2 SV=2//9.54399e-105
Bra000460	A03	11233249	11234131	648	24745.8	3914.38	2.6603	0	0	Up	sp|Q96266|GSTF8_ARATH Glutathione S-transferase F8, chloroplastic OS=Arabidopsis thaliana GN=GSTF8 PE=1 SV=3//3.59498e-130
Bra000538	A03	11663078	11665462	495	3310.04	316.238	3.3878	0	0	Up	sp|Q8GW46|YAB5_ARATH Axial regulator YABBY 5 OS=Arabidopsis thaliana GN=YAB5 PE=1 SV=1//1.12017e-109
Bra000603	A03	12026966	12029606	1368	20331.3	2436.2	3.061	0	0	Up	sp|Q9LTX3|PPOX1_ARATH Pyridoxine/pyridoxamine 5&apos;-phosphate oxidase 1, chloroplastic OS=Arabidopsis thaliana GN=PPOX1 PE=1 SV=1//0
Bra000615	A03	12088856	12090510	1086	15635.5	245.017	5.9958	0	0	Up	sp|Q9FGR9|CEP1_ARATH KDEL-tailed cysteine endopeptidase CEP1 OS=Arabidopsis thaliana GN=CEP1 PE=2 SV=1//0
Bra000825	A03	13391744	13392962	921	2264.29	217.306	3.3813	0	0	Up	-//-
Bra001002	A03	14348726	14349400	582	1134.41	10.0578	6.8175	0	0	Up	sp|C3S7F0|OLES1_BRANA Oleosin S1-2 OS=Brassica napus GN=S1 PE=1 SV=1//7.68594e-115
Bra001003	A03	14350235	14352133	1146	8014.35	52.2388	7.2613	0	0	Up	sp|Q8H0T6|PPT2_ARATH Phosphoenolpyruvate/phosphate translocator 2, chloroplastic OS=Arabidopsis thaliana GN=PPT2 PE=2 SV=1//0
Bra001005	A03	14365018	14365921	627	9918.24	439.75	4.4953	0	0	Up	sp|Q9SSA1|MYB57_ARATH Transcription factor MYB57 OS=Arabidopsis thaliana GN=MYB57 PE=2 SV=1//6.79623e-109
Bra001115	A03	14852979	14853994	792	3376.74	161.366	4.3872	0	0	Up	sp|Q8GYX9|WDL1_ARATH Protein WVD2-like 1 OS=Arabidopsis thaliana GN=WDL1 PE=1 SV=1//2.406e-109
Bra001420	A03	16315625	16316856	459	12048	921.453	3.7087	0	0	Up	sp|Q54SW1|Y2179_DICDI Putative phosphatidylglycerol/phosphatidylinositol transfer protein DDB_G0282179 OS=Dictyostelium discoideum GN=DDB_G0282179 PE=3 SV=2//1.35099e-15
Bra001545	A03	16966646	16972845	5304	5625.57	1121.59	2.3265	0	0	Up	sp|Q9LUM0|FAB1B_ARATH 1-phosphatidylinositol-3-phosphate 5-kinase FAB1B OS=Arabidopsis thaliana GN=FAB1B PE=2 SV=1//0
Bra001606	A03	17384774	17386386	642	1285.57	88.1153	3.8669	0	0	Up	sp|Q9LVZ8|LOR12_ARATH Protein LURP-one-related 12 OS=Arabidopsis thaliana GN=At3g15810 PE=2 SV=1//2.4842e-140
Bra001626	A03	17533686	17535004	750	3956.12	312.835	3.6606	0	0	Up	sp|Q41951|TIP21_ARATH Aquaporin TIP2-1 OS=Arabidopsis thaliana GN=TIP2-1 PE=1 SV=2//5.68896e-149
Bra001825	A03	18694015	18695906	1569	3229.42	471.602	2.7756	0	0	Up	sp|O82804|ELF3_ARATH Protein EARLY FLOWERING 3 OS=Arabidopsis thaliana GN=ELF3 PE=1 SV=1//3.25169e-18
Bra001900	A03	19263301	19265148	714	3072.82	330.466	3.217	0	0	Up	sp|Q38825|IAA7_ARATH Auxin-responsive protein IAA7 OS=Arabidopsis thaliana GN=IAA7 PE=1 SV=1//3.48173e-141
Bra001931	A03	19450823	19454195	1455	18253.3	5376.39	1.7634	0	0	Up	sp|P48641|GSHRC_ARATH Glutathione reductase, cytosolic OS=Arabidopsis thaliana GN=At3g24170 PE=2 SV=1//0
Bra002084	A07	1985534	1986698	720	4973.65	885.858	2.4892	0	0	Up	sp|Q8GT74|NIP2_ARATH NEP1-interacting protein 2 OS=Arabidopsis thaliana GN=NIP2 PE=1 SV=1//3.64413e-121
Bra002322	A10	10381812	10382650	747	24606	4156.57	2.5655	0	0	Up	-//-
Bra002332	A10	10326699	10330086	2361	44244.3	12982.4	1.7689	0	0	Up	sp|P49040|SUSY1_ARATH Sucrose synthase 1 OS=Arabidopsis thaliana GN=SUS1 PE=1 SV=3//0
Bra002355	A10	10183456	10185816	1722	1383.68	44.9649	4.9436	0	0	Up	sp|Q40588|ASO_TOBAC L-ascorbate oxidase OS=Nicotiana tabacum GN=AAO PE=2 SV=1//0
Bra002357	A10	10165666	10169440	1734	2384.68	114.447	4.381	0	0	Up	sp|P14133|ASO_CUCSA L-ascorbate oxidase OS=Cucumis sativus PE=1 SV=1//0
Bra002422	A10	9736800	9737224	336	2940.25	487.811	2.5915	0	0	Up	sp|Q9FK81|Y5258_ARATH Uncharacterized protein At5g22580 OS=Arabidopsis thaliana GN=At5g22580 PE=1 SV=1//3.56345e-60
Bra002470	A10	9407066	9409208	1443	3794.32	563.409	2.7516	0	0	Up	-//-
Bra002604	A10	8670621	8673193	1653	10908.7	3013.78	1.8558	0	0	Up	sp|Q9LXU9|IRKI_ARATH IRK-interacting protein OS=Arabidopsis thaliana GN=IRKI PE=1 SV=1//6.3244e-09
Bra002669	A10	8384101	8389126	2649	7718.22	648.126	3.5739	0	0	Up	sp|P93025|PHOT2_ARATH Phototropin-2 OS=Arabidopsis thaliana GN=PHOT2 PE=1 SV=2//0
Bra002709	A10	8154616	8155343	657	23553.4	6054.02	1.96	0	0	Up	sp|Q9FHH8|COL5_ARATH Zinc finger protein CONSTANS-LIKE 5 OS=Arabidopsis thaliana GN=COL5 PE=2 SV=2//1.22102e-107
Bra002777	A10	7709311	7712297	1101	908.447	1.19383	9.5717	0	0	Up	sp|Q9LTS3|CKX3_ARATH Cytokinin dehydrogenase 3 OS=Arabidopsis thaliana GN=CKX3 PE=1 SV=1//0
Bra002948	A10	6628226	6630686	1626	3388.36	457.408	2.889	0	0	Up	-//-
Bra002975	A10	6396559	6397423	393	1813.96	105.125	4.109	0	0	Up	-//-
Bra002998	A10	6223191	6228909	3618	3443.99	411.04	3.0667	0	0	Up	sp|F4K0A6|MYO2_ARATH Myosin-2 OS=Arabidopsis thaliana GN=VIII-2 PE=2 SV=1//0
Bra003240	A07	15383301	15387901	4413	2849.04	422.354	2.7539	0	0	Up	sp|Q9FHK4|Y5519_ARATH Uncharacterized protein At5g05190 OS=Arabidopsis thaliana GN=Y-1 PE=1 SV=1//1.22698e-07
Bra003526	A07	16902271	16906037	2715	83895.1	6676.51	3.6514	0	0	Up	sp|P38418|LOX2_ARATH Lipoxygenase 2, chloroplastic OS=Arabidopsis thaliana GN=LOX2 PE=1 SV=1//0
Bra003615	A07	17364699	17367077	1530	4999.05	1140.47	2.132	0	0	Up	sp|Q91YT7|YTHD2_MOUSE YTH domain-containing family protein 2 OS=Mus musculus GN=Ythdf2 PE=2 SV=1//8.40293e-58
Bra003737	A07	18059864	18063228	969	11252.4	3263.58	1.7857	0	0	Up	sp|Q94CH8|EXL1_ARATH GDSL esterase/lipase EXL1 OS=Arabidopsis thaliana GN=EXL1 PE=2 SV=1//1.17517e-163
Bra003881	A07	18815729	18816085	357	2233.03	89.4703	4.6414	0	0	Up	-//-
Bra003906	A07	18941046	18943215	1545	7552.22	858.698	3.1367	0	0	Up	sp|Q39232|SUC1_ARATH Sucrose transport protein SUC1 OS=Arabidopsis thaliana GN=SUC1 PE=1 SV=1//0
Bra003938	A07	19133678	19136168	1641	17761.3	3307.35	2.425	0	0	Up	sp|Q9S7Z8|PIN3_ARATH Auxin efflux carrier component 3 OS=Arabidopsis thaliana GN=PIN3 PE=1 SV=1//3.07997e-40
Bra004138	A07	20327252	20327959	489	1228.17	13.8778	6.4676	0	0	Up	sp|Q9XEX2|PRX2B_ARATH Peroxiredoxin-2B OS=Arabidopsis thaliana GN=PRXIIB PE=1 SV=1//7.92244e-99
Bra004392	A07	21690256	21691195	747	4370.26	269.064	4.0217	0	0	Up	sp|Q9C554|EXPA1_ARATH Expansin-A1 OS=Arabidopsis thaliana GN=EXPA1 PE=2 SV=1//6.08225e-141
Bra004428	A05	85288	85755	468	5442.19	2.67183	10.992	0	0	Up	sp|O82248|NFYB5_ARATH Nuclear transcription factor Y subunit B-5 OS=Arabidopsis thaliana GN=NFYB5 PE=2 SV=1//1.24765e-92
Bra004519	A05	599224	600643	849	6888.3	1418.22	2.2801	0	0	Up	-//-
Bra004612	A05	1052840	1053800	855	2759.69	35.3319	6.2874	0	0	Up	-//-
Bra004679	A05	1343872	1346425	909	2780.17	384.751	2.8532	0	0	Up	sp|Q8VZ02|BH048_ARATH Transcription factor bHLH48 OS=Arabidopsis thaliana GN=BHLH48 PE=2 SV=1//1.28778e-133
Bra004921	A05	2502644	2505578	1536	33787.5	2141.07	3.9801	0	0	Up	sp|O64638|C76C3_ARATH Cytochrome P450 76C3 OS=Arabidopsis thaliana GN=CYP76C3 PE=2 SV=2//0
Bra004950	A05	2615972	2617343	861	14941.8	3008.53	2.3122	0	0	Up	sp|Q06611|PIP12_ARATH Aquaporin PIP1-2 OS=Arabidopsis thaliana GN=PIP1-2 PE=1 SV=1//0
Bra005092	A05	3387902	3388646	588	2586.79	216.189	3.5808	0	0	Up	sp|Q9ZVI6|LOR8_ARATH Protein LURP-one-related 8 OS=Arabidopsis thaliana GN=At2g38640 PE=2 SV=1//7.59327e-120
Bra005221	A05	4098130	4100879	1116	7547.52	1673.66	2.173	0	0	Up	sp|P35510|PAL1_ARATH Phenylalanine ammonia-lyase 1 OS=Arabidopsis thaliana GN=PAL1 PE=1 SV=3//4.93672e-88
Bra005526	A05	6013622	6015560	861	3013.49	445.58	2.7577	0	0	Up	sp|P46267|F16P2_BRANA Fructose-1,6-bisphosphatase, cytosolic OS=Brassica napus PE=2 SV=1//0
Bra005612	A05	6530309	6531239	414	7649.41	834.206	3.1969	0	0	Up	sp|Q09751|LGUL_SCHPO Lactoylglutathione lyase OS=Schizosaccharomyces pombe (strain 972 / ATCC 24843) GN=glo1 PE=1 SV=1//7.20237e-10
Bra005687	A03	127654	128583	930	43440.8	10158.6	2.0963	0	0	Up	sp|Q8L940|PDX13_ARATH Pyridoxal 5&apos;-phosphate synthase subunit PDX1.3 OS=Arabidopsis thaliana GN=PDX13 PE=1 SV=2//0
Bra005743	A03	403506	403855	261	5322.32	120.917	5.46	0	0	Up	-//-
Bra005864	A03	979518	982183	1785	8993.74	2540.38	1.8239	0	0	Up	sp|P32068|TRPE_ARATH Anthranilate synthase alpha subunit 1, chloroplastic OS=Arabidopsis thaliana GN=ASA1 PE=1 SV=1//0
Bra006103	A03	2014222	2016794	1359	18454.2	4599.66	2.0044	0	0	Up	sp|P46644|AAT3_ARATH Aspartate aminotransferase 3, chloroplastic OS=Arabidopsis thaliana GN=ASP3 PE=1 SV=1//0
Bra006412	A03	3402928	3404788	1419	3260.71	85.8869	5.2466	0	0	Up	sp|Q9SRQ2|CHAT_ARATH (Z)-3-hexen-1-ol acetyltransferase OS=Arabidopsis thaliana GN=CHAT PE=1 SV=1//0
Bra006523	A03	3904203	3904574	372	1539.29	48.0907	5.0004	0	0	Up	-//-
Bra006578	A03	4123607	4127438	2421	4376.91	869.472	2.3317	0	0	Up	sp|P49040|SUSY1_ARATH Sucrose synthase 1 OS=Arabidopsis thaliana GN=SUS1 PE=1 SV=3//0
Bra006850	A03	5333029	5337064	2169	13240.3	1981.51	2.7403	0	0	Up	sp|Q9SCV8|BGAL4_ARATH Beta-galactosidase 4 OS=Arabidopsis thaliana GN=BGAL4 PE=1 SV=1//0
Bra006882	A09	27479380	27483723	1977	9786.34	1748.33	2.4848	0	0	Up	sp|Q9SV13|SUT31_ARATH Sulfate transporter 3.1 OS=Arabidopsis thaliana GN=SULTR3;1 PE=2 SV=1//0
Bra006942	A09	27899357	27901940	921	4264.22	223.142	4.2562	0	0	Up	sp|O04846|ATCA1_ARATH Alpha carbonic anhydrase 1, chloroplastic OS=Arabidopsis thaliana GN=ACA1 PE=1 SV=2//5.62741e-172
Bra006943	A09	27907905	27908321	417	5445.82	662.011	3.0402	0	0	Up	-//-
Bra006954	A09	27976311	27978861	1305	34990.2	9178.2	1.9307	0	0	Up	sp|Q9LFA3|MDAR3_ARATH Probable monodehydroascorbate reductase, cytoplasmic isoform 3 OS=Arabidopsis thaliana GN=At3g52880 PE=1 SV=1//0
Bra006987	A09	28209376	28215266	2832	17045.3	231.582	6.2017	0	0	Up	sp|O65784|C71B5_ARATH Cytochrome P450 71B5 OS=Arabidopsis thaliana GN=CYP71B5 PE=2 SV=1//0
Bra006988	A09	28216322	28218137	1503	18698.6	204.079	6.5177	0	0	Up	sp|P58048|C71B8_ARATH Cytochrome P450 71B8 OS=Arabidopsis thaliana GN=CYP71B8 PE=3 SV=1//0
Bra006997	A09	28252411	28253995	864	23879.5	5058.27	2.2391	0	0	Up	sp|P43286|PIP21_ARATH Aquaporin PIP2-1 OS=Arabidopsis thaliana GN=PIP2-1 PE=1 SV=1//0
Bra007683	A09	31891074	31891912	492	1618.51	17.4715	6.5335	0	0	Up	sp|Q8LGG8|USPAL_ARATH Universal stress protein A-like protein OS=Arabidopsis thaliana GN=At3g01520 PE=1 SV=2//1.22458e-11
Bra007692	A09	31926154	31926591	438	3672.79	540.062	2.7657	0	0	Up	-//-
Bra007705	A09	31986167	31989116	1482	3004.28	263.405	3.5117	0	0	Up	sp|Q9LZI2|UXS2_ARATH UDP-glucuronic acid decarboxylase 2 OS=Arabidopsis thaliana GN=UXS2 PE=1 SV=1//0
Bra007869	A02	10441819	10442511	693	1330.48	50.5237	4.7188	0	0	Up	sp|Q9SEZ1|ZHD11_ARATH Zinc-finger homeodomain protein 11 OS=Arabidopsis thaliana GN=ZHD11 PE=1 SV=1//1.2186e-105
Bra007924	A02	10920940	10926140	1146	5584.31	120.477	5.5346	0	0	Up	sp|Q9S7N2|TAA1_ARATH L-tryptophan--pyruvate aminotransferase 1 OS=Arabidopsis thaliana GN=TAA1 PE=1 SV=1//0
Bra007945	A02	11033189	11034070	690	14233.9	1098.38	3.6959	0	0	Up	sp|Q9SSK9|MLP28_ARATH MLP-like protein 28 OS=Arabidopsis thaliana GN=MLP28 PE=1 SV=1//3.96054e-95
Bra008032	A02	11675255	11675608	354	1345.77	50.8827	4.7251	0	0	Up	-//-
Bra008201	A02	12745602	12747420	1173	11871.1	2950.14	2.0086	0	0	Up	sp|Q94AP3|WAT1_ARATH Protein WALLS ARE THIN 1 OS=Arabidopsis thaliana GN=WAT1 PE=1 SV=1//0
Bra008325	A02	13732347	13734803	1419	2010.7	125.327	4.0039	0	0	Up	sp|Q9CA25|LAX3_ARATH Auxin transporter-like protein 3 OS=Arabidopsis thaliana GN=LAX3 PE=2 SV=1//0
Bra008345	A02	13935558	13936511	954	8997.34	519.81	4.1134	0	0	Up	sp|Q9C9S2|FB91_ARATH F-box protein At1g78100 OS=Arabidopsis thaliana GN=At1g78100 PE=1 SV=1//7.01256e-167
Bra008846	A10	12896487	12898043	591	2153.12	245.719	3.1313	0	0	Up	sp|Q93ZM9|TIF9_ARATH Protein TIFY 9 OS=Arabidopsis thaliana GN=TIFY9 PE=1 SV=1//4.73045e-104
Bra008938	A10	13296476	13298161	651	20865.1	1840.11	3.5032	0	0	Up	sp|P42027|NDUS7_BRAOL NADH dehydrogenase [ubiquinone] iron-sulfur protein 7, mitochondrial OS=Brassica oleracea PE=2 SV=1//2.30654e-132
Bra009047	A10	13823805	13826356	1893	2220.04	13.4146	7.3706	0	0	Up	sp|Q9LFU0|DOT3_ARATH BTB/POZ domain-containing protein DOT3 OS=Arabidopsis thaliana GN=DOT3 PE=2 SV=1//0
Bra009347	A10	14190285	14191508	1224	49399.4	6671.86	2.8883	0	0	Up	sp|Q9FNN5|NDUV1_ARATH NADH dehydrogenase [ubiquinone] flavoprotein 1, mitochondrial OS=Arabidopsis thaliana GN=At5g08530 PE=2 SV=1//0
Bra009680	A06	17131515	17133278	1764	11663.1	489.077	4.5757	0	0	Up	sp|Q8VZG8|Y4885_ARATH Probable LRR receptor-like serine/threonine-protein kinase At4g08850 OS=Arabidopsis thaliana GN=At4g08850 PE=2 SV=3//3.79418e-51
Bra009707	A06	17277401	17278913	618	23770.5	2161.48	3.4591	0	0	Up	sp|P93788|REMO_SOLTU Remorin OS=Solanum tuberosum PE=1 SV=1//4.10229e-40
Bra009717	A06	17365440	17373114	1710	3411.32	11.7628	8.18	0	0	Up	sp|Q84UU4|HUMS_ARATH Alpha-humulene/(-)-(E)-beta-caryophyllene synthase OS=Arabidopsis thaliana GN=TPS21 PE=1 SV=2//0
Bra009782	A06	17840623	17842108	792	21464	6451.85	1.7341	0	0	Up	-//-
Bra009854	A06	18299000	18300993	1164	15853	1896.76	3.0631	0	0	Up	sp|Q08298|RD22_ARATH Dehydration-responsive protein RD22 OS=Arabidopsis thaliana GN=RD22 PE=2 SV=1//0
Bra009944	A06	18862934	18863870	291	4024.75	649.388	2.6317	0	0	Up	-//-
Bra010038	A06	19404580	19408678	2319	34835.9	10457	1.7361	0	0	Up	sp|Q9FGY1|BXL1_ARATH Beta-D-xylosidase 1 OS=Arabidopsis thaliana GN=BXL1 PE=1 SV=1//0
Bra010075	A06	14200800	14201414	615	9978.39	2744.69	1.8622	0	0	Up	sp|P17407|21KD_DAUCA 21 kDa protein OS=Daucus carota PE=2 SV=1//3.95265e-62
Bra010111	A06	14465607	14467979	1839	11670.4	2000.27	2.5446	0	0	Up	sp|Q9LV10|PTR53_ARATH Protein NRT1/ PTR FAMILY 2.11 OS=Arabidopsis thaliana GN=NPF2.11 PE=1 SV=1//0
Bra010226	A08	12510077	12511583	1146	8325.82	234.791	5.1481	0	0	Up	sp|Q00763|COMT1_POPTM Caffeic acid 3-O-methyltransferase 1 OS=Populus tremuloides GN=OMT1 PE=1 SV=1//2.71575e-107
Bra010296	A08	12925300	12928716	2124	3165.22	495.291	2.676	0	0	Up	sp|Q9SUM3|NCPR2_ARATH NADPH--cytochrome P450 reductase 2 OS=Arabidopsis thaliana GN=ATR2 PE=1 SV=1//0
Bra010532	A08	14234828	14235409	582	10810.5	2312.02	2.2252	0	0	Up	sp|Q9ZT49|ATL45_ARATH RING-H2 finger protein ATL45 OS=Arabidopsis thaliana GN=ATL45 PE=2 SV=1//3.20992e-87
Bra010553	A08	14368085	14370471	1404	17330.8	4437.34	1.9656	0	0	Up	sp|Q70E96|AL3F1_ARATH Aldehyde dehydrogenase family 3 member F1 OS=Arabidopsis thaliana GN=ALDH3F1 PE=2 SV=2//0
Bra010627	A08	14897427	14899343	1014	6257.09	1628.06	1.9423	0	0	Up	sp|Q02972|CADH8_ARATH Cinnamyl alcohol dehydrogenase 8 OS=Arabidopsis thaliana GN=CAD8 PE=1 SV=1//5.10964e-179
Bra010666	A08	15096427	15097314	888	988.02	16.9049	5.869	0	0	Up	-//-
Bra010706	A08	15287104	15289500	1350	32889.7	7813.38	2.0736	0	0	Up	sp|P43296|RD19A_ARATH Cysteine proteinase RD19a OS=Arabidopsis thaliana GN=RD19A PE=2 SV=1//2.4083e-105
Bra010999	A08	16731209	16733095	687	5814.45	1339.93	2.1175	0	0	Up	sp|Q9C6M1|GDT14_ARATH GDT1-like protein 4 OS=Arabidopsis thaliana GN=At1g25520 PE=2 SV=1//2.81266e-122
Bra011076	A01	4073752	4078046	2169	52526.6	7387.2	2.8299	0	0	Up	sp|Q9ZPI6|AIM1_ARATH Peroxisomal fatty acid beta-oxidation multifunctional protein AIM1 OS=Arabidopsis thaliana GN=AIM1 PE=1 SV=1//0
Bra011099	A01	3879388	3880079	396	17587.2	5073.87	1.7934	0	0	Up	sp|Q42449|PROF1_ARATH Profilin-1 OS=Arabidopsis thaliana GN=PRO1 PE=1 SV=1//7.88219e-85
Bra011174	A01	3482554	3486199	2019	7331.06	1440.29	2.3477	0	0	Up	sp|Q9SUM3|NCPR2_ARATH NADPH--cytochrome P450 reductase 2 OS=Arabidopsis thaliana GN=ATR2 PE=1 SV=1//0
Bra011179	A01	3462998	3464040	849	25323.6	2784.02	3.1852	0	0	Up	sp|P24806|XTH24_ARATH Xyloglucan endotransglucosylase/hydrolase protein 24 OS=Arabidopsis thaliana GN=XTH24 PE=1 SV=2//1.47926e-174
Bra011236	A01	3156144	3157633	1326	28650.9	8809.16	1.7015	0	0	Up	sp|O65554|CIPK6_ARATH CBL-interacting serine/threonine-protein kinase 6 OS=Arabidopsis thaliana GN=CIPK6 PE=1 SV=1//0
Bra011327	A01	2712700	2717416	2733	5367.63	1198.84	2.1626	0	0	Up	sp|Q8L5Y9|PANK2_ARATH Pantothenate kinase 2 OS=Arabidopsis thaliana GN=PANK2 PE=1 SV=2//0
Bra011522	A01	1836385	1838651	1389	18033.1	909.115	4.31	0	0	Up	sp|Q94B35|ISPH_ARATH 4-hydroxy-3-methylbut-2-enyl diphosphate reductase, chloroplastic OS=Arabidopsis thaliana GN=ISPH PE=2 SV=1//0
Bra011792	A01	485035	488151	2010	72174.9	6835.63	3.4004	0	0	Up	sp|Q9T074|PCKA_ARATH Phosphoenolpyruvate carboxykinase [ATP] OS=Arabidopsis thaliana GN=PCKA PE=1 SV=1//0
Bra011843	A01	264464	266659	1431	5136.37	1118.38	2.1993	0	0	Up	sp|Q940M2|AGT21_ARATH Alanine--glyoxylate aminotransferase 2 homolog 1, mitochondrial OS=Arabidopsis thaliana GN=AGT2 PE=2 SV=1//0
Bra012184	A07	11704512	11706829	1182	28752.6	508.434	5.8215	0	0	Up	sp|Q9SBK6|JMT_BRARP Jasmonate O-methyltransferase OS=Brassica rapa subsp. pekinensis GN=JMT PE=1 SV=1//0
Bra012230	A07	11400101	11400853	663	174822	13662.8	3.6776	0	0	Up	sp|P42759|ERD10_ARATH Dehydrin ERD10 OS=Arabidopsis thaliana GN=ERD10 PE=1 SV=1//1.90384e-29
Bra012238	A07	11368311	11371488	1479	17989.7	5219.65	1.7851	0	0	Up	sp|Q42547|CATA3_ARATH Catalase-3 OS=Arabidopsis thaliana GN=CAT3 PE=1 SV=3//0
Bra012322	A07	10763936	10766505	1476	45620.9	1695.78	4.7497	0	0	Up	sp|Q9LMF1|U85A3_ARATH UDP-glycosyltransferase 85A3 OS=Arabidopsis thaliana GN=UGT85A3 PE=2 SV=2//0
Bra012323	A07	10759461	10761013	1467	9272.35	361.779	4.6798	0	0	Up	sp|Q9SK82|U85A1_ARATH UDP-glycosyltransferase 85A1 OS=Arabidopsis thaliana GN=UGT85A1 PE=2 SV=1//0
Bra012344	A07	10546228	10547090	438	3174.23	68.8733	5.5263	0	0	Up	sp|O80543|Y1280_ARATH Putative methyltransferase At1g22800 OS=Arabidopsis thaliana GN=At1g22800 PE=2 SV=2//3.30401e-56
Bra012359	A07	10459361	10463517	1896	10640.5	470.412	4.4995	0	0	Up	sp|Q9SXS2|SUT33_ARATH Probable sulfate transporter 3.3 OS=Arabidopsis thaliana GN=SULTR3;3 PE=2 SV=2//0
Bra012366	A07	10386251	10386880	630	2843	56.5457	5.6519	0	0	Up	sp|P17407|21KD_DAUCA 21 kDa protein OS=Daucus carota PE=2 SV=1//3.1558e-28
Bra012439	A07	9816988	9818023	669	6867.7	808.727	3.0861	0	0	Up	sp|P42815|RNS3_ARATH Ribonuclease 3 OS=Arabidopsis thaliana GN=RNS3 PE=2 SV=1//9.52176e-156
Bra012548	A03	23667896	23671699	2313	4057.57	756.861	2.4225	0	0	Up	sp|O65709|FAO4A_ARATH Long-chain-alcohol oxidase FAO4A OS=Arabidopsis thaliana GN=FAO4A PE=3 SV=2//0
Bra012586	A03	23398926	23401869	1938	6209.77	1159.98	2.4204	0	0	Up	sp|Q9LI74|CHUP1_ARATH Protein CHUP1, chloroplastic OS=Arabidopsis thaliana GN=CHUP1 PE=1 SV=1//5.0656e-81
Bra012781	A03	22324147	22328313	2625	31661.5	5887.12	2.4271	0	0	Up	sp|O23404|PPDK1_ARATH Pyruvate, phosphate dikinase 1, chloroplastic OS=Arabidopsis thaliana GN=PPDK PE=1 SV=2//0
Bra012854	A03	21934042	21934875	834	2914.71	369.242	2.9807	0	0	Up	-//-
Bra013055	A03	20771821	20772767	867	1286.36	53.5864	4.5853	0	0	Up	sp|O49608|MYB32_ARATH Transcription factor MYB32 OS=Arabidopsis thaliana GN=MYB32 PE=2 SV=1//9.72491e-108
Bra013115	A03	20403333	20403871	321	8001.95	152.443	5.714	0	0	Up	sp|O82328|GASA7_ARATH Gibberellin-regulated protein 7 OS=Arabidopsis thaliana GN=GASA7 PE=3 SV=1//7.04114e-34
Bra013286	A01	4746101	4749623	3345	4246.32	919.812	2.2068	0	0	Up	sp|P42498|PHYE_ARATH Phytochrome E OS=Arabidopsis thaliana GN=PHYE PE=1 SV=2//0
Bra013324	A01	5015188	5017999	1821	3261.86	458.549	2.8305	0	0	Up	sp|Q9LI74|CHUP1_ARATH Protein CHUP1, chloroplastic OS=Arabidopsis thaliana GN=CHUP1 PE=1 SV=1//5.82951e-81
Bra013371	A01	5261347	5266784	2157	6692.51	1239.58	2.4327	0	0	Up	sp|F4JSE7|EDR2_ARATH Protein ENHANCED DISEASE RESISTANCE 2 OS=Arabidopsis thaliana GN=EDR2 PE=2 SV=1//0
Bra013395	A01	5406557	5413635	1359	7849.8	668.507	3.5536	0	0	Up	sp|Q6DBP4|PAE8_ARATH Pectin acetylesterase 8 OS=Arabidopsis thaliana GN=PAE8 PE=2 SV=1//0
Bra013450	A01	5752801	5754507	732	32250.2	7564.04	2.0921	0	0	Up	sp|Q96262|PCAP1_ARATH Plasma membrane-associated cation-binding protein 1 OS=Arabidopsis thaliana GN=PCAP1 PE=1 SV=1//1.22275e-68
Bra013601	A01	6597194	6597946	480	9268.96	2659.17	1.8014	0	0	Up	sp|O49627|ISU1_ARATH Iron-sulfur cluster assembly protein 1 OS=Arabidopsis thaliana GN=ISU1 PE=2 SV=1//3.18734e-110
Bra013656	A01	6898190	6903894	2853	28730	3925.39	2.8717	0	0	Up	sp|Q9ZP16|CRK11_ARATH Cysteine-rich receptor-like protein kinase 11 OS=Arabidopsis thaliana GN=CRK11 PE=2 SV=2//0
Bra013797	A01	7795958	7797006	693	8873.91	376.56	4.5586	0	0	Up	sp|Q9VDL1|U483_DROME UPF0483 protein CG5412 OS=Drosophila melanogaster GN=CG5412 PE=2 SV=1//2.13424e-21
Bra013806	A01	7857381	7861666	2856	11948.8	69.2465	7.4309	0	0	Up	sp|Q05609|CTR1_ARATH Serine/threonine-protein kinase CTR1 OS=Arabidopsis thaliana GN=CTR1 PE=1 SV=1//0
Bra013924	A01	8479043	8479994	528	6833.4	1803.95	1.9214	0	0	Up	sp|D7MFW5|CSPL4_ARALL CASP-like protein 2C1 OS=Arabidopsis lyrata subsp. lyrata GN=ARALYDRAFT_657503 PE=3 SV=1//6.79771e-104
Bra014057	A08	3962153	3964230	1380	12211.2	603.378	4.339	0	0	Up	sp|P43297|RD21A_ARATH Cysteine proteinase RD21a OS=Arabidopsis thaliana GN=RD21A PE=1 SV=1//0
Bra014209	A08	2530966	2532954	1077	10326.1	1282.02	3.0098	0	0	Up	sp|Q93XX5|Y5713_ARATH PI-PLC X domain-containing protein At5g67130 OS=Arabidopsis thaliana GN=At5g67130 PE=1 SV=1//5.14382e-128
Bra014316	A08	1684879	1686079	477	7988.27	1562.68	2.3539	0	0	Up	sp|Q5R833|ACO13_PONAB Acyl-coenzyme A thioesterase 13 OS=Pongo abelii GN=ACOT13 PE=2 SV=1//2.97156e-06
Bra014417	A04	477705	478768	687	1872.59	164.214	3.5114	0	0	Up	sp|Q9M276|ATB12_ARATH Homeobox-leucine zipper protein ATHB-12 OS=Arabidopsis thaliana GN=ATHB-12 PE=2 SV=1//5.96154e-113
Bra014542	A04	1323021	1325816	1224	4325.15	611.945	2.8213	0	0	Up	sp|B9DFG5|PTI13_ARATH PTI1-like tyrosine-protein kinase 3 OS=Arabidopsis thaliana GN=PTI13 PE=1 SV=1//0
Bra014956	A07	7107544	7108862	507	10738.5	2603.54	2.0443	0	0	Up	sp|O22683|CYNS_ARATH Cyanate hydratase OS=Arabidopsis thaliana GN=CYN PE=2 SV=1//7.34739e-113
Bra015024	A07	6429025	6429776	681	1336.87	38.38	5.1224	0	0	Up	-//-
Bra015123	A07	5535338	5536990	1323	3681.42	304.44	3.596	0	0	Up	sp|Q8RXE8|BASS3_ARATH Probable sodium/metabolite cotransporter BASS3, chloroplastic OS=Arabidopsis thaliana GN=BASS3 PE=2 SV=1//0
Bra015227	A07	3471098	3473095	1770	5184.16	697.884	2.8931	0	0	Up	sp|Q39161|NIR_ARATH Ferredoxin--nitrite reductase, chloroplastic OS=Arabidopsis thaliana GN=NIR1 PE=1 SV=1//0
Bra015594	A10	293833	299869	450	87986.3	3506.26	4.6493	0	0	Up	-//-
Bra015693	A07	24613567	24615121	1140	11525.8	1887.44	2.6104	0	0	Up	sp|P06525|ADH1_ARATH Alcohol dehydrogenase class-P OS=Arabidopsis thaliana GN=ADH1 PE=1 SV=2//0
Bra015715	A07	24493884	24495869	1725	2512.64	357.816	2.8119	0	0	Up	sp|Q39117|TGT2_ARATH Trihelix transcription factor GT-2 OS=Arabidopsis thaliana GN=GT-2 PE=2 SV=1//0
Bra015731	A07	24406510	24407588	717	16277.4	4936.31	1.7214	0	0	Up	-//-
Bra015732	A07	24400089	24403758	2982	6338.69	1635.71	1.9543	0	0	Up	sp|Q700C2|SPL16_ARATH Squamosa promoter-binding-like protein 16 OS=Arabidopsis thaliana GN=SPL16 PE=2 SV=2//0
Bra015790	A07	24133148	24134479	921	23036.8	6969.75	1.7248	0	0	Up	sp|Q9SGS4|CDSP_ARATH Thioredoxin-like protein CDSP32, chloroplastic OS=Arabidopsis thaliana GN=CDSP32 PE=1 SV=1//5.01993e-174
Bra015820	A07	23976935	23977409	240	12266.2	3100.79	1.984	0	0	Up	sp|P46689|GASA1_ARATH Gibberellin-regulated protein 1 OS=Arabidopsis thaliana GN=GASA1 PE=2 SV=2//8.07632e-28
Bra015866	A07	23723493	23726428	1917	5621.6	504.353	3.4785	0	0	Up	sp|Q9C9Q4|JAC1_ARATH J domain-containing protein required for chloroplast accumulation response 1 OS=Arabidopsis thaliana GN=JAC1 PE=1 SV=1//0
Bra015968	A07	23300187	23302529	1341	1797.34	126.517	3.8285	0	0	Up	-//-
Bra016041	A07	22992499	22993975	1065	4072.6	839.875	2.2777	0	0	Up	sp|Q9CAI3|CADH1_ARATH Probable cinnamyl alcohol dehydrogenase 1 OS=Arabidopsis thaliana GN=CAD1 PE=2 SV=1//0
Bra016124	A07	22588448	22591520	2025	9161.13	1020.25	3.1666	0	0	Up	sp|Q8H0Z6|IP5P3_ARATH Type IV inositol polyphosphate 5-phosphatase 3 OS=Arabidopsis thaliana GN=IP5P3 PE=1 SV=1//0
Bra016396	A08	17479208	17482352	2205	3746.6	481.577	2.9597	0	0	Up	sp|Q56YP2|PI5K1_ARATH Phosphatidylinositol 4-phosphate 5-kinase 1 OS=Arabidopsis thaliana GN=PIP5K1 PE=1 SV=1//0
Bra016465	A08	17830578	17832264	1476	64831.2	1139.66	5.83	0	0	Up	sp|Q84P26|4CLL8_ARATH 4-coumarate--CoA ligase-like 8 OS=Arabidopsis thaliana GN=4CLL8 PE=2 SV=2//0
Bra016757	A08	19053728	19055586	1056	40547.9	8730.73	2.2155	0	0	Up	sp|Q42605|UGE1_ARATH Bifunctional UDP-glucose 4-epimerase and UDP-xylose 4-epimerase 1 OS=Arabidopsis thaliana GN=UGE1 PE=1 SV=2//0
Bra016798	A08	19267708	19268388	681	3825	173.032	4.4664	0	0	Up	-//-
Bra016829	A08	19400898	19404376	1395	1527.63	4.1441	8.526	0	0	Up	sp|O50046|TRPB_CAMAC Tryptophan synthase beta chain 2, chloroplastic OS=Camptotheca acuminata GN=TSB PE=2 SV=1//0
Bra016945	A04	17567826	17569907	864	1652.08	62.9696	4.7135	0	0	Up	sp|Q5HZL9|HDHD3_XENLA Haloacid dehalogenase-like hydrolase domain-containing protein 3 OS=Xenopus laevis GN=hdhd3 PE=2 SV=1//1.40866e-18
Bra017058	A04	16972992	16973264	273	2513.8	151.436	4.0531	0	0	Up	-//-
Bra017112	A04	16661799	16662392	357	109550	37586.1	1.5433	0	0	Up	sp|Q42641|NLTPA_BRAOT Non-specific lipid-transfer protein A OS=Brassica oleracea var. italica GN=WAX9A PE=3 SV=1//2.43715e-72
Bra017511	A09	13237708	13238889	909	1338.06	90.1476	3.8917	0	0	Up	sp|Q9FHE4|BRG1_ARATH BOI-related E3 ubiquitin-protein ligase 1 OS=Arabidopsis thaliana GN=BRG1 PE=1 SV=1//1.44032e-20
Bra017664	A03	29646755	29647216	462	4317.28	817.658	2.4006	0	0	Up	sp|P24068|OCS1_MAIZE Ocs element-binding factor 1 OS=Zea mays GN=OBF1 PE=2 SV=2//6.54069e-18
Bra017666	A03	29672472	29674599	1587	4367.75	102.264	5.4165	0	0	Up	sp|O65685|BLH6_ARATH BEL1-like homeodomain protein 6 OS=Arabidopsis thaliana GN=BLH6 PE=1 SV=1//0
Bra017685	A03	29811608	29812489	816	2812.06	170.306	4.0454	0	0	Up	sp|O49608|MYB32_ARATH Transcription factor MYB32 OS=Arabidopsis thaliana GN=MYB32 PE=2 SV=1//2.92059e-135
Bra017686	A03	29815138	29816993	864	11326.4	2057.2	2.4609	0	0	Up	sp|Q42564|APX3_ARATH L-ascorbate peroxidase 3, peroxisomal OS=Arabidopsis thaliana GN=APX3 PE=1 SV=1//3.8965e-176
Bra017697	A03	29867761	29869141	846	4999.01	514.284	3.281	0	0	Up	sp|P93004|PIP27_ARATH Aquaporin PIP2-7 OS=Arabidopsis thaliana GN=PIP2-7 PE=1 SV=2//0
Bra017699	A03	29874437	29878211	1101	40287.4	199.407	7.6585	0	0	Up	sp|Q6WUC2|7OMT_PAPSO (R,S)-reticuline 7-O-methyltransferase OS=Papaver somniferum GN=PSOMT1 PE=1 SV=1//5.29964e-82
Bra017741	A03	30189932	30192402	1314	1694.58	185.13	3.1943	0	0	Up	-//-
Bra018067	A06	9686006	9687673	1080	7196.65	1729.91	2.0566	0	0	Up	sp|Q9STL4|CEP2_ARATH KDEL-tailed cysteine endopeptidase CEP2 OS=Arabidopsis thaliana GN=CEP2 PE=2 SV=1//0
Bra018096	A06	9921378	9924035	1848	11968.8	2305.29	2.3763	0	0	Up	sp|Q944G5|PTR44_ARATH Protein NRT1/ PTR FAMILY 2.10 OS=Arabidopsis thaliana GN=NPF2.10 PE=1 SV=3//0
Bra018141	A06	10279668	10281447	1284	8727.62	2483.72	1.8131	0	0	Up	sp|Q8LFV3|CDF3_ARATH Cyclic dof factor 3 OS=Arabidopsis thaliana GN=CDF3 PE=1 SV=2//0
Bra018160	A06	10437313	10440330	1761	5441.07	117.327	5.5353	0	0	Up	sp|P49091|ASNS_BRAOL Asparagine synthetase [glutamine-hydrolyzing] OS=Brassica oleracea PE=2 SV=2//0
Bra018309	A05	7353124	7355919	1776	22923.2	3747.92	2.6126	0	0	Up	sp|Q682S0|RPT2_ARATH Root phototropism protein 2 OS=Arabidopsis thaliana GN=RPT2 PE=1 SV=2//0
Bra018386	A05	7878103	7878905	675	20432.6	670.535	4.9294	0	0	Up	sp|P46421|GSTU5_ARATH Glutathione S-transferase U5 OS=Arabidopsis thaliana GN=GSTU5 PE=2 SV=1//2.39412e-141
Bra018454	A05	8295005	8296094	570	10064.4	2343.2	2.1027	0	0	Up	sp|Q94JX5|WLIM1_ARATH LIM domain-containing protein WLIM1 OS=Arabidopsis thaliana GN=WLIM1 PE=1 SV=1//1.87848e-130
Bra018523	A02	15961500	15962197	582	4879.57	0.520957	13.193	0	0	Up	-//-
Bra018826	A06	1759416	1760453	639	3191.22	612.538	2.3812	0	0	Up	-//-
Bra018909	A06	1329882	1331438	1557	7471.44	74.7763	6.6427	0	0	Up	sp|Q9C8J6|PLA17_ARATH Phospholipase A1-Igamma3, chloroplastic OS=Arabidopsis thaliana GN=At1g51440 PE=1 SV=1//0
Bra018941	A06	1122525	1125172	1302	5655.91	987.267	2.5182	0	0	Up	sp|Q9SAV1|JAL6_ARATH Myrosinase-binding protein 2 OS=Arabidopsis thaliana GN=F-ATMBP PE=2 SV=1//3.67303e-16
Bra019415	A06	11419255	11421671	1530	35715.1	6454.43	2.4682	0	0	Up	sp|Q56WF8|SCP48_ARATH Serine carboxypeptidase-like 48 OS=Arabidopsis thaliana GN=SCPL48 PE=2 SV=2//0
Bra019474	A06	12289710	12298716	2892	16297.9	734.971	4.4709	0	0	Up	sp|O48963|PHOT1_ARATH Phototropin-1 OS=Arabidopsis thaliana GN=PHOT1 PE=1 SV=1//0
Bra019558	A06	13253782	13254753	972	52288.5	7509.82	2.7996	0	0	Up	sp|Q9SMN0|CXE12_ARATH Probable carboxylesterase 12 OS=Arabidopsis thaliana GN=CXE12 PE=1 SV=1//0
Bra019956	A06	3531304	3532260	573	9761.63	1330.97	2.8746	0	0	Up	sp|Q94JX5|WLIM1_ARATH LIM domain-containing protein WLIM1 OS=Arabidopsis thaliana GN=WLIM1 PE=1 SV=1//3.42484e-139
Bra020019	A06	3259785	3261880	981	6558.13	1666.95	1.9761	0	0	Up	sp|Q500U8|TKPR1_ARATH Tetraketide alpha-pyrone reductase 1 OS=Arabidopsis thaliana GN=TKPR1 PE=1 SV=1//1.1675e-79
Bra020203	A02	4511024	4512322	1299	1947.27	253.666	2.9405	0	0	Up	sp|Q9FNJ8|AROD5_ARATH Arogenate dehydratase 5, chloroplastic OS=Arabidopsis thaliana GN=ADT5 PE=1 SV=1//0
Bra020362	A02	5374238	5376695	1047	5719.62	1150.99	2.313	0	0	Up	sp|O49561|G2OX8_ARATH Gibberellin 2-beta-dioxygenase 8 OS=Arabidopsis thaliana GN=GA2OX8 PE=1 SV=2//2.25171e-45
Bra020388	A02	5485264	5489802	2646	11426.9	1644.04	2.7971	0	0	Up	sp|P93025|PHOT2_ARATH Phototropin-2 OS=Arabidopsis thaliana GN=PHOT2 PE=1 SV=2//0
Bra020412	A02	5562334	5565908	1893	25230.4	2833.3	3.1546	0	0	Up	sp|Q8H1Z0|CER3_ARATH Protein ECERIFERUM 3 OS=Arabidopsis thaliana GN=CER3 PE=1 SV=1//0
Bra020419	A02	5597791	5600815	2853	4777.4	689.534	2.7925	0	0	Up	sp|P42730|CLPB1_ARATH Chaperone protein ClpB1 OS=Arabidopsis thaliana GN=CLPB1 PE=1 SV=2//2.83181e-23
Bra020425	A02	5659454	5660616	1029	14663.7	2077.81	2.8191	0	0	Up	sp|Q9FHH8|COL5_ARATH Zinc finger protein CONSTANS-LIKE 5 OS=Arabidopsis thaliana GN=COL5 PE=2 SV=2//0
Bra020500	A02	24393360	24395553	1101	38938.1	5690.96	2.7744	0	0	Up	-//-
Bra020541	A02	24141058	24142943	1056	5045.19	875.551	2.5266	0	0	Up	sp|Q9FPT1|UBP12_ARATH Ubiquitin carboxyl-terminal hydrolase 12 OS=Arabidopsis thaliana GN=UBP12 PE=1 SV=2//2.35747e-07
Bra020673	A02	23267159	23269400	1371	22171.7	3475.72	2.6733	0	0	Up	sp|Q570C8|THIK5_ARATH 3-ketoacyl-CoA thiolase 5, peroxisomal OS=Arabidopsis thaliana GN=KAT5 PE=2 SV=2//0
Bra020963	A08	10130836	10133550	1176	8879.25	1434.78	2.6296	0	0	Up	sp|Q940J8|PAE7_ARATH Pectin acetylesterase 7 OS=Arabidopsis thaliana GN=PAE7 PE=2 SV=1//0
Bra021082	A08	9188336	9192536	1641	37422.3	539.736	6.1155	0	0	Up	sp|A4FVP2|TPS03_ARATH Tricyclene synthase, chloroplastic OS=Arabidopsis thaliana GN=TPS03 PE=2 SV=1//0
Bra021274	A01	22039211	22040450	1002	2877.65	306.764	3.2297	0	0	Up	sp|Q9SCX8|PPA17_ARATH Purple acid phosphatase 17 OS=Arabidopsis thaliana GN=PAP17 PE=2 SV=1//0
Bra021573	A01	23585684	23588093	1812	10743.6	1852.35	2.536	0	0	Up	sp|Q9LUC3|MPK19_ARATH Mitogen-activated protein kinase 19 OS=Arabidopsis thaliana GN=MPK19 PE=2 SV=2//0
Bra021596	A01	23455462	23456764	1203	8230.09	56.8601	7.1773	0	0	Up	-//-
Bra021740	A04	14286895	14291025	1371	1243.89	20.3304	5.9351	0	0	Up	sp|Q9SKC5|U74D1_ARATH UDP-glycosyltransferase 74D1 OS=Arabidopsis thaliana GN=UGT74D1 PE=1 SV=1//0
Bra021796	A04	14630901	14635824	1674	4692.16	362.965	3.6924	0	0	Up	sp|Q8RX83|CSLB3_ARATH Cellulose synthase-like protein B3 OS=Arabidopsis thaliana GN=CSLB3 PE=2 SV=1//1.48696e-57
Bra021863	A04	15025152	15026633	966	5033.9	1031.17	2.2874	0	0	Up	sp|Q9S9N9|CCR1_ARATH Cinnamoyl-CoA reductase 1 OS=Arabidopsis thaliana GN=CCR1 PE=1 SV=1//6.03072e-67
Bra021961	A02	17583203	17586052	1176	8546.26	2332.84	1.8732	0	0	Up	sp|Q9FH82|PAE11_ARATH Pectin acetylesterase 11 OS=Arabidopsis thaliana GN=PAE11 PE=2 SV=1//0
Bra022104	A02	19072266	19073973	642	1916.6	85.8085	4.4813	0	0	Up	sp|Q9LTB8|CNBL9_ARATH Calcineurin B-like protein 9 OS=Arabidopsis thaliana GN=CBL9 PE=1 SV=3//2.02507e-150
Bra022160	A05	20133448	20135854	2025	3703.61	28.6758	7.013	0	0	Up	sp|O04310|JAL34_ARATH Jacalin-related lectin 34 OS=Arabidopsis thaliana GN=JAL34 PE=1 SV=1//2.41859e-06
Bra022195	A05	19889142	19891204	1017	3729.48	9.51316	8.6148	0	0	Up	sp|Q9LSP0|PER29_ARATH Peroxidase 29 OS=Arabidopsis thaliana GN=PER29 PE=2 SV=2//0
Bra022471	A02	8582966	8584869	1056	2779.45	304.364	3.1909	0	0	Up	sp|Q9SLN8|DBR_TOBAC 2-alkenal reductase (NADP(+)-dependent) OS=Nicotiana tabacum GN=DBR PE=1 SV=1//3.92681e-152
Bra022503	A02	8374404	8376203	795	23736.3	4059.27	2.5478	0	0	Up	sp|Q9ZSK1|GTOMC_ARATH Tocopherol O-methyltransferase, chloroplastic OS=Arabidopsis thaliana GN=VTE4 PE=2 SV=2//1.89268e-180
Bra022584	A02	7719741	7721982	1719	3932.8	584.274	2.7508	0	0	Up	sp|Q04980|LTI65_ARATH Low-temperature-induced 65 kDa protein OS=Arabidopsis thaliana GN=LTI65 PE=2 SV=2//1.86976e-180
Bra022617	A02	7483948	7493950	786	1008.28	0.388703	11.341	0	0	Up	sp|Q84JK8|MAKR6_ARATH Probable membrane-associated kinase regulator 6 OS=Arabidopsis thaliana GN=MAKR6 PE=2 SV=1//1.05903e-97
Bra022805	A03	7163862	7166519	1728	8162.3	92.4886	6.4636	0	0	Up	sp|Q682S0|RPT2_ARATH Root phototropism protein 2 OS=Arabidopsis thaliana GN=RPT2 PE=1 SV=2//0
Bra023040	A03	8354916	8355575	573	1075.5	24.0916	5.4803	0	0	Up	-//-
Bra023099	A03	8693715	8695881	993	5166.18	212.652	4.6025	0	0	Up	sp|Q42580|PER21_ARATH Peroxidase 21 OS=Arabidopsis thaliana GN=PER21 PE=1 SV=1//0
Bra023163	A09	21148979	21153520	339	4175.85	32.3184	7.0136	0	0	Up	-//-
Bra023382	A02	2079007	2080741	1290	1129.19	24.281	5.5393	0	0	Up	-//-
Bra023384	A02	2088977	2093073	2592	5096.96	714.615	2.8344	0	0	Up	-//-
Bra023487	A02	2555487	2557710	1155	9788.38	222.569	5.4587	0	0	Up	sp|Q9S7E4|FDH_ARATH Formate dehydrogenase, mitochondrial OS=Arabidopsis thaliana GN=FDH1 PE=1 SV=1//0
Bra023548	A02	2848162	2849049	825	12568.9	663.849	4.2429	0	0	Up	sp|Q9N5Y2|TECR_CAEEL Probable very-long-chain enoyl-CoA reductase art-1 OS=Caenorhabditis elegans GN=art-1 PE=3 SV=1//2.96712e-08
Bra023573	A02	2952006	2954352	1071	6108.7	581.388	3.3933	0	0	Up	sp|Q9FMD9|GLN14_ARATH Glutamine synthetase cytosolic isozyme 1-4 OS=Arabidopsis thaliana GN=GLN1-4 PE=1 SV=1//0
Bra023598	A02	3106323	3108079	1035	97716.2	12498.3	2.9669	0	0	Up	sp|P32962|NRL2_ARATH Nitrilase 2 OS=Arabidopsis thaliana GN=NIT2 PE=1 SV=1//0
Bra023978	A03	28513404	28514775	699	71572.3	11315.8	2.6611	0	0	Up	sp|Q9SZ54|GPX7_ARATH Putative glutathione peroxidase 7, chloroplastic OS=Arabidopsis thaliana GN=GPX7 PE=3 SV=2//5.95175e-126
Bra024089	A03	27750107	27751220	840	82073	1902.42	5.431	0	0	Up	sp|P24806|XTH24_ARATH Xyloglucan endotransglucosylase/hydrolase protein 24 OS=Arabidopsis thaliana GN=XTH24 PE=1 SV=2//2.82343e-166
Bra024209	A03	26906824	26908136	888	5251.7	398.795	3.7191	0	0	Up	-//-
Bra024234	A03	26781594	26783144	486	8790.68	1035.66	3.0854	0	0	Up	-//-
Bra024311	A06	15479845	15485013	2343	20982.8	5457.76	1.9428	0	0	Up	sp|Q9FLG1|BXL4_ARATH Beta-D-xylosidase 4 OS=Arabidopsis thaliana GN=BXL4 PE=1 SV=1//0
Bra024346	A06	15707006	15709123	951	4505.92	573.328	2.9744	0	0	Up	sp|Q9XEE2|ANXD2_ARATH Annexin D2 OS=Arabidopsis thaliana GN=ANN2 PE=1 SV=1//0
Bra024415	A06	16261763	16263021	858	83968.9	895.193	6.5515	0	0	Up	sp|Q8LF99|XTH6_ARATH Probable xyloglucan endotransglucosylase/hydrolase protein 6 OS=Arabidopsis thaliana GN=XTH6 PE=2 SV=2//0
Bra024496	A06	16839451	16840134	468	19083.3	2639.21	2.8541	0	0	Up	-//-
Bra024526	A09	25846302	25847304	810	2635.37	208.567	3.6594	0	0	Up	sp|Q9S9K9|MYB3_ARATH Transcription factor MYB3 OS=Arabidopsis thaliana GN=MYB3 PE=1 SV=1//2.73624e-122
Bra024558	A09	25645540	25648089	1746	9509.46	963.746	3.3026	0	0	Up	sp|F4I4K5|LPR1_ARATH Multicopper oxidase LPR1 OS=Arabidopsis thaliana GN=LPR1 PE=2 SV=1//0
Bra024559	A09	25636306	25638524	1830	2331.95	340.61	2.7753	0	0	Up	sp|Q8GUG9|PUB11_ARATH U-box domain-containing protein 11 OS=Arabidopsis thaliana GN=PUB11 PE=2 SV=2//0
Bra024560	A09	25633711	25634145	435	5606.86	1300.11	2.1086	0	0	Up	-//-
Bra024570	A09	25555471	25556133	663	3517.47	460.65	2.9328	0	0	Up	sp|P17407|21KD_DAUCA 21 kDa protein OS=Daucus carota PE=2 SV=1//1.39564e-27
Bra024848	A06	22733128	22734994	972	9803.03	1719.27	2.5114	0	0	Up	sp|Q8LDS2|XTH27_ARATH Probable xyloglucan endotransglucosylase/hydrolase protein 27 OS=Arabidopsis thaliana GN=XTH27 PE=2 SV=2//0
Bra025156	A06	22051964	22056196	2934	46095.6	6355.39	2.8586	0	0	Up	sp|Q9LI74|CHUP1_ARATH Protein CHUP1, chloroplastic OS=Arabidopsis thaliana GN=CHUP1 PE=1 SV=1//0
Bra025163	A06	21960667	21963557	1683	16328.1	207.767	6.2962	0	0	Up	sp|P0DI77|CIN2_ARATH 1,8-cineole synthase 2, chloroplastic OS=Arabidopsis thaliana GN=TPS23 PE=1 SV=1//0
Bra025210	A06	21676099	21677177	762	16918.6	1494.02	3.5013	0	0	Up	sp|Q41963|TIP12_ARATH Aquaporin TIP1-2 OS=Arabidopsis thaliana GN=TIP1-2 PE=1 SV=2//1.19424e-149
Bra025272	A06	21398227	21399161	846	11549.7	2609.4	2.1461	0	0	Up	sp|Q8LB02|SDHB2_ARATH Succinate dehydrogenase [ubiquinone] iron-sulfur subunit 2, mitochondrial OS=Arabidopsis thaliana GN=SDH2-2 PE=1 SV=2//0
Bra025321	A06	21116702	21119466	1128	1942.42	210.501	3.206	0	0	Up	sp|Q9LRS5|WTR22_ARATH WAT1-related protein At3g28100 OS=Arabidopsis thaliana GN=At3g28100 PE=2 SV=1//1.18075e-173
Bra025362	A06	20889277	20889579	303	9669.75	131.356	6.2019	0	0	Up	sp|Q9LJW5|MIF2_ARATH Mini zinc finger protein 2 OS=Arabidopsis thaliana GN=MIF2 PE=1 SV=1//4.9973e-47
Bra025409	A06	20654667	20657284	1398	2064.68	171.764	3.5874	0	0	Up	sp|Q940V4|C85A2_ARATH Cytochrome P450 85A2 OS=Arabidopsis thaliana GN=CYP85A2 PE=2 SV=1//0
Bra025552	A04	8285521	8286945	888	2674.95	39.2226	6.0917	0	0	Up	-//-
Bra025612	A04	7855566	7857078	606	5380.26	917.657	2.5516	0	0	Up	sp|Q8IUH2|CREG2_HUMAN Protein CREG2 OS=Homo sapiens GN=CREG2 PE=1 SV=1//3.64836e-36
Bra025676	A06	6903289	6906942	1503	10329.5	1250.22	3.0465	0	0	Up	sp|Q17RB8|LONF1_HUMAN LON peptidase N-terminal domain and RING finger protein 1 OS=Homo sapiens GN=LONRF1 PE=1 SV=2//3.71009e-38
Bra025753	A06	7422751	7425350	1179	2021.85	46.4764	5.443	0	0	Up	sp|Q9SBK6|JMT_BRARP Jasmonate O-methyltransferase OS=Brassica rapa subsp. pekinensis GN=JMT PE=1 SV=1//0
Bra025754	A06	7429670	7432766	1833	2545.13	179.275	3.8275	0	0	Up	sp|F4HP88|SFH4_ARATH Phosphatidylinositol/phosphatidylcholine transfer protein SFH4 OS=Arabidopsis thaliana GN=SFH4 PE=2 SV=1//0
Bra025904	A06	6795503	6798314	795	5507.33	559.111	3.3001	0	0	Up	-//-
Bra025984	A06	6340185	6343149	1614	16951.3	1888.22	3.1663	0	0	Up	sp|F4I7I0|ALAT1_ARATH Alanine aminotransferase 1, mitochondrial OS=Arabidopsis thaliana GN=ALAAT1 PE=1 SV=1//0
Bra026116	A06	5726601	5727677	1077	4097.52	94.9051	5.4321	0	0	Up	sp|Q9LMR5|FK126_ARATH F-box/kelch-repeat protein At1g15670 OS=Arabidopsis thaliana GN=At1g15670 PE=2 SV=1//0
Bra026471	A09	3145865	3147905	1674	1011.82	37.084	4.77	0	0	Up	sp|Q9FLV9|SLAH3_ARATH S-type anion channel SLAH3 OS=Arabidopsis thaliana GN=SLAH3 PE=1 SV=1//0
Bra026795	A09	35483757	35489209	648	3506.63	243.007	3.851	0	0	Up	sp|Q9LQU4|PCR2_ARATH Protein PLANT CADMIUM RESISTANCE 2 OS=Arabidopsis thaliana GN=PCR2 PE=1 SV=1//5.38494e-45
Bra026986	A09	36382716	36384997	1395	17351.7	748.441	4.535	0	0	Up	sp|Q9FWW9|GSXL2_ARATH Flavin-containing monooxygenase FMO GS-OX-like 2 OS=Arabidopsis thaliana GN=At1g12200 PE=2 SV=1//0
Bra027020	A09	8102933	8103547	615	7807.59	1714.97	2.1867	0	0	Up	sp|P17407|21KD_DAUCA 21 kDa protein OS=Daucus carota PE=2 SV=1//6.63364e-43
Bra027036	A09	8222835	8223389	555	2352.75	268.889	3.1293	0	0	Up	sp|Q9SS04|GSOX1_ARATH Flavin-containing monooxygenase FMO GS-OX1 OS=Arabidopsis thaliana GN=FMOGS-OX1 PE=2 SV=1//9.61228e-102
Bra027082	A09	8747662	8752558	1749	892.618	7.56562	6.8824	0	0	Up	sp|Q94KB7|MLO6_ARATH MLO-like protein 6 OS=Arabidopsis thaliana GN=MLO6 PE=2 SV=2//0
Bra027329	A05	21073057	21073521	465	3273.97	345.3	3.2451	0	0	Up	-//-
Bra027343	A05	21153219	21153816	519	9137.51	364.62	4.6473	0	0	Up	sp|D7L342|CSPL8_ARALL CASP-like protein 2A2 OS=Arabidopsis lyrata subsp. lyrata GN=ARALYDRAFT_478855 PE=3 SV=1//2.43747e-85
Bra027376	A05	21316555	21318885	2331	70267.7	8507.94	3.046	0	0	Up	sp|O65351|SBT17_ARATH Subtilisin-like protease SBT1.7 OS=Arabidopsis thaliana GN=SBT1.7 PE=1 SV=1//0
Bra027582	A09	11944366	11948298	3060	14238.4	3062.06	2.2172	0	0	Up	sp|Q54JE4|ODO1_DICDI 2-oxoglutarate dehydrogenase, mitochondrial OS=Dictyostelium discoideum GN=ogdh PE=3 SV=1//0
Bra027723	A09	7055793	7058982	1917	7587.83	1417.67	2.4202	0	0	Up	sp|Q9ASS7|CAAT2_ARATH Cationic amino acid transporter 2, vacuolar OS=Arabidopsis thaliana GN=CAT2 PE=2 SV=1//0
Bra027815	A09	6406100	6407602	1137	3698.94	13.3691	8.1121	0	0	Up	sp|Q43609|COMT1_PRUDU Caffeic acid 3-O-methyltransferase OS=Prunus dulcis GN=COMT1 PE=2 SV=1//2.83103e-119
Bra028803	A02	588893	590680	717	8796.77	1864.48	2.2382	0	0	Up	sp|F4KI56|SERCL_ARATH Metal-independent phosphoserine phosphatase OS=Arabidopsis thaliana GN=IPSP PE=1 SV=1//9.93278e-158
Bra028942	A03	5534112	5537393	2880	4491.7	663.614	2.7588	0	0	Up	-//-
Bra028982	A03	5706890	5710305	2079	7683.87	1342.3	2.5171	0	0	Up	sp|Q9FJ70|FIMB3_ARATH Fimbrin-3 OS=Arabidopsis thaliana GN=FIM3 PE=3 SV=1//0
Bra029101	A03	6359716	6360506	699	3167.98	40.0556	6.3054	0	0	Up	sp|Q84JK8|MAKR6_ARATH Probable membrane-associated kinase regulator 6 OS=Arabidopsis thaliana GN=MAKR6 PE=2 SV=1//5.35436e-121
Bra029200	A02	26023223	26028553	2163	6480.94	544.144	3.5741	0	0	Up	sp|Q9FFN4|BGAL6_ARATH Beta-galactosidase 6 OS=Arabidopsis thaliana GN=BGAL6 PE=2 SV=1//0
Bra029229	A02	25898578	25900865	1680	9196.05	2563.02	1.8432	0	0	Up	sp|Q84P23|4CLL9_ARATH 4-coumarate--CoA ligase-like 9 OS=Arabidopsis thaliana GN=4CLL9 PE=1 SV=2//0
Bra029392	A02	24910422	24915700	1557	21088.4	6053.29	1.8007	0	0	Up	sp|O65404|ERG11_ARATH Squalene epoxidase 5 OS=Arabidopsis thaliana GN=SQE5 PE=2 SV=2//0
Bra029492	A09	17723391	17725908	1524	5892.83	841.008	2.8088	0	0	Up	sp|Q9XEC4|APA3_ARATH Aspartic proteinase A3 OS=Arabidopsis thaliana GN=APA3 PE=1 SV=1//0
Bra029608	A05	23752033	23756147	2178	8615.38	2317.3	1.8945	0	0	Up	sp|O49809|MFPA_BRANA Glyoxysomal fatty acid beta-oxidation multifunctional protein MFP-a OS=Brassica napus PE=2 SV=2//0
Bra029778	A05	23038574	23040507	915	1141.92	37.6598	4.9223	0	0	Up	sp|Q8RWU3|RVE8_ARATH Protein REVEILLE 8 OS=Arabidopsis thaliana GN=RVE8 PE=2 SV=1//1.15727e-138
Bra029847	A05	22735499	22738595	486	6596.82	582.393	3.5017	0	0	Up	sp|Q941Q2|HBL2_BRANA Non-symbiotic hemoglobin 2 OS=Brassica napus GN=HB2 PE=3 SV=1//1.05006e-111
Bra029848	A05	22732928	22733317	390	7788.49	1120.48	2.7972	0	0	Up	sp|Q9LPP4|SMR1_ARATH Cyclin-dependent protein kinase inhibitor SMR1 OS=Arabidopsis thaliana GN=SMR1 PE=1 SV=1//2.94067e-38
Bra030161	A07	8344034	8353672	2145	6218.34	110.211	5.8182	0	0	Up	sp|Q9ASQ6|Y1972_ARATH Probable LRR receptor-like serine/threonine-protein kinase At1g29720 OS=Arabidopsis thaliana GN=RFK1 PE=2 SV=3//4.95769e-09
Bra030270	A04	9833296	9834967	909	6062.99	430.76	3.8151	0	0	Up	sp|Q9SJ05|SK1_ARATH Shikimate kinase 1, chloroplastic OS=Arabidopsis thaliana GN=SK1 PE=1 SV=2//0
Bra030628	A08	20249391	20250899	966	11058.5	3201.14	1.7885	0	0	Up	sp|Q9MA41|CTL1_ARATH Chitinase-like protein 1 OS=Arabidopsis thaliana GN=CTL1 PE=1 SV=1//0
Bra030758	A08	19702666	19703646	819	8203.12	59.7098	7.1021	0	0	Up	sp|O80494|P2B15_ARATH F-box protein PP2-B15 OS=Arabidopsis thaliana GN=PP2B15 PE=2 SV=2//5.42034e-146
Bra030873	A08	417979	419352	594	48355.5	2974.43	4.023	0	0	Up	sp|O64864|YLS3_ARATH Protein YLS3 OS=Arabidopsis thaliana GN=YLS3 PE=2 SV=1//8.18258e-39
Bra030951	A08	1017883	1019495	1026	14165.6	2517.77	2.4922	0	0	Up	sp|Q9ZP06|MDHM1_ARATH Malate dehydrogenase 1, mitochondrial OS=Arabidopsis thaliana GN=At1g53240 PE=1 SV=1//0
Bra030964	A08	1161511	1162624	792	8633.98	843.417	3.3557	0	0	Up	sp|P51831|FABG_BACSU 3-oxoacyl-[acyl-carrier-protein] reductase FabG OS=Bacillus subtilis (strain 168) GN=fabG PE=3 SV=3//7.3941e-16
Bra031030	A09	34608843	34612223	1431	10268.8	454.881	4.4966	0	0	Up	sp|Q7M3S9|RNGB_DICDI RING finger protein B OS=Dictyostelium discoideum GN=rngB PE=2 SV=2//1.72631e-08
Bra031315	A05	16790637	16791514	633	2518.78	57.5097	5.4528	0	0	Up	sp|Q9LJ45|CCU11_ARATH Cyclin-U1-1 OS=Arabidopsis thaliana GN=CYCU1-1 PE=1 SV=1//2.7425e-116
Bra031389	A09	25960314	25962805	1557	41033.3	534.302	6.263	0	0	Up	sp|P27608|AROF_TOBAC Phospho-2-dehydro-3-deoxyheptonate aldolase 1, chloroplastic OS=Nicotiana tabacum GN=DHAPS-1 PE=2 SV=1//0
Bra031434	A01	17330202	17333139	2421	4268.51	472.285	3.176	0	0	Up	sp|O64782|SD129_ARATH G-type lectin S-receptor-like serine/threonine-protein kinase SD1-29 OS=Arabidopsis thaliana GN=SD129 PE=1 SV=1//0
Bra031629	A09	37255425	37259202	564	5640.23	491.177	3.5214	0	0	Up	sp|Q9XFB0|YAB2_ARATH Putative axial regulator YABBY 2 OS=Arabidopsis thaliana GN=YAB2 PE=2 SV=1//2.41377e-107
Bra031642	A09	37186381	37187575	459	37731.3	2384.81	3.9838	0	0	Up	sp|P09678|SODC_BRAOC Superoxide dismutase [Cu-Zn] OS=Brassica oleracea var. capitata GN=SODCC PE=1 SV=2//4.5915e-97
Bra031790	A09	36496595	36501513	1848	148498	22302.7	2.7352	0	0	Up	sp|O65390|APA1_ARATH Aspartic proteinase A1 OS=Arabidopsis thaliana GN=APA1 PE=1 SV=1//0
Bra031830	A02	26756491	26759191	1659	8198.81	1804.88	2.1835	0	0	Up	sp|Q66GP0|Y5738_ARATH BTB/POZ domain-containing protein At5g67385 OS=Arabidopsis thaliana GN=At5g67385 PE=1 SV=2//0
Bra031968	A05	24595183	24596544	777	4594.93	982.987	2.2248	0	0	Up	-//-
Bra032109	A04	11237113	11239387	1485	6360.73	390.621	4.0254	0	0	Up	sp|Q7TMR0|PCP_MOUSE Lysosomal Pro-X carboxypeptidase OS=Mus musculus GN=Prcp PE=2 SV=2//4.59413e-137
Bra032536	A09	38261443	38264091	1368	1995.06	63.3743	4.9764	0	0	Up	sp|P42158|KC1D_ARATH Casein kinase I isoform delta-like OS=Arabidopsis thaliana GN=At4g26100 PE=2 SV=2//0
Bra032558	A09	38358810	38363731	4656	7113.74	1632.05	2.1239	0	0	Up	sp|F4HZB5|NET1D_ARATH Protein NETWORKED 1D OS=Arabidopsis thaliana GN=NET1D PE=3 SV=1//8.32178e-161
Bra032641	A09	38745650	38748820	2085	2737.53	404.645	2.7581	0	0	Up	sp|Q9LMM2|FRO1_ARATH Probable ferric reduction oxidase 1 OS=Arabidopsis thaliana GN=FRO1 PE=2 SV=1//0
Bra032663	A09	38834802	38835317	417	3193.39	91.8029	5.1204	0	0	Up	-//-
Bra032937	A02	21684584	21685852	762	21813.7	2679.53	3.0252	0	0	Up	sp|Q41963|TIP12_ARATH Aquaporin TIP1-2 OS=Arabidopsis thaliana GN=TIP1-2 PE=1 SV=2//2.58855e-162
Bra032951	A02	21755514	21758199	876	3193.91	360.18	3.1485	0	0	Up	sp|Q9SCU0|SDR2A_ARATH Short-chain dehydrogenase reductase 2a OS=Arabidopsis thaliana GN=SDR2a PE=3 SV=1//1.81186e-75
Bra033034	A02	22295276	22297037	738	3343.52	584.477	2.5161	0	0	Up	sp|Q944M5|SWET4_ARATH Bidirectional sugar transporter SWEET4 OS=Arabidopsis thaliana GN=SWEET4 PE=2 SV=1//3.76497e-143
Bra033254	A10	3308013	3309065	1053	20498	5914.64	1.7931	0	0	Up	sp|Q9LMM6|BPS1_ARATH Protein BPS1, chloroplastic OS=Arabidopsis thaliana GN=BPS1 PE=2 SV=1//0
Bra033349	A10	2768651	2769151	501	9306.94	1044.83	3.155	0	0	Up	sp|Q9M015|Y5161_ARATH Uncharacterized protein At5g01610 OS=Arabidopsis thaliana GN=At5g01610 PE=1 SV=1//6.77383e-11
Bra033886	A05	15764615	15766543	729	5823.48	1144.53	2.3471	0	0	Up	sp|Q38825|IAA7_ARATH Auxin-responsive protein IAA7 OS=Arabidopsis thaliana GN=IAA7 PE=1 SV=1//2.90881e-147
Bra034123	A01	24887494	24887874	381	1399.99	12.7868	6.7746	0	0	Up	sp|Q9LPP4|SMR1_ARATH Cyclin-dependent protein kinase inhibitor SMR1 OS=Arabidopsis thaliana GN=SMR1 PE=1 SV=1//3.06821e-45
Bra034141	A01	24783655	24787264	2025	14463.9	3655.29	1.9844	0	0	Up	sp|Q9SG80|ASD1_ARATH Alpha-L-arabinofuranosidase 1 OS=Arabidopsis thaliana GN=ASD1 PE=1 SV=1//0
Bra034168	A01	24635575	24637727	870	5112.88	45.4335	6.8142	0	0	Up	sp|P51091|LDOX_MALDO Leucoanthocyanidin dioxygenase OS=Malus domestica GN=ANS PE=2 SV=1//2.86589e-65
Bra034182	A09	1170626	1172022	966	908.685	8.32507	6.7702	0	0	Up	sp|Q945B6|AOP1L_ARATH Probable 2-oxoglutarate-dependent dioxygenase AOP1.2 OS=Arabidopsis thaliana GN=AOP1.2 PE=2 SV=1//1.38752e-176
Bra034205	A09	1271960	1274617	1833	10952	1842.5	2.5715	0	0	Up	sp|Q6I581|GH35_ORYSJ Probable indole-3-acetic acid-amido synthetase GH3.5 OS=Oryza sativa subsp. japonica GN=GH3.5 PE=2 SV=1//0
Bra034389	A04	12658183	12659971	1356	4405.28	229.76	4.261	0	0	Up	sp|Q9ZUV3|IRX7_ARATH Probable glucuronoxylan glucuronosyltransferase IRX7 OS=Arabidopsis thaliana GN=IRX7 PE=2 SV=1//0
Bra034394	A04	12688504	12689781	624	6055.98	1056.45	2.5191	0	0	Up	sp|O78310|SODC2_ARATH Superoxide dismutase [Cu-Zn] 2, chloroplastic OS=Arabidopsis thaliana GN=CSD2 PE=1 SV=2//9.21227e-98
Bra034663	A08	11427883	11428839	957	5976.25	1303.71	2.1966	0	0	Up	sp|P34024|PLC_LISMO 1-phosphatidylinositol phosphodiesterase OS=Listeria monocytogenes serovar 1/2a (strain ATCC BAA-679 / EGD-e) GN=plcA PE=1 SV=1//1.80822e-11
Bra034675	A08	11342859	11344234	846	26115.3	7847.75	1.7345	0	0	Up	sp|P93004|PIP27_ARATH Aquaporin PIP2-7 OS=Arabidopsis thaliana GN=PIP2-7 PE=1 SV=2//0
Bra035006	Scaffold000100	840933	843126	993	37545.1	3947.43	3.2496	0	0	Up	sp|P32962|NRL2_ARATH Nitrilase 2 OS=Arabidopsis thaliana GN=NIT2 PE=1 SV=1//0
Bra035262	A09	16490964	16493378	1044	2910.75	505.624	2.5253	0	0	Up	sp|Q9SN58|UGE5_ARATH UDP-glucose 4-epimerase 5 OS=Arabidopsis thaliana GN=UGE5 PE=1 SV=3//0
Bra035787	A05	17926512	17928205	1215	1659.58	15.3402	6.7574	0	0	Up	sp|Q9FPT1|UBP12_ARATH Ubiquitin carboxyl-terminal hydrolase 12 OS=Arabidopsis thaliana GN=UBP12 PE=1 SV=2//1.93896e-11
Bra035829	A05	18149365	18151614	1266	1097.12	13.0612	6.3923	0	0	Up	-//-
Bra035919	A09	3506910	3507521	612	10752.1	905.575	3.5696	0	0	Up	sp|Q9FKG2|EF107_ARATH Ethylene-responsive transcription factor ERF107 OS=Arabidopsis thaliana GN=ERF107 PE=2 SV=1//1.13159e-101
Bra036155	A09	2182008	2186162	1257	12548.8	1537.38	3.029	0	0	Up	sp|Q93WF1|PLY20_ARATH Probable pectate lyase 20 OS=Arabidopsis thaliana GN=At5g48900 PE=2 SV=1//0
Bra036198	A09	2001469	2003602	1371	2603.8	323.139	3.0104	0	0	Up	sp|Q99624|S38A3_HUMAN Sodium-coupled neutral amino acid transporter 3 OS=Homo sapiens GN=SLC38A3 PE=1 SV=1//2.10387e-27
Bra036233	A09	1128842	1133294	1827	11431.2	2701.68	2.081	0	0	Up	-//-
Bra036257	A09	1009481	1016078	2961	14889.6	3626.76	2.0375	0	0	Up	sp|Q94AH6|CUL1_ARATH Cullin-1 OS=Arabidopsis thaliana GN=CUL1 PE=1 SV=1//0
Bra036295	A09	761867	764586	642	1481.14	61.1616	4.5979	0	0	Up	sp|F4JKK0|SUD1_ARATH Probable E3 ubiquitin ligase SUD1 OS=Arabidopsis thaliana GN=SUD1 PE=1 SV=1//9.69589e-10
Bra036334	A02	21563132	21566945	2193	1785.31	189.314	3.2373	0	0	Up	sp|Q9MAJ7|BGAL5_ARATH Beta-galactosidase 5 OS=Arabidopsis thaliana GN=BGAL5 PE=2 SV=1//0
Bra036706	A09	5934921	5935868	864	3202.32	13.0652	7.9372	0	0	Up	sp|P51831|FABG_BACSU 3-oxoacyl-[acyl-carrier-protein] reductase FabG OS=Bacillus subtilis (strain 168) GN=fabG PE=3 SV=3//8.05402e-36
Bra036707	A09	5924764	5925849	396	5551.16	758.334	2.8719	0	0	Up	sp|Q42449|PROF1_ARATH Profilin-1 OS=Arabidopsis thaliana GN=PRO1 PE=1 SV=1//2.79607e-83
Bra036819	A09	27138988	27140041	594	1522.26	38.1236	5.3194	0	0	Up	sp|Q35638|RHO1_PEA Rac-like GTP-binding protein RHO1 OS=Pisum sativum GN=RHO1 PE=2 SV=1//3.03418e-126
Bra037042	A03	28788352	28791208	1473	3160.46	444.531	2.8298	0	0	Up	sp|Q94FY7|TOCC_ARATH Tocopherol cyclase, chloroplastic OS=Arabidopsis thaliana GN=VTE1 PE=2 SV=1//0
Bra037119	A09	4539296	4542879	2331	4094.05	126.469	5.0167	0	0	Up	sp|Q9FG65|C81D1_ARATH Cytochrome P450 81D1 OS=Arabidopsis thaliana GN=CYP81D1 PE=2 SV=1//2.14558e-156
Bra037214	A09	5026270	5030088	1584	20172.3	6066.21	1.7335	0	0	Up	sp|Q0WM29|MMSA_ARATH Methylmalonate-semialdehyde dehydrogenase [acylating], mitochondrial OS=Arabidopsis thaliana GN=ALDH6B2 PE=2 SV=2//0
Bra037478	A06	20273381	20275736	1473	3653.1	286.303	3.6735	0	0	Up	sp|Q9FJL4|BH078_ARATH Transcription factor bHLH78 OS=Arabidopsis thaliana GN=BHLH78 PE=2 SV=1//0
Bra037675	A04	18334919	18337131	681	10037.1	2190.64	2.1959	0	0	Up	sp|Q93XC4|TMT2_BRAOL Probable thiocyanate methyltransferase 2 OS=Brassica oleracea GN=TMT2 PE=2 SV=1//1.44804e-160
Bra037773	A09	4106372	4110078	2214	3155.7	502.565	2.6506	0	0	Up	sp|Q9FMF5|RPT3_ARATH Root phototropism protein 3 OS=Arabidopsis thaliana GN=RPT3 PE=1 SV=2//0
Bra038032	A06	17864	19574	1140	8709.02	223.32	5.2853	0	0	Up	sp|P53808|PPCT_MOUSE Phosphatidylcholine transfer protein OS=Mus musculus GN=Pctp PE=1 SV=2//8.61792e-07
Bra038124	A05	10413001	10419143	3060	13210.5	2749.59	2.2644	0	0	Up	sp|C0LGG8|Y5343_ARATH Probable LRR receptor-like serine/threonine-protein kinase At1g53430 OS=Arabidopsis thaliana GN=At1g53430 PE=1 SV=1//0
Bra038745	A01	24195463	24197584	1335	3553.14	443.942	3.0007	0	0	Up	sp|Q766C3|NEP1_NEPGR Aspartic proteinase nepenthesin-1 OS=Nepenthes gracilis GN=nep1 PE=1 SV=1//2.36876e-42
Bra038748	A03	24323537	24327067	1479	1129.19	19.277	5.8723	0	0	Up	sp|Q9LYT3|TT12_ARATH Protein TRANSPARENT TESTA 12 OS=Arabidopsis thaliana GN=TT12 PE=2 SV=1//3.28188e-139
Bra039039	A09	1836377	1836673	297	3318.85	151.694	4.4514	0	0	Up	sp|Q9LJW5|MIF2_ARATH Mini zinc finger protein 2 OS=Arabidopsis thaliana GN=MIF2 PE=1 SV=1//1.32306e-43
Bra039067	A09	1629855	1632135	699	1945.32	105.01	4.2114	0	0	Up	sp|Q9LK95|MYB21_ARATH Transcription factor MYB21 OS=Arabidopsis thaliana GN=MYB21 PE=1 SV=1//3.04444e-128
Bra039095	A09	1528045	1533550	3018	9675.56	2788.05	1.7951	0	0	Up	sp|Q6R3K6|YSL6_ARATH Probable metal-nicotianamine transporter YSL6 OS=Arabidopsis thaliana GN=YSL6 PE=2 SV=2//0
Bra039108	A05	25279745	25283295	618	1372.53	13.5682	6.6605	0	0	Up	sp|Q9SSA1|MYB57_ARATH Transcription factor MYB57 OS=Arabidopsis thaliana GN=MYB57 PE=2 SV=1//1.20038e-97
Bra039265	A04	18944149	18945130	690	4111.88	498.782	3.0433	0	0	Up	sp|P46897|ATHB7_ARATH Homeobox-leucine zipper protein ATHB-7 OS=Arabidopsis thaliana GN=ATHB-7 PE=2 SV=2//9.7033e-103
Bra039301	A04	18807721	18809169	843	69440.4	13136.7	2.4022	0	0	Up	sp|Q06611|PIP12_ARATH Aquaporin PIP1-2 OS=Arabidopsis thaliana GN=PIP1-2 PE=1 SV=1//2.18875e-09
Bra039668	A06	627949	632979	3261	3136.93	397.694	2.9796	0	0	Up	sp|Q9MAG3|AB24G_ARATH ABC transporter G family member 24 OS=Arabidopsis thaliana GN=ABCG24 PE=2 SV=2//0
Bra039743	A02	8678654	8680676	1740	95010.8	870.758	6.7697	0	0	Up	sp|Q9C8D4|AAE11_ARATH Butyrate--CoA ligase AAE11, peroxisomal OS=Arabidopsis thaliana GN=AAE11 PE=1 SV=1//0
Bra039747	A02	8706198	8706964	489	27631.4	6251.38	2.1441	0	0	Up	sp|Q9XEX2|PRX2B_ARATH Peroxiredoxin-2B OS=Arabidopsis thaliana GN=PRXIIB PE=1 SV=1//1.17364e-98
Bra039855	A08	6303677	6305559	702	13893.1	113.691	6.9331	0	0	Up	sp|Q38832|IAA14_ARATH Auxin-responsive protein IAA14 OS=Arabidopsis thaliana GN=IAA14 PE=1 SV=2//1.28824e-138
Bra040093	A01	10534946	10538481	1995	17878.9	1324.01	3.7553	0	0	Up	sp|O65202|ACOX1_ARATH Peroxisomal acyl-coenzyme A oxidase 1 OS=Arabidopsis thaliana GN=ACX1 PE=1 SV=1//0
Bra040414	Scaffold000203	84892	87712	2037	4156.76	674.52	2.6235	0	0	Up	sp|Q9CAV6|WNK1_ARATH Serine/threonine-protein kinase WNK1 OS=Arabidopsis thaliana GN=WNK1 PE=1 SV=1//0
Bra040496	Scaffold000212	75432	77946	1866	13391.7	3205.88	2.0625	0	0	Up	sp|Q38890|GUN25_ARATH Endoglucanase 25 OS=Arabidopsis thaliana GN=KOR PE=1 SV=1//0
Bra040677	Scaffold000232	36707	41121	1518	1153.09	38.9264	4.8886	0	0	Up	sp|Q9FUJ3|CKX2_ARATH Cytokinin dehydrogenase 2 OS=Arabidopsis thaliana GN=CKX2 PE=1 SV=2//0
Bra040854	Scaffold000282	4995	8416	2121	1903.19	111.951	4.0875	0	0	Up	sp|Q56ZI2|PATL2_ARATH Patellin-2 OS=Arabidopsis thaliana GN=PATL2 PE=1 SV=2//0
Bra040999	Scaffold000365	13715	14473	759	1918.39	187.94	3.3516	0	0	Up	sp|Q8GYA4|CRK10_ARATH Cysteine-rich receptor-like protein kinase 10 OS=Arabidopsis thaliana GN=CRK10 PE=1 SV=3//1.56494e-92
Novel00040	A01	15226654	15229876	2428	7809.84	1053.42	2.8902	0	0	Up	PREDICTED: CDPK-related kinase 5-like isoform X2 [Brassica rapa]
Novel00126	A02	3017937	3019209	1137	1077.4	2.48243	8.7616	0	0	Up	BnaC06g04680D [Brassica napus]
Novel00610	A06	6900775	6902534	1123	1433.95	19.9377	6.1684	0	0	Up	--
Bra033696	A06	24508987	24510809	1404	1260	86.5679	3.8634	3.18252385768639e-319	2.07550011492301e-317	Up	sp|Q9S7D8|APS4_ARATH ATP sulfurylase 4, chloroplastic OS=Arabidopsis thaliana GN=APS4 PE=2 SV=1//0
Bra009605	A10	16221454	16222832	843	3457.68	709.935	2.284	1.36620020519313e-317	8.80639998258171e-316	Up	sp|Q09893|YAI5_SCHPO Uncharacterized protein C24B11.05 OS=Schizosaccharomyces pombe (strain 972 / ATCC 24843) GN=SPAC24B11.05 PE=3 SV=1//9.72063e-15
Bra001367	A03	16044729	16045100	372	1920.27	245.14	2.9696	2.56990024320649e-317	1.65009999909886e-315	Up	sp|Q9LPP4|SMR1_ARATH Cyclin-dependent protein kinase inhibitor SMR1 OS=Arabidopsis thaliana GN=SMR1 PE=1 SV=1//1.07498e-34
Bra019961	A06	3519226	3519738	513	1738.35	205.491	3.0806	6.60150002367458e-316	4.22240000017397e-314	Up	-//-
Novel01067	A10	15839306	15840464	649	8500.89	1598.3	2.4111	1.92569999904207e-315	1.22940000001972e-313	Up	BnaA10g26410D [Brassica napus]
Bra040924	Scaffold000316	4175	5486	1176	11186.4	2903.36	1.9459	2.40149999843131e-315	1.53019999999582e-313	Up	sp|O49726|PUP9_ARATH Probable purine permease 9 OS=Arabidopsis thaliana GN=PUP9 PE=2 SV=2//0
Bra036892	A01	12136941	12140349	1407	1961.8	264.202	2.8925	4.6101999990249e-315	2.93189999999158e-313	Up	sp|Q8W4K5|VAB_ARATH VAN3-binding protein OS=Arabidopsis thaliana GN=VAB PE=1 SV=1//8.09996e-90
Bra039062	A09	1669960	1673825	1065	3670.75	790.149	2.2159	4.6976999982127e-315	2.98179999999141e-313	Up	sp|Q94JU2|WTR18_ARATH WAT1-related protein At3g28050 OS=Arabidopsis thaliana GN=At3g28050 PE=2 SV=1//0
Bra018952	A06	1038152	1042270	1821	22291.3	7334.36	1.6037	6.96629999893915e-315	4.4132999999943e-313	Up	sp|Q9M817|PTR6_ARATH Protein NRT1/ PTR FAMILY 1.2 OS=Arabidopsis thaliana GN=NPF1.2 PE=1 SV=1//0
Bra031289	A05	17028205	17028762	558	2679.1	305.75	3.1313	3.42879999980185e-314	2.16810000000207e-312	Up	-//-
Bra039025	A07	510499	513522	1503	8324.74	2393.62	1.7982	6.50100000024295e-314	4.09510000000115e-312	Up	sp|Q42525|HXK1_ARATH Hexokinase-1 OS=Arabidopsis thaliana GN=HXK1 PE=1 SV=2//0
Bra028006	A09	19524818	19526257	1440	14912.5	2122.01	2.813	4.1973999999896e-313	2.63410000000006e-311	Up	sp|Q00874|DR100_ARATH DNA-damage-repair/toleration protein DRT100 OS=Arabidopsis thaliana GN=DRT100 PE=2 SV=2//1.54105e-07
Bra034882	A08	5740505	5742999	1494	33845.7	11497.2	1.5577	5.74550000001407e-313	3.5920000000002e-311	Up	sp|Q93ZA0|NYC1_ARATH Probable chlorophyll(ide) b reductase NYC1, chloroplastic OS=Arabidopsis thaliana GN=NYC1 PE=1 SV=1//0
Bra012100	A07	12258725	12262138	1875	19803.1	6512.36	1.6045	4.55509999999985e-311	0	Up	sp|O82663|SDHA1_ARATH Succinate dehydrogenase [ubiquinone] flavoprotein subunit 1, mitochondrial OS=Arabidopsis thaliana GN=SDH1-1 PE=1 SV=1//0
Bra011581	A01	1575081	1575621	462	1358.53	112.107	3.5991	2.19859999999998e-310	0	Up	sp|Q9SZN7|HIP26_ARATH Heavy metal-associated isoprenylated plant protein 26 OS=Arabidopsis thaliana GN=HIPP26 PE=1 SV=1//2.436e-78
Bra010171	A05	14978448	14979844	474	898.508	18.5486	5.5982	3.722e-310	2.3139e-308	Up	sp|Q93ZB1|LOL1_ARATH Protein LOL1 OS=Arabidopsis thaliana GN=LOL1 PE=2 SV=1//1.65734e-61
Bra026494	A09	3248238	3249245	1008	12549.2	3933.08	1.6739	0	1.091e-307	Up	sp|Q9LT10|CXE18_ARATH Probable carboxylesterase 18 OS=Arabidopsis thaliana GN=CXE18 PE=1 SV=1//0
Bra031833	A02	26735230	26736023	726	694.569	2.10349	8.3672	0	1.5535e-307	Up	sp|Q9FN11|LBD37_ARATH LOB domain-containing protein 37 OS=Arabidopsis thaliana GN=LBD37 PE=2 SV=1//1.39037e-110
Bra012602	A03	23309284	23311367	1107	7082.16	1980.01	1.8387	2.0126e-307	1.2373e-305	Up	sp|O49506|GLO5_ARATH Peroxisomal (S)-2-hydroxy-acid oxidase GLO5 OS=Arabidopsis thaliana GN=GLO5 PE=1 SV=1//0
Bra014853	A04	3617146	3617759	390	1154.99	73.8064	3.968	3.7478e-306	2.2956e-304	Up	-//-
Bra031776	A09	36544120	36546929	1482	733.934	6.27299	6.8704	7.0549e-306	4.3134e-304	Up	sp|Q9LYT3|TT12_ARATH Protein TRANSPARENT TESTA 12 OS=Arabidopsis thaliana GN=TT12 PE=2 SV=1//2.20262e-134
Bra017672	A03	29711160	29713226	2067	17705.8	5851.68	1.5973	2.8305e-305	1.7242e-303	Up	sp|O23141|SPE2_ARATH Arginine decarboxylase 2 OS=Arabidopsis thaliana GN=SPE2 PE=2 SV=1//0
Bra031897	A02	26318614	26319659	462	2344.23	386.079	2.6021	3.2854e-305	1.9977e-303	Up	-//-
Bra031279	A05	17100685	17101814	975	2214.96	319.625	2.7928	2.4132e-304	1.4646e-302	Up	sp|Q9LIG0|Y3136_ARATH Clavaminate synthase-like protein At3g21360 OS=Arabidopsis thaliana GN=At3g21360 PE=1 SV=1//0
Bra015469	A10	1115697	1116615	732	6509.05	1789.66	1.8628	3.8221e-303	2.3155e-301	Up	sp|Q96288|BBX24_ARATH B-box zinc finger protein 24 OS=Arabidopsis thaliana GN=BBX24 PE=1 SV=1//6.7567e-133
Bra016464	A08	17827634	17829629	1686	873.477	25.3899	5.1044	1.561e-302	9.4227e-301	Up	sp|Q84P26|4CLL8_ARATH 4-coumarate--CoA ligase-like 8 OS=Arabidopsis thaliana GN=4CLL8 PE=2 SV=2//0
Bra025270	A06	21401250	21402691	762	1739.59	216.883	3.0038	2.7699e-302	1.669e-300	Up	-//-
Bra020631	A02	23528595	23531461	930	55270.3	3077.1	4.1669	3.1531e-302	1.8964e-300	Up	sp|O22941|PXM16_ARATH Zinc-metallopeptidase, peroxisomal OS=Arabidopsis thaliana GN=PXM16 PE=2 SV=1//7.56321e-36
Bra028508	A07	14472956	14474305	858	3195.37	656.312	2.2835	7.3036e-302	4.3848e-300	Up	-//-
Bra038811	A03	23945876	23947554	714	6196.15	1696.95	1.8684	6.9218e-301	4.1406e-299	Up	sp|Q96262|PCAP1_ARATH Plasma membrane-associated cation-binding protein 1 OS=Arabidopsis thaliana GN=PCAP1 PE=1 SV=1//9.23001e-52
Bra034152	A01	24734421	24734972	552	947.432	36.9796	4.6792	3.5989e-300	2.1452e-298	Up	sp|Q9SG96|ATL72_ARATH RING-H2 finger protein ATL72 OS=Arabidopsis thaliana GN=ATL72 PE=2 SV=1//1.91746e-83
Bra001020	A03	14424376	14426938	1638	4950.82	1267.45	1.9657	1.7544e-299	1.0439e-297	Up	sp|P55217|CGS1_ARATH Cystathionine gamma-synthase 1, chloroplastic OS=Arabidopsis thaliana GN=CGS1 PE=1 SV=3//2.55607e-40
Bra035248	A09	16602883	16604128	654	10590.9	3277.71	1.6921	6.8947e-299	4.0877e-297	Up	sp|Q39258|VATE1_ARATH V-type proton ATPase subunit E1 OS=Arabidopsis thaliana GN=VHA-E1 PE=1 SV=2//3.15282e-125
Bra008699	A10	12252329	12255245	2160	8833.8	2656.95	1.7333	8.173e-299	4.8369e-297	Up	sp|O65718|CNGC2_ARATH Cyclic nucleotide-gated ion channel 2 OS=Arabidopsis thaliana GN=CNGC2 PE=1 SV=1//0
Bra007607	A09	31513332	31515953	1101	1541.4	171.101	3.1713	1.1739e-298	6.9351e-297	Up	sp|Q9M2C4|ACCH8_ARATH 1-aminocyclopropane-1-carboxylate oxidase homolog 8 OS=Arabidopsis thaliana GN=At3g61400 PE=2 SV=1//0
Bra024569	A09	25561068	25563174	1650	2516.32	452.148	2.4764	1.1433e-297	6.7301e-296	Up	sp|O49298|PME6_ARATH Probable pectinesterase/pectinesterase inhibitor 6 OS=Arabidopsis thaliana GN=PME6 PE=2 SV=1//0
Bra024047	A03	28026131	28028419	1896	2418.88	424.419	2.5108	4.9323e-297	2.8831e-295	Up	sp|Q9SUH5|QWRF8_ARATH QWRF motif-containing protein 8 OS=Arabidopsis thaliana GN=QWRF8 PE=2 SV=1//0
Bra013793	A01	7779076	7781226	1038	4620.17	1149.66	2.0067	9.4218e-297	5.4977e-295	Up	sp|Q07469|BSPA_POPDE Bark storage protein A OS=Populus deltoides GN=BSPA PE=2 SV=1//1.33641e-49
Bra035605	A02	6319044	6319991	447	5737.18	1552.73	1.8855	6.0142e-296	3.4971e-294	Up	sp|Q9FKT3|UBC30_ARATH Ubiquitin-conjugating enzyme E2 30 OS=Arabidopsis thaliana GN=UBC30 PE=2 SV=1//4.29725e-103
Bra003435	A07	16449823	16451058	708	7190.19	1611.32	2.1578	7.5508e-296	4.3829e-294	Up	sp|Q84JW1|PX11E_ARATH Peroxisomal membrane protein 11E OS=Arabidopsis thaliana GN=PEX11E PE=1 SV=1//5.59181e-147
Bra004740	A05	1597325	1597798	474	1736.04	223.058	2.9603	9.5191e-296	5.5158e-294	Up	sp|Q9SKX1|IBH1_ARATH Transcription factor IBH1 OS=Arabidopsis thaliana GN=IBH1 PE=1 SV=1//5.04062e-67
Bra003916	A07	19019297	19022414	1989	1188.73	85.479	3.7977	1.3073e-295	7.5617e-294	Up	sp|Q8H0Z6|IP5P3_ARATH Type IV inositol polyphosphate 5-phosphatase 3 OS=Arabidopsis thaliana GN=IP5P3 PE=1 SV=1//0
Bra005012	A05	2977685	2981842	2154	5099.25	1327.18	1.9419	1.8118e-295	1.0462e-293	Up	sp|P54887|P5CS1_ARATH Delta-1-pyrroline-5-carboxylate synthase A OS=Arabidopsis thaliana GN=P5CSA PE=1 SV=1//0
Bra037607	A01	12645612	12647894	1611	15039	4990.98	1.5913	5.2379e-295	3.014e-293	Up	sp|Q9FYC2|PAO_ARATH Pheophorbide a oxygenase, chloroplastic OS=Arabidopsis thaliana GN=PAO PE=1 SV=1//0
Bra013957	A08	4977598	4980186	1494	712.175	6.97932	6.673	6.135e-295	3.5242e-293	Up	sp|Q9LYT3|TT12_ARATH Protein TRANSPARENT TESTA 12 OS=Arabidopsis thaliana GN=TT12 PE=2 SV=1//1.3654e-85
Bra023077	A03	8566510	8567682	885	1973.78	292.804	2.753	1.3515e-293	7.7366e-292	Up	sp|Q9LF92|P2A15_ARATH F-box protein PP2-A15 OS=Arabidopsis thaliana GN=PP2A15 PE=2 SV=1//3.66711e-167
Bra033588	A06	25033751	25035996	549	1422.67	144.941	3.2951	2.0438e-293	1.166e-291	Up	sp|C0SVM5|BBX19_ARATH B-box zinc finger protein 19 OS=Arabidopsis thaliana GN=BBX19 PE=2 SV=1//3.70454e-112
Bra034207	A09	1289252	1290716	942	2849.57	562.088	2.3419	4.4163e-293	2.5152e-291	Up	-//-
Bra002289	A10	10529929	10535080	3129	13487.9	4429.08	1.6066	3.8323e-291	2.1714e-289	Up	sp|Q94BT0|SPSA1_ARATH Sucrose-phosphate synthase 1 OS=Arabidopsis thaliana GN=SPS1 PE=1 SV=1//0
Bra022325	A05	19110807	19112459	1476	6767.38	1691.07	2.0007	1.5408e-290	8.6714e-289	Up	sp|Q9LS40|ASPG1_ARATH Protein ASPARTIC PROTEASE IN GUARD CELL 1 OS=Arabidopsis thaliana GN=ASPG1 PE=1 SV=1//0
Bra011544	A01	1745320	1748531	1488	1098	70.9613	3.9517	2.2774e-290	1.2795e-288	Up	sp|F4JLE5|SFH1_ARATH Phosphatidylinositol/phosphatidylcholine transfer protein SFH1 OS=Arabidopsis thaliana GN=SFH1 PE=2 SV=1//0
Bra012149	A07	11952841	11953731	891	7932.17	2383.14	1.7349	1.4279e-289	7.982e-288	Up	sp|Q9FDW1|MYB44_ARATH Transcription factor MYB44 OS=Arabidopsis thaliana GN=MYB44 PE=2 SV=1//1.08006e-155
Bra019957	A06	3529670	3530152	483	699.273	6.49414	6.7506	1.1152e-288	6.213e-287	Up	-//-
Bra008850	A10	12940345	12941235	630	1123.82	78.0591	3.8477	4.1156e-288	2.2891e-286	Up	sp|Q9FY94|SWT15_ARATH Bidirectional sugar transporter SWEET15 OS=Arabidopsis thaliana GN=SWEET15 PE=2 SV=1//2.03625e-110
Bra015994	A07	23188338	23191320	1389	4571.01	1176.66	1.9578	1.1528e-287	6.4007e-286	Up	-//-
Bra027080	A09	8712891	8714983	1089	4117.31	1009.84	2.0276	4.4771e-287	2.4777e-285	Up	sp|Q94JL3|BH112_ARATH Transcription factor bHLH112 OS=Arabidopsis thaliana GN=BHLH112 PE=2 SV=1//0
Bra034169	A01	24631609	24633597	753	3901.22	937.271	2.0574	6.39e-287	3.5304e-285	Up	sp|Q9SRM4|ALFL2_ARATH PHD finger protein ALFIN-LIKE 2 OS=Arabidopsis thaliana GN=AL2 PE=1 SV=1//2.87211e-131
Bra021065	A08	9308009	9309157	633	3291.4	731.727	2.1693	7.0086e-287	3.8658e-285	Up	sp|P92963|RAB1C_ARATH Ras-related protein RABB1c OS=Arabidopsis thaliana GN=RABB1C PE=1 SV=1//1.04483e-135
Bra020639	A02	23474353	23477303	1827	8167.09	2494.4	1.7111	2.1252e-286	1.1702e-284	Up	sp|Q9FGX1|ACLB2_ARATH ATP-citrate synthase beta chain protein 2 OS=Arabidopsis thaliana GN=ACLB-2 PE=1 SV=1//0
Bra035897	A09	3621400	3621999	600	19898.1	6883.7	1.5314	4.4239e-286	2.432e-284	Up	sp|P17407|21KD_DAUCA 21 kDa protein OS=Daucus carota PE=2 SV=1//1.62845e-48
Bra040749	Scaffold000249	15497	17743	1374	143732	53724.3	1.4197	5.4524e-286	2.9925e-284	Up	sp|P43297|RD21A_ARATH Cysteine proteinase RD21a OS=Arabidopsis thaliana GN=RD21A PE=1 SV=1//0
Bra033985	A02	9429544	9430161	312	651.261	3.03684	7.7445	9.0751e-286	4.9726e-284	Up	sp|Q9SBK8|THN_BRARP Thionin OS=Brassica rapa subsp. pekinensis GN=THI2 PE=2 SV=1//1.12044e-24
Bra027630	A09	7701451	7703394	777	1659.05	211.503	2.9716	2.3803e-285	1.3021e-283	Up	sp|F4I214|TET10_ARATH Tetraspanin-10 OS=Arabidopsis thaliana GN=TET10 PE=2 SV=1//8.58224e-135
Bra025300	A06	21228563	21230837	699	2582.1	497.128	2.3769	1.9087e-284	1.0407e-282	Up	sp|Q9LK95|MYB21_ARATH Transcription factor MYB21 OS=Arabidopsis thaliana GN=MYB21 PE=1 SV=1//2.1575e-137
Bra009876	A06	18450225	18452183	1380	5837.23	1653.38	1.8199	2.6344e-284	1.434e-282	Up	sp|P42043|HEMH1_ARATH Ferrochelatase-1, chloroplastic/mitochondrial OS=Arabidopsis thaliana GN=HEM15 PE=2 SV=1//0
Bra008497	A02	14978925	14979734	633	3761.18	906.439	2.0529	4.0631e-282	2.2082e-280	Up	sp|Q9SSC7|LOR5_ARATH Protein LURP-one-related 5 OS=Arabidopsis thaliana GN=At1g80120 PE=1 SV=1//7.62478e-127
Bra038763	A03	24230588	24232594	1752	1118.62	83.3826	3.7458	2.5972e-280	1.4069e-278	Up	sp|Q8GXN2|PTR47_ARATH Protein NRT1/ PTR FAMILY 7.2 OS=Arabidopsis thaliana GN=NPF7.2 PE=2 SV=2//0
Bra031295	A05	16964532	16966579	1755	8334.41	2602.79	1.679	5.0667e-278	2.7224e-276	Up	sp|Q9LVE0|PTR33_ARATH Protein NRT1/ PTR FAMILY 6.4 OS=Arabidopsis thaliana GN=NPF6.4 PE=1 SV=1//0
Bra004728	A05	1548021	1551340	2214	5258.69	1461.19	1.8476	2.6648e-277	1.4295e-275	Up	sp|Q9SJG8|AML2_ARATH Protein MEI2-like 2 OS=Arabidopsis thaliana GN=ML2 PE=2 SV=2//0
Bra011025	A01	4358105	4359462	915	5204.38	241.81	4.4278	9.2391e-277	4.9404e-275	Up	sp|Q9SIV0|SUR1_ARATH S-alkyl-thiohydroximate lyase SUR1 OS=Arabidopsis thaliana GN=SUR1 PE=1 SV=1//1.38993e-128
Bra014951	A07	7159099	7170470	2451	653.096	4.97865	7.0354	1.3387e-276	7.1354e-275	Up	sp|O53732|UFAA1_MYCTU Tuberculostearic acid methyltransferase UfaA1 OS=Mycobacterium tuberculosis (strain ATCC 25618 / H37Rv) GN=ufaA1 PE=1 SV=3//2.74777e-50
Bra021275	A01	22036343	22038101	1275	9449.41	3016.83	1.6472	2.9903e-276	1.5888e-274	Up	sp|Q9LVI9|DPYD_ARATH Dihydropyrimidine dehydrogenase (NADP(+)), chloroplastic OS=Arabidopsis thaliana GN=PYD1 PE=1 SV=1//0
Bra025416	A06	20580486	20582407	1383	8413.07	2640.46	1.6718	3.4106e-276	1.8092e-274	Up	sp|Q99624|S38A3_HUMAN Sodium-coupled neutral amino acid transporter 3 OS=Homo sapiens GN=SLC38A3 PE=1 SV=1//1.51975e-24
Bra040558	Scaffold000217	71331	73961	1464	5535.45	1558.37	1.8287	7.6976e-276	4.0768e-274	Up	-//-
Bra005694	A03	157214	160057	1578	5434.1	1532.12	1.8265	3.3962e-275	1.7958e-273	Up	sp|Q8S4F6|SQD2_ARATH Sulfoquinovosyl transferase SQD2 OS=Arabidopsis thaliana GN=SQD2 PE=1 SV=1//0
Bra016719	A08	18891061	18891531	471	212151	38937.4	2.4459	3.9332e-275	2.0765e-273	Up	-//-
Bra024067	A03	27904482	27907069	2139	2174.77	382.441	2.5076	1.1972e-274	6.3104e-273	Up	sp|Q9M0A4|CNGC9_ARATH Putative cyclic nucleotide-gated ion channel 9 OS=Arabidopsis thaliana GN=CNGC9 PE=2 SV=1//0
Bra019257	A03	25432549	25434787	1047	1636.24	217.368	2.9122	1.3981e-274	7.3577e-273	Up	sp|Q9T0A7|UGE2_ARATH UDP-glucose 4-epimerase 2 OS=Arabidopsis thaliana GN=UGE2 PE=1 SV=1//0
Bra017421	A09	13976310	13976879	234	1152.99	95.5855	3.5924	1.5707e-274	8.253e-273	Up	sp|Q9ZUL7|DEF01_ARATH Defensin-like protein 1 OS=Arabidopsis thaliana GN=PDF2.3 PE=2 SV=1//3.89389e-44
Bra025406	A06	20709588	20711874	1311	2051.68	346.812	2.5646	4.8299e-274	2.5219e-272	Up	sp|Q8L8Q7|COBL2_ARATH COBRA-like protein 2 OS=Arabidopsis thaliana GN=COBL2 PE=1 SV=2//0
Bra020940	A08	10269540	10272804	2226	5881.55	1691.6	1.7978	3.0286e-273	1.5789e-271	Up	sp|O49423|POT9_ARATH Potassium transporter 9 OS=Arabidopsis thaliana GN=POT9 PE=2 SV=2//1.05451e-174
Bra003459	A07	16585581	16587765	1686	8263.35	2599.07	1.6687	1.047e-272	5.441e-271	Up	sp|Q9FPW6|POB1_ARATH BTB/POZ domain-containing protein POB1 OS=Arabidopsis thaliana GN=POB1 PE=2 SV=2//0
Bra018518	A02	16015139	16017743	1323	938.628	49.5433	4.2438	2.1777e-272	1.1299e-270	Up	sp|Q8LFS6|BRN1L_ARATH RNA-binding protein BRN1 OS=Arabidopsis thaliana GN=BRN1 PE=2 SV=1//0
Bra019240	A03	25557863	25559266	1089	3015.09	665.528	2.1796	2.8349e-272	1.4687e-270	Up	sp|Q9STX1|ACBP3_ARATH Acyl-CoA-binding domain-containing protein 3 OS=Arabidopsis thaliana GN=ACBP3 PE=1 SV=1//2.64103e-67
Bra015199	A07	3903437	3904307	711	2017.79	337.081	2.5816	4.2953e-272	2.2218e-270	Up	sp|P27061|PPA1_SOLLC Acid phosphatase 1 OS=Solanum lycopersicum GN=APS1 PE=2 SV=1//1.22688e-90
Bra003063	A10	5600331	5603827	1677	9220.49	2990.71	1.6244	1.7021e-269	8.7501e-268	Up	sp|B1J693|CLPX_PSEPW ATP-dependent Clp protease ATP-binding subunit ClpX OS=Pseudomonas putida (strain W619) GN=clpX PE=3 SV=1//1.03085e-128
Bra018471	A05	8400163	8401875	1551	1548.49	203.499	2.9278	5.3376e-269	2.7354e-267	Up	sp|Q42798|C93A1_SOYBN 3,9-dihydroxypterocarpan 6A-monooxygenase OS=Glycine max GN=CYP93A1 PE=1 SV=1//4.47542e-105
Bra034863	A05	22511240	22513274	1314	3926.14	1004.96	1.966	4.9217e-268	2.5145e-266	Up	sp|P48618|FAD3C_BRANA Omega-3 fatty acid desaturase, chloroplastic (Fragment) OS=Brassica napus GN=FAD7 PE=2 SV=1//0
Bra033247	A10	3349010	3350389	768	1888.8	305.241	2.6294	1.0661e-267	5.4302e-266	Up	sp|Q55CU8|RSC5_DICDI Random slug protein 5 OS=Dictyostelium discoideum GN=rsc5 PE=2 SV=1//1.18943e-24
Bra011033	A01	4333667	4336029	2262	2568	527.569	2.2832	1.2275e-267	6.2425e-266	Up	sp|P47735|RLK5_ARATH Receptor-like protein kinase 5 OS=Arabidopsis thaliana GN=RLK5 PE=1 SV=1//6.64841e-28
Bra021971	A02	17699808	17700986	1041	9159.22	2984.74	1.6176	2.5346e-266	1.287e-264	Up	-//-
Bra005736	A03	355979	357657	1113	5889.77	1738.96	1.76	2.1188e-264	1.071e-262	Up	sp|Q945K7|IDH5_ARATH Isocitrate dehydrogenase [NAD] catalytic subunit 5, mitochondrial OS=Arabidopsis thaliana GN=IDH5 PE=2 SV=1//0
Bra035353	Scaffold000104	110989	113136	2148	755.395	17.2226	5.4549	2.6469e-264	1.3359e-262	Up	sp|Q9M3D6|AB19G_ARATH ABC transporter G family member 19 OS=Arabidopsis thaliana GN=ABCG19 PE=1 SV=1//0
Bra009234	A10	14718364	14719431	996	2184.86	392.847	2.4755	1.592e-263	8.0229e-262	Up	sp|Q9M5J9|PGIP1_ARATH Polygalacturonase inhibitor 1 OS=Arabidopsis thaliana GN=PGIP1 PE=2 SV=1//2.80447e-179
Bra035494	A08	7858260	7860325	660	3578.23	893.646	2.0015	2.5078e-263	1.2619e-261	Up	-//-
Bra040573	Scaffold000219	26869	29735	2208	8708.31	2863.14	1.6048	6.4389e-263	3.235e-261	Up	sp|O23482|OPT3_ARATH Oligopeptide transporter 3 OS=Arabidopsis thaliana GN=OPT3 PE=2 SV=3//0
Bra011585	A01	1544899	1546238	846	24053.8	8916.56	1.4317	1.0879e-262	5.4578e-261	Up	sp|P93004|PIP27_ARATH Aquaporin PIP2-7 OS=Arabidopsis thaliana GN=PIP2-7 PE=1 SV=2//0
Bra002828	A10	7373318	7375583	2022	3343.79	803.393	2.0573	1.3779e-262	6.9019e-261	Up	sp|Q9FG77|WRKY2_ARATH Probable WRKY transcription factor 2 OS=Arabidopsis thaliana GN=WRKY2 PE=2 SV=1//0
Bra006445	A03	3507629	3510966	2040	3291.88	789.9	2.0592	1.7419e-262	8.7122e-261	Up	sp|P54367|KC1A_DROME Casein kinase I isoform alpha OS=Drosophila melanogaster GN=CkIalpha PE=1 SV=1//1.10317e-51
Bra026811	A09	35572383	35575289	1788	1981.35	340.416	2.5411	2.0585e-262	1.028e-260	Up	sp|Q8L836|MA657_ARATH 65-kDa microtubule-associated protein 7 OS=Arabidopsis thaliana GN=MAP65-7 PE=2 SV=1//0
Bra008331	A02	13760926	13764051	2226	2506.62	512.661	2.2897	1.166e-261	5.8058e-260	Up	sp|Q8L796|PI5K2_ARATH Phosphatidylinositol 4-phosphate 5-kinase 2 OS=Arabidopsis thaliana GN=PIP5K2 PE=1 SV=2//0
Bra018319	A05	7420154	7421482	1329	839.872	38.6781	4.4406	3.1795e-261	1.5807e-259	Up	sp|O22932|CIPKB_ARATH CBL-interacting serine/threonine-protein kinase 11 OS=Arabidopsis thaliana GN=CIPK11 PE=1 SV=1//0
Bra011678	A01	1089440	1093483	1545	909.414	27.3104	5.0574	3.3533e-261	1.6622e-259	Up	sp|Q9M066|C90C1_ARATH 3-epi-6-deoxocathasterone 23-monooxygenase OS=Arabidopsis thaliana GN=ROT3 PE=2 SV=3//0
Bra026675	A09	34915138	34917994	1647	5054.58	1441.66	1.8099	5.545e-261	2.7445e-259	Up	sp|F4I7I0|ALAT1_ARATH Alanine aminotransferase 1, mitochondrial OS=Arabidopsis thaliana GN=ALAAT1 PE=1 SV=1//0
Bra007864	A02	10384450	10385461	750	1777.22	97.5215	4.1878	1.7438e-260	8.5799e-259	Up	sp|Q9C554|EXPA1_ARATH Expansin-A1 OS=Arabidopsis thaliana GN=EXPA1 PE=2 SV=1//2.75119e-147
Bra000757	A03	12929199	12931458	963	7603.07	2415.85	1.6541	4.4896e-259	2.1927e-257	Up	sp|Q8GYC7|PGL1B_ARATH PGR5-like protein 1B, chloroplastic OS=Arabidopsis thaliana GN=PGRL1B PE=1 SV=1//2.19185e-173
Bra012346	A07	10543292	10543948	339	3831.76	996.451	1.9431	5.9465e-259	2.9e-257	Up	sp|P62773|CYC_BRAOL Cytochrome c OS=Brassica oleracea PE=1 SV=1//2.33138e-77
Bra003840	A07	18579179	18583867	1521	3978.86	1053.81	1.9167	1.961e-257	9.5075e-256	Up	sp|Q9C6B9|PEAM3_ARATH Phosphoethanolamine N-methyltransferase 3 OS=Arabidopsis thaliana GN=NMT3 PE=2 SV=2//0
Bra008743	A10	12472468	12475087	1107	1300.8	145.285	3.1624	2.1284e-257	1.0304e-255	Up	sp|Q9SAH9|CCR2_ARATH Cinnamoyl-CoA reductase 2 OS=Arabidopsis thaliana GN=CCR2 PE=1 SV=1//5.81809e-31
Bra029902	A01	14120776	14122985	1371	4831.46	1374.44	1.8136	5.229e-257	2.5279e-255	Up	sp|Q8LBB2|KING1_ARATH SNF1-related protein kinase regulatory subunit gamma-1 OS=Arabidopsis thaliana GN=KING1 PE=1 SV=2//0
Bra023790	A01	19111941	19114994	3054	1725.52	270.391	2.6739	1.0763e-256	5.1958e-255	Up	sp|Q9LIK7|ACA13_ARATH Putative calcium-transporting ATPase 13, plasma membrane-type OS=Arabidopsis thaliana GN=ACA13 PE=3 SV=1//0
Bra019899	A06	3827087	3828631	1071	4287.25	1178.26	1.8634	1.9091e-256	9.2026e-255	Up	sp|Q9SAC0|ZCIS_ARATH 15-cis-zeta-carotene isomerase, chloroplastic OS=Arabidopsis thaliana GN=Z-ISO PE=1 SV=1//0
Bra018363	A05	7783530	7784993	1464	1155.89	112.918	3.3556	2.5163e-256	1.2112e-254	Up	sp|O82382|U71C2_ARATH UDP-glycosyltransferase 71C2 OS=Arabidopsis thaliana GN=UGT71C2 PE=1 SV=1//0
Bra002590	A10	8774263	8775734	936	1903.55	327.958	2.5371	8.4206e-255	4.024e-253	Up	sp|P48482|PP12_ARATH Serine/threonine-protein phosphatase PP1 isozyme 2 OS=Arabidopsis thaliana GN=TOPP2 PE=1 SV=1//0
Bra029288	A02	25556555	25557850	894	1026.79	80.0108	3.6818	2.0175e-254	9.6273e-253	Up	sp|Q0WPX7|BAG2_ARATH BAG family molecular chaperone regulator 2 OS=Arabidopsis thaliana GN=BAG2 PE=1 SV=1//1.05784e-135
Bra025007	A06	23585703	23586733	825	875.567	48.3177	4.1796	3.187e-254	1.5165e-252	Up	sp|Q56XR0|BH071_ARATH Transcription factor bHLH71 OS=Arabidopsis thaliana GN=BHLH71 PE=1 SV=1//2.99874e-98
Bra041046	Scaffold000414	2738	4832	1764	685.207	15.8179	5.4369	5.0244e-253	2.3771e-251	Up	sp|O22190|GH33_ARATH Indole-3-acetic acid-amido synthetase GH3.3 OS=Arabidopsis thaliana GN=GH3.3 PE=1 SV=1//0
Bra009010	A10	13664017	13665508	867	2584.43	563.318	2.1978	8.1723e-253	3.861e-251	Up	sp|Q9FVR6|Y1222_ARATH Uncharacterized protein At1g32220, chloroplastic OS=Arabidopsis thaliana GN=At1g32220 PE=2 SV=1//3.07342e-47
Bra013468	A01	5846997	5848412	891	3056.3	724.468	2.0768	8.2661e-252	3.8997e-250	Up	sp|Q7Z9I2|YCP9_SCHPO Uncharacterized oxidoreductase C663.09c OS=Schizosaccharomyces pombe (strain 972 / ATCC 24843) GN=SPCC663.09c PE=3 SV=1//1.53272e-28
Bra025772	A06	7549646	7552826	2847	2592.36	564.446	2.1994	2.3433e-250	1.1008e-248	Up	sp|Q0WSY2|FPP4_ARATH Filament-like plant protein 4 OS=Arabidopsis thaliana GN=FPP4 PE=1 SV=1//0
Bra007633	A09	31686651	31690345	2127	1591.51	240.84	2.7242	6.984e-250	3.2716e-248	Up	sp|P92964|SRS31_ARATH Serine/arginine-rich splicing factor RS31 OS=Arabidopsis thaliana GN=RS31 PE=1 SV=2//2.8412e-64
Bra020782	A05	24101066	24102282	606	4714.19	1362.68	1.7906	3.5084e-249	1.6366e-247	Up	sp|Q9M7T0|PRX2F_ARATH Peroxiredoxin-2F, mitochondrial OS=Arabidopsis thaliana GN=PRXIIF PE=1 SV=2//1.36289e-128
Bra023412	A02	2242162	2243745	825	5284.08	1595.43	1.7277	7.8905e-249	3.6756e-247	Up	sp|P51133|UCRI3_TOBAC Cytochrome b-c1 complex subunit Rieske-3, mitochondrial OS=Nicotiana tabacum PE=2 SV=1//1.06508e-137
Bra022594	A02	7639419	7642071	1464	1295.76	153.358	3.0788	2.5841e-248	1.2004e-246	Up	sp|Q9SIA3|MATE6_ARATH MATE efflux family protein 6 OS=Arabidopsis thaliana GN=DTXL2 PE=3 SV=2//1.59184e-95
Bra038497	A01	10645404	10650033	1296	2979.75	709.108	2.0711	8.7507e-248	4.048e-246	Up	sp|Q8W4K5|VAB_ARATH VAN3-binding protein OS=Arabidopsis thaliana GN=VAB PE=1 SV=1//3.58723e-11
Bra029939	A01	14516228	14520209	1518	3128.69	714.816	2.1299	1.3599e-246	6.2819e-245	Up	sp|Q93ZR6|WSD1_ARATH O-acyltransferase WSD1 OS=Arabidopsis thaliana GN=WSD1 PE=2 SV=1//2.9365e-136
Bra032671	A04	6088010	6090432	798	13058.5	4706.67	1.4722	2.4671e-246	1.1381e-244	Up	sp|P42814|RNS2_ARATH Ribonuclease 2 OS=Arabidopsis thaliana GN=RNS2 PE=2 SV=1//3.11735e-165
Bra040742	Scaffold000247	23986	25706	1077	3198.81	799.342	2.0007	5.0684e-246	2.3284e-244	Up	sp|F4JMI7|WTR34_ARATH WAT1-related protein At4g16620 OS=Arabidopsis thaliana GN=At4g16620 PE=2 SV=1//4.42009e-142
Bra012241	A07	11351329	11354287	2328	972.98	75.594	3.6861	7.208e-246	3.3067e-244	Up	sp|Q9LE38|NLP4_ARATH Protein NLP4 OS=Arabidopsis thaliana GN=NLP4 PE=2 SV=1//0
Bra023766	A01	18924889	18926789	1470	2554.02	571.489	2.16	7.5071e-245	3.4392e-243	Up	sp|Q9NQZ5|STAR7_HUMAN StAR-related lipid transfer protein 7, mitochondrial OS=Homo sapiens GN=STARD7 PE=1 SV=2//3.96663e-10
Bra027462	A09	10955472	10956173	372	4526.15	1315.08	1.7831	1.5826e-244	7.2406e-243	Up	sp|Q23655|NLTP1_CAEEL Non-specific lipid-transfer protein-like 1 OS=Caenorhabditis elegans GN=nlt-1 PE=4 SV=1//4.1191e-11
Bra018993	A06	857333	858370	612	704.981	22.4167	4.9749	3.066e-244	1.4007e-242	Up	sp|Q38824|IAA6_ARATH Auxin-responsive protein IAA6 OS=Arabidopsis thaliana GN=IAA6 PE=1 SV=2//4.39749e-95
Bra000534	A03	11637310	11639260	1314	4798.22	1422.8	1.7538	1.86e-243	8.4629e-242	Up	sp|O81027|HMGCL_ARATH Hydroxymethylglutaryl-CoA lyase, mitochondrial OS=Arabidopsis thaliana GN=HMGCL PE=1 SV=2//0
Bra040788	Scaffold000258	25882	29160	1896	4869.32	1448.99	1.7487	2.0249e-243	9.2006e-242	Up	sp|Q8GYB4|CAAT3_ARATH Cationic amino acid transporter 3, mitochondrial OS=Arabidopsis thaliana GN=CAT3 PE=2 SV=1//0
Bra001622	A03	17485534	17486118	447	982.809	78.9216	3.6384	3.067e-243	1.3916e-241	Up	-//-
Bra024596	A09	25366553	25367704	1152	4692.39	1392.43	1.7527	3.1972e-243	1.4488e-241	Up	sp|Q9LDE3|FBK9_ARATH F-box/kelch-repeat protein At1g23390 OS=Arabidopsis thaliana GN=At1g23390 PE=2 SV=1//0
Bra004628	A05	1129417	1131497	1395	5068.89	1521.37	1.7363	3.3103e-243	1.498e-241	Up	sp|O22216|GPDHC_ARATH Glycerol-3-phosphate dehydrogenase [NAD(+)] GPDHC1, cytosolic OS=Arabidopsis thaliana GN=GPDHC1 PE=2 SV=1//0
Bra000222	A03	10000845	10002911	1038	3245.03	450.78	2.8477	6.9488e-243	3.1402e-241	Up	sp|Q9SLG8|SSL2_ARATH Protein STRICTOSIDINE SYNTHASE-LIKE 2 OS=Arabidopsis thaliana GN=SSL2 PE=2 SV=1//0
Bra015865	A07	23726966	23728601	1041	2153.49	430.643	2.3221	2.4708e-242	1.1151e-240	Up	sp|O48786|C734A_ARATH Cytochrome P450 734A1 OS=Arabidopsis thaliana GN=CYP734A1 PE=2 SV=1//8.37935e-95
Bra005531	A05	6038953	6040517	978	9024.31	3116.42	1.5339	2.598e-242	1.1708e-240	Up	sp|Q96250|ATPG3_ARATH ATP synthase subunit gamma, mitochondrial OS=Arabidopsis thaliana GN=ATPC PE=2 SV=1//0
Bra012337	A07	10597579	10598596	831	2200.53	450.976	2.2867	2.748e-242	1.2368e-240	Up	sp|Q9S9K9|MYB3_ARATH Transcription factor MYB3 OS=Arabidopsis thaliana GN=MYB3 PE=1 SV=1//3.29451e-125
Bra027925	A09	10331735	10333575	1191	2397.7	520.877	2.2026	8.5372e-242	3.8319e-240	Up	sp|Q9SJG2|Y2296_ARATH Probable receptor-like protein kinase At2g42960 OS=Arabidopsis thaliana GN=At2g42960 PE=3 SV=1//0
Bra039105	A05	25290838	25293079	1371	3539.64	940.606	1.9119	1.1062e-241	4.9519e-240	Up	sp|Q9SS90|RGLG1_ARATH E3 ubiquitin-protein ligase RGLG1 OS=Arabidopsis thaliana GN=RGLG1 PE=1 SV=1//0
Bra016297	A08	16988272	16989552	1281	4394.54	1275.81	1.7843	2.1474e-241	9.5996e-240	Up	sp|Q84M94|FBK15_ARATH F-box/kelch-repeat protein At1g26930 OS=Arabidopsis thaliana GN=At1g26930 PE=2 SV=1//0
Bra012218	A07	11471768	11472686	759	5171.39	1573.43	1.7166	4.3892e-241	1.9543e-239	Up	sp|Q9LNU3|EXP11_ARATH Expansin-A11 OS=Arabidopsis thaliana GN=EXPA11 PE=2 SV=1//3.97731e-164
Bra007100	A09	28837381	28839703	861	1680.71	281.819	2.5762	8.6544e-241	3.8379e-239	Up	sp|Q9SV31|PIP25_ARATH Probable aquaporin PIP2-5 OS=Arabidopsis thaliana GN=PIP2-5 PE=1 SV=1//0
Bra005002	A05	2913761	2914659	756	2664.23	192.699	3.7893	9.9866e-241	4.4228e-239	Up	sp|O04195|Y2992_ARATH Uncharacterized protein At2g39920 OS=Arabidopsis thaliana GN=At2g39920 PE=2 SV=2//2.41934e-135
Bra035502	A08	7948131	7949516	1386	575.949	5.56079	6.6945	1.4842e-240	6.5644e-239	Up	sp|Q9FVS9|C96AF_ARATH Alkane hydroxylase MAH1 OS=Arabidopsis thaliana GN=CYP96A15 PE=2 SV=1//0
Bra006014	A03	1623421	1627133	2217	7261.88	2211.43	1.7154	4.7464e-240	2.0909e-238	Up	sp|Q9C5A9|ATPBO_ARATH ATP synthase subunit beta-3, mitochondrial OS=Arabidopsis thaliana GN=At5g08680 PE=2 SV=1//0
Bra023033	A03	8329873	8331596	1275	9197.28	3197.73	1.5242	5.6214e-240	2.4731e-238	Up	sp|Q9SJ66|SPP2_ARATH Probable sucrose-phosphatase 2 OS=Arabidopsis thaliana GN=SPP2 PE=2 SV=2//0
Bra039169	A05	25010435	25012667	1416	2406.9	524.91	2.197	1.6866e-239	7.4102e-238	Up	sp|Q9FN03|UVR8_ARATH Ultraviolet-B receptor UVR8 OS=Arabidopsis thaliana GN=UVR8 PE=1 SV=1//1.8577e-15
Bra004067	A07	19926586	19929659	1344	1243.67	147.082	3.0799	2.1475e-239	9.423e-238	Up	-//-
Bra028124	A04	6291487	6293949	2241	17317.9	5996.49	1.5301	1.1377e-238	4.979e-237	Up	sp|Q9FGI6|NDUS1_ARATH NADH dehydrogenase [ubiquinone] iron-sulfur protein 1, mitochondrial OS=Arabidopsis thaliana GN=EMB1467 PE=1 SV=2//0
Bra028554	A02	1717436	1720741	1164	2042.91	397.672	2.361	1.6698e-238	7.2981e-237	Up	sp|P48001|KNAT4_ARATH Homeobox protein knotted-1-like 4 OS=Arabidopsis thaliana GN=KNAT4 PE=1 SV=3//0
Bra011779	A01	592645	594300	1125	3097.18	786.195	1.978	2.2548e-238	9.8416e-237	Up	sp|Q9SZG0|HHP4_ARATH Heptahelical transmembrane protein 4 OS=Arabidopsis thaliana GN=HHP4 PE=2 SV=1//0
Bra029416	A02	24707266	24708915	945	1193.57	140.745	3.0841	7.7942e-238	3.3976e-236	Up	-//-
Bra004450	A05	173223	176202	1407	4886.14	1477.13	1.7259	1.1624e-237	5.0603e-236	Up	sp|P93033|FUM1_ARATH Fumarate hydratase 1, mitochondrial OS=Arabidopsis thaliana GN=FUM1 PE=2 SV=2//0
Bra022827	A03	7295744	7299665	1098	714.412	27.4403	4.7024	1.8171e-237	7.9002e-236	Up	sp|Q67XC4|TBL40_ARATH Protein trichome birefringence-like 40 OS=Arabidopsis thaliana GN=TBL40 PE=2 SV=2//0
Bra001221	A03	15420316	15424493	2178	12299.6	4500.89	1.4503	2.2888e-237	9.9381e-236	Up	sp|O49809|MFPA_BRANA Glyoxysomal fatty acid beta-oxidation multifunctional protein MFP-a OS=Brassica napus PE=2 SV=2//0
Bra013325	A01	5018279	5019072	342	836.421	50.1216	4.0607	2.4121e-237	1.046e-235	Up	-//-
Bra027377	A05	21321666	21324121	2064	19338.5	7397.45	1.3864	1.4253e-236	6.1644e-235	Up	sp|Q9LVJ3|RSH2C_ARATH Probable GTP diphosphokinase RSH2, chloroplastic OS=Arabidopsis thaliana GN=RSH2 PE=2 SV=1//0
Bra011656	A01	1234348	1234827	480	8657.32	3017	1.5208	7.6073e-236	3.286e-234	Up	sp|Q9FYB5|DNJ11_ARATH Chaperone protein dnaJ 11, chloroplastic OS=Arabidopsis thaliana GN=ATJ11 PE=1 SV=2//4.65315e-85
Bra016422	A08	17619732	17621595	1062	1938.15	373.792	2.3744	1.0771e-235	4.6463e-234	Up	sp|Q9LPL4|SKP2A_ARATH F-box protein SKP2A OS=Arabidopsis thaliana GN=SKP2A PE=1 SV=1//0
Bra016084	A07	22789860	22791921	1677	2690.64	459.608	2.5495	1.1134e-235	4.7967e-234	Up	sp|Q56WK6|PATL1_ARATH Patellin-1 OS=Arabidopsis thaliana GN=PATL1 PE=1 SV=2//0
Bra006575	A03	4114650	4115225	576	924.716	71.4228	3.6946	1.244e-235	5.3525e-234	Up	-//-
Bra024273	A06	15274580	15277588	1824	4492.53	1325.46	1.761	1.3903e-235	5.9743e-234	Up	-//-
Bra024530	A09	25807086	25807698	363	1939.67	375.049	2.3707	3.4057e-235	1.4578e-233	Up	sp|Q8GWK5|GASA9_ARATH Gibberellin-regulated protein 9 OS=Arabidopsis thaliana GN=GASA9 PE=2 SV=1//8.21616e-47
Bra026659	A02	19547289	19549257	849	5346.05	1669.3	1.6792	1.0715e-234	4.5805e-233	Up	sp|Q9ZVF6|PAHX_ARATH Phytanoyl-CoA dioxygenase OS=Arabidopsis thaliana GN=PAHX PE=2 SV=2//0
Bra009246	A10	14669426	14670444	852	1788.7	199.286	3.166	1.4445e-234	6.1676e-233	Up	sp|Q9FLJ2|NC100_ARATH NAC domain-containing protein 100 OS=Arabidopsis thaliana GN=NAC100 PE=2 SV=1//6.25565e-149
Bra029008	A03	5849157	5852114	2280	3142.75	808.989	1.9578	2.929e-234	1.2474e-232	Up	sp|Q9FH32|AT18F_ARATH Autophagy-related protein 18f OS=Arabidopsis thaliana GN=ATG18F PE=2 SV=1//0
Bra006185	A03	2393566	2401305	951	1259.1	161.16	2.9658	1.794e-232	7.5914e-231	Up	sp|Q9FY94|SWT15_ARATH Bidirectional sugar transporter SWEET15 OS=Arabidopsis thaliana GN=SWEET15 PE=2 SV=1//4.77828e-148
Bra030238	A04	10103464	10104545	894	2542.03	593.324	2.0991	2.3881e-232	1.008e-230	Up	sp|P46668|ATHB6_ARATH Homeobox-leucine zipper protein ATHB-6 OS=Arabidopsis thaliana GN=ATHB-6 PE=1 SV=1//1.60831e-130
Bra039029	A07	488755	491830	1749	690.653	26.3788	4.7105	1.6553e-231	6.9692e-230	Up	sp|O82191|MAOP1_ARATH NADP-dependent malic enzyme 1 OS=Arabidopsis thaliana GN=NADP-ME1 PE=1 SV=1//0
Bra039042	A09	1802859	1809754	3759	1061.65	108.396	3.2919	3.0503e-231	1.2826e-229	Up	sp|Q9LJX0|AB19B_ARATH ABC transporter B family member 19 OS=Arabidopsis thaliana GN=ABCB19 PE=1 SV=1//0
Bra036699	A09	5973055	5975811	1500	6118.09	2014.37	1.6028	4.0993e-231	1.7215e-229	Up	sp|Q42525|HXK1_ARATH Hexokinase-1 OS=Arabidopsis thaliana GN=HXK1 PE=1 SV=2//0
Bra009195	A10	14878775	14880965	1449	2272.92	496.389	2.195	3.0015e-230	1.2541e-228	Up	-//-
Bra035513	A08	8040368	8042717	1029	1457	62.8748	4.5344	3.2105e-230	1.3398e-228	Up	sp|Q38908|XTH30_ARATH Probable xyloglucan endotransglucosylase/hydrolase protein 30 OS=Arabidopsis thaliana GN=XTH30 PE=2 SV=2//0
Bra039909	A07	1697007	1697333	327	501.383	1.55481	8.333	3.2473e-230	1.3534e-228	Up	sp|P33081|AX15A_SOYBN Auxin-induced protein 15A OS=Glycine max PE=2 SV=1//4.38909e-15
Bra017310	A04	15521861	15525203	1923	1823.43	339.367	2.4257	7.5092e-230	3.1259e-228	Up	-//-
Bra035721	A10	4120308	4121429	564	4912.96	1527.43	1.6855	1.9946e-229	8.2821e-228	Up	sp|Q9FI44|SDAF2_ARATH Succinate dehydrogenase assembly factor 2, mitochondrial OS=Arabidopsis thaliana GN=SDHAF2 PE=1 SV=1//8.25456e-115
Bra011176	A01	3472895	3474257	990	2056.58	421.444	2.2868	3.1651e-229	1.3126e-227	Up	-//-
Bra021678	A04	13920485	13921171	522	1054.43	106.062	3.3135	1.178e-228	4.8793e-227	Up	-//-
Bra011004	A08	16778386	16781966	1872	3739.42	1066.56	1.8098	1.2084e-228	4.9991e-227	Up	sp|Q9SK96|PTR10_ARATH Protein NRT1/ PTR FAMILY 5.16 OS=Arabidopsis thaliana GN=NPF5.16 PE=2 SV=1//3.91423e-175
Bra023874	A01	19854346	19854903	558	5728.18	1849.66	1.6308	1.4151e-228	5.8468e-227	Up	-//-
Bra012469	A07	9617805	9622696	3432	2399.64	550.978	2.1227	2.1674e-228	8.9326e-227	Up	sp|P57792|ALA12_ARATH Probable phospholipid-transporting ATPase 12 OS=Arabidopsis thaliana GN=ALA12 PE=2 SV=1//0
Bra013944	A01	8643900	8646872	1197	1142.41	133.863	3.0933	2.2988e-228	9.4627e-227	Up	sp|Q8RWE5|PIRL8_ARATH Plant intracellular Ras-group-related LRR protein 8 OS=Arabidopsis thaliana GN=PIRL8 PE=2 SV=1//0
Bra037270	A09	5244739	5247898	1779	2049.54	423.977	2.2732	9.645e-227	3.9604e-225	Up	sp|O22757|MLO8_ARATH MLO-like protein 8 OS=Arabidopsis thaliana GN=MLO8 PE=1 SV=2//0
Bra027016	A09	8044118	8045858	453	6238.23	2082.45	1.5829	1.1211e-226	4.5979e-225	Up	-//-
Bra036001	Scaffold000111	410865	415102	1356	567.442	8.98647	5.9806	1.0892e-225	4.4616e-224	Up	sp|Q8W4K5|VAB_ARATH VAN3-binding protein OS=Arabidopsis thaliana GN=VAB PE=1 SV=1//7.00732e-91
Bra015751	A07	24311924	24312502	579	1650.12	292.154	2.4978	2.0929e-225	8.562e-224	Up	sp|Q8LC69|ATL8_ARATH RING-H2 finger protein ATL8 OS=Arabidopsis thaliana GN=ATL8 PE=2 SV=2//1.78644e-55
Bra025040	A06	23771620	23772345	726	809.532	10.3575	6.2883	2.1282e-225	8.6959e-224	Up	-//-
Bra000474	A03	11298534	11299292	675	16244.2	6267.55	1.374	2.1693e-225	8.8527e-224	Up	sp|P46421|GSTU5_ARATH Glutathione S-transferase U5 OS=Arabidopsis thaliana GN=GSTU5 PE=2 SV=1//2.092e-145
Bra036884	A01	12221883	12223247	588	8735.96	3123.15	1.484	8.7258e-225	3.5436e-223	Up	sp|Q8W108|MTND3_ARATH 1,2-dihydroxy-3-keto-5-methylthiopentene dioxygenase 3 OS=Arabidopsis thaliana GN=ARD3 PE=2 SV=1//6.18117e-135
Bra037755	A09	4019672	4022879	1251	3869.65	1127.06	1.7796	2.0415e-224	8.2704e-223	Up	sp|Q9FN03|UVR8_ARATH Ultraviolet-B receptor UVR8 OS=Arabidopsis thaliana GN=UVR8 PE=1 SV=1//2.1273e-15
Bra024800	A06	22428234	22429190	957	4144.53	1243.53	1.7368	3.2169e-224	1.3e-222	Up	sp|Q9SWI1|PKS1_ARATH Protein PHYTOCHROME KINASE SUBSTRATE 1 OS=Arabidopsis thaliana GN=PKS1 PE=1 SV=2//1.00047e-133
Bra025213	A06	21659051	21660386	1062	8564.96	3057.8	1.486	7.7432e-224	3.1217e-222	Up	-//-
Bra040087	A08	12256175	12257689	1272	2366.28	549.674	2.106	1.6622e-223	6.693e-222	Up	sp|Q93Z92|RING4_ARATH E3 ubiquitin-protein ligase At4g11680 OS=Arabidopsis thaliana GN=At4g11680 PE=2 SV=1//9.94637e-27
Bra006391	A03	3310191	3312166	1245	8100.05	2765.04	1.5506	4.302e-223	1.7281e-221	Up	sp|P37271|PSY_ARATH Phytoene synthase, chloroplastic OS=Arabidopsis thaliana GN=PSY1 PE=2 SV=2//0
Bra024293	A06	15379761	15380768	441	4128.63	1245.11	1.7294	4.4421e-223	1.7822e-221	Up	-//-
Bra037443	A06	20092537	20096516	924	2265.24	513.568	2.141	4.6977e-223	1.8825e-221	Up	sp|Q0E1D7|FLP3_ORYSJ Flowering-promoting factor 1-like protein 3 OS=Oryza sativa subsp. japonica GN=Os02g0460200 PE=2 SV=1//2.07004e-41
Bra040411	Scaffold000203	74835	77718	1686	16497.9	6398.31	1.3665	6.7254e-223	2.6918e-221	Up	sp|Q38893|ZDS_ARATH Zeta-carotene desaturase, chloroplastic/chromoplastic OS=Arabidopsis thaliana GN=ZDS1 PE=1 SV=3//0
Bra014179	A08	2762669	2763953	633	6371.2	2155.38	1.5636	7.146e-223	2.8567e-221	Up	sp|Q9XI98|RAG3E_ARATH Ras-related protein RABG3e OS=Arabidopsis thaliana GN=RABG3E PE=2 SV=1//2.23717e-146
Bra025309	A06	21189021	21190347	747	1560.7	273.556	2.5123	8.2719e-223	3.3028e-221	Up	sp|Q9LK88|NQR_ARATH NADPH:quinone oxidoreductase OS=Arabidopsis thaliana GN=NQR PE=1 SV=1//3.10858e-106
Bra004064	A07	19903417	19905679	1890	3874.51	309.259	3.6471	9.9629e-223	3.9732e-221	Up	sp|Q9C9V6|Y1790_ARATH BTB/POZ domain-containing protein At1g67900 OS=Arabidopsis thaliana GN=At1g67900 PE=1 SV=1//0
Bra018861	A06	1576664	1579279	1335	1636.97	291.434	2.4898	6.0824e-222	2.4228e-220	Up	-//-
Bra001129	A03	14908163	14911891	1986	9346.29	3397.72	1.4598	2.713e-221	1.0794e-219	Up	sp|Q9CAV6|WNK1_ARATH Serine/threonine-protein kinase WNK1 OS=Arabidopsis thaliana GN=WNK1 PE=1 SV=1//0
Bra013569	A01	6388667	6389488	822	1160.21	145.948	2.9909	8.2631e-220	3.2601e-218	Up	-//-
Bra030898	A08	644519	645439	921	539.938	7.30917	6.2069	2.3337e-219	9.175e-218	Up	-//-
Bra000993	A03	14318057	14321034	2424	2516.27	620.444	2.0199	2.4929e-219	9.7889e-218	Up	-//-
Bra029638	A05	23598148	23599697	1107	3234.85	900.35	1.8451	2.5585e-219	1.0035e-217	Up	-//-
Bra028825	A02	482539	489667	3276	1635.96	297.613	2.4586	4.5116e-219	1.7654e-217	Up	sp|Q9LZS7|GDL71_ARATH GDSL esterase/lipase At5g03610 OS=Arabidopsis thaliana GN=At5g03610 PE=2 SV=1//0
Bra028187	A04	6842704	6843732	774	9507.47	3488.18	1.4466	6.4237e-219	2.5077e-217	Up	sp|P42644|14333_ARATH 14-3-3-like protein GF14 psi OS=Arabidopsis thaliana GN=GRF3 PE=1 SV=2//1.36264e-177
Bra034311	A04	12199636	12202407	1974	2169.45	493.984	2.1348	9.7724e-219	3.8104e-217	Up	sp|O48788|Y2267_ARATH Probable inactive receptor kinase At2g26730 OS=Arabidopsis thaliana GN=At2g26730 PE=1 SV=1//1.30874e-114
Bra016811	A08	19309787	19311275	852	8344.47	3005.94	1.473	2.0075e-218	7.8186e-217	Up	sp|Q39366|LGUL_BRAOG Putative lactoylglutathione lyase OS=Brassica oleracea var. gemmifera PE=2 SV=1//0
Bra021592	A01	23487657	23489202	912	2458.83	595.698	2.0453	2.6956e-218	1.0486e-216	Up	sp|Q9FRV4|NAC54_ARATH Protein CUP-SHAPED COTYLEDON 1 OS=Arabidopsis thaliana GN=NAC054 PE=1 SV=1//2.72739e-135
Bra029837	A05	22790606	22793566	2022	22816.1	9250.35	1.3025	4.6952e-218	1.8243e-216	Up	sp|P51281|YCF45_PORPU Uncharacterized protein ycf45 OS=Porphyra purpurea GN=ycf45 PE=3 SV=1//9.04502e-141
Bra016399	A08	17498710	17500143	1275	2542.11	626.964	2.0196	4.703e-218	1.8252e-216	Up	sp|Q56YP2|PI5K1_ARATH Phosphatidylinositol 4-phosphate 5-kinase 1 OS=Arabidopsis thaliana GN=PIP5K1 PE=1 SV=1//9.89467e-11
Bra004503	A05	471187	473554	1659	2744.54	545.837	2.33	7.9012e-218	3.0593e-216	Up	sp|P92973|CCA1_ARATH Protein CCA1 OS=Arabidopsis thaliana GN=CCA1 PE=1 SV=1//0
Bra019307	A03	25092063	25093184	864	1373.2	220.144	2.641	4.7484e-217	1.8322e-215	Up	sp|Q8LAA6|PIP15_ARATH Probable aquaporin PIP1-5 OS=Arabidopsis thaliana GN=PIP1-5 PE=2 SV=2//0
Bra034989	Scaffold000100	684347	685159	459	3382	963.556	1.8114	5.6858e-217	2.1913e-215	Up	sp|Q54SW1|Y2179_DICDI Putative phosphatidylglycerol/phosphatidylinositol transfer protein DDB_G0282179 OS=Dictyostelium discoideum GN=DDB_G0282179 PE=3 SV=2//3.51328e-15
Bra022745	A02	6630365	6632503	1353	3172.89	888.566	1.8362	1.7678e-216	6.7818e-215	Up	sp|Q9M5A9|GPT1_ARATH Glucose-6-phosphate/phosphate translocator 1, chloroplastic OS=Arabidopsis thaliana GN=GPT1 PE=2 SV=1//1.27342e-179
Bra015491	A10	969775	973151	2028	5988.19	2047.43	1.5483	3.7093e-216	1.4197e-214	Up	sp|P0CZ23|ACOX3_ARATH Acyl-coenzyme A oxidase 3, peroxisomal OS=Arabidopsis thaliana GN=ACX3 PE=1 SV=1//0
Bra039121	A05	25225970	25226555	333	7206.42	2562.1	1.492	4.8508e-216	1.8545e-214	Up	sp|O82628|VATG1_ARATH V-type proton ATPase subunit G1 OS=Arabidopsis thaliana GN=VHA-G1 PE=2 SV=1//1.47859e-44
Bra020145	A02	4226242	4229641	1713	705	36.8252	4.2589	8.4739e-216	3.2358e-214	Up	sp|P37064|ASO_CUCPM L-ascorbate oxidase OS=Cucurbita pepo var. melopepo PE=1 SV=1//0
Bra005021	A05	3006609	3007937	1329	1008.45	111.771	3.1735	1.5989e-215	6.0987e-214	Up	sp|Q9LZL3|PCS1L_ARATH Aspartic proteinase PCS1 OS=Arabidopsis thaliana GN=PCS1 PE=2 SV=1//2.39737e-152
Bra016255	A07	21910821	21911315	495	1934.15	407.907	2.2454	1.9654e-215	7.4878e-214	Up	-//-
Bra001952	A03	19589691	19593716	1506	4873.87	1334.12	1.8692	2.7821e-215	1.0587e-213	Up	sp|Q56YU0|AL2C4_ARATH Aldehyde dehydrogenase family 2 member C4 OS=Arabidopsis thaliana GN=ALDH2C4 PE=1 SV=2//0
Bra032382	A09	21961486	21964843	2169	1016.26	112.443	3.176	5.0657e-215	1.9255e-213	Up	sp|A9LIW2|CSC1L_BRAJU CSC1-like protein ERD4 OS=Brassica juncea GN=ERD4 PE=3 SV=2//0
Bra036771	A08	7138785	7148189	6702	19987.1	8010.94	1.319	5.6222e-215	2.1346e-213	Up	sp|Q38970|ACC1_ARATH Acetyl-CoA carboxylase 1 OS=Arabidopsis thaliana GN=ACC1 PE=1 SV=1//0
Bra027846	A09	9640405	9642625	1503	2885.18	770.649	1.9045	5.8899e-215	2.2337e-213	Up	-//-
Bra016740	A08	18991851	18993720	1509	2149.32	488.521	2.1374	7.8194e-215	2.9621e-213	Up	sp|O65788|C71B2_ARATH Cytochrome P450 71B2 OS=Arabidopsis thaliana GN=CYP71B2 PE=2 SV=2//0
Bra024406	A06	16194255	16195405	702	14119.9	5521.1	1.3547	9.322e-215	3.5273e-213	Up	sp|Q38827|IAA9_ARATH Auxin-responsive protein IAA9 OS=Arabidopsis thaliana GN=IAA9 PE=1 SV=1//1.0469e-125
Bra021527	A01	23909710	23911026	927	724.133	40.8567	4.1476	9.6318e-215	3.6404e-213	Up	sp|Q9LVJ7|NFYA6_ARATH Nuclear transcription factor Y subunit A-6 OS=Arabidopsis thaliana GN=NFYA6 PE=2 SV=1//1.63807e-102
Bra000990	A03	14309935	14313006	2544	6182.16	1976.45	1.6452	1.1679e-214	4.4092e-213	Up	sp|F4J8D3|TPLAT_ARATH Protein TPLATE OS=Arabidopsis thaliana GN=TPLATE PE=1 SV=1//2.68309e-68
Bra010718	A08	15327863	15329201	543	613.521	19.6974	4.961	4.8556e-214	1.8269e-212	Up	sp|C0SVM5|BBX19_ARATH B-box zinc finger protein 19 OS=Arabidopsis thaliana GN=BBX19 PE=2 SV=1//4.83186e-122
Bra011539	A01	1774464	1777123	1350	1378.86	220.725	2.6431	4.8866e-214	1.8365e-212	Up	sp|Q6NKZ9|Y4345_ARATH Probable receptor-like serine/threonine-protein kinase At4g34500 OS=Arabidopsis thaliana GN=At4g34500 PE=2 SV=1//0
Bra035651	A04	13167968	13171165	2412	8232.59	3033.33	1.4404	1.9439e-213	7.2892e-212	Up	sp|Q84WU8|FTSH3_ARATH ATP-dependent zinc metalloprotease FTSH 3, mitochondrial OS=Arabidopsis thaliana GN=FTSH3 PE=1 SV=1//0
Bra002162	A10	11237123	11239556	1650	1641.66	311.652	2.3971	4.8659e-213	1.8205e-211	Up	-//-
Bra019696	A06	4928163	4930395	1509	4833.47	885.071	2.4492	3.6402e-212	1.3543e-210	Up	-//-
Bra024766	A09	24125595	24126216	174	1393.93	226.997	2.6184	5.214e-212	1.9355e-210	Up	-//-
Bra027670	A09	7426126	7429287	1452	4677.19	1509.94	1.6312	1.1243e-211	4.1596e-210	Up	sp|P92947|MDARP_ARATH Monodehydroascorbate reductase, chloroplastic OS=Arabidopsis thaliana GN=At1g63940 PE=2 SV=3//0
Bra030031	A07	9274731	9277494	1761	3297.04	943.649	1.8048	5.1183e-211	1.8873e-209	Up	sp|Q8L743|G6PD3_ARATH Glucose-6-phosphate 1-dehydrogenase 3, chloroplastic OS=Arabidopsis thaliana GN=At1g24280 PE=2 SV=2//0
Bra024749	A09	24304800	24306911	1494	7464.93	2704.25	1.4649	7.9231e-211	2.9183e-209	Up	sp|Q9XF43|KCS6_ARATH 3-ketoacyl-CoA synthase 6 OS=Arabidopsis thaliana GN=CUT1 PE=1 SV=1//0
Bra025225	A06	21614569	21620813	3066	7789.33	2829.54	1.4609	1.102e-210	4.0501e-209	Up	sp|C0HJB3|MANA_CANEN Alpha-mannosidase OS=Canavalia ensiformis PE=1 SV=1//0
Bra008426	A02	14572716	14576001	2844	25092.6	10441.5	1.2649	1.8606e-210	6.8227e-209	Up	sp|Q9MA15|Y1796_ARATH Uncharacterized aarF domain-containing protein kinase At1g79600, chloroplastic OS=Arabidopsis thaliana GN=At1g79600 PE=2 SV=1//7.14639e-123
Bra002855	A10	7204088	7207434	3264	3727.21	1014.49	1.8773	2.2904e-210	8.3896e-209	Up	sp|C0LGR3|Y4265_ARATH Probable LRR receptor-like serine/threonine-protein kinase At4g26540 OS=Arabidopsis thaliana GN=At4g26540 PE=2 SV=1//0
Bra013322	A01	4996654	4999120	1308	1051.94	123.764	3.0874	4.6268e-210	1.6929e-208	Up	sp|O49523|DSEL_ARATH Phospholipase A1-IIgamma OS=Arabidopsis thaliana GN=DSEL PE=1 SV=1//0
Novel00310	A03	1815449	1818118	2056	5540.86	1881.76	1.558	8.9899e-210	3.2821e-208	Up	PREDICTED: kinesin-like protein KCA1 isoform X2 [Brassica rapa]
Bra014603	A04	1709281	1712360	1041	1807	379.713	2.2506	1.0233e-209	3.7238e-208	Up	sp|Q3EAI1|BH060_ARATH Transcription factor bHLH60 OS=Arabidopsis thaliana GN=BHLH60 PE=2 SV=1//3.63812e-146
Bra005004	A05	2917053	2919609	1326	2063.54	469.705	2.1353	1.6776e-209	6.0913e-208	Up	sp|P92961|PROT1_ARATH Proline transporter 1 OS=Arabidopsis thaliana GN=PROT1 PE=1 SV=1//0
Bra002245	A10	10756019	10759366	1218	6315.31	2218.25	1.5094	2.2003e-209	7.9807e-208	Up	sp|P46645|AAT2_ARATH Aspartate aminotransferase, cytoplasmic isozyme 1 OS=Arabidopsis thaliana GN=ASP2 PE=1 SV=2//0
Bra008042	A02	11819080	11823289	3567	1557.37	282.118	2.4647	3.824e-209	1.384e-207	Up	sp|Q9SGG3|ALA5_ARATH Probable phospholipid-transporting ATPase 5 OS=Arabidopsis thaliana GN=ALA5 PE=3 SV=1//0
Bra027973	A09	10680914	10682809	849	4217.08	1317.38	1.6786	3.8859e-209	1.4048e-207	Up	-//-
Bra000794	A03	13177622	13180076	1488	865.793	76.7999	3.4948	5.549e-209	2.0039e-207	Up	sp|Q9XEC4|APA3_ARATH Aspartic proteinase A3 OS=Arabidopsis thaliana GN=APA3 PE=1 SV=1//0
Bra011189	A01	3413144	3414541	1398	932.665	94.5973	3.3015	5.8966e-209	2.1271e-207	Up	sp|Q940Q4|ATL13_ARATH RING-H2 finger protein ATL13 OS=Arabidopsis thaliana GN=ATL13 PE=2 SV=2//0
Bra026366	A01	9515842	9517222	1281	1002.27	116.701	3.1024	2.1202e-208	7.6154e-207	Up	-//-
Bra000279	A03	10335920	10339466	2364	3208.14	920.216	1.8017	2.2624e-208	8.1172e-207	Up	sp|Q9SJG8|AML2_ARATH Protein MEI2-like 2 OS=Arabidopsis thaliana GN=ML2 PE=2 SV=2//0
Bra003208	A07	15159488	15161759	2124	3017.41	842.496	1.8406	3.0571e-208	1.0957e-206	Up	sp|Q9M2V5|AB18G_ARATH ABC transporter G family member 18 OS=Arabidopsis thaliana GN=ABCG18 PE=2 SV=1//0
Bra025154	A06	22063014	22064850	1425	648.27	29.1396	4.4755	3.0698e-208	1.099e-206	Up	sp|Q5PP26|PII2_ARATH Piriformospora indica-insensitive protein 2 OS=Arabidopsis thaliana GN=PII-2 PE=2 SV=1//0
Bra022164	A05	20103361	20104829	858	1603.16	306.786	2.3856	4.1863e-208	1.4972e-206	Up	sp|Q8LAL2|IAA26_ARATH Auxin-responsive protein IAA26 OS=Arabidopsis thaliana GN=IAA26 PE=1 SV=2//1.39375e-148
Bra036442	A01	26213271	26214901	846	1408.31	112.031	3.652	1.2289e-207	4.376e-206	Up	sp|Q9EPI1|XYLT1_RAT Xylosyltransferase 1 (Fragment) OS=Rattus norvegicus GN=Xylt1 PE=2 SV=1//1.14899e-14
Bra024838	A06	22656996	22659625	1758	7386.96	2606.98	1.5026	1.4626e-207	5.2028e-206	Up	sp|P46032|PTR2_ARATH Protein NRT1/ PTR FAMILY 8.3 OS=Arabidopsis thaliana GN=NPF8.3 PE=1 SV=1//0
Bra021358	A01	26290393	26293458	1197	1917.99	420.202	2.1904	9.7089e-207	3.4463e-205	Up	sp|Q8GUG9|PUB11_ARATH U-box domain-containing protein 11 OS=Arabidopsis thaliana GN=PUB11 PE=2 SV=2//8.42236e-09
Bra034267	A04	11878917	11888445	6225	4240.23	1345.37	1.6561	1.3398e-206	4.7455e-205	Up	-//-
Bra024290	A06	15369427	15371073	1227	3519.93	1051.51	1.7431	1.8643e-206	6.5965e-205	Up	sp|Q8H183|BUP1_ARATH Beta-ureidopropionase OS=Arabidopsis thaliana GN=PYD3 PE=1 SV=1//0
Bra024384	A06	16021427	16022992	747	6061.16	2134.71	1.5056	1.9829e-206	7.0085e-205	Up	sp|P48348|14338_ARATH 14-3-3-like protein GF14 kappa OS=Arabidopsis thaliana GN=GRF8 PE=1 SV=2//2.35118e-177
Bra034425	A05	13931392	13933202	876	2895.25	796.984	1.8611	2.3743e-206	8.3831e-205	Up	sp|Q84MB6|DIOX2_ARATH Probable 2-oxoglutarate-dependent dioxygenase At3g49630 OS=Arabidopsis thaliana GN=At3g50210 PE=2 SV=1//2.66183e-20
Bra021029	A08	9592044	9593436	675	2004.5	216.927	3.208	1.3704e-205	4.8284e-204	Up	-//-
Bra008776	A10	12609045	12612154	1743	2426.04	618.835	1.971	1.5978e-205	5.6236e-204	Up	sp|F4I9E1|NFD4_ARATH Protein NUCLEAR FUSION DEFECTIVE 4 OS=Arabidopsis thaliana GN=NFD4 PE=3 SV=1//3.47835e-25
Bra001986	A07	2837379	2838892	954	538.285	11.8869	5.5009	2.5889e-205	9.1022e-204	Up	sp|Q43872|PER64_ARATH Peroxidase 64 OS=Arabidopsis thaliana GN=PER64 PE=1 SV=1//0
Bra025584	A04	8055682	8057248	336	7759.18	2858.28	1.4408	3.8514e-205	1.3527e-203	Up	sp|Q9FNE2|GRXC2_ARATH Glutaredoxin-C2 OS=Arabidopsis thaliana GN=GRXC2 PE=2 SV=1//1.54362e-55
Bra028912	A02	58262	59371	1110	2576.56	682.482	1.9166	4.0896e-205	1.4333e-203	Up	sp|Q9LZW4|CIPKE_ARATH CBL-interacting serine/threonine-protein kinase 14 OS=Arabidopsis thaliana GN=CIPK14 PE=1 SV=1//0
Bra001010	A03	14401659	14403192	831	3263.46	952.047	1.7773	1.6916e-204	5.9098e-203	Up	sp|Q9SRH5|VDAC1_ARATH Mitochondrial outer membrane protein porin 1 OS=Arabidopsis thaliana GN=VDAC1 PE=1 SV=3//1.13673e-164
Bra009710	A06	17302903	17304961	1350	1137.69	157.987	2.8482	2.3031e-204	8.0381e-203	Up	sp|P29516|TBB8_ARATH Tubulin beta-8 chain OS=Arabidopsis thaliana GN=TUBB8 PE=2 SV=2//0
Bra006952	A09	27970859	27974471	1920	4810.62	1600.26	1.5879	2.6205e-204	9.1362e-203	Up	sp|P93026|VSR1_ARATH Vacuolar-sorting receptor 1 OS=Arabidopsis thaliana GN=VSR1 PE=1 SV=2//0
Bra005611	A05	6527449	6528162	714	599.776	22.3261	4.7476	2.1059e-203	7.2961e-202	Up	sp|Q9SKY9|OFP16_ARATH Transcription repressor OFP16 OS=Arabidopsis thaliana GN=OFP16 PE=2 SV=1//1.39102e-61
Bra019212	A03	25708613	25711441	2073	8817.16	3344.21	1.3986	2.6992e-203	9.3323e-202	Up	sp|Q5RC94|NBR1_PONAB Next to BRCA1 gene 1 protein OS=Pongo abelii GN=NBR1 PE=2 SV=1//1.11556e-13
Bra023417	A02	2256734	2260354	1998	18212.3	7543.67	1.2716	4.7638e-202	1.6368e-200	Up	sp|P40941|ADT2_ARATH ADP,ATP carrier protein 2, mitochondrial OS=Arabidopsis thaliana GN=AAC2 PE=2 SV=2//2.7884e-177
Bra038368	A09	15706034	15707798	969	4703.07	1562.54	1.5897	9.8094e-202	3.3566e-200	Up	sp|A6QP05|DHR12_BOVIN Dehydrogenase/reductase SDR family member 12 OS=Bos taurus GN=DHRS12 PE=2 SV=1//2.76547e-85
Bra032645	A09	38763687	38765212	696	7669.88	2854.67	1.4259	7.5799e-201	2.591e-199	Up	sp|Q55CU8|RSC5_DICDI Random slug protein 5 OS=Dictyostelium discoideum GN=rsc5 PE=2 SV=1//1.66618e-24
Bra016031	A07	23037780	23039145	969	492.643	7.49051	6.0393	1.3942e-200	4.7608e-199	Up	sp|Q93ZH2|NFYA3_ARATH Nuclear transcription factor Y subunit A-3 OS=Arabidopsis thaliana GN=NFYA3 PE=2 SV=2//1.05189e-176
Bra015306	A10	2091921	2093407	1041	950.068	108.35	3.1323	1.556e-200	5.3081e-199	Up	sp|P93824|ACCH6_ARATH 1-aminocyclopropane-1-carboxylate oxidase homolog 6 OS=Arabidopsis thaliana GN=At1g04350 PE=2 SV=1//0
Bra019346	A03	24810238	24811362	795	6221.82	2246.48	1.4697	3.2956e-198	1.1151e-196	Up	sp|O82741|SGR1_ARATH Protein STAY-GREEN 1, chloroplastic OS=Arabidopsis thaliana GN=SGR1 PE=1 SV=1//4.33761e-164
Bra020125	A02	4121827	4126636	3303	4401.29	1451.24	1.6006	1.2196e-197	4.1056e-196	Up	sp|P93022|ARFG_ARATH Auxin response factor 7 OS=Arabidopsis thaliana GN=ARF7 PE=1 SV=2//0
Bra010648	A08	14992715	14994385	711	1363.21	239.487	2.509	1.4017e-197	4.7138e-196	Up	-//-
Bra016683	A08	18772609	18775203	1005	473.863	6.50575	6.1866	2.1412e-197	7.1864e-196	Up	sp|Q8H129|PPA3_ARATH Purple acid phosphatase 3 OS=Arabidopsis thaliana GN=PAP3 PE=2 SV=1//0
Bra006008	A03	1595665	1597676	1533	9621.28	3777.47	1.3488	4.6574e-197	1.5615e-195	Up	sp|Q42806|KPYC_SOYBN Pyruvate kinase, cytosolic isozyme OS=Glycine max PE=2 SV=1//0
Bra005522	A05	5996734	5999572	1389	10659.9	4233.16	1.3324	6.1716e-197	2.0671e-195	Up	sp|Q56WD9|THIK2_ARATH 3-ketoacyl-CoA thiolase 2, peroxisomal OS=Arabidopsis thaliana GN=PED1 PE=1 SV=2//0
Bra013430	A01	5614352	5616776	1602	4807.12	1641.89	1.5498	8.9298e-197	2.988e-195	Up	sp|Q71N54|LCAT4_ARATH Lecithin-cholesterol acyltransferase-like 4 OS=Arabidopsis thaliana GN=LCAT4 PE=1 SV=1//0
Bra015501	A10	900859	902192	783	12417.1	4984.83	1.3167	1.2607e-196	4.2142e-195	Up	sp|Q4UJB1|HSPC4_RICFE Small heat shock protein C4 OS=Rickettsia felis (strain ATCC VR-1525 / URRWXCal2) GN=hspc4-1 PE=3 SV=1//9.14011e-16
Bra029147	A03	6576909	6577547	639	459.909	5.05144	6.5085	2.5118e-196	8.3795e-195	Up	sp|Q9FJ90|ERF25_ARATH Ethylene-responsive transcription factor ERF025 OS=Arabidopsis thaliana GN=ERF025 PE=2 SV=1//8.81924e-71
Bra007819	A09	32571059	32572351	702	6096.87	1863.85	1.7098	5.2426e-196	1.7472e-194	Up	sp|P52032|GPX1_ARATH Phospholipid hydroperoxide glutathione peroxidase 1, chloroplastic OS=Arabidopsis thaliana GN=GPX1 PE=2 SV=2//3.07777e-138
Bra038828	A07	1075139	1078308	1164	1161.92	174.45	2.7356	5.8125e-196	1.9352e-194	Up	sp|Q5XF57|Y5576_ARATH Probable receptor-like serine/threonine-protein kinase At5g57670 OS=Arabidopsis thaliana GN=At5g57670 PE=2 SV=1//8.22736e-105
Bra011891	A01	57357	57653	297	623.284	30.7949	4.3391	6.5135e-196	2.1664e-194	Up	sp|P33079|A10A5_SOYBN Auxin-induced protein 10A5 OS=Glycine max PE=2 SV=1//9.28376e-32
Bra007797	A09	32435538	32438996	1857	3017.34	878.688	1.7799	6.5337e-196	2.1709e-194	Up	sp|Q9C5I1|USP_ARATH UDP-sugar pyrophosphorylase OS=Arabidopsis thaliana GN=USP PE=1 SV=1//0
Bra032144	A04	10973531	10975289	981	7174.16	2673.25	1.4242	7.3693e-196	2.4461e-194	Up	sp|O64823|MCU2_ARATH Calcium uniporter protein 2, mitochondrial OS=Arabidopsis thaliana GN=At2g23790 PE=2 SV=1//0
Bra023979	A03	28507762	28509563	1128	2744.94	767.497	1.8385	1.0264e-195	3.4003e-194	Up	sp|Q9SZ53|P2C60_ARATH Probable protein phosphatase 2C 60 OS=Arabidopsis thaliana GN=At4g31860 PE=2 SV=1//0
Bra033195	A02	17196929	17201126	3144	5131.22	1780.82	1.5268	1.4469e-195	4.7885e-194	Up	sp|F4JLK2|SPSA4_ARATH Probable sucrose-phosphate synthase 4 OS=Arabidopsis thaliana GN=SPS4 PE=1 SV=1//0
Bra019741	A06	4717010	4718471	429	7561.03	2529.34	1.5798	3.7853e-195	1.2502e-193	Up	-//-
Bra023102	A03	8711706	8712834	852	3260.96	503.765	2.6945	3.8927e-195	1.2844e-193	Up	sp|P43287|PIP22_ARATH Aquaporin PIP2-2 OS=Arabidopsis thaliana GN=PIP2-2 PE=1 SV=2//8.72158e-174
Bra029072	A03	6217152	6219548	1473	2806.58	798.849	1.8128	4.8412e-195	1.5958e-193	Up	sp|Q93ZR6|WSD1_ARATH O-acyltransferase WSD1 OS=Arabidopsis thaliana GN=WSD1 PE=2 SV=1//3.49314e-172
Bra001665	A03	17770927	17774614	1332	1566.44	313.391	2.3214	4.2524e-194	1.3976e-192	Up	sp|Q8RWC9|CIPK1_ARATH CBL-interacting serine/threonine-protein kinase 1 OS=Arabidopsis thaliana GN=CIPK1 PE=1 SV=2//0
Bra010615	A08	14817341	14818215	309	6173.88	2262.59	1.4482	6.2897e-194	2.0651e-192	Up	sp|Q9T070|COX6A_ARATH Cytochrome c oxidase subunit 6a, mitochondrial OS=Arabidopsis thaliana GN=COX6A PE=2 SV=1//1.55716e-63
Bra037130	A09	4594979	4599768	2706	8495.27	3271.15	1.3769	6.4958e-194	2.1307e-192	Up	sp|Q9FGC7|ZEP_ARATH Zeaxanthin epoxidase, chloroplastic OS=Arabidopsis thaliana GN=ZEP PE=1 SV=1//0
Bra031636	A09	37229692	37231584	1077	1550.8	315.87	2.2956	2.029e-192	6.6227e-191	Up	sp|Q8RXU4|THA1_ARATH Probable low-specificity L-threonine aldolase 1 OS=Arabidopsis thaliana GN=THA1 PE=1 SV=1//0
Bra040760	Scaffold000251	29107	32937	2529	875.458	93.3365	3.2295	5.6619e-192	1.8408e-190	Up	sp|Q9C5V5|GLR28_ARATH Glutamate receptor 2.8 OS=Arabidopsis thaliana GN=GLR2.8 PE=2 SV=2//1.13265e-97
Bra014308	A08	1764324	1768432	2202	1923.77	453.292	2.0854	1.7427e-191	5.6602e-190	Up	sp|Q9SAV1|JAL6_ARATH Myrosinase-binding protein 2 OS=Arabidopsis thaliana GN=F-ATMBP PE=2 SV=1//3.38735e-16
Bra033825	A01	13224883	13228704	2643	513.196	0.777407	9.3666	2.4376e-191	7.9021e-190	Up	sp|C0LGP2|MEE39_ARATH Probable LRR receptor-like serine/threonine-protein kinase MEE39 OS=Arabidopsis thaliana GN=MEE39 PE=2 SV=1//0
Bra011545	A01	1740077	1744516	540	2936.06	865.825	1.7617	7.9059e-191	2.5554e-189	Up	sp|P24068|OCS1_MAIZE Ocs element-binding factor 1 OS=Zea mays GN=OBF1 PE=2 SV=2//7.47345e-18
Bra014429	A04	598953	606660	1266	1036.17	141.53	2.8721	2.0062e-190	6.4783e-189	Up	sp|Q9M310|FBK77_ARATH F-box/kelch-repeat protein At3g61590 OS=Arabidopsis thaliana GN=At3g61590 PE=1 SV=1//0
Bra017041	A04	17077088	17078500	1413	564.981	22.4715	4.652	2.3833e-190	7.6885e-189	Up	sp|Q9FF86|DCR_ARATH BAHD acyltransferase DCR OS=Arabidopsis thaliana GN=DCR PE=2 SV=1//7.0881e-60
Bra009601	A10	16206745	16208488	978	4529.21	1559.47	1.5382	3.4359e-190	1.1074e-188	Up	sp|Q9LZ98|AB20I_ARATH ABC transporter I family member 20 OS=Arabidopsis thaliana GN=ABCI20 PE=2 SV=1//0
Bra037205	A09	4973019	4974110	1092	3272.06	1017.03	1.6858	2.2357e-189	7.1914e-188	Up	sp|Q02527|MGAT3_RAT Beta-1,4-mannosyl-glycoprotein 4-beta-N-acetylglucosaminyltransferase OS=Rattus norvegicus GN=Mgat3 PE=1 SV=2//6.30268e-19
Bra008299	A02	13568093	13570947	2097	771.438	69.2539	3.4776	3.524e-189	1.1324e-187	Up	sp|Q5XF57|Y5576_ARATH Probable receptor-like serine/threonine-protein kinase At5g57670 OS=Arabidopsis thaliana GN=At5g57670 PE=2 SV=1//2.52477e-87
Bra003211	A07	15181191	15184722	3051	6186.84	2301.89	1.4264	4.9358e-189	1.5846e-187	Up	sp|Q54JE4|ODO1_DICDI 2-oxoglutarate dehydrogenase, mitochondrial OS=Dictyostelium discoideum GN=ogdh PE=3 SV=1//0
Bra017468	A09	13486544	13488366	1002	3457.43	617.52	2.4851	2.3251e-188	7.4572e-187	Up	sp|F4J7S8|SFH9_ARATH Phosphatidylinositol/phosphatidylcholine transfer protein SFH9 OS=Arabidopsis thaliana GN=SFH9 PE=2 SV=1//4.43625e-22
Bra035063	A07	25286862	25288487	930	3036.56	789.272	1.9438	2.7126e-188	8.6917e-187	Up	sp|P16273|PRPX_HORVU Pathogen-related protein OS=Hordeum vulgare PE=2 SV=2//2.87882e-06
Bra031852	A02	26571241	26573711	1077	5237.43	1871.08	1.485	4.1057e-188	1.313e-186	Up	sp|Q9LSL1|BH093_ARATH Transcription factor bHLH93 OS=Arabidopsis thaliana GN=BHLH93 PE=1 SV=1//0
Bra035015	A07	25079818	25080590	666	2488.23	533.159	2.2225	9.7708e-188	3.1188e-186	Up	-//-
Bra002199	A10	11011340	11014188	2478	5148.41	1843.5	1.4817	1.0241e-187	3.2658e-186	Up	-//-
Bra001522	A03	16854479	16856758	1074	1599.93	341.933	2.2262	1.241e-187	3.9538e-186	Up	sp|O74545|YCV6_SCHPO Putative hydrolase C777.06c OS=Schizosaccharomyces pombe (strain 972 / ATCC 24843) GN=SPCC777.06c PE=4 SV=1//8.76722e-60
Bra023343	A02	1903123	1906994	1035	4021.97	154.965	4.6979	1.2894e-187	4.1038e-186	Up	sp|O23969|SF21_HELAN Pollen-specific protein SF21 OS=Helianthus annuus GN=SF21 PE=2 SV=1//2.15371e-145
Bra014140	A08	3163877	3166071	1917	1419.51	279.427	2.3448	1.3968e-187	4.4414e-186	Up	sp|Q9LP77|Y1848_ARATH Probable inactive receptor kinase At1g48480 OS=Arabidopsis thaliana GN=RKL1 PE=2 SV=1//0
Bra021350	A05	10137112	10145487	2007	921.84	42.806	4.4286	1.4435e-187	4.5856e-186	Up	-//-
Bra016061	A07	22887420	22893044	3975	2525.55	711.407	1.8279	2.0073e-187	6.3645e-186	Up	-//-
Bra025144	A06	22171103	22171615	513	460.42	7.25775	5.9873	2.4079e-187	7.6273e-186	Up	sp|Q9FMC2|BZP43_ARATH Basic leucine zipper 43 OS=Arabidopsis thaliana GN=BZIP43 PE=1 SV=1//2.02823e-30
Bra008355	A02	14003335	14004720	753	3516.44	1129.15	1.6389	2.7164e-187	8.5965e-186	Up	sp|Q01525|14332_ARATH 14-3-3-like protein GF14 omega OS=Arabidopsis thaliana GN=GRF2 PE=2 SV=2//2.40831e-172
Bra003081	A10	5414086	5416746	2277	437.213	4.24863	6.6852	4.1461e-187	1.3108e-185	Up	sp|O65717|CNGC1_ARATH Cyclic nucleotide-gated ion channel 1 OS=Arabidopsis thaliana GN=CNGC1 PE=1 SV=1//0
Bra015570	A10	487192	489750	1545	4898.5	1733.62	1.4985	1.2359e-186	3.9001e-185	Up	-//-
Bra033350	A10	2765870	2766273	297	416.004	2.53958	7.3559	1.4657e-186	4.6207e-185	Up	sp|Q39644|LEA5_CITSI Late embryogenesis abundant protein Lea5 OS=Citrus sinensis GN=LEA5 PE=2 SV=1//6.60105e-17
Bra011712	A01	929716	934964	1797	1855.56	445.497	2.0584	3.5203e-186	1.1067e-184	Up	sp|Q8W4F0|DAR1_ARATH Protein DA1-related 1 OS=Arabidopsis thaliana GN=DAR1 PE=1 SV=3//7.50158e-34
Bra002868	A10	7116918	7118494	1503	5265.44	1910.89	1.4623	4.0602e-186	1.2752e-184	Up	sp|Q9FG74|D6PK_ARATH Serine/threonine-protein kinase D6PK OS=Arabidopsis thaliana GN=D6PK PE=1 SV=1//0
Bra002764	A10	7806002	7807720	1719	960.713	125.858	2.9323	7.5638e-186	2.3733e-184	Up	-//-
Bra002371	A10	10061398	10064457	1578	1661.13	367.518	2.1763	7.807e-186	2.4473e-184	Up	sp|Q9FUJ1|CKX7_ARATH Cytokinin dehydrogenase 7 OS=Arabidopsis thaliana GN=CKX7 PE=1 SV=1//0
Bra028321	A01	18417964	18419473	720	3095.64	943.342	1.7144	8e-186	2.5055e-184	Up	sp|Q9ZT66|E134_MAIZE Endo-1,3;1,4-beta-D-glucanase OS=Zea mays PE=1 SV=1//1.56307e-44
Bra006736	A03	4845130	4845623	378	728.249	60.3548	3.5929	2.2275e-185	6.9566e-184	Up	sp|Q9LLR7|NLTP3_ARATH Non-specific lipid-transfer protein 3 OS=Arabidopsis thaliana GN=LTP3 PE=3 SV=1//4.41697e-42
Bra039276	A04	18900593	18901612	1020	748.426	67.6831	3.467	2.5587e-185	7.9832e-184	Up	-//-
Bra001738	A03	18201793	18206721	3225	20495.8	8820.78	1.2163	1.2056e-184	3.7511e-183	Up	sp|Q9LJL3|PREP1_ARATH Presequence protease 1, chloroplastic/mitochondrial OS=Arabidopsis thaliana GN=PREP1 PE=1 SV=2//0
Bra020774	A05	24070026	24071697	1452	6720.73	2553.81	1.396	1.8768e-184	5.8285e-183	Up	sp|Q94BT9|ATOX1_ARATH Copper transport protein ATX1 OS=Arabidopsis thaliana GN=ATX1 PE=1 SV=1//2.45601e-09
Bra012157	A07	11895080	11897362	2283	16125.2	5231.63	1.624	2.6448e-184	8.2059e-183	Up	sp|O65351|SBT17_ARATH Subtilisin-like protease SBT1.7 OS=Arabidopsis thaliana GN=SBT1.7 PE=1 SV=1//0
Bra034774	A05	22082030	22083200	981	517.128	16.6035	4.961	2.9278e-184	9.0755e-183	Up	sp|Q9M5J9|PGIP1_ARATH Polygalacturonase inhibitor 1 OS=Arabidopsis thaliana GN=PGIP1 PE=2 SV=1//2.04638e-107
Bra028224	A04	7171231	7172505	1275	4024.55	1159.78	1.795	4.0766e-184	1.2613e-182	Up	sp|Q940Z5|PMAT1_ARATH Phenolic glucoside malonyltransferase 1 OS=Arabidopsis thaliana GN=PMAT1 PE=1 SV=1//0
Bra005059	A05	3214148	3216187	1701	782.196	74.5191	3.3918	8.5773e-184	2.6439e-182	Up	sp|F4I9E1|NFD4_ARATH Protein NUCLEAR FUSION DEFECTIVE 4 OS=Arabidopsis thaliana GN=NFD4 PE=3 SV=1//8.90333e-23
Bra026029	A06	6151321	6154381	1824	7262.49	2816.84	1.3664	1.2001e-183	3.6923e-182	Up	sp|Q94EG6|Y5224_ARATH Uncharacterized protein At5g02240 OS=Arabidopsis thaliana GN=At5g02240 PE=1 SV=1//3.75181e-06
Bra005893	A03	1088128	1089202	783	5226.84	1778.26	1.5555	1.8343e-183	5.6282e-182	Up	-//-
Bra030437	A05	11299019	11302451	2079	6207.62	2334.62	1.4109	2.7344e-183	8.3743e-182	Up	sp|Q9C8K2|AB12G_ARATH ABC transporter G family member 12 OS=Arabidopsis thaliana GN=ABCG12 PE=1 SV=1//0
Bra023967	A03	28589101	28589646	546	9557.38	2692.25	1.8278	3.5488e-183	1.0849e-181	Up	-//-
Bra005098	A05	3409556	3410188	405	37787.8	8801.94	2.102	5.6568e-183	1.7277e-181	Up	sp|Q42641|NLTPA_BRAOT Non-specific lipid-transfer protein A OS=Brassica oleracea var. italica GN=WAX9A PE=3 SV=1//7.97213e-49
Bra004649	A05	1220314	1225916	2913	6048.05	2262.14	1.4188	8.0101e-183	2.4442e-181	Up	sp|O22941|PXM16_ARATH Zinc-metallopeptidase, peroxisomal OS=Arabidopsis thaliana GN=PXM16 PE=2 SV=1//0
Bra012327	A07	10728673	10733248	1794	5347.27	1966.32	1.4433	9.1976e-183	2.804e-181	Up	sp|Q9SK86|ADHL1_ARATH Alcohol dehydrogenase-like 1 OS=Arabidopsis thaliana GN=At1g22430 PE=2 SV=1//0
Bra000065	A03	9151332	9152037	549	860.662	98.8101	3.1227	1.0534e-182	3.2083e-181	Up	sp|D7LBN4|CSPLH_ARALL CASP-like protein 4B1 OS=Arabidopsis lyrata subsp. lyrata GN=ARALYDRAFT_321547 PE=3 SV=1//4.82974e-88
Bra008257	A02	13152893	13153524	561	620.502	37.254	4.058	2.1959e-182	6.682e-181	Up	sp|Q8LC69|ATL8_ARATH RING-H2 finger protein ATL8 OS=Arabidopsis thaliana GN=ATL8 PE=2 SV=2//1.49494e-55
Bra025758	A06	7449667	7451058	1170	1178.67	197.182	2.5796	5.5403e-182	1.6828e-180	Up	sp|Q9FXG8|BLH10_ARATH BEL1-like homeodomain protein 10 OS=Arabidopsis thaliana GN=BLH10 PE=1 SV=1//0
Bra016523	A08	18094804	18096133	894	2314.98	635.653	1.8647	1.1884e-181	3.5997e-180	Up	sp|Q5RJV0|COQ9_XENTR Ubiquinone biosynthesis protein COQ9, mitochondrial OS=Xenopus tropicalis GN=coq9 PE=2 SV=1//3.73064e-42
Bra021546	A01	23810219	23810812	423	996.325	61.2188	4.0246	5.1704e-181	1.5605e-179	Up	-//-
Bra015913	A07	23523685	23525328	672	968.006	130.05	2.896	6.0575e-181	1.8266e-179	Up	sp|Q8LBA0|NIPL2_ARATH NEP1-interacting protein-like 2 OS=Arabidopsis thaliana GN=ATL24 PE=1 SV=2//2.42508e-111
Bra020024	A06	3240531	3242304	1377	1086.13	166.917	2.702	2.6004e-180	7.8199e-179	Up	sp|Q8LEB6|Y5185_ARATH Probable receptor-like protein kinase At5g18500 OS=Arabidopsis thaliana GN=At5g18500 PE=2 SV=1//4.28029e-178
Bra011596	A01	1495467	1498203	1539	3527.68	1161.27	1.603	3.266e-180	9.8126e-179	Up	sp|Q944A7|Y4523_ARATH Probable serine/threonine-protein kinase At4g35230 OS=Arabidopsis thaliana GN=At4g35230 PE=1 SV=1//0
Bra033446	A04	4605684	4611673	1926	3348.12	1074.01	1.6403	3.5752e-180	1.0732e-178	Up	sp|Q0WQF7|ODP21_ARATH Dihydrolipoyllysine-residue acetyltransferase component 1 of pyruvate dehydrogenase complex, mitochondrial OS=Arabidopsis thaliana GN=LTA3 PE=2 SV=2//0
Bra015954	A07	23357828	23361072	2103	4257.83	1494.16	1.5108	7.0312e-180	2.1068e-178	Up	sp|Q8K2A6|LIPM_MOUSE Lipase member M OS=Mus musculus GN=Lipm PE=2 SV=1//1.01111e-23
Bra009531	A10	15915165	15916692	1044	723.547	63.6619	3.5066	1.5083e-179	4.5072e-178	Up	sp|Q9SZN7|HIP26_ARATH Heavy metal-associated isoprenylated plant protein 26 OS=Arabidopsis thaliana GN=HIPP26 PE=1 SV=1//1.1711e-07
Bra026325	A01	9790998	9792920	1146	5104.15	1862.78	1.4542	1.5657e-179	4.6746e-178	Up	-//-
Bra027913	A09	10223378	10231433	2880	1965.34	306.348	2.6815	2.1488e-179	6.4041e-178	Up	sp|F4I839|PAE2_ARATH Pectin acetylesterase 2 OS=Arabidopsis thaliana GN=PAE2 PE=2 SV=1//0
Bra006197	A03	2479754	2481799	1314	3800.81	1279.52	1.5707	3.082e-179	9.1687e-178	Up	sp|Q829U5|TAL2_STRAW Transaldolase 2 OS=Streptomyces avermitilis (strain ATCC 31267 / DSM 46492 / JCM 5070 / NCIMB 12804 / NRRL 8165 / MA-4680) GN=tal2 PE=3 SV=1//1.60091e-97
Bra022204	A05	19814964	19817317	1515	6292.69	2433.82	1.3705	3.248e-179	9.654e-178	Up	sp|Q9M5K2|DLDH2_ARATH Dihydrolipoyl dehydrogenase 2, mitochondrial OS=Arabidopsis thaliana GN=LPD2 PE=1 SV=1//0
Bra004237	A07	20865918	20867219	957	924.037	120.816	2.9351	7.9041e-179	2.3472e-177	Up	-//-
Bra035608	A02	6307537	6309639	1338	3041.08	954.798	1.6713	1.0777e-178	3.1974e-177	Up	sp|Q9Y7K5|YGI3_SCHPO Uncharacterized WD repeat-containing protein C2A9.03 OS=Schizosaccharomyces pombe (strain 972 / ATCC 24843) GN=SPBC2A9.03 PE=3 SV=2//2.22981e-34
Bra006131	A03	2143637	2143852	216	738.311	69.9229	3.4004	2.5421e-178	7.5224e-177	Up	sp|Q29PZ1|GRC10_ARATH Glutaredoxin-C10 OS=Arabidopsis thaliana GN=GRXC10 PE=2 SV=1//2.77555e-37
Bra018622	A06	2942218	2943024	417	6148.99	1946.11	1.6598	4.5364e-178	1.3388e-176	Up	sp|Q941A6|SDH6_ARATH Succinate dehydrogenase subunit 6, mitochondrial OS=Arabidopsis thaliana GN=SDH6 PE=1 SV=1//6.53884e-75
Bra008043	A02	11825792	11829733	1398	3853.42	1317.19	1.5487	5.849e-178	1.7231e-176	Up	sp|P42158|KC1D_ARATH Casein kinase I isoform delta-like OS=Arabidopsis thaliana GN=At4g26100 PE=2 SV=2//0
Bra031116	A09	34142048	34144766	1440	670.262	2.90862	7.8482	1.0361e-177	3.047e-176	Up	sp|Q8RY79|TYDC1_ARATH Tyrosine decarboxylase 1 OS=Arabidopsis thaliana GN=ELI5 PE=2 SV=1//0
Bra011425	A01	2234749	2236561	927	2358.24	662.027	1.8327	1.3125e-177	3.8529e-176	Up	sp|Q52532|MHPC_PSESP 2-hydroxy-6-oxononadienedioate/2-hydroxy-6-oxononatrienedioate hydrolase OS=Pseudomonas sp. GN=mhpC PE=3 SV=1//2.8374e-13
Bra016974	A04	17416048	17417568	993	2682.67	686.882	1.9655	1.4136e-177	4.1425e-176	Up	sp|Q93WU8|WRK54_ARATH Probable WRKY transcription factor 54 OS=Arabidopsis thaliana GN=WRKY54 PE=2 SV=2//1.58719e-133
Bra005998	A03	1543466	1544689	1224	5375.84	1904.01	1.4975	1.5486e-177	4.5339e-176	Up	sp|Q9FNN5|NDUV1_ARATH NADH dehydrogenase [ubiquinone] flavoprotein 1, mitochondrial OS=Arabidopsis thaliana GN=At5g08530 PE=2 SV=1//0
Bra037958	A06	426768	427559	792	4742.96	1726.85	1.4576	1.611e-177	4.7125e-176	Up	sp|Q8RY71|ESP_ARATH Epithiospecifier protein OS=Arabidopsis thaliana GN=ESP PE=1 SV=2//1.84771e-140
Bra040955	Scaffold000337	5717	6944	720	3079.22	970.052	1.6664	3.5776e-177	1.0438e-175	Up	sp|Q9SX77|SDH5_ARATH Succinate dehydrogenase subunit 5, mitochondrial OS=Arabidopsis thaliana GN=SDH5 PE=1 SV=1//3.85738e-110
Bra016641	A08	18623426	18627107	2466	9349.66	3840.92	1.2835	9.7272e-177	2.8355e-175	Up	sp|Q0WW40|FBK5_ARATH F-box/kelch-repeat protein At1g16250 OS=Arabidopsis thaliana GN=At1g16250 PE=2 SV=1//0
Bra001891	A03	19186683	19188894	1389	3935.69	1361.89	1.531	1.152e-176	3.3523e-175	Up	sp|Q9LIK9|APS1_ARATH ATP sulfurylase 1, chloroplastic OS=Arabidopsis thaliana GN=APS1 PE=1 SV=1//0
Bra010390	A08	13494266	13496360	1251	1031.98	159.445	2.6943	1.6424e-175	4.7627e-174	Up	sp|Q944H5|MTM1_ARATH Mitochondrial carrier protein MTM1 OS=Arabidopsis thaliana GN=MTM1 PE=2 SV=1//0
Bra017602	A09	12286730	12290124	1704	8318.44	3364.04	1.3061	2.6351e-175	7.6343e-174	Up	sp|Q6Z8C8|CDKF4_ORYSJ Cyclin-dependent kinase F-4 OS=Oryza sativa subsp. japonica GN=CDKF-4 PE=2 SV=1//9.28453e-169
Bra013163	A03	20139107	20140297	678	6619.94	2593.81	1.3517	2.6207e-174	7.5207e-173	Up	sp|Q9SKI2|VPS2A_ARATH Vacuolar protein sorting-associated protein 2 homolog 1 OS=Arabidopsis thaliana GN=VPS2.1 PE=1 SV=2//4.48079e-111
Bra009239	A10	14702760	14705336	2142	909.309	120.818	2.9119	2.8294e-174	8.1055e-173	Up	-//-
Bra010579	A08	14530112	14531122	612	589.138	34.9943	4.0734	4.6715e-174	1.3348e-172	Up	sp|O23164|CRPM4_ARATH Cold-regulated 413 plasma membrane protein 4 OS=Arabidopsis thaliana GN=At4g37220 PE=2 SV=2//1.13508e-102
Bra011741	A01	793728	795868	1302	3867.86	1344.03	1.525	8.1753e-174	2.33e-172	Up	sp|P47927|AP2_ARATH Floral homeotic protein APETALA 2 OS=Arabidopsis thaliana GN=AP2 PE=1 SV=1//0
Bra012925	A03	21510327	21513387	2982	4486.59	1340.53	1.7428	4.3743e-173	1.2414e-171	Up	sp|Q9M2Z1|BAME2_ARATH Leucine-rich repeat receptor-like serine/threonine-protein kinase BAM2 OS=Arabidopsis thaliana GN=BAM2 PE=1 SV=1//0
Bra010264	A08	12743577	12745744	1341	6765.71	2201.23	1.6199	1.0483e-172	2.9674e-171	Up	sp|P48627|FAD6C_BRANA Omega-6 fatty acid desaturase, chloroplastic OS=Brassica napus PE=2 SV=1//0
Bra007511	A09	31089002	31089397	396	791.36	86.7751	3.189	1.7764e-172	5.0199e-171	Up	sp|Q9ZV53|ATL49_ARATH Putative RING-H2 finger protein ATL49 OS=Arabidopsis thaliana GN=ATL49 PE=3 SV=1//8.02028e-13
Bra017237	A04	15947157	15949678	1242	2837.03	436.734	2.6996	2.1067e-172	5.9481e-171	Up	-//-
Novel00212	A02	21567987	21569053	1067	368.688	0.933352	8.6258	3.1243e-172	8.7987e-171	Up	--
Bra003546	A07	17011521	17012809	738	2808.84	883.611	1.6685	3.4883e-171	9.7908e-170	Up	-//-
Bra031973	A05	24616969	24621326	3222	2303.46	663.82	1.7949	4.2168e-171	1.1826e-169	Up	sp|Q6NRS1|IBTK_XENLA Inhibitor of Bruton tyrosine kinase OS=Xenopus laevis GN=ibtk PE=2 SV=1//1.51179e-07
Novel00312	A03	1819484	1822151	1474	2650.08	815.19	1.7008	7.4725e-171	2.0903e-169	Up	BnaA03g02940D [Brassica napus]
Bra004611	A05	1050587	1051397	567	355.151	0.284171	10.287	9.4002e-171	2.6229e-169	Up	-//-
Bra037955	A06	445017	448958	1185	666.036	57.5069	3.5338	1.2145e-170	3.383e-169	Up	sp|Q7XA74|GDL21_ARATH Inactive GDSL esterase/lipase-like protein 25 OS=Arabidopsis thaliana GN=MVP1 PE=1 SV=1//0
Bra006870	A09	27421292	27422423	645	6677.43	2653.78	1.3312	1.3353e-170	3.7166e-169	Up	sp|P07602|SAP_HUMAN Prosaposin OS=Homo sapiens GN=PSAP PE=1 SV=2//6.15875e-12
Bra014322	A08	1654013	1656411	1656	2533.49	768.391	1.7212	1.9568e-170	5.4418e-169	Up	sp|Q9C823|Y1523_ARATH C-type lectin receptor-like tyrosine-protein kinase At1g52310 OS=Arabidopsis thaliana GN=At1g52310 PE=2 SV=1//0
Bra004841	A05	2099727	2101689	1590	2186.4	614.228	1.8317	4.645e-170	1.2885e-168	Up	sp|Q8W486|Y1491_ARATH Uncharacterized protein At1g04910 OS=Arabidopsis thaliana GN=At1g04910 PE=2 SV=1//6.92279e-57
Bra012637	A03	23041420	23043468	1314	4264.29	1539.1	1.4702	1.1429e-169	3.1652e-168	Up	sp|Q9C5C4|ARGE_ARATH Acetylornithine deacetylase OS=Arabidopsis thaliana GN=At4g17830 PE=2 SV=1//0
Bra009317	A10	14341790	14342182	393	5504.26	2123.32	1.3742	1.5838e-169	4.3788e-168	Up	-//-
Bra009771	A06	17758537	17765347	1257	1141.71	203.653	2.487	2.533e-169	6.9964e-168	Up	sp|Q40062|IDS3_HORVU 2&apos;-deoxymugineic-acid 2&apos;-dioxygenase OS=Hordeum vulgare GN=IDS3 PE=1 SV=3//1.07963e-55
Bra005767	A03	495887	497456	654	4569.82	983.164	2.2166	3.0884e-169	8.5175e-168	Up	sp|Q9LZD4|RAE1D_ARATH Ras-related protein RABE1d OS=Arabidopsis thaliana GN=RABE1D PE=1 SV=1//7.4219e-126
Bra023211	A09	20747405	20748355	777	521.556	2.02265	8.0104	5.328e-169	1.4658e-167	Up	sp|Q9LZV6|WRK62_ARATH Probable WRKY transcription factor 62 OS=Arabidopsis thaliana GN=WRKY62 PE=1 SV=2//3.29462e-117
Bra020123	A02	4106167	4107017	753	10503.2	4501.78	1.2223	2.9678e-168	8.131e-167	Up	-//-
Bra024780	A06	22330648	22332580	1461	2528.23	766.132	1.7225	3.2454e-168	8.8841e-167	Up	sp|Q9ZQ70|WRKY3_ARATH Probable WRKY transcription factor 3 OS=Arabidopsis thaliana GN=WRKY3 PE=2 SV=1//0
Bra019264	A03	25407839	25410646	1356	3275.73	1111.91	1.5588	4.9664e-168	1.3584e-166	Up	sp|A7PZL3|PGLR_VITVI Probable polygalacturonase OS=Vitis vinifera GN=GSVIVT00026920001 PE=1 SV=1//3.51028e-137
Bra038486	A01	10724690	10726171	1482	5358.21	1166.8	2.1992	5.0297e-168	1.3746e-166	Up	sp|Q766C2|NEP2_NEPGR Aspartic proteinase nepenthesin-2 OS=Nepenthes gracilis GN=nep2 PE=1 SV=1//9.96304e-21
Bra026516	A02	20875011	20875460	450	412.027	6.36189	6.0171	5.1607e-168	1.4092e-166	Up	-//-
Bra020096	A02	3981439	3986890	3093	3990.16	1425.75	1.4847	5.5251e-168	1.5075e-166	Up	sp|Q94BT0|SPSA1_ARATH Sucrose-phosphate synthase 1 OS=Arabidopsis thaliana GN=SPS1 PE=1 SV=1//0
Bra013316	A01	4944364	4946586	1875	2213.91	628.134	1.8175	8.1505e-168	2.222e-166	Up	sp|O14686|KMT2D_HUMAN Histone-lysine N-methyltransferase 2D OS=Homo sapiens GN=KMT2D PE=1 SV=2//1.05136e-12
Bra027506	A09	11361705	11363268	756	5976.44	2361.1	1.3398	4.623e-167	1.2573e-165	Up	sp|P24805|TSJT1_TOBAC Stem-specific protein TSJT1 OS=Nicotiana tabacum GN=TSJT1 PE=2 SV=1//2.15038e-30
Bra036910	A01	11965137	11967125	960	9592.42	4058.31	1.241	4.8435e-167	1.3161e-165	Up	sp|O23733|CYSK1_BRAJU Cysteine synthase OS=Brassica juncea PE=2 SV=1//0
Bra032268	A05	12258703	12261276	1317	3124.51	1030.98	1.5996	1.2583e-166	3.4108e-165	Up	sp|P57720|AROC_ARATH Chorismate synthase, chloroplastic OS=Arabidopsis thaliana GN=EMB1144 PE=2 SV=2//0
Bra040669	A05	13274825	13276636	1668	1238.59	246.249	2.3305	1.6664e-166	4.5098e-165	Up	sp|Q8W3M4|Y4744_ARATH Uncharacterized protein At4g06744 OS=Arabidopsis thaliana GN=At4g06744 PE=2 SV=1//8.93955e-102
Bra000941	A03	14069741	14070231	231	989.781	157.414	2.6525	1.953e-166	5.2809e-165	Up	sp|Q9M157|ETC3_ARATH MYB-like transcription factor ETC3 OS=Arabidopsis thaliana GN=ETC3 PE=2 SV=1//1.48938e-29
Bra007695	A09	31946523	31952031	4614	13579.3	5984.15	1.1822	3.1951e-166	8.6118e-165	Up	sp|Q9LZJ5|AB14C_ARATH ABC transporter C family member 14 OS=Arabidopsis thaliana GN=ABCC14 PE=1 SV=1//0
Bra007417	A09	30598393	30601508	1524	9124.13	3864.73	1.2393	5.9272e-166	1.5937e-164	Up	sp|Q9LXS6|CISY2_ARATH Citrate synthase 2, peroxisomal OS=Arabidopsis thaliana GN=CSY2 PE=2 SV=1//0
Bra036797	A09	27282520	27286573	1755	3184.78	1073.09	1.5694	6.8169e-166	1.8314e-164	Up	sp|Q9C5G5|SAC7_ARATH Phosphoinositide phosphatase SAC7 OS=Arabidopsis thaliana GN=SAC7 PE=2 SV=1//0
Bra034800	A05	22196542	22197853	603	8388.46	3499.38	1.2613	1.4392e-165	3.8633e-164	Up	sp|Q8LGG8|USPAL_ARATH Universal stress protein A-like protein OS=Arabidopsis thaliana GN=At3g01520 PE=1 SV=2//3.97352e-14
Bra008925	A10	13250322	13250744	423	539.359	29.7372	4.1809	2.147e-165	5.7541e-164	Up	sp|Q29PZ1|GRC10_ARATH Glutaredoxin-C10 OS=Arabidopsis thaliana GN=GRXC10 PE=2 SV=1//4.34815e-60
Bra035396	Scaffold000104	612340	615024	1920	3050.48	1009.79	1.595	4.6753e-165	1.251e-163	Up	sp|Q8W486|Y1491_ARATH Uncharacterized protein At1g04910 OS=Arabidopsis thaliana GN=At1g04910 PE=2 SV=1//2.14786e-79
Bra015499	A10	906401	908703	2079	24867.7	11435.6	1.1207	5.5667e-165	1.4871e-163	Up	sp|Q8W585|FTSH8_ARATH ATP-dependent zinc metalloprotease FTSH 8, chloroplastic OS=Arabidopsis thaliana GN=FTSH8 PE=1 SV=1//0
Bra035890	A09	3665376	3667161	1680	1164.58	194.692	2.5806	8.2439e-165	2.1988e-163	Up	sp|Q0WUF6|PUB41_ARATH U-box domain-containing protein 41 OS=Arabidopsis thaliana GN=PUB41 PE=2 SV=1//0
Bra003098	A10	5287537	5288232	696	387.241	4.72391	6.3571	1.768e-164	4.7044e-163	Up	sp|Q84JK8|MAKR6_ARATH Probable membrane-associated kinase regulator 6 OS=Arabidopsis thaliana GN=MAKR6 PE=2 SV=1//1.71195e-124
Bra040919	Scaffold000311	19102	21906	1065	392.374	5.46786	6.1651	2.6696e-164	7.0918e-163	Up	sp|F4K2R6|CB60G_ARATH Calmodulin-binding protein 60 G OS=Arabidopsis thaliana GN=CBP60G PE=1 SV=1//5.01947e-33
Bra035128	A07	25583547	25584870	825	1929.07	523.221	1.8824	3.4231e-164	9.0791e-163	Up	sp|Q94KK7|SYP52_ARATH Syntaxin-52 OS=Arabidopsis thaliana GN=SYP52 PE=1 SV=1//1.55105e-146
Bra023328	A02	1833887	1836215	1755	1396.05	306.514	2.1873	3.907e-164	1.0354e-162	Up	sp|Q9LYD8|GGLO3_ARATH L-gulonolactone oxidase 3 OS=Arabidopsis thaliana GN=GULLO3 PE=1 SV=1//0
Bra036253	A09	1032518	1033863	387	3939.35	1297.24	1.6025	4.0478e-164	1.0719e-162	Up	sp|Q9ZQX4|VATF_ARATH V-type proton ATPase subunit F OS=Arabidopsis thaliana GN=VHA-F PE=2 SV=1//9.89994e-87
Bra031632	A09	37240683	37241727	786	3627.41	1283.77	1.4986	4.1684e-164	1.103e-162	Up	sp|O64654|TRL11_ARATH Thioredoxin-like 1-1, chloroplastic OS=Arabidopsis thaliana GN=At1g08570 PE=2 SV=1//2.18156e-129
Bra017733	A03	30155767	30156940	636	1475.17	338.286	2.1246	9.4604e-164	2.4992e-162	Up	sp|Q38922|RAB1B_ARATH Ras-related protein RABB1b OS=Arabidopsis thaliana GN=RABB1B PE=2 SV=1//1.3101e-152
Novel00002	A01	1007878	1009484	1525	3868.56	1393.92	1.4726	1.0559e-163	2.7873e-162	Up	--
Bra024032	A03	28131911	28133224	1314	7110.06	2263.48	1.6513	3.2276e-163	8.4927e-162	Up	sp|O65554|CIPK6_ARATH CBL-interacting serine/threonine-protein kinase 6 OS=Arabidopsis thaliana GN=CIPK6 PE=1 SV=1//0
Bra016221	A07	22095448	22096251	804	719.788	78.4	3.1986	5.0566e-163	1.3285e-161	Up	-//-
Bra005193	A05	3930632	3933268	1143	2762.18	889.308	1.6351	2.6434e-162	6.9336e-161	Up	sp|Q9ZUS1|WTR13_ARATH WAT1-related protein At2g37460 OS=Arabidopsis thaliana GN=At2g37460 PE=2 SV=1//0
Bra000873	A03	13648622	13650950	768	3856.9	1404.21	1.4577	1.9682e-161	5.1505e-160	Up	sp|O22769|NDUV2_ARATH NADH dehydrogenase [ubiquinone] flavoprotein 2, mitochondrial OS=Arabidopsis thaliana GN=At4g02580 PE=2 SV=3//0
Bra017732	A03	30154182	30155101	714	2056.34	588.987	1.8038	2.1592e-161	5.6457e-160	Up	sp|Q8GT75|NIP1_ARATH NEP1-interacting protein 1 OS=Arabidopsis thaliana GN=NIP1 PE=1 SV=2//2.34159e-153
Bra017042	A04	17073657	17076019	942	2399.08	733.398	1.7098	2.6175e-161	6.8387e-160	Up	sp|O04200|PXN_ARATH Peroxisomal nicotinamide adenine dinucleotide carrier OS=Arabidopsis thaliana GN=PXN PE=1 SV=1//7.93793e-162
Bra029461	A09	17496942	17499858	2652	3497.74	1235.83	1.5009	2.1718e-160	5.6609e-159	Up	sp|Q9SU29|UPL5_ARATH E3 ubiquitin-protein ligase UPL5 OS=Arabidopsis thaliana GN=UPL5 PE=1 SV=1//0
Bra004493	A05	424971	425687	717	1038.37	181.865	2.5134	2.8632e-160	7.4514e-159	Up	-//-
Bra014773	A04	2962095	2964352	2133	1234.31	44.7721	4.785	3.6804e-160	9.5632e-159	Up	sp|Q9M3D6|AB19G_ARATH ABC transporter G family member 19 OS=Arabidopsis thaliana GN=ABCG19 PE=1 SV=1//0
Bra031159	A09	33997180	33997779	600	2552.88	557.046	2.1963	4.3626e-160	1.1327e-158	Up	sp|Q38896|CSP4_ARATH Cold shock domain-containing protein 4 OS=Arabidopsis thaliana GN=CSP4 PE=1 SV=1//3.72101e-40
Bra036700	A09	5965080	5966191	639	2770.23	898.997	1.6236	8.3143e-160	2.1554e-158	Up	sp|O82197|VP321_ARATH Vacuolar protein sorting-associated protein 32 homolog 1 OS=Arabidopsis thaliana GN=VPS32.1 PE=1 SV=1//2.07295e-95
Bra008407	A02	14410994	14412769	1287	3532.69	1241.38	1.5088	1.0745e-159	2.7834e-158	Up	sp|O64518|MCA5_ARATH Metacaspase-5 OS=Arabidopsis thaliana GN=AMC5 PE=1 SV=1//0
Bra010625	A08	14882699	14884620	774	1257.52	266.224	2.2399	1.6167e-159	4.178e-158	Up	sp|Q02971|CADH7_ARATH Cinnamyl alcohol dehydrogenase 7 OS=Arabidopsis thaliana GN=CAD7 PE=1 SV=2//1.22316e-133
Bra035703	A04	12783557	12785720	741	1705.01	442.594	1.9457	2.3396e-159	6.0368e-158	Up	sp|Q40468|IF415_TOBAC Eukaryotic initiation factor 4A-15 OS=Nicotiana tabacum PE=2 SV=1//2.23685e-19
Bra001867	A03	19092345	19094567	1698	1270.33	258.532	2.2968	2.367e-159	6.1028e-158	Up	sp|Q8S8Y9|WNK2_ARATH Serine/threonine-protein kinase WNK2 OS=Arabidopsis thaliana GN=WNK2 PE=1 SV=1//0
Bra027688	A09	7365012	7365496	336	8415.17	3583.86	1.2315	3.3501e-159	8.6308e-158	Up	sp|Q94F47|UBC28_ARATH Ubiquitin-conjugating enzyme E2 28 OS=Arabidopsis thaliana GN=UBC28 PE=2 SV=1//1.00563e-77
Bra025675	A06	6895485	6899410	1344	2201.47	657.853	1.7426	4.6821e-159	1.2053e-157	Up	sp|O82796|SERC_ARATH Phosphoserine phosphatase, chloroplastic OS=Arabidopsis thaliana GN=PSP PE=1 SV=2//0
Bra026465	A09	3105049	3108880	1554	2144.63	633.491	1.7593	4.7159e-159	1.2131e-157	Up	sp|O65727|ERG11_BRANA Squalene monooxygenase 1,1 OS=Brassica napus GN=SQP1,1 PE=2 SV=1//0
Bra037383	A09	367061	368972	1053	3192.69	1106.82	1.5284	7.8788e-159	2.0251e-157	Up	sp|O04619|ADNT1_ARATH Mitochondrial adenine nucleotide transporter ADNT1 OS=Arabidopsis thaliana GN=ADNT1 PE=2 SV=1//0
Bra003037	A10	5912820	5916077	1710	2097.64	484.649	2.1138	8.5768e-159	2.2028e-157	Up	sp|Q9FI00|MLO11_ARATH MLO-like protein 11 OS=Arabidopsis thaliana GN=MLO11 PE=2 SV=1//0
Bra026590	A02	20236102	20236320	219	3330.93	1087.22	1.6153	1.0624e-158	2.7264e-157	Up	sp|O64725|NDB3A_ARATH NADH dehydrogenase [ubiquinone] 1 beta subcomplex subunit 3-A OS=Arabidopsis thaliana GN=At2g02510 PE=3 SV=1//1.10081e-47
Bra014002	A08	4705749	4707429	1437	21441.2	9386.92	1.1917	3.4886e-158	8.8981e-157	Up	sp|O23255|SAHH1_ARATH Adenosylhomocysteinase 1 OS=Arabidopsis thaliana GN=SAHH1 PE=1 SV=1//0
Bra026294	A01	9968447	9973096	1917	8038.16	3416.83	1.2342	4.0908e-158	1.0426e-156	Up	sp|Q9ASQ7|SLAH2_ARATH S-type anion channel SLAH2 OS=Arabidopsis thaliana GN=SLAH2 PE=2 SV=1//0
Bra029827	A05	22860928	22862121	720	1621.52	411.639	1.9779	4.4549e-158	1.1345e-156	Up	sp|Q9SS37|RTNLH_ARATH Reticulon-like protein B8 OS=Arabidopsis thaliana GN=RTNLB8 PE=2 SV=1//2.60367e-154
Bra009681	A06	17133728	17134723	480	365.251	3.73341	6.6123	5.0049e-158	1.2736e-156	Up	sp|Q8LDF9|HMGB7_ARATH High mobility group B protein 7 OS=Arabidopsis thaliana GN=HMGB7 PE=1 SV=1//1.08064e-25
Bra002216	A10	10893535	10896096	711	23784.7	11067.2	1.1038	5.9581e-158	1.515e-156	Up	sp|P24805|TSJT1_TOBAC Stem-specific protein TSJT1 OS=Nicotiana tabacum GN=TSJT1 PE=2 SV=1//9.97278e-31
Bra006664	A03	4521727	4522654	831	1663.8	432.324	1.9443	3.1076e-157	7.8721e-156	Up	sp|Q9SRH5|VDAC1_ARATH Mitochondrial outer membrane protein porin 1 OS=Arabidopsis thaliana GN=VDAC1 PE=1 SV=3//1.54458e-175
Bra012747	A03	22481811	22483230	993	5473.57	2198.66	1.3159	3.3519e-157	8.4779e-156	Up	sp|P34914|HYES_MOUSE Bifunctional epoxide hydrolase 2 OS=Mus musculus GN=Ephx2 PE=1 SV=2//8.97413e-49
Bra022967	A03	8011427	8012053	549	942.128	155.281	2.601	3.3505e-157	8.4779e-156	Up	-//-
Bra002674	A10	8365381	8365794	414	2366.92	724.212	1.7085	4.1508e-157	1.0491e-155	Up	sp|Q46036|BLC_CITFR Outer membrane lipoprotein Blc OS=Citrobacter freundii PE=3 SV=1//1.48597e-13
Bra030219	A04	10243756	10244874	801	4922.22	1930.4	1.3504	6.305e-157	1.5875e-155	Up	sp|Q38826|IAA8_ARATH Auxin-responsive protein IAA8 OS=Arabidopsis thaliana GN=IAA8 PE=1 SV=1//9.0741e-159
Bra018654	A06	2805621	2807386	714	3374.55	1193.1	1.5	6.6111e-157	1.6633e-155	Up	sp|O04885|LGUL_BRAJU Lactoylglutathione lyase OS=Brassica juncea GN=GLY I PE=2 SV=1//2.83739e-134
Bra013628	A01	6719099	6720614	966	687.759	71.0821	3.2743	6.7365e-157	1.6936e-155	Up	sp|Q9SUW0|TPPG_ARATH Probable trehalose-phosphate phosphatase G OS=Arabidopsis thaliana GN=TPPG PE=2 SV=1//0
Bra012136	A07	12061202	12062355	690	1435.44	338.841	2.0828	9.7042e-157	2.4378e-155	Up	sp|Q9FH99|FB302_ARATH F-box protein At5g67140 OS=Arabidopsis thaliana GN=At5g67140 PE=2 SV=1//2.4771e-144
Bra031180	A09	33883553	33884672	567	1004.87	176.089	2.5126	1.2723e-156	3.1914e-155	Up	sp|Q9SJU5|BBX18_ARATH B-box zinc finger protein 18 OS=Arabidopsis thaliana GN=BBX18 PE=1 SV=2//2.09396e-109
Bra029574	A09	18405239	18406856	1137	3325.85	772.802	2.1056	1.367e-156	3.4263e-155	Up	sp|Q9M0V6|FNRR1_ARATH Ferredoxin--NADP reductase, root isozyme 1, chloroplastic OS=Arabidopsis thaliana GN=RFNR1 PE=2 SV=2//0
Bra019145	A03	26110650	26112580	903	2145.98	639.767	1.746	1.9179e-156	4.7963e-155	Up	sp|Q9SZZ8|BCH1_ARATH Beta-carotene 3-hydroxylase 1, chloroplastic OS=Arabidopsis thaliana GN=BETA-OHASE 1 PE=1 SV=1//1.58463e-141
Bra021117	A01	23030347	23031504	594	387.142	7.15896	5.757	2.7306e-156	6.8183e-155	Up	sp|O24409|IAA19_ARATH Auxin-responsive protein IAA19 OS=Arabidopsis thaliana GN=IAA19 PE=1 SV=2//1.05745e-124
Bra020643	A02	23446133	23453000	2484	15083.3	1940.98	2.9581	4.2862e-156	1.0679e-154	Up	sp|P35559|IDE_RAT Insulin-degrading enzyme OS=Rattus norvegicus GN=Ide PE=1 SV=1//2.53162e-56
Bra040688	A04	4003635	4004808	696	1472.05	351.598	2.0658	4.4081e-156	1.0974e-154	Up	sp|Q9SCP9|VP371_ARATH Vacuolar protein-sorting-associated protein 37 homolog 1 OS=Arabidopsis thaliana GN=VPS37-1 PE=1 SV=1//1.13341e-110
Bra011576	A01	1611715	1612791	864	706.478	79.2905	3.1554	7.5671e-156	1.8796e-154	Up	sp|O49608|MYB32_ARATH Transcription factor MYB32 OS=Arabidopsis thaliana GN=MYB32 PE=2 SV=1//3.423e-140
Bra015849	A07	23807939	23808682	744	549.679	1.32206	8.6997	1.3616e-155	3.3721e-154	Up	-//-
Bra036810	A09	27179653	27180477	825	1025.32	182.523	2.4899	1.5961e-155	3.9499e-154	Up	-//-
Bra006547	A03	3990735	3991717	822	3668.64	1336.84	1.4564	1.6589e-155	4.1023e-154	Up	-//-
Bra024160	A03	27286010	27287286	642	5331.3	2113.73	1.3347	4.4084e-155	1.0877e-153	Up	sp|Q9SZE4|VP322_ARATH Vacuolar protein sorting-associated protein 32 homolog 2 OS=Arabidopsis thaliana GN=VPS32.2 PE=1 SV=1//3.07425e-84
Bra038677	A01	24519417	24520790	585	1007.98	177.986	2.5016	8.2521e-155	2.0331e-153	Up	sp|Q9SF24|LOR10_ARATH Protein LURP-one-related 10 OS=Arabidopsis thaliana GN=At3g11740 PE=2 SV=2//4.52555e-129
Bra014344	A08	1494254	1494701	249	1374.24	318.805	2.1079	2.521e-154	6.2065e-153	Up	sp|P48504|QCR6_SOLTU Cytochrome b-c1 complex subunit 6 OS=Solanum tuberosum PE=1 SV=2//3.57704e-31
Bra001752	A03	18267425	18268228	804	1882.7	525.715	1.8404	3.0117e-154	7.4091e-153	Up	sp|Q9SSW2|AZF2_ARATH Zinc finger protein AZF2 OS=Arabidopsis thaliana GN=AZF2 PE=2 SV=1//5.11644e-91
Bra016805	A08	19292600	19295355	1524	20807.1	9769.03	1.0908	7.6711e-154	1.883e-152	Up	sp|O65390|APA1_ARATH Aspartic proteinase A1 OS=Arabidopsis thaliana GN=APA1 PE=1 SV=1//0
Bra025168	A06	21922146	21922646	501	2075.6	619.522	1.7443	1.4861e-153	3.6451e-152	Up	-//-
Bra025175	A06	21871302	21872039	738	697.931	77.9235	3.163	1.5904e-153	3.8981e-152	Up	-//-
Bra030204	A04	10397237	10399765	1062	3463.44	1243.1	1.4783	1.6732e-153	4.098e-152	Up	sp|O82399|MDHG2_ARATH Probable malate dehydrogenase, glyoxysomal OS=Arabidopsis thaliana GN=At2g22780 PE=2 SV=1//0
Bra027661	A09	7483481	7485817	1266	4575.21	1776.53	1.3648	2.211e-153	5.4111e-152	Up	sp|O82662|SUCB_ARATH Succinyl-CoA ligase [ADP-forming] subunit beta, mitochondrial OS=Arabidopsis thaliana GN=At2g20420 PE=1 SV=1//0
Bra004564	A05	814466	815128	663	411.865	11.8102	5.1241	3.2794e-153	8.0025e-152	Up	sp|Q6DST1|Y1465_ARATH Late embryogenesis abundant protein At1g64065 OS=Arabidopsis thaliana GN=At1g64065 PE=2 SV=1//2.27795e-06
Bra000124	A03	9431075	9433255	1803	1390.96	329.19	2.0791	5.9431e-153	1.4481e-151	Up	sp|F4I9E1|NFD4_ARATH Protein NUCLEAR FUSION DEFECTIVE 4 OS=Arabidopsis thaliana GN=NFD4 PE=3 SV=1//4.21147e-09
Bra007358	A09	30308004	30311058	1077	3636.75	1343.09	1.4371	1.6306e-152	3.9615e-151	Up	sp|Q3EAI1|BH060_ARATH Transcription factor bHLH60 OS=Arabidopsis thaliana GN=BHLH60 PE=2 SV=1//3.59778e-162
Bra034308	A04	12185614	12187557	1944	3643.51	1342.88	1.44	2.6833e-152	6.5144e-151	Up	sp|O48724|WEB1_ARATH Protein WEAK CHLOROPLAST MOVEMENT UNDER BLUE LIGHT 1 OS=Arabidopsis thaliana GN=WEB1 PE=1 SV=1//0
Bra013394	A01	5399967	5402777	1176	3633.36	1338.22	1.441	7.7022e-152	1.8631e-150	Up	sp|Q940J8|PAE7_ARATH Pectin acetylesterase 7 OS=Arabidopsis thaliana GN=PAE7 PE=2 SV=1//0
Bra010044	A06	13802663	13807239	2751	3835.64	1430.2	1.4232	1.7415e-151	4.2033e-150	Up	sp|Q8W4I9|AML1_ARATH Protein MEI2-like 1 OS=Arabidopsis thaliana GN=ML1 PE=1 SV=1//0
Bra016405	A08	17525813	17528427	1506	5959.36	2323.95	1.3586	1.7638e-151	4.254e-150	Up	sp|Q9XI01|PDI11_ARATH Protein disulfide isomerase-like 1-1 OS=Arabidopsis thaliana GN=PDIL1-1 PE=1 SV=1//0
Bra006135	A03	2158286	2158606	321	1637.1	434.406	1.914	1.9265e-151	4.6432e-150	Up	-//-
Bra021015	A08	9682056	9682469	414	851.258	133.949	2.6679	6.7678e-151	1.6253e-149	Up	-//-
Bra023957	A03	28640767	28641918	1152	819.799	122.512	2.7423	1.0344e-150	2.4804e-149	Up	-//-
Bra027101	A09	8911540	8912953	960	356.82	4.51887	6.3031	3.309e-150	7.9235e-149	Up	sp|Q8GY42|NAC25_ARATH NAC transcription factor 25 OS=Arabidopsis thaliana GN=NAC025 PE=2 SV=1//0
Bra004581	A05	882164	883482	774	973.736	170.123	2.517	4.1619e-150	9.9586e-149	Up	sp|O22874|EXPA8_ARATH Expansin-A8 OS=Arabidopsis thaliana GN=EXPA8 PE=2 SV=1//1.7206e-135
Bra029548	A09	18193247	18193922	513	786.596	103.347	2.9281	8.0724e-150	1.9288e-148	Up	sp|Q9S9T6|FB220_ARATH F-box protein At4g05010 OS=Arabidopsis thaliana GN=At4g05010 PE=2 SV=1//1.36717e-62
Bra029462	A09	17500329	17500895	300	4785.53	1899.68	1.3329	1.2725e-149	3.0339e-148	Up	-//-
Bra039084	A09	1565907	1568614	1566	3336.36	1205.47	1.4687	1.6018e-149	3.808e-148	Up	sp|Q9LK23|G6PD5_ARATH Glucose-6-phosphate 1-dehydrogenase, cytoplasmic isoform 1 OS=Arabidopsis thaliana GN=ACG9 PE=2 SV=1//0
Bra030759	A08	19699476	19701281	1284	3030.26	1072.39	1.4986	3.4186e-149	8.1159e-148	Up	sp|O80492|P2C05_ARATH Probable protein phosphatase 2C 5 OS=Arabidopsis thaliana GN=At1g09160 PE=2 SV=1//0
Bra011463	A01	2076962	2079296	1275	2703.65	911.431	1.5687	3.6329e-149	8.6184e-148	Up	sp|Q8VZI2|Y4370_ARATH DUF21 domain-containing protein At4g33700 OS=Arabidopsis thaliana GN=CBSDUF6 PE=1 SV=1//0
Bra040738	Scaffold000247	3573	4351	357	2802.47	960.937	1.5442	3.7123e-148	8.7818e-147	Up	sp|Q8VYK7|ATG8F_ARATH Autophagy-related protein 8f OS=Arabidopsis thaliana GN=ATG8F PE=2 SV=1//4.90666e-76
Bra010158	A05	15189213	15189476	264	587.852	53.868	3.448	1.0696e-147	2.523e-146	Up	-//-
Bra001038	A03	14505045	14507189	1545	917.922	153.218	2.5828	1.3613e-147	3.2066e-146	Up	sp|Q8W486|Y1491_ARATH Uncharacterized protein At1g04910 OS=Arabidopsis thaliana GN=At1g04910 PE=2 SV=1//2.92258e-75
Bra024523	A09	25861472	25864522	3051	5064.98	2066.22	1.2936	1.7575e-147	4.131e-146	Up	sp|B8XCH5|QKY_ARATH Protein QUIRKY OS=Arabidopsis thaliana GN=QKY PE=2 SV=1//0
Bra035049	A07	25234850	25239372	2853	1064.91	207.615	2.3587	2.865e-147	6.7247e-146	Up	sp|Q9SYM4|TPS1_ARATH Alpha,alpha-trehalose-phosphate synthase [UDP-forming] 1 OS=Arabidopsis thaliana GN=TPS1 PE=1 SV=1//4.32863e-32
Bra003256	A07	15498346	15500158	1230	5166.34	2108.64	1.2928	3.6466e-147	8.5412e-146	Up	sp|Q9M591|CRD1_ARATH Magnesium-protoporphyrin IX monomethyl ester [oxidative] cyclase, chloroplastic OS=Arabidopsis thaliana GN=CRD1 PE=1 SV=2//0
Bra002112	A10	11455076	11456803	1728	3532.97	1334.71	1.4044	3.7432e-147	8.7613e-146	Up	sp|Q9FKP1|CCX1_ARATH Cation/calcium exchanger 1 OS=Arabidopsis thaliana GN=CCX1 PE=2 SV=1//0
Bra034293	A04	12077799	12080568	2148	4779.34	1924.66	1.3122	4.4615e-147	1.0435e-145	Up	sp|O80983|FTSH4_ARATH ATP-dependent zinc metalloprotease FTSH 4, mitochondrial OS=Arabidopsis thaliana GN=FTSH4 PE=1 SV=2//0
Bra016193	A07	22232994	22235003	750	2145.23	663.88	1.6921	6.5637e-147	1.5341e-145	Up	sp|Q8W4J8|TIF7_ARATH Protein TIFY 7 OS=Arabidopsis thaliana GN=TIFY7 PE=1 SV=2//4.97975e-96
Bra002468	A10	9412858	9416618	2085	14976.1	6989.71	1.0994	1.9313e-146	4.5078e-145	Up	sp|F4K0E8|ISPG_ARATH 4-hydroxy-3-methylbut-2-en-1-yl diphosphate synthase (ferredoxin), chloroplastic OS=Arabidopsis thaliana GN=ISPG PE=1 SV=1//0
Bra017934	A06	8651604	8655515	2913	5599.48	2327.87	1.2663	5.055e-146	1.1774e-144	Up	sp|Q9C5W3|NADK2_ARATH NAD kinase 2, chloroplastic OS=Arabidopsis thaliana GN=NADK2 PE=1 SV=1//0
Bra016477	A08	17876957	17878063	591	2389.32	776.941	1.6207	6.5062e-146	1.5143e-144	Up	sp|Q38919|RAC4_ARATH Rac-like GTP-binding protein ARAC4 OS=Arabidopsis thaliana GN=ARAC4 PE=1 SV=1//1.12328e-129
Bra016849	A08	19509996	19512257	816	2118.03	559.52	1.9205	8.3671e-146	1.942e-144	Up	sp|Q9SXA6|ENDO1_ARATH Endonuclease 1 OS=Arabidopsis thaliana GN=ENDO1 PE=1 SV=1//6.45791e-173
Bra001521	A03	16850511	16853195	1926	1699.5	477.959	1.8301	9.484e-146	2.1997e-144	Up	sp|Q9LIC2|TMN7_ARATH Transmembrane 9 superfamily member 7 OS=Arabidopsis thaliana GN=TMN7 PE=2 SV=1//0
Bra005541	A05	6115933	6119407	2010	3612.83	1354.39	1.4155	1.0714e-145	2.4832e-144	Up	sp|P43254|COP1_ARATH E3 ubiquitin-protein ligase COP1 OS=Arabidopsis thaliana GN=COP1 PE=1 SV=2//0
Bra011024	A01	4366474	4366815	342	2706.53	54.7489	5.6275	1.4698e-145	3.3995e-144	Up	sp|Q67Y55|TAT1_ARATH Probable aminotransferase TAT1 OS=Arabidopsis thaliana GN=At4g28420 PE=2 SV=1//1.134e-43
Bra031299	A05	16901004	16902660	861	748.566	102.244	2.8721	1.7341e-145	4.0081e-144	Up	sp|P87027|SPG1_SCHPO Septum-promoting GTP-binding protein 1 OS=Schizosaccharomyces pombe (strain 972 / ATCC 24843) GN=spg1 PE=1 SV=1//5.00488e-52
Bra039620	A07	1513932	1515291	1137	3072.79	1109.19	1.47	2.2856e-145	5.2791e-144	Up	sp|Q8GVE5|TLP2_ARATH Tubby-like F-box protein 2 OS=Arabidopsis thaliana GN=TULP2 PE=2 SV=1//0
Bra016182	A07	22291184	22292046	627	374.839	9.0159	5.3777	2.7342e-145	6.3065e-144	Up	sp|Q9SSK9|MLP28_ARATH MLP-like protein 28 OS=Arabidopsis thaliana GN=MLP28 PE=1 SV=1//1.17106e-88
Bra037798	A09	4241990	4243355	426	3796.09	1322.76	1.521	8.3192e-145	1.9148e-143	Up	-//-
Bra035410	A01	16383408	16384213	528	3167.17	991.795	1.6751	1.0434e-144	2.3983e-143	Up	-//-
Bra017035	A04	17106665	17107009	345	1625.39	448.2	1.8586	1.5329e-144	3.5187e-143	Up	sp|O04211|ELF4_ARATH Protein EARLY FLOWERING 4 OS=Arabidopsis thaliana GN=ELF4 PE=1 SV=1//4.31003e-48
Bra013066	A03	20694520	20695606	495	4647.46	1878.72	1.3067	1.819e-144	4.1695e-143	Up	sp|P0DH94|VATL5_ARATH V-type proton ATPase subunit c5 OS=Arabidopsis thaliana GN=VHA-c5 PE=2 SV=1//1.74039e-73
Bra032317	A09	22644349	22644783	435	366.227	8.17315	5.4857	1.9363e-144	4.4354e-143	Up	sp|Q9C7Q1|SAU66_ARATH Auxin-responsive protein SAUR66 OS=Arabidopsis thaliana GN=SAUR66 PE=2 SV=1//4.94268e-61
Bra025169	A06	21904028	21904639	519	1397.85	163.315	3.0975	3.3131e-144	7.5736e-143	Up	sp|Q9LUA3|NIMI2_ARATH Protein NIM1-INTERACTING 2 OS=Arabidopsis thaliana GN=NIMIN-2 PE=1 SV=1//1.58455e-43
Bra027927	A09	10339258	10343095	2904	6229.79	2650.72	1.2328	3.3453e-144	7.6419e-143	Up	sp|Q9FXB9|PPR84_ARATH Pentatricopeptide repeat-containing protein At1g56690, mitochondrial OS=Arabidopsis thaliana GN=PCMP-H69 PE=2 SV=1//0
Bra040041	A01	25360848	25362772	1008	1307.89	310.603	2.0741	4.7449e-144	1.0824e-142	Up	sp|Q8L7A4|AGD11_ARATH Probable ADP-ribosylation factor GTPase-activating protein AGD11 OS=Arabidopsis thaliana GN=AGD11 PE=2 SV=1//0
Bra006118	A03	2094676	2097299	1035	1688.14	473.533	1.8339	9.493e-144	2.1626e-142	Up	sp|O23969|SF21_HELAN Pollen-specific protein SF21 OS=Helianthus annuus GN=SF21 PE=2 SV=1//3.78855e-147
Bra031978	A05	24638120	24642821	2601	2127.93	671.952	1.663	9.657e-144	2.1984e-142	Up	sp|Q8GZQ3|PNP1_ARATH Polyribonucleotide nucleotidyltransferase 1, chloroplastic OS=Arabidopsis thaliana GN=PNP1 PE=1 SV=1//0
Bra029551	A09	18213039	18213284	246	2997.59	1080.11	1.4726	1.1525e-143	2.622e-142	Up	-//-
Bra033493	A01	11412702	11414443	1008	5138.95	2117.98	1.2788	1.2024e-143	2.7336e-142	Up	sp|Q93W28|Y4554_ARATH Uncharacterized protein At4g15545 OS=Arabidopsis thaliana GN=At4g15545 PE=1 SV=1//1.49734e-176
Bra032757	A04	5172574	5177096	2160	5313.02	2188.63	1.2795	1.4064e-143	3.1952e-142	Up	sp|Q8W471|AAE15_ARATH Long-chain-fatty-acid--[acyl-carrier-protein] ligase AEE15, chloroplastic OS=Arabidopsis thaliana GN=AAE15 PE=1 SV=1//0
Bra030405	A05	11020512	11023453	1515	5245.03	2168.91	1.274	2.858e-143	6.4842e-142	Up	sp|Q9ZU25|MPPA1_ARATH Probable mitochondrial-processing peptidase subunit alpha-1 OS=Arabidopsis thaliana GN=At1g51980 PE=2 SV=1//0
Bra006085	A03	1921937	1924378	1161	997.912	191.717	2.3799	5.0927e-143	1.1523e-141	Up	sp|P48001|KNAT4_ARATH Homeobox protein knotted-1-like 4 OS=Arabidopsis thaliana GN=KNAT4 PE=1 SV=3//0
Bra019245	A03	25534875	25535439	474	889.014	150.957	2.5581	8.5302e-143	1.9274e-141	Up	-//-
Bra013675	A01	7064628	7067377	1536	11359.4	5237.11	1.117	1.1123e-142	2.5081e-141	Up	sp|O23736|GSH1_BRAJU Glutamate--cysteine ligase, chloroplastic OS=Brassica juncea GN=GSH1 PE=1 SV=1//0
Bra002152	A10	11288976	11289753	498	805.027	123.498	2.7045	1.1697e-142	2.6358e-141	Up	-//-
Bra014069	A08	3850445	3851919	717	3356.14	1258.46	1.4151	2.2563e-142	5.0775e-141	Up	sp|Q9C6B3|GCA2_ARATH Gamma carbonic anhydrase 2, mitochondrial OS=Arabidopsis thaliana GN=GAMMACA2 PE=1 SV=1//1.81172e-130
Bra030621	A08	20277704	20279318	1383	1013.23	198.019	2.3552	2.6891e-142	6.0473e-141	Up	sp|Q9SYL0|BT3_ARATH BTB/POZ and TAZ domain-containing protein 3 OS=Arabidopsis thaliana GN=BT3 PE=1 SV=2//1.15374e-165
Bra013164	A03	20129122	20130879	888	4151.15	1641.48	1.3385	3.7453e-142	8.4169e-141	Up	sp|Q6YDN9|XTH_BRAOB Xyloglucan endotransglucosylase/hydrolase OS=Brassica oleracea var. botrytis GN=XET16A PE=1 SV=1//0
Bra027035	A09	8217824	8219479	774	3121.19	391.146	2.9963	5.6617e-142	1.2715e-140	Up	sp|Q94K43|GSOX2_ARATH Flavin-containing monooxygenase FMO GS-OX2 OS=Arabidopsis thaliana GN=FMOGS-OX2 PE=2 SV=1//1.55324e-146
Bra026262	A01	10117399	10118610	900	898.199	157.504	2.5116	1.7934e-141	4.0033e-140	Up	-//-
Bra003601	A07	17279543	17286364	3465	9434.65	4304.3	1.1322	1.8162e-141	4.0514e-140	Up	sp|Q9MA15|Y1796_ARATH Uncharacterized aarF domain-containing protein kinase At1g79600, chloroplastic OS=Arabidopsis thaliana GN=At1g79600 PE=2 SV=1//0
Bra010084	A06	14266819	14268292	906	2331.15	771.316	1.5956	2.0931e-141	4.666e-140	Up	sp|F4JKK0|SUD1_ARATH Probable E3 ubiquitin ligase SUD1 OS=Arabidopsis thaliana GN=SUD1 PE=1 SV=1//1.1272e-07
Bra037844	A09	4460292	4462327	831	2942.13	1063.69	1.4678	3.2692e-141	7.2781e-140	Up	sp|Q9FJX3|VDAC2_ARATH Mitochondrial outer membrane protein porin 2 OS=Arabidopsis thaliana GN=VDAC2 PE=1 SV=1//2.74417e-171
Bra027796	A09	6529998	6533684	1821	637.957	38.7235	4.0422	3.5651e-141	7.9314e-140	Up	sp|Q9CAD0|EGL1_ARATH Transcription factor EGL1 OS=Arabidopsis thaliana GN=BHLH2 PE=1 SV=1//0
Bra010132	A06	14608354	14609802	573	581.926	57.1483	3.3481	4.2412e-141	9.4292e-140	Up	sp|Q9ZWS6|ARR6_ARATH Two-component response regulator ARR6 OS=Arabidopsis thaliana GN=ARR6 PE=1 SV=2//6.71727e-111
Bra040449	A04	12239	15160	1644	24123.2	11709.1	1.0428	5.5954e-141	1.2407e-139	Up	sp|O65572|CCD1_ARATH Carotenoid 9,10(9&apos;,10&apos;)-cleavage dioxygenase 1 OS=Arabidopsis thaliana GN=CCD1 PE=1 SV=2//0
Bra000475	A03	11300943	11302649	957	2423.16	827.769	1.5496	1.123e-140	2.4834e-139	Up	sp|P30366|PP11_ARATH Serine/threonine-protein phosphatase PP1 isozyme 1 OS=Arabidopsis thaliana GN=TOPP1 PE=2 SV=1//0
Bra011350	A01	2615630	2616937	315	2093.78	667.074	1.6502	2.2094e-140	4.8795e-139	Up	sp|Q9SUU5|QCR71_ARATH Cytochrome b-c1 complex subunit 7-1 OS=Arabidopsis thaliana GN=QCR7-1 PE=1 SV=1//5.30714e-54
Bra025365	A06	20854210	20855111	507	1322.66	327.373	2.0144	2.3426e-140	5.1703e-139	Up	sp|P54121|AIG2_ARATH Protein AIG2 OS=Arabidopsis thaliana GN=AIG2 PE=2 SV=1//6.43349e-105
Bra015839	A07	23864336	23866160	1167	579.718	58.3078	3.3136	2.362e-140	5.2095e-139	Up	sp|Q94AP3|WAT1_ARATH Protein WALLS ARE THIN 1 OS=Arabidopsis thaliana GN=WAT1 PE=1 SV=1//0
Bra016752	A08	19036961	19039057	1131	3828.9	1507.03	1.3452	3.0278e-140	6.6692e-139	Up	sp|Q9SDS7|VATC_ARATH V-type proton ATPase subunit C OS=Arabidopsis thaliana GN=VHA-C PE=1 SV=1//0
Bra016615	A08	18524347	18525245	660	4214.98	1082.75	1.9608	4.1444e-140	9.1105e-139	Up	sp|Q9SHH8|GSTUQ_ARATH Glutathione S-transferase U26 OS=Arabidopsis thaliana GN=GSTU26 PE=2 SV=1//2.85934e-140
Bra016482	A08	17892874	17894180	993	1752.76	521.437	1.7491	4.8402e-140	1.0626e-138	Up	-//-
Bra037657	A04	18404935	18408878	1428	3633.62	1404.53	1.3713	1.207e-139	2.6463e-138	Up	sp|P20115|CISY4_ARATH Citrate synthase 4, mitochondrial OS=Arabidopsis thaliana GN=CSY4 PE=1 SV=3//0
Bra016928	A04	17671739	17674157	1149	296.508	0.805127	8.5246	1.308e-139	2.8659e-138	Up	sp|O22213|CKX1_ARATH Cytokinin dehydrogenase 1 OS=Arabidopsis thaliana GN=CKX1 PE=1 SV=1//0
Bra011511	A01	1876841	1879683	1671	3064.49	1127.69	1.4423	2.5007e-139	5.4683e-138	Up	sp|Q8W033|AL3I1_ARATH Aldehyde dehydrogenase family 3 member I1, chloroplastic OS=Arabidopsis thaliana GN=ALDH3I1 PE=1 SV=2//0
Bra009335	A10	14245144	14245686	429	7265.69	3220.95	1.1736	1.0931e-138	2.384e-137	Up	sp|Q9FE62|YLS8_ARATH Thioredoxin-like protein YLS8 OS=Arabidopsis thaliana GN=YLS8 PE=2 SV=1//5.15559e-102
Bra023060	A03	8461150	8463012	996	3040.32	1124.61	1.4348	1.1491e-138	2.5045e-137	Up	sp|Q9SJM7|URH1_ARATH Uridine nucleosidase 1 OS=Arabidopsis thaliana GN=URH1 PE=1 SV=2//0
Bra003007	A10	6176102	6179161	1095	1443.95	381.546	1.9201	2.218e-138	4.8312e-137	Up	sp|Q9FK25|OMT1_ARATH Flavone 3&apos;-O-methyltransferase 1 OS=Arabidopsis thaliana GN=OMT1 PE=1 SV=1//0
Bra007450	A09	30787359	30787955	597	397.939	16.094	4.628	2.3433e-138	5.1006e-137	Up	sp|Q9LX27|CML4_ARATH Calmodulin-like protein 4 OS=Arabidopsis thaliana GN=CML4 PE=2 SV=1//1.53954e-107
Bra005174	A05	3830202	3831609	828	1344.89	337.742	1.9935	3.9906e-138	8.6638e-137	Up	sp|Q09893|YAI5_SCHPO Uncharacterized protein C24B11.05 OS=Schizosaccharomyces pombe (strain 972 / ATCC 24843) GN=SPAC24B11.05 PE=3 SV=1//9.96406e-13
Bra002854	A10	7209828	7212860	1407	2731.71	970.92	1.4924	4.7675e-138	1.0337e-136	Up	sp|O65583|UKL4_ARATH Uridine kinase-like protein 4 OS=Arabidopsis thaliana GN=UKL4 PE=2 SV=2//0
Bra024969	A06	23401492	23402838	612	3591.66	1399.08	1.3602	5.6306e-138	1.22e-136	Up	sp|Q96252|ATP4_ARATH ATP synthase subunit delta&apos;, mitochondrial OS=Arabidopsis thaliana GN=At5g47030 PE=1 SV=1//1.50525e-130
Bra040531	Scaffold000215	37843	43455	3144	744.41	110.397	2.7534	9.3452e-138	2.0223e-136	Up	sp|Q9M9W8|PLDP2_ARATH Phospholipase D p2 OS=Arabidopsis thaliana GN=PLDP2 PE=2 SV=2//0
Novel00387	A03	30004675	30012311	3415	394.712	1.76217	7.8073	1.4321e-137	3.0949e-136	Up	Hypothetical protein T15F17.l [Arabidopsis thaliana]
Bra003177	A07	14978390	14980618	726	2005.76	641.637	1.6443	2.9235e-137	6.3059e-136	Up	sp|Q9M376|VA727_ARATH Vesicle-associated membrane protein 727 OS=Arabidopsis thaliana GN=VAMP727 PE=2 SV=1//2.72833e-164
Bra023834	A01	19471221	19471442	222	9654.79	4467.06	1.1119	3.3892e-137	7.3055e-136	Up	sp|Q9FGZ9|UBL5_ARATH Ubiquitin-like protein 5 OS=Arabidopsis thaliana GN=UBL5 PE=3 SV=1//7.77626e-46
Bra036807	A09	27193349	27194595	672	1669.79	360.299	2.2124	3.6853e-137	7.9387e-136	Up	sp|Q66GP0|Y5738_ARATH BTB/POZ domain-containing protein At5g67385 OS=Arabidopsis thaliana GN=At5g67385 PE=1 SV=2//2.67031e-90
Bra018938	A06	1140532	1141843	762	2551.8	889.389	1.5206	5.268e-137	1.1341e-135	Up	sp|O24408|IAA18_ARATH Auxin-responsive protein IAA18 OS=Arabidopsis thaliana GN=IAA18 PE=1 SV=2//1.99222e-137
Bra002140	A10	11363090	11366206	2076	1868.93	577.412	1.6945	5.7765e-137	1.2427e-135	Up	sp|P40234|CKI2_SCHPO Casein kinase I homolog 2 OS=Schizosaccharomyces pombe (strain 972 / ATCC 24843) GN=cki2 PE=1 SV=2//2.62432e-52
Bra024153	A03	27325396	27327785	1914	4961.59	2083.06	1.2521	1.247e-136	2.6793e-135	Up	sp|Q9M0G0|GAGT3_ARATH Gamma-glutamyltranspeptidase 3 OS=Arabidopsis thaliana GN=GGT3 PE=2 SV=1//0
Bra018629	A06	2910185	2910798	438	3475.33	1349.12	1.3651	2.1307e-136	4.5751e-135	Up	sp|Q949Q5|PSAO_ARATH Photosystem I subunit O OS=Arabidopsis thaliana GN=PSAO PE=1 SV=1//2.38103e-79
Bra037976	A06	329032	332810	1626	3842.78	1529.77	1.3288	3.541e-136	7.5885e-135	Up	sp|Q5M729|ODP23_ARATH Dihydrolipoyllysine-residue acetyltransferase component 3 of pyruvate dehydrogenase complex, mitochondrial OS=Arabidopsis thaliana GN=At1g54220 PE=2 SV=1//0
Bra024355	A06	15754232	15757003	2073	3270.31	1242.04	1.3967	5.3694e-136	1.1481e-134	Up	sp|O65201|ACOX2_ARATH Acyl-coenzyme A oxidase 2, peroxisomal OS=Arabidopsis thaliana GN=ACX2 PE=1 SV=2//0
Novel00719	A07	12083999	12088896	2794	314.73	3.86163	6.3488	5.3713e-136	1.1481e-134	Up	BnaA03g54750D [Brassica napus]
Bra002200	A10	11004165	11006512	1203	1607.45	462.967	1.7958	7.4499e-136	1.5894e-134	Up	sp|Q8L765|BPM1_ARATH BTB/POZ and MATH domain-containing protein 1 OS=Arabidopsis thaliana GN=BPM1 PE=1 SV=1//0
Bra011059	A01	4171266	4172671	822	2078.03	679.261	1.6132	1.1619e-135	2.4741e-134	Up	sp|Q9SVU4|TET20_ARATH Tetraspanin-20 OS=Arabidopsis thaliana GN=TOM2AH1 PE=2 SV=1//4.55538e-127
Bra016540	A08	18169101	18170186	1086	1707.88	78.8128	4.4376	2.3106e-135	4.9011e-134	Up	sp|Q8GXS8|PKS3_ARATH Protein PHYTOCHROME KINASE SUBSTRATE 3 OS=Arabidopsis thaliana GN=PKS3 PE=2 SV=2//4.25755e-159
Bra015456	A10	1177878	1180605	1083	6135.15	2698.53	1.1849	2.7675e-135	5.8667e-134	Up	sp|Q8H102|BH128_ARATH Transcription factor bHLH128 OS=Arabidopsis thaliana GN=BHLH128 PE=1 SV=1//1.18808e-168
Novel00851	A09	13923218	13925900	2250	2295.49	773.602	1.5691	4.1237e-135	8.7247e-134	Up	PREDICTED: putative nuclease HARBI1 [Brassica rapa]
Bra026787	A09	35453802	35455352	1551	753.205	116.718	2.69	4.3801e-135	9.2614e-134	Up	sp|Q9M9Q6|SCP50_ARATH Serine carboxypeptidase-like 50 OS=Arabidopsis thaliana GN=SCPL50 PE=2 SV=1//0
Bra018370	A05	7813855	7816305	1539	5888.38	2564.35	1.1993	7.7761e-135	1.6379e-133	Up	sp|O82390|ANTR1_ARATH Sodium-dependent phosphate transport protein 1, chloroplastic OS=Arabidopsis thaliana GN=ANTR1 PE=1 SV=1//0
Bra008674	A10	12141924	12144009	759	4793.62	2003.49	1.2586	7.9717e-135	1.6781e-133	Up	sp|P29382|SEP1_ARATH Developmental protein SEPALLATA 1 OS=Arabidopsis thaliana GN=SEP1 PE=1 SV=2//7.83778e-155
Bra038671	A01	24561405	24562040	636	1737.55	254.008	2.7741	9.6766e-135	2.0357e-133	Up	sp|Q9SJ52|YLS9_ARATH Protein YLS9 OS=Arabidopsis thaliana GN=YLS9 PE=2 SV=1//3.09038e-14
Bra018082	A06	9823676	9825057	438	3668.77	1450.72	1.3385	1.0331e-134	2.172e-133	Up	-//-
Bra012788	A03	22291055	22295112	1470	2285.31	784.831	1.5419	1.0637e-134	2.2349e-133	Up	sp|Q9ZSY9|C74B2_ARATH Linolenate hydroperoxide lyase, chloroplastic OS=Arabidopsis thaliana GN=CYP74B2 PE=1 SV=1//0
Bra022196	A05	19885791	19886420	630	853.344	151.783	2.4911	1.7952e-134	3.767e-133	Up	sp|Q9LSN7|BH147_ARATH Transcription factor bHLH147 OS=Arabidopsis thaliana GN=BHLH147 PE=1 SV=1//8.80993e-81
Bra023659	A02	3367544	3367843	300	469.032	32.1804	3.8654	2.0861e-134	4.3747e-133	Up	sp|Q9FJF6|SAU23_ARATH Auxin-responsive protein SAUR23 OS=Arabidopsis thaliana GN=SAUR23 PE=2 SV=1//1.80316e-50
Bra002163	A10	11232779	11234757	1461	1294.97	329.622	1.974	2.5059e-134	5.2518e-133	Up	sp|Q8LEB6|Y5185_ARATH Probable receptor-like protein kinase At5g18500 OS=Arabidopsis thaliana GN=At5g18500 PE=2 SV=1//0
Bra003251	A07	15473582	15474513	450	8158.69	3728.22	1.1298	2.8617e-134	5.9937e-133	Up	sp|Q682T9|CALM5_ARATH Calmodulin-5 OS=Arabidopsis thaliana GN=CAM5 PE=1 SV=1//2.20111e-103
Bra013095	A03	20539084	20539281	198	2901.43	54.9541	5.7224	4.9446e-134	1.0343e-132	Up	-//-
Bra015896	A07	23605577	23607864	1641	1070.17	235.488	2.1841	5.7327e-134	1.1984e-132	Up	sp|Q9SSF8|CDPKU_ARATH Calcium-dependent protein kinase 30 OS=Arabidopsis thaliana GN=CPK30 PE=1 SV=1//0
Bra018722	A06	2338489	2343877	4557	5728.54	2011.4	1.51	6.5191e-134	1.362e-132	Up	sp|Q7DM58|AB4C_ARATH ABC transporter C family member 4 OS=Arabidopsis thaliana GN=ABCC4 PE=2 SV=2//0
Bra004516	A05	577488	578489	765	2218.64	745.377	1.5736	6.5707e-134	1.3719e-132	Up	sp|P46897|ATHB7_ARATH Homeobox-leucine zipper protein ATHB-7 OS=Arabidopsis thaliana GN=ATHB-7 PE=2 SV=2//7.47028e-116
Bra012845	A03	21967989	21968994	339	1144.21	270.033	2.0832	1.4879e-133	3.1008e-132	Up	sp|P81748|MIFH_TRITR Macrophage migration inhibitory factor homolog OS=Trichuris trichiura PE=1 SV=2//4.30509e-08
Bra003313	A07	15833112	15835234	672	1822.56	562.524	1.696	1.8026e-133	3.7541e-132	Up	sp|Q9SHC8|VAP12_ARATH Vesicle-associated protein 1-2 OS=Arabidopsis thaliana GN=PVA12 PE=1 SV=1//2.83643e-109
Bra019200	A03	25762305	25763149	399	798.694	136	2.554	2.4937e-133	5.1871e-132	Up	sp|Q9S760|HA22D_ARATH HVA22-like protein d OS=Arabidopsis thaliana GN=HVA22D PE=2 SV=1//2.01316e-67
Novel00282	A03	20084083	20088575	2665	7332.47	3320.68	1.1428	3.6069e-133	7.4885e-132	Up	PREDICTED: aconitate hydratase 2, mitochondrial [Brassica rapa]
Bra001100	A03	14767399	14770125	1101	1526.08	433.248	1.8166	8.9775e-133	1.8569e-131	Up	sp|Q9M8Y5|LTL1_ARATH GDSL esterase/lipase LTL1 OS=Arabidopsis thaliana GN=LTL1 PE=2 SV=1//0
Bra007651	A09	31793612	31799661	3750	3171.18	1206.74	1.3939	9.0401e-133	1.8687e-131	Up	sp|Q9ULE6|PALD_HUMAN Paladin OS=Homo sapiens GN=PALD1 PE=1 SV=3//2.61036e-11
Bra005310	A05	4724305	4726990	1887	2725.99	993.452	1.4563	1.8168e-132	3.7531e-131	Up	sp|Q9SJ56|BLH1_ARATH BEL1-like homeodomain protein 1 OS=Arabidopsis thaliana GN=BLH1 PE=1 SV=1//0
Bra013604	A01	6602225	6604058	1065	9754.12	4154.31	1.2314	2.5886e-132	5.3444e-131	Up	sp|Q56X52|AOX4_ARATH Ubiquinol oxidase 4, chloroplastic/chromoplastic OS=Arabidopsis thaliana GN=AOX4 PE=1 SV=2//0
Bra019572	A06	13379906	13381105	1200	1423.36	390.505	1.8659	3.5285e-132	7.2758e-131	Up	sp|Q9SU13|FLA2_ARATH Fasciclin-like arabinogalactan protein 2 OS=Arabidopsis thaliana GN=FLA2 PE=1 SV=1//0
Bra024541	A09	25734805	25735546	339	5361.86	2318.85	1.2093	7.4476e-132	1.5319e-130	Up	sp|P62773|CYC_BRAOL Cytochrome c OS=Brassica oleracea PE=1 SV=1//6.09148e-77
Bra013129	A03	20325792	20327076	699	1740.62	418.692	2.0556	7.5598e-132	1.554e-130	Up	-//-
Bra013210	A03	19889119	19892256	2166	7303.75	3328.99	1.1336	1.101e-131	2.2619e-130	Up	sp|Q9SJD4|LACS8_ARATH Long chain acyl-CoA synthetase 8 OS=Arabidopsis thaliana GN=LACS8 PE=1 SV=1//0
Bra014876	A07	7897238	7898945	1305	1726.8	526.387	1.7139	1.19e-131	2.4431e-130	Up	sp|Q9C9Q4|JAC1_ARATH J domain-containing protein required for chloroplast accumulation response 1 OS=Arabidopsis thaliana GN=JAC1 PE=1 SV=1//2.9357e-21
Bra018191	A06	10647087	10648813	933	1388.87	380.434	1.8682	1.4601e-131	2.9959e-130	Up	sp|P48482|PP12_ARATH Serine/threonine-protein phosphatase PP1 isozyme 2 OS=Arabidopsis thaliana GN=TOPP2 PE=1 SV=1//0
Bra017953	A06	8750095	8751020	615	1002.94	212.227	2.2406	1.5501e-131	3.1786e-130	Up	-//-
Bra025660	A04	7524137	7526334	1617	5103.9	2185.35	1.2237	1.8788e-131	3.8455e-130	Up	-//-
Bra034705	A05	21785323	21786504	1182	2514.32	759.125	1.7278	2.0325e-131	4.1575e-130	Up	sp|Q39218|SAT3_ARATH Serine acetyltransferase 3, mitochondrial OS=Arabidopsis thaliana GN=SAT3 PE=1 SV=3//0
Bra022534	A02	8175748	8176857	546	2755.72	1024.18	1.428	4.2319e-131	8.6246e-130	Up	sp|Q9FI44|SDAF2_ARATH Succinate dehydrogenase assembly factor 2, mitochondrial OS=Arabidopsis thaliana GN=SDHAF2 PE=1 SV=1//5.7443e-111
Bra026143	A06	5597490	5598680	1047	1021.16	221.036	2.2079	4.2948e-131	8.7474e-130	Up	sp|Q9XI37|PV42A_ARATH SNF1-related protein kinase regulatory subunit gamma-like PV42a OS=Arabidopsis thaliana GN=PV42A PE=2 SV=1//2.52252e-170
Bra013606	A01	6614609	6616978	1290	4542.59	1469.95	1.6277	5.7417e-131	1.168e-129	Up	-//-
Bra011878	A01	114814	119500	2247	4084.6	1685.56	1.277	5.9165e-131	1.2028e-129	Up	sp|Q8W4S4|VHAA3_ARATH V-type proton ATPase subunit a3 OS=Arabidopsis thaliana GN=VHA-a3 PE=1 SV=1//0
Bra012753	A03	22449546	22452876	1446	3225.9	1250.72	1.3669	7.6063e-131	1.5445e-129	Up	sp|Q42384|PRL1_ARATH Protein pleiotropic regulatory locus 1 OS=Arabidopsis thaliana GN=PRL1 PE=1 SV=1//0
Bra024326	A06	15605764	15606131	243	571.964	0.284171	10.975	8.8154e-131	1.7878e-129	Up	sp|Q9FGF6|RGF9_ARATH Root meristem growth factor 9 OS=Arabidopsis thaliana GN=RGF9 PE=3 SV=1//1.98514e-30
Bra037980	A06	305947	308356	1728	2654.52	967.255	1.4565	1.188e-130	2.4063e-129	Up	sp|Q67XZ3|INV3_ARATH Beta-fructofuranosidase, insoluble isoenzyme CWINV3 OS=Arabidopsis thaliana GN=CWINV3 PE=1 SV=2//0
Bra000587	A03	11936679	11939018	1632	2256.83	509.27	2.1478	2.3427e-130	4.7366e-129	Up	-//-
Bra012418	A07	10017412	10019556	1191	4768.05	2036.42	1.2274	2.3797e-130	4.8087e-129	Up	sp|Q8H1Y0|ODPA2_ARATH Pyruvate dehydrogenase E1 component subunit alpha-2, mitochondrial OS=Arabidopsis thaliana GN=IAR4 PE=1 SV=2//0
Bra036223	A09	1878423	1879780	987	985.021	208.803	2.238	4.3622e-130	8.7878e-129	Up	sp|Q9LJW3|NAC59_ARATH NAC domain-containing protein 59 OS=Arabidopsis thaliana GN=NAC59 PE=1 SV=1//4.29315e-165
Bra015858	A07	23753492	23756285	1461	1022.95	221.105	2.2099	5.013e-130	1.0093e-128	Up	sp|Q9FRL3|ERDL6_ARATH Sugar transporter ERD6-like 6 OS=Arabidopsis thaliana GN=At1g75220 PE=1 SV=1//0
Bra015656	A07	24788305	24791589	2673	2320.23	420.444	2.4643	5.4941e-130	1.1055e-128	Up	sp|P39867|NIA1_BRANA Nitrate reductase [NADH], clone PBNBR1405 OS=Brassica napus GN=NIA1 PE=2 SV=1//0
Bra008507	A02	15054321	15057080	927	4838.16	2058.2	1.2331	1.359e-129	2.7312e-128	Up	sp|Q9ZSK1|GTOMC_ARATH Tocopherol O-methyltransferase, chloroplastic OS=Arabidopsis thaliana GN=VTE4 PE=2 SV=2//0
Bra032445	A09	37858761	37863996	2802	4128.21	1706.24	1.2747	1.5915e-129	3.1946e-128	Up	sp|Q620W3|EFR3_CAEBR Protein EFR3 homolog OS=Caenorhabditis briggsae GN=CBG02625 PE=3 SV=1//2.04786e-14
Bra031360	A09	26154654	26156069	735	1947.74	518.8	1.9086	1.6429e-129	3.2957e-128	Up	sp|Q9LM55|FBK8_ARATH F-box/kelch-repeat protein At1g22040 OS=Arabidopsis thaliana GN=At1g22040 PE=2 SV=1//1.14897e-35
Bra021118	A01	23026900	23028770	984	535.277	53.6125	3.3196	1.8543e-129	3.7176e-128	Up	sp|Q945B6|AOP1L_ARATH Probable 2-oxoglutarate-dependent dioxygenase AOP1.2 OS=Arabidopsis thaliana GN=AOP1.2 PE=2 SV=1//1.17616e-90
Bra017467	A09	13490814	13492668	873	2530.16	770.124	1.7161	3.3338e-129	6.6756e-128	Up	sp|Q8GWU0|PGP2_ARATH Phosphoglycolate phosphatase 2 OS=Arabidopsis thaliana GN=PGLP2 PE=1 SV=1//0
Bra021213	A01	22497941	22499620	927	3285.2	1287.98	1.3509	1.1058e-128	2.2089e-127	Up	sp|Q9LSP7|UBC32_ARATH Ubiquitin-conjugating enzyme E2 32 OS=Arabidopsis thaliana GN=UBC32 PE=2 SV=1//4.04193e-169
Bra033006	A02	22133618	22135719	846	6504.52	2195.72	1.5667	1.1194e-128	2.2348e-127	Up	sp|Q8LBZ7|SDHB1_ARATH Succinate dehydrogenase [ubiquinone] iron-sulfur subunit 1, mitochondrial OS=Arabidopsis thaliana GN=SDH2-1 PE=1 SV=2//0
Bra036095	A09	26775451	26776105	498	2610.66	953.879	1.4525	2.1288e-128	4.2449e-127	Up	sp|Q9SCR2|KRP2_ARATH Cyclin-dependent kinase inhibitor 2 OS=Arabidopsis thaliana GN=KRP2 PE=1 SV=1//4.2583e-23
Bra028518	A07	14522597	14524631	1668	3446.15	1372.88	1.3278	2.96e-128	5.8988e-127	Up	sp|Q944Q0|WNK8_ARATH Serine/threonine-protein kinase WNK8 OS=Arabidopsis thaliana GN=WNK8 PE=1 SV=1//0
Bra033956	A02	9620418	9625688	2133	2495.12	911.659	1.4525	2.9735e-128	5.922e-127	Up	sp|Q9SL92|HCS1_ARATH Biotin--protein ligase 1, chloroplastic OS=Arabidopsis thaliana GN=HCS1 PE=1 SV=2//0
Bra010826	A08	15889379	15889795	417	293.464	2.82778	6.6974	3.8243e-128	7.6074e-127	Up	sp|Q9C7Q1|SAU66_ARATH Auxin-responsive protein SAUR66 OS=Arabidopsis thaliana GN=SAUR66 PE=2 SV=1//2.15937e-67
Bra008689	A10	12204641	12207873	2691	1489.57	421.417	1.8216	4.7389e-128	9.4156e-127	Up	sp|Q9LF24|LNG1_ARATH Protein LONGIFOLIA 1 OS=Arabidopsis thaliana GN=LNG1 PE=1 SV=1//0
Bra012223	A07	11439770	11442797	1416	2864.5	1088.23	1.3963	5.7791e-128	1.1469e-126	Up	sp|Q8W4E2|VATB3_ARATH V-type proton ATPase subunit B3 OS=Arabidopsis thaliana GN=VHA-B3 PE=2 SV=1//0
Bra029516	A09	17912570	17914307	1659	6198.66	2263.28	1.4535	1.989e-127	3.9377e-126	Up	sp|Q9ZS97|AB8I_ARATH UPF0051 protein ABCI8, chloroplastic OS=Arabidopsis thaliana GN=ABCI8 PE=2 SV=1//0
Bra016791	A08	19238354	19238767	414	81928.3	28418.3	1.5275	2.3079e-127	4.5664e-126	Up	sp|Q39176|ERLI1_ARATH Lipid transfer protein EARLI 1 OS=Arabidopsis thaliana GN=EARLI1 PE=1 SV=1//3.39396e-23
Bra010983	A08	16625324	16626319	996	2406.5	866.706	1.4733	3.5869e-127	7.0886e-126	Up	-//-
Bra024446	A06	16412409	16413981	1143	11195.2	5397.18	1.0526	3.7267e-127	7.3604e-126	Up	sp|Q9FJX5|BT4_ARATH BTB/POZ and TAZ domain-containing protein 4 OS=Arabidopsis thaliana GN=BT4 PE=1 SV=1//0
Bra009539	A10	15952011	15956464	3936	4013.85	1684.34	1.2528	9.1584e-127	1.8056e-125	Up	sp|Q9S814|EIN2_ARATH Ethylene-insensitive protein 2 OS=Arabidopsis thaliana GN=EIN2 PE=1 SV=1//0
Bra023017	A03	8249183	8252350	1620	3329.51	1324.47	1.3299	1.4824e-126	2.9191e-125	Up	sp|C0LGL9|FEI2_ARATH LRR receptor-like serine/threonine-protein kinase FEI 2 OS=Arabidopsis thaliana GN=FEI2 PE=1 SV=1//0
Bra016557	A08	18267539	18271178	894	2048.34	693.513	1.5625	2.5905e-126	5.0922e-125	Up	sp|O08863|BIRC3_MOUSE Baculoviral IAP repeat-containing protein 3 OS=Mus musculus GN=Birc3 PE=1 SV=2//2.1775e-08
Bra007046	A09	28549167	28551435	918	1954.53	652.15	1.5835	4.0982e-126	8.0416e-125	Up	sp|O81845|PUMP1_ARATH Mitochondrial uncoupling protein 1 OS=Arabidopsis thaliana GN=PUMP1 PE=1 SV=1//0
Bra003674	A07	17668825	17671143	1416	846.547	162.619	2.3801	5.2295e-126	1.0237e-124	Up	sp|Q9CA25|LAX3_ARATH Auxin transporter-like protein 3 OS=Arabidopsis thaliana GN=LAX3 PE=2 SV=1//0
Bra004596	A05	965977	967800	1149	1246.64	328.839	1.9226	6.8686e-126	1.343e-124	Up	sp|Q12010|YPQ1_YEAST Probable vacuolar amino acid transporter YPQ1 OS=Saccharomyces cerevisiae (strain ATCC 204508 / S288c) GN=YPQ1 PE=1 SV=1//3.08882e-08
Bra037461	A06	20209973	20210752	417	4584.49	1980.82	1.2107	8.1421e-126	1.5902e-124	Up	sp|Q9ZWT2|CYB5D_ARATH Cytochrome B5 isoform D OS=Arabidopsis thaliana GN=CYTB5-D PE=1 SV=1//8.68732e-66
Bra031979	A05	24646137	24647913	1428	469.362	38.9507	3.591	3.58e-125	6.9755e-124	Up	sp|Q4PIP8|PNS1_USTMA Protein PNS1 OS=Ustilago maydis (strain 521 / FGSC 9021) GN=PNS1 PE=3 SV=1//2.33931e-10
Bra000774	A03	13012050	13016554	2085	1845.43	506.6	1.865	4.5712e-125	8.8964e-124	Up	sp|Q9SU36|ORP2B_ARATH Oxysterol-binding protein-related protein 2B OS=Arabidopsis thaliana GN=ORP2B PE=2 SV=2//0
Bra026113	A06	5741858	5744959	1737	4712.87	2036.22	1.2107	6.8698e-125	1.3354e-123	Up	sp|Q8N1E6|FXL14_HUMAN F-box/LRR-repeat protein 14 OS=Homo sapiens GN=FBXL14 PE=1 SV=1//1.64227e-09
Bra020393	A02	5507094	5507740	564	14220.7	6392.84	1.1535	8.1741e-125	1.5871e-123	Up	sp|Q46036|BLC_CITFR Outer membrane lipoprotein Blc OS=Citrobacter freundii PE=3 SV=1//6.16234e-27
Bra016467	A08	17837255	17837908	654	548.727	19.6478	4.8036	1.2544e-124	2.4328e-123	Up	sp|Q9LN27|TI171_ARATH Mitochondrial import inner membrane translocase subunit TIM17-1 OS=Arabidopsis thaliana GN=TIM17-1 PE=2 SV=1//5.01932e-61
Bra000120	A03	9383737	9388847	2469	4300.46	1835.84	1.228	1.5444e-124	2.9899e-123	Up	sp|Q55680|Y005_SYNY3 Uncharacterized protein sll0005 OS=Synechocystis sp. (strain PCC 6803 / Kazusa) GN=sll0005 PE=3 SV=1//3.88699e-87
Bra022852	A03	7410195	7410880	567	1927.33	640.006	1.5904	1.8494e-124	3.5782e-123	Up	-//-
Bra011201	A01	3359620	3360837	753	816.623	154.158	2.4053	2.5895e-124	5.0074e-123	Up	sp|Q09686|YA14_SCHPO Putative glutamine amidotransferase-like protein C13C5.04 OS=Schizosaccharomyces pombe (strain 972 / ATCC 24843) GN=SPAC13C5.04 PE=3 SV=1//8.12272e-17
Bra029825	A05	22866643	22868124	1482	4793.38	2087.77	1.1991	4.3898e-124	8.4641e-123	Up	sp|Q38933|LCYB_ARATH Lycopene beta cyclase, chloroplastic OS=Arabidopsis thaliana GN=LCY1 PE=2 SV=1//0
Bra016039	A07	23008701	23012447	1398	2845.43	1085.91	1.3897	4.5438e-124	8.7559e-123	Up	sp|P42158|KC1D_ARATH Casein kinase I isoform delta-like OS=Arabidopsis thaliana GN=At4g26100 PE=2 SV=2//0
Bra007652	A09	31799934	31800709	663	1003.03	228.9	2.1316	4.6315e-124	8.9198e-123	Up	sp|Q9M263|GL24_ARATH Germin-like protein subfamily 2 member 4 OS=Arabidopsis thaliana GN=GLP10 PE=2 SV=1//7.43891e-151
Bra035213	A09	17000584	17001663	1080	3605.31	1488.86	1.2759	6.4344e-124	1.237e-122	Up	sp|Q9X0Y1|P1254_THEMA Phosphorylated carbohydrates phosphatase TM_1254 OS=Thermotoga maritima (strain ATCC 43589 / MSB8 / DSM 3109 / JCM 10099) GN=TM_1254 PE=1 SV=1//3.11091e-13
Bra003592	A07	17241862	17242530	489	4784.18	2080.06	1.2016	7.5275e-124	1.4464e-122	Up	sp|Q9SAG8|DNAJ8_ARATH Chaperone protein dnaJ 8, chloroplastic OS=Arabidopsis thaliana GN=ATJ8 PE=2 SV=1//1.80003e-79
Bra038068	A08	6828764	6833431	1197	712.267	115.459	2.625	1.3517e-123	2.5896e-122	Up	sp|B6D1N4|HPXO_KLEPN FAD-dependent urate hydroxylase OS=Klebsiella pneumoniae GN=hpxO PE=3 SV=1//2.71992e-10
Bra021218	A01	22464922	22466723	1137	1856.18	603.858	1.6201	1.476e-123	2.8262e-122	Up	sp|Q0V7V2|P2C42_ARATH Probable protein phosphatase 2C 42 OS=Arabidopsis thaliana GN=At3g17090 PE=2 SV=1//0
Bra011359	A01	2565158	2566650	1254	1820.92	593.953	1.6162	2.0314e-123	3.8875e-122	Up	sp|Q93Z92|RING4_ARATH E3 ubiquitin-protein ligase At4g11680 OS=Arabidopsis thaliana GN=At4g11680 PE=2 SV=1//1.08739e-30
Bra015395	A10	1621610	1624875	1281	1587.5	485.06	1.7105	2.0829e-123	3.9837e-122	Up	sp|A8MRC7|B3GT2_ARATH Probable beta-1,3-galactosyltransferase 2 OS=Arabidopsis thaliana GN=B3GALT2 PE=2 SV=1//0
Bra022222	A05	19677639	19677887	249	1219.99	327.773	1.8961	2.815e-123	5.3808e-122	Up	-//-
Bra007616	A09	31576537	31577751	1215	1521.6	458.688	1.73	2.8707e-123	5.4841e-122	Up	sp|Q9M310|FBK77_ARATH F-box/kelch-repeat protein At3g61590 OS=Arabidopsis thaliana GN=At3g61590 PE=1 SV=1//0
Bra029702	A05	23323409	23323723	198	2513.23	935.993	1.425	4.3504e-123	8.3063e-122	Up	sp|Q9C9Z5|NDUA1_ARATH NADH dehydrogenase [ubiquinone] 1 alpha subcomplex subunit 1 OS=Arabidopsis thaliana GN=At3g08610 PE=3 SV=1//1.13003e-29
Bra024858	A06	22835655	22838583	2850	1317.82	368.049	1.8402	4.6566e-123	8.8756e-122	Up	sp|Q9SIT1|TMK3_ARATH Receptor-like kinase TMK3 OS=Arabidopsis thaliana GN=TMK3 PE=2 SV=1//0
Bra022504	A02	8364316	8370344	3192	10629.4	5173.4	1.0389	5.4306e-123	1.0339e-121	Up	sp|Q9LTB2|MMT1_ARATH Methionine S-methyltransferase OS=Arabidopsis thaliana GN=MMT1 PE=1 SV=1//0
Novel01114	Scaffold000316	972	2674	1563	2976.37	195.502	3.9283	8.6249e-123	1.6383e-121	Up	BnaA08g08630D [Brassica napus]
Bra009953	A06	18902944	18904527	963	1772.19	573.384	1.628	1.4399e-122	2.7304e-121	Up	sp|Q8VZS0|PNC2_ARATH Peroxisomal adenine nucleotide carrier 2 OS=Arabidopsis thaliana GN=PNC2 PE=1 SV=1//8.23347e-178
Bra038949	A08	8524734	8527648	1350	1727.73	558.567	1.6291	2.9717e-122	5.6287e-121	Up	sp|Q94AA9|XGD1_ARATH Xylogalacturonan beta-1,3-xylosyltransferase OS=Arabidopsis thaliana GN=XGD1 PE=1 SV=2//0
Bra028392	A07	13711948	13715359	2439	5045.78	2153.42	1.2284	4.0381e-122	7.6442e-121	Up	sp|Q84WU8|FTSH3_ARATH ATP-dependent zinc metalloprotease FTSH 3, mitochondrial OS=Arabidopsis thaliana GN=FTSH3 PE=1 SV=1//0
Bra020200	A02	4501096	4503274	1260	1891.04	628.529	1.5891	5.7306e-122	1.0842e-120	Up	sp|Q9FNJ9|CA1P_ARATH Probable 2-carboxy-D-arabinitol-1-phosphatase OS=Arabidopsis thaliana GN=At5g22620 PE=1 SV=1//0
Bra039676	A06	597017	599698	1767	3061.41	873.015	1.8101	6.3838e-122	1.2064e-120	Up	sp|Q9C5C0|MPK18_ARATH Mitogen-activated protein kinase 18 OS=Arabidopsis thaliana GN=MPK18 PE=1 SV=4//0
Bra028414	A07	13852135	13855267	948	1238.15	329.219	1.9111	7.1346e-122	1.3475e-120	Up	sp|Q9ASQ6|Y1972_ARATH Probable LRR receptor-like serine/threonine-protein kinase At1g29720 OS=Arabidopsis thaliana GN=RFK1 PE=2 SV=3//1.56347e-126
Bra000433	A03	11110008	11112235	1914	307.147	7.07812	5.4394	7.2008e-122	1.3585e-120	Up	sp|Q8S8N4|Y2685_ARATH Probably inactive receptor-like protein kinase At2g46850 OS=Arabidopsis thaliana GN=At2g46850 PE=3 SV=1//0
Novel01020	A10	8159451	8161101	1166	583.702	74.9471	2.9613	7.3665e-122	1.3889e-120	Up	BnaC02g00020D [Brassica napus]
Bra039151	A05	25111107	25113584	1590	5849.38	2661.29	1.1362	7.4493e-122	1.4038e-120	Up	sp|Q42290|MPPB_ARATH Probable mitochondrial-processing peptidase subunit beta OS=Arabidopsis thaliana GN=At3g02090 PE=2 SV=2//0
Bra012600	A03	23315387	23316535	1149	2640.02	999.886	1.4007	9.2159e-122	1.7357e-120	Up	sp|Q93V43|TCP2_ARATH Transcription factor TCP2 OS=Arabidopsis thaliana GN=TCP2 PE=2 SV=1//9.79293e-127
Bra024199	A03	26971382	26972655	966	2359.51	646.126	1.8686	1.063e-121	1.9998e-120	Up	sp|Q80Y75|DJB13_MOUSE DnaJ homolog subfamily B member 13 OS=Mus musculus GN=Dnajb13 PE=2 SV=1//3.68173e-84
Bra017757	A03	30331821	30336096	1443	728.144	122.494	2.5715	1.0887e-121	2.0469e-120	Up	sp|Q9M066|C90C1_ARATH 3-epi-6-deoxocathasterone 23-monooxygenase OS=Arabidopsis thaliana GN=ROT3 PE=2 SV=3//4.14491e-37
Bra039506	Scaffold000167	10976	12458	1341	11932	5930.27	1.0087	2.3497e-121	4.4103e-120	Up	sp|P24636|TBB4_ARATH Tubulin beta-4 chain OS=Arabidopsis thaliana GN=TUBB4 PE=2 SV=2//0
Bra000351	A03	10711013	10714550	1335	4641.57	2053.64	1.1764	3.5732e-121	6.703e-120	Up	sp|P20115|CISY4_ARATH Citrate synthase 4, mitochondrial OS=Arabidopsis thaliana GN=CSY4 PE=1 SV=3//0
Bra011330	A01	2703284	2705235	1743	4036.12	1724.98	1.2264	7.9975e-121	1.496e-119	Up	sp|Q9FY48|KEG_ARATH E3 ubiquitin-protein ligase KEG OS=Arabidopsis thaliana GN=KEG PE=1 SV=2//1.55381e-28
Bra026307	A01	9895093	9896853	1095	3504.37	1453.83	1.2693	9.5151e-121	1.7779e-119	Up	sp|Q9STP8|ACBP2_ARATH Acyl-CoA-binding domain-containing protein 2 OS=Arabidopsis thaliana GN=ACBP2 PE=1 SV=1//0
Bra030728	A08	19854846	19855988	474	1516.7	462.59	1.7131	1.2247e-120	2.2858e-119	Up	sp|Q9XFB0|YAB2_ARATH Putative axial regulator YABBY 2 OS=Arabidopsis thaliana GN=YAB2 PE=2 SV=1//1.72093e-87
Bra020305	A02	5100729	5101055	168	4391.4	1924.2	1.1904	1.7816e-120	3.3233e-119	Up	-//-
Bra033057	A02	22459631	22464560	1164	743.705	129.786	2.5186	4.402e-120	8.193e-119	Up	sp|Q9LHA1|C8D11_ARATH Cytochrome P450 81D11 OS=Arabidopsis thaliana GN=CYP81D11 PE=2 SV=1//0
Novel00542	A05	20143767	20147674	2069	756.858	25.5344	4.8895	5.1286e-120	9.5402e-119	Up	BnaAnng28980D [Brassica napus]
Bra022806	A03	7170376	7171823	1011	2497.57	539.803	2.21	7.2725e-120	1.3521e-118	Up	-//-
Novel00697	A07	2258233	2260334	1180	5942.6	2755.48	1.1088	1.1014e-119	2.0442e-118	Up	PREDICTED: ankyrin repeat domain-containing protein 2 [Brassica rapa]>gi|685376345|ref|XP_009121122.1| PREDICTED: ankyrin repeat domain-containing protein 2 [Brassica rapa]>gi|685376348|ref|XP_009121123.1| PREDICTED: ankyrin repeat domain-containing protein 2 [Brassica rapa]>gi|674908728|emb|CDY24333.1| BnaA07g02580D [Brassica napus]
Novel00053	A01	20001417	20002055	529	242.542	0	5.38479	1.4782e-119	2.7421e-118	Up	--
Bra009660	A06	17045973	17047648	1089	968.504	222.847	2.1197	1.579e-119	2.9274e-118	Up	sp|O23006|LYM2_ARATH LysM domain-containing GPI-anchored protein 2 OS=Arabidopsis thaliana GN=LYM2 PE=1 SV=1//7.19673e-134
Bra039407	A05	24200619	24202660	1233	3795.86	1591.21	1.2543	2.6223e-119	4.8589e-118	Up	sp|P43289|KSG3_ARATH Shaggy-related protein kinase gamma OS=Arabidopsis thaliana GN=ASK3 PE=2 SV=1//0
Bra002053	A07	2283029	2284938	1656	826.774	165.796	2.3181	2.6642e-119	4.9339e-118	Up	sp|P43256|HMDH2_ARATH 3-hydroxy-3-methylglutaryl-coenzyme A reductase 2 OS=Arabidopsis thaliana GN=HMG2 PE=2 SV=1//0
Bra009421	A10	15371004	15373833	2214	1438.15	434.235	1.7277	4.4803e-119	8.2832e-118	Up	-//-
Bra002369	A10	10081410	10084459	1326	3262.02	1328.89	1.2955	5.5891e-119	1.0327e-117	Up	sp|Q84VQ3|CIPKQ_ARATH CBL-interacting serine/threonine-protein kinase 26 OS=Arabidopsis thaliana GN=CIPK26 PE=1 SV=2//0
Bra000031	A03	8939197	8939799	603	3208.67	1305.72	1.2971	2.503e-118	4.6148e-117	Up	sp|Q9SR77|HBPL1_ARATH Heme-binding-like protein At3g10130, chloroplastic OS=Arabidopsis thaliana GN=At3g10130 PE=2 SV=1//1.69013e-15
Bra030116	A07	8668324	8679985	1137	3371.09	1287.74	1.3884	3.4047e-118	6.2668e-117	Up	sp|Q8VY22|TBL38_ARATH Protein trichome birefringence-like 38 OS=Arabidopsis thaliana GN=TBL38 PE=2 SV=1//0
Bra010719	A08	15331007	15331709	495	1597.82	514.144	1.6359	3.4266e-118	6.3036e-117	Up	sp|P0DH94|VATL5_ARATH V-type proton ATPase subunit c5 OS=Arabidopsis thaliana GN=VHA-c5 PE=2 SV=1//9.09505e-73
Bra029640	A05	23588111	23590125	1335	1472.22	391.134	1.9123	3.71e-118	6.8211e-117	Up	sp|Q9SRT2|BH062_ARATH Transcription factor bHLH62 OS=Arabidopsis thaliana GN=BHLH62 PE=2 SV=1//3.42615e-167
Bra034264	A04	11871298	11871591	294	1522.75	477.857	1.672	6.5286e-118	1.1997e-116	Up	-//-
Bra022470	A02	8585805	8589701	1893	299.609	6.86905	5.4468	8.283e-118	1.5212e-116	Up	sp|O04478|GUN7_ARATH Endoglucanase 7 OS=Arabidopsis thaliana GN=KOR2 PE=2 SV=1//0
Bra008705	A10	12284471	12285635	966	1439.77	433.476	1.7318	3.0917e-117	5.6686e-116	Up	sp|Q8GWP0|MYB39_ARATH Transcription factor MYB39 OS=Arabidopsis thaliana GN=MYB39 PE=2 SV=1//5.05823e-67
Bra005087	A05	3364680	3367077	1230	7219.49	3438.8	1.07	3.5719e-117	6.5455e-116	Up	sp|Q1EBV7|BASS2_ARATH Sodium/pyruvate cotransporter BASS2, chloroplastic OS=Arabidopsis thaliana GN=BASS2 PE=2 SV=1//0
Bra009562	A10	16040649	16042626	939	1219.73	335.786	1.8609	3.7518e-117	6.8714e-116	Up	sp|Q6R0G4|RVE4_ARATH Protein REVEILLE 4 OS=Arabidopsis thaliana GN=RVE4 PE=2 SV=1//2.58786e-125
Bra038305	A02	10366163	10369056	1770	1174.35	314.109	1.9025	4.0923e-117	7.491e-116	Up	sp|Q9C533|ZDHC1_ARATH Probable protein S-acyltransferase 22 OS=Arabidopsis thaliana GN=PAT22 PE=2 SV=2//0
Bra000854	A03	13533288	13535585	1230	3625.89	1537.16	1.2381	4.0958e-117	7.4931e-116	Up	-//-
Bra040196	Scaffold000191	57248	59045	1200	1028.87	247.93	2.0531	4.1774e-117	7.6382e-116	Up	sp|Q8GUN5|PHL1_ARATH Protein PHR1-LIKE 1 OS=Arabidopsis thaliana GN=PHL1 PE=1 SV=1//7.28235e-118
Bra028491	A07	14331041	14332426	726	3614.21	1518.72	1.2508	5.3601e-117	9.7955e-116	Up	sp|Q9ZRT5|GSTT1_ARATH Glutathione S-transferase T1 OS=Arabidopsis thaliana GN=GSTT1 PE=2 SV=1//1.07446e-147
Bra019196	A03	25782948	25785754	1227	2781.63	1105.88	1.3307	6.1072e-117	1.1149e-115	Up	-//-
Bra007738	A09	32176066	32177563	1164	1232.77	339.127	1.862	7.0045e-117	1.2779e-115	Up	sp|Q2MHE4|HT1_ARATH Serine/threonine-protein kinase HT1 OS=Arabidopsis thaliana GN=HT1 PE=1 SV=1//2.05348e-64
Bra027425	A05	21561672	21561857	186	1506.55	471.997	1.6744	7.1172e-117	1.2978e-115	Up	sp|Q9LJD9|AGP12_ARATH Arabinogalactan peptide 12 OS=Arabidopsis thaliana GN=AGP12 PE=1 SV=1//2.76189e-18
Bra026518	A02	20863308	20865155	1212	476.54	13.3748	5.155	7.3111e-117	1.3324e-115	Up	-//-
Bra011055	A01	4190101	4191599	1281	424.434	33.0902	3.6811	7.4722e-117	1.361e-115	Up	sp|Q9SVU0|YUC8_ARATH Probable indole-3-pyruvate monooxygenase YUCCA8 OS=Arabidopsis thaliana GN=YUC8 PE=2 SV=1//0
Bra004527	A05	646088	647257	1170	3261.42	1349.59	1.273	1.2852e-116	2.3359e-115	Up	-//-
Bra004545	A05	735659	739689	3033	4928.63	2093.69	1.2351	1.3082e-116	2.3763e-115	Up	sp|Q9SYX2|SPA1_ARATH Protein SUPPRESSOR OF PHYA-105 1 OS=Arabidopsis thaliana GN=SPA1 PE=1 SV=1//0
Bra019817	A06	4278062	4279439	804	967.6	223.256	2.1157	2.0339e-116	3.6905e-115	Up	sp|Q6IV56|RN141_DANRE RING finger protein 141 OS=Danio rerio GN=rnf141 PE=2 SV=2//2.19708e-06
Bra034402	A05	13577826	13579608	978	9279.64	4560.43	1.0249	3.1603e-116	5.7251e-115	Up	sp|Q9SYT0|ANXD1_ARATH Annexin D1 OS=Arabidopsis thaliana GN=ANN1 PE=1 SV=1//0
Bra038451	A01	10916920	10918242	807	3422.12	1439.94	1.2489	3.848e-116	6.9633e-115	Up	-//-
Bra036251	A09	1037035	1039128	1185	3105.01	1258.72	1.3026	5.868e-116	1.0601e-114	Up	sp|O22763|BZP10_ARATH Basic leucine zipper 10 OS=Arabidopsis thaliana GN=BZIP10 PE=1 SV=2//3.71947e-170
Bra005682	A03	111202	112680	723	1944.86	680.727	1.5145	9.0423e-116	1.6301e-114	Up	sp|Q5ZM74|RN141_CHICK RING finger protein 141 OS=Gallus gallus GN=RNF141 PE=2 SV=1//6.90931e-07
Bra034718	A05	21851501	21852683	1014	1716.69	573.103	1.5828	1.3346e-115	2.4032e-114	Up	sp|Q9LDD1|BRG3_ARATH Probable BOI-related E3 ubiquitin-protein ligase 3 OS=Arabidopsis thaliana GN=BRG3 PE=1 SV=1//8.13195e-180
Bra038437	A08	8793134	8796128	1635	10360.4	5148.02	1.009	2.5692e-115	4.624e-114	Up	sp|Q93VK5|LUT5_ARATH Protein LUTEIN DEFICIENT 5, chloroplastic OS=Arabidopsis thaliana GN=CYP97A3 PE=1 SV=1//0
Bra029836	A05	22794706	22798573	1602	4213.25	479.927	3.134	2.6476e-115	4.7625e-114	Up	sp|P32826|SCP49_ARATH Serine carboxypeptidase-like 49 OS=Arabidopsis thaliana GN=SCPL49 PE=2 SV=2//0
Bra009133	A10	15112082	15114207	927	2140.1	782.451	1.4516	2.7667e-115	4.9714e-114	Up	sp|O24412|PSD7A_ARATH 26S proteasome non-ATPase regulatory subunit 7 homolog A OS=Arabidopsis thaliana GN=RPN8A PE=1 SV=1//0
Bra011412	A01	2276800	2281142	2622	8912.55	4356.99	1.0325	2.8446e-115	5.1086e-114	Up	sp|Q8VZH2|APM1_ARATH Aminopeptidase M1 OS=Arabidopsis thaliana GN=APM1 PE=1 SV=1//0
Bra039732	A08	6348438	6349036	516	278.913	4.74187	5.8782	3.6641e-115	6.5697e-114	Up	sp|P49678|IAA2_ARATH Auxin-responsive protein IAA2 OS=Arabidopsis thaliana GN=IAA2 PE=1 SV=3//1.57122e-86
Bra011616	A01	1400512	1402195	1041	6731.34	3206.54	1.0699	3.8397e-115	6.8809e-114	Up	sp|Q9SAR5|AKR2_ARATH Ankyrin repeat domain-containing protein 2 OS=Arabidopsis thaliana GN=AKR2 PE=1 SV=2//0
Bra021945	A04	15412977	15418062	3747	4883.95	2203.58	1.1482	3.8892e-115	6.9657e-114	Up	sp|Q05609|CTR1_ARATH Serine/threonine-protein kinase CTR1 OS=Arabidopsis thaliana GN=CTR1 PE=1 SV=1//6.61047e-49
Bra028005	A09	19542655	19543659	540	2790.1	1119.36	1.3176	5.2978e-115	9.4633e-114	Up	-//-
Bra037243	A09	5435413	5435739	327	232.696	0	5.36679	6.0553e-115	1.0805e-113	Up	sp|P32295|ARG7_VIGRR Indole-3-acetic acid-induced protein ARG7 OS=Vigna radiata var. radiata GN=ARG7 PE=2 SV=1//4.61072e-16
Bra022863	A03	7454187	7457261	645	780.034	152.332	2.3563	7.6518e-115	1.3646e-113	Up	sp|Q9LT67|BH113_ARATH Transcription factor bHLH113 OS=Arabidopsis thaliana GN=BHLH113 PE=2 SV=1//3.74676e-30
Bra002955	A10	6595228	6597159	1245	1592.07	516.195	1.6249	9.9528e-115	1.774e-113	Up	sp|Q9M5A9|GPT1_ARATH Glucose-6-phosphate/phosphate translocator 1, chloroplastic OS=Arabidopsis thaliana GN=GPT1 PE=2 SV=1//0
Bra031751	A09	36679561	36681510	1392	681.45	120.075	2.5047	1.22e-114	2.1733e-113	Up	sp|P04635|LIP_STAHY Lipase OS=Staphylococcus hyicus GN=lip PE=1 SV=1//4.31024e-27
Bra013579	A01	6445389	6446955	1407	3278.94	1368.61	1.2605	1.4001e-114	2.4903e-113	Up	sp|P92980|APR3_ARATH 5&apos;-adenylylsulfate reductase 3, chloroplastic OS=Arabidopsis thaliana GN=APR3 PE=2 SV=2//0
Bra025289	A06	21297257	21298744	1488	409.303	31.0534	3.7203	3.5627e-114	6.3198e-113	Up	sp|Q9FVS9|C96AF_ARATH Alkane hydroxylase MAH1 OS=Arabidopsis thaliana GN=CYP96A15 PE=2 SV=1//0
Bra009250	A10	14649866	14650501	636	2996.06	1222.45	1.2933	3.8233e-114	6.7784e-113	Up	sp|Q9LY05|EF106_ARATH Ethylene-responsive transcription factor ERF106 OS=Arabidopsis thaliana GN=ERF106 PE=2 SV=1//3.17931e-101
Bra009310	A10	14363836	14374186	1413	1478.51	466.407	1.6645	5.316e-114	9.4198e-113	Up	sp|Q9FF10|HPSE1_ARATH Heparanase-like protein 1 OS=Arabidopsis thaliana GN=At5g07830 PE=2 SV=1//0
Bra040771	Scaffold000255	5035	6166	846	7344.02	3546.3	1.0503	5.8876e-114	1.0427e-112	Up	sp|O48782|HMOX1_ARATH Heme oxygenase 1, chloroplastic OS=Arabidopsis thaliana GN=HO1 PE=1 SV=2//5.67158e-172
Bra015303	A10	2103553	2105490	1851	1348.37	400.448	1.7515	5.9375e-114	1.051e-112	Up	sp|P93825|ERS2_ARATH Ethylene response sensor 2 OS=Arabidopsis thaliana GN=ERS2 PE=1 SV=2//0
Bra023181	A09	20997796	20998935	1140	1773.67	612.989	1.5328	8.4172e-114	1.4883e-112	Up	sp|Q8GX29|SKI25_ARATH F-box/kelch-repeat protein SKIP25 OS=Arabidopsis thaliana GN=SKIP25 PE=1 SV=1//0
Bra023419	A02	2261654	2264282	1839	1710.69	579.564	1.5615	8.8214e-114	1.559e-112	Up	sp|Q9FY49|LKHA4_ARATH Leukotriene A-4 hydrolase homolog OS=Arabidopsis thaliana GN=LKHA4 PE=2 SV=1//0
Bra023426	A02	2288858	2292186	1794	1007.8	250.857	2.0063	1.0007e-113	1.7666e-112	Up	sp|Q9FNA9|PDAT1_ARATH Phospholipid:diacylglycerol acyltransferase 1 OS=Arabidopsis thaliana GN=PDAT1 PE=2 SV=1//0
Bra033230	A10	3418941	3420671	888	2500.2	974.62	1.3591	2.2002e-113	3.878e-112	Up	sp|Q9M2E2|SDR1_ARATH (+)-neomenthol dehydrogenase OS=Arabidopsis thaliana GN=SDR1 PE=1 SV=1//6.24319e-112
Bra031771	A09	36563641	36565912	1359	1008.18	252.145	1.9994	2.4163e-113	4.2567e-112	Up	sp|Q1JPL7|PME18_ARATH Pectinesterase/pectinesterase inhibitor 18 OS=Arabidopsis thaliana GN=PME18 PE=1 SV=3//0
Bra013619	A01	6667650	6668051	402	262.571	0	5.41925	3.0057e-113	5.2894e-112	Up	sp|Q9S7I2|AIR1_ARATH Putative lipid-binding protein AIR1 OS=Arabidopsis thaliana GN=AIR1 PE=2 SV=1//3.35005e-23
Bra023707	A02	3646194	3648209	507	5668.73	2232.53	1.3443	3.0398e-113	5.3465e-112	Up	sp|P24805|TSJT1_TOBAC Stem-specific protein TSJT1 OS=Nicotiana tabacum GN=TSJT1 PE=2 SV=1//4.28612e-25
Bra021074	A08	9239276	9239668	393	2548.83	1008.43	1.3377	3.297e-113	5.7959e-112	Up	-//-
Bra016507	A08	18023329	18024656	1182	574.68	80.1985	2.8411	4.7572e-113	8.3585e-112	Up	-//-
Bra012417	A07	10023284	10024432	1149	670.068	116.041	2.5297	6.0108e-113	1.0555e-111	Up	sp|O48684|GATL8_ARATH Probable galacturonosyltransferase-like 8 OS=Arabidopsis thaliana GN=GATL8 PE=2 SV=1//0
Bra031495	A01	16829795	16830973	984	807.574	166.085	2.2817	8.3683e-113	1.4688e-111	Up	sp|Q9LDD1|BRG3_ARATH Probable BOI-related E3 ubiquitin-protein ligase 3 OS=Arabidopsis thaliana GN=BRG3 PE=1 SV=1//2.62753e-24
Bra029519	A09	17925641	17940415	2460	2193.21	813.844	1.4302	1.0736e-112	1.8834e-111	Up	sp|Q9M0Z3|KEA3_ARATH K(+) efflux antiporter 3, chloroplastic OS=Arabidopsis thaliana GN=KEA3 PE=2 SV=2//0
Bra018019	A06	9249700	9251795	1545	12557.4	5348.69	1.2313	2.9633e-112	5.1845e-111	Up	sp|Q9SMT7|4CLLA_ARATH Oxalate--CoA ligase OS=Arabidopsis thaliana GN=AAE3 PE=1 SV=1//0
Bra038219	A01	20691384	20692178	795	1344.4	402.596	1.7396	3.0202e-112	5.2814e-111	Up	sp|Q9SSW2|AZF2_ARATH Zinc finger protein AZF2 OS=Arabidopsis thaliana GN=AZF2 PE=2 SV=1//6.65927e-78
Bra022648	A02	7260202	7262039	1761	699.414	127.673	2.4537	3.2947e-112	5.7584e-111	Up	sp|Q9FK05|PME61_ARATH Probable pectinesterase/pectinesterase inhibitor 61 OS=Arabidopsis thaliana GN=PME61 PE=2 SV=1//0
Bra009109	A10	15202749	15203388	219	8639.2	2800.54	1.6252	5.183e-112	9.0539e-111	Up	sp|P46269|QCR8_SOLTU Cytochrome b-c1 complex subunit 8 OS=Solanum tuberosum PE=1 SV=2//2.68849e-39
Bra007203	A09	29462185	29463601	879	1761.58	606.103	1.5392	7.8746e-112	1.3741e-110	Up	sp|O15194|CTDSL_HUMAN CTD small phosphatase-like protein OS=Homo sapiens GN=CTDSPL PE=1 SV=2//1.77508e-20
Bra022779	A03	7020222	7024435	3057	4858.19	2244.74	1.1139	1.0772e-111	1.8767e-110	Up	sp|P93028|UBE11_ARATH Ubiquitin-activating enzyme E1 1 OS=Arabidopsis thaliana GN=UBA1 PE=1 SV=1//0
Bra040917	Scaffold000311	16534	17616	1083	1710.88	347.165	2.301	1.2639e-111	2.201e-110	Up	sp|Q9FLE8|Y5986_ARATH Uncharacterized protein At5g39865 OS=Arabidopsis thaliana GN=At5g39865 PE=2 SV=1//2.44415e-31
Bra034545	A08	12113869	12114303	435	855.232	181.581	2.2357	2.1589e-111	3.7495e-110	Up	sp|Q8L9S3|GRXC6_ARATH Glutaredoxin-C6 OS=Arabidopsis thaliana GN=GRXC6 PE=2 SV=2//1.1953e-63
Bra029088	A03	6302095	6303416	1011	336.812	17.1082	4.2992	2.6484e-111	4.5974e-110	Up	sp|Q700C7|SPCH_ARATH Transcription factor SPEECHLESS OS=Arabidopsis thaliana GN=SPCH PE=1 SV=1//8.555e-110
Bra012985	A03	21226397	21228280	1701	1002.84	250.504	2.0012	3.1173e-111	5.4056e-110	Up	-//-
Bra003902	A07	18918203	18918808	606	306.046	10.9201	4.8087	3.2614e-111	5.6526e-110	Up	-//-
Bra023724	A01	18514576	18515769	1194	52482.4	1046.17	5.6486	6.9754e-111	1.2077e-109	Up	-//-
Bra033380	A10	2617039	2618496	744	1761.45	612.428	1.5242	7.1551e-111	1.2382e-109	Up	-//-
Bra038825	A07	1114301	1116968	1302	3769.06	1483.91	1.3448	9.2645e-111	1.6015e-109	Up	sp|P43294|MHK_ARATH Serine/threonine-protein kinase MHK OS=Arabidopsis thaliana GN=MHK PE=2 SV=2//0
Bra030547	A08	20608069	20610831	1590	3585.84	1539.91	1.2195	9.9491e-111	1.719e-109	Up	sp|Q9SHY8|SLU7A_ARATH Pre-mRNA-splicing factor SLU7-A OS=Arabidopsis thaliana GN=At1g65660 PE=1 SV=2//0
Bra014816	A04	3366266	3373631	3315	8112.63	3981.9	1.0267	1.1688e-110	2.0184e-109	Up	sp|A5F5U6|BGAL_VIBC3 Beta-galactosidase OS=Vibrio cholerae serotype O1 (strain ATCC 39541 / Classical Ogawa 395 / O395) GN=lacZ PE=3 SV=2//0
Bra012853	A03	21937522	21938259	738	686.733	122.609	2.4857	1.6474e-110	2.842e-109	Up	-//-
Bra006839	A03	5286459	5289065	1293	1588.67	530.56	1.5822	2.1891e-110	3.7687e-109	Up	sp|P42158|KC1D_ARATH Casein kinase I isoform delta-like OS=Arabidopsis thaliana GN=At4g26100 PE=2 SV=2//0
Bra004030	A07	19670475	19674359	1791	1672.71	565.331	1.565	2.3376e-110	4.0202e-109	Up	sp|Q9SX20|PTR18_ARATH Protein NRT1/ PTR FAMILY 3.1 OS=Arabidopsis thaliana GN=NPF3.1 PE=2 SV=1//0
Bra003859	A07	18688967	18690049	612	3202.96	1338.19	1.2591	2.4902e-110	4.2803e-109	Up	sp|Q9SSM4|CHM1B_ARATH ESCRT-related protein CHMP1B OS=Arabidopsis thaliana GN=CHMP1B PE=1 SV=1//6.38804e-125
Bra038938	A08	8432092	8439893	2313	5560.7	2617.81	1.0869	2.6674e-110	4.5825e-109	Up	sp|Q8VZF6|EDR2L_ARATH Protein ENHANCED DISEASE RESISTANCE 2-like OS=Arabidopsis thaliana GN=EDR2L PE=2 SV=1//4.48166e-83
Bra008056	A02	11938246	11940078	1554	2838.97	1171.41	1.2771	3.9491e-110	6.7809e-109	Up	sp|Q40392|TMVRN_NICGU TMV resistance protein N OS=Nicotiana glutinosa GN=N PE=1 SV=1//1.18501e-33
Bra002917	A10	6821692	6825645	2721	2542.52	1003.23	1.3416	4.5679e-110	7.8355e-109	Up	sp|P30181|TOP1_ARATH DNA topoisomerase 1 OS=Arabidopsis thaliana GN=TOP1 PE=1 SV=1//0
Bra018633	A06	2895559	2897406	882	366.056	24.2002	3.919	4.6159e-110	7.9136e-109	Up	sp|Q6NKT5|RGAP5_ARATH Rho GTPase-activating protein 5 OS=Arabidopsis thaliana GN=ROPGAP5 PE=2 SV=1//3.19866e-09
Bra021002	A08	9811192	9814265	1887	952.084	235.757	2.0138	4.8083e-110	8.2393e-109	Up	sp|Q9LI74|CHUP1_ARATH Protein CHUP1, chloroplastic OS=Arabidopsis thaliana GN=CHUP1 PE=1 SV=1//5.89745e-80
Bra030200	A04	10435791	10436812	846	965.183	167.676	2.5251	5.1867e-110	8.8832e-109	Up	sp|P46603|HAT9_ARATH Homeobox-leucine zipper protein HAT9 OS=Arabidopsis thaliana GN=HAT9 PE=2 SV=2//6.37643e-117
Bra018136	A06	10219766	10221350	861	2324.44	900.201	1.3686	6.2129e-110	1.063e-108	Up	sp|F4JKK0|SUD1_ARATH Probable E3 ubiquitin ligase SUD1 OS=Arabidopsis thaliana GN=SUD1 PE=1 SV=1//2.19567e-08
Bra038480	A01	10744501	10745001	501	272.125	5.68498	5.581	7.0737e-110	1.2096e-108	Up	sp|Q93VK8|RGF6_ARATH Root meristem growth factor 6 OS=Arabidopsis thaliana GN=RGF6 PE=3 SV=1//7.17267e-23
Bra008844	A10	12888988	12890658	675	1122.3	309.773	1.8572	9.3152e-110	1.5913e-108	Up	sp|Q7ZWL6|MAF1_XENLA Repressor of RNA polymerase III transcription MAF1 homolog OS=Xenopus laevis GN=maf1 PE=2 SV=1//1.07134e-31
Bra013740	A01	7532670	7533480	231	904.395	212.147	2.0919	1.7584e-109	3.0007e-108	Up	-//-
Bra019351	A03	24792668	24795946	1356	1075.57	286.412	1.9089	1.9505e-109	3.3268e-108	Up	sp|F4I2H7|TPX2_ARATH Protein TPX2 OS=Arabidopsis thaliana GN=TPX2 PE=1 SV=1//4.66925e-21
Bra023771	A01	18976643	18977242	516	3342.78	1422.24	1.2329	1.9641e-109	3.3483e-108	Up	sp|P49678|IAA2_ARATH Auxin-responsive protein IAA2 OS=Arabidopsis thaliana GN=IAA2 PE=1 SV=3//2.27029e-102
Bra024646	A09	25055322	25057600	1917	2615.26	1051.85	1.314	2.1124e-109	3.5992e-108	Up	sp|Q9T041|MAPT_ARATH Microtubule-associated protein TORTIFOLIA1 OS=Arabidopsis thaliana GN=TOR1 PE=1 SV=2//6.423e-07
Bra009237	A10	14708755	14709915	1011	3204.38	1359.39	1.2371	2.4991e-109	4.2561e-108	Up	sp|Q9M5J9|PGIP1_ARATH Polygalacturonase inhibitor 1 OS=Arabidopsis thaliana GN=PGIP1 PE=2 SV=1//1.55507e-167
Bra024231	A03	26797454	26798332	237	1580.46	523.132	1.5951	2.7851e-109	4.7407e-108	Up	sp|Q945L0|CX6B2_ARATH Cytochrome c oxidase subunit 6b-2 OS=Arabidopsis thaliana GN=COX6B-2 PE=2 SV=1//1.2007e-50
Bra001579	A03	17191721	17192944	1224	4114.72	1674.35	1.2972	4.4862e-109	7.6283e-108	Up	sp|Q8LPR5|TCP4_ARATH Transcription factor TCP4 OS=Arabidopsis thaliana GN=TCP4 PE=1 SV=1//9.75704e-165
Bra023095	A03	8675961	8677891	603	740.889	146.398	2.3394	6.866e-109	1.1657e-107	Up	sp|Q8VYK4|NFYB8_ARATH Nuclear transcription factor Y subunit B-8 OS=Arabidopsis thaliana GN=NFYB8 PE=2 SV=1//2.55783e-102
Bra039662	A06	664305	665812	1023	2364.05	936.355	1.3361	8.8894e-109	1.5085e-107	Up	sp|Q9ZP06|MDHM1_ARATH Malate dehydrogenase 1, mitochondrial OS=Arabidopsis thaliana GN=At1g53240 PE=1 SV=1//0
Bra035140	A07	25630679	25632878	1146	953.645	236.59	2.0111	9.3965e-109	1.5936e-107	Up	sp|Q8L7R3|LPCT1_ARATH Lysophospholipid acyltransferase LPEAT1 OS=Arabidopsis thaliana GN=LPEAT1 PE=1 SV=1//0
Bra012325	A07	10740303	10741509	792	3214.14	1372.86	1.2273	1.4736e-108	2.4929e-107	Up	sp|Q01525|14332_ARATH 14-3-3-like protein GF14 omega OS=Arabidopsis thaliana GN=GRF2 PE=2 SV=2//5.42663e-140
Bra038797	A03	24029080	24037835	3948	6245.69	2998.75	1.0585	1.4866e-108	2.5137e-107	Up	sp|F4JVN6|TPPII_ARATH Tripeptidyl-peptidase 2 OS=Arabidopsis thaliana GN=TPP2 PE=1 SV=1//0
Bra017809	A03	30661490	30663651	1299	5144.62	2412.86	1.0923	1.9235e-108	3.2492e-107	Up	sp|P47927|AP2_ARATH Floral homeotic protein APETALA 2 OS=Arabidopsis thaliana GN=AP2 PE=1 SV=1//0
Bra016720	A08	18893026	18894611	1026	429.363	41.6047	3.3674	2.9576e-108	4.9909e-107	Up	-//-
Bra009735	A06	17530441	17532614	1533	2058.27	762.701	1.4322	3.3145e-108	5.5889e-107	Up	sp|Q9ZNX9|SIGE_ARATH RNA polymerase sigma factor sigE, chloroplastic/mitochondrial OS=Arabidopsis thaliana GN=SIGE PE=1 SV=1//0
Bra023242	A09	20402764	20406004	1494	7626.29	3758.23	1.0209	3.3154e-108	5.5889e-107	Up	sp|Q3SWT4|IWS1_RAT Protein IWS1 homolog OS=Rattus norvegicus GN=Iws1 PE=2 SV=1//4.27005e-28
Bra006714	A03	4761046	4762127	621	590.016	92.2986	2.6764	4.2654e-108	7.1832e-107	Up	sp|Q9LTH8|ACH11_ARATH 1-aminocyclopropane-1-carboxylate oxidase homolog 11 OS=Arabidopsis thaliana GN=At5g59530 PE=2 SV=1//6.48579e-102
Bra026984	A09	36368539	36373221	2073	7124.31	3500.94	1.025	4.7373e-108	7.9739e-107	Up	sp|Q39041|INVA4_ARATH Acid beta-fructofuranosidase 4, vacuolar OS=Arabidopsis thaliana GN=BFRUCT4 PE=2 SV=2//0
Bra003498	A07	16770032	16770226	195	2242.52	862.591	1.3784	5.2054e-108	8.7574e-107	Up	sp|Q9LZQ0|CX5C2_ARATH Cytochrome c oxidase subunit 5C-2 OS=Arabidopsis thaliana GN=At3g62400 PE=2 SV=1//2.53215e-27
Bra005022	A05	3016880	3017170	291	788.078	168.246	2.2278	5.2096e-108	8.76e-107	Up	-//-
Bra009235	A10	14713427	14714531	1005	3616.51	1394.58	1.3748	5.4651e-108	9.1849e-107	Up	sp|Q9M5J9|PGIP1_ARATH Polygalacturonase inhibitor 1 OS=Arabidopsis thaliana GN=PGIP1 PE=2 SV=1//5.80975e-171
Bra002011	A07	2600744	2606657	2646	2484.77	995.499	1.3196	6.7038e-108	1.1261e-106	Up	sp|Q8H0U4|TNPO1_ARATH Transportin-1 OS=Arabidopsis thaliana GN=TRN1 PE=1 SV=1//0
Bra036239	A09	1080719	1089155	2424	231.469	1.19383	7.5991	6.7205e-108	1.1283e-106	Up	sp|Q38802|KSA_ARATH Ent-copalyl diphosphate synthase, chloroplastic OS=Arabidopsis thaliana GN=GA1 PE=1 SV=1//0
Bra037846	A09	4473883	4476719	1581	1005.59	227.41	2.1447	8.123e-108	1.3624e-106	Up	sp|Q9FN09|NPY3_ARATH BTB/POZ domain-containing protein NPY3 OS=Arabidopsis thaliana GN=NPY3 PE=2 SV=1//0
Bra009260	A10	14618401	14619296	609	3762.31	1683.03	1.1606	9.9195e-108	1.6612e-106	Up	sp|Q9LY14|MSRA3_ARATH Peptide methionine sulfoxide reductase A3 OS=Arabidopsis thaliana GN=MSRA3 PE=1 SV=1//3.39594e-129
Bra009043	A10	13802770	13803845	777	1770.66	505.354	1.8089	1.0426e-107	1.7453e-106	Up	sp|Q9LFT6|HNL_ARATH Alpha-hydroxynitrile lyase OS=Arabidopsis thaliana GN=HNL PE=1 SV=1//1.23216e-168
Bra030496	A08	20812159	20814874	1761	1355.6	422.804	1.6809	1.8622e-107	3.1124e-106	Up	sp|Q6R0H1|LHY_ARATH Protein LHY OS=Arabidopsis thaliana GN=LHY PE=1 SV=2//3.32052e-174
Bra037522	A06	20467314	20468251	297	2575.49	1039.83	1.3085	1.8829e-107	3.1454e-106	Up	sp|Q9FIJ2|NDUA2_ARATH NADH dehydrogenase [ubiquinone] 1 alpha subcomplex subunit 2 OS=Arabidopsis thaliana GN=At5g47890 PE=3 SV=1//5.30127e-57
Bra026271	A01	10067295	10067882	588	599.339	96.5907	2.6334	2.9458e-107	4.9088e-106	Up	sp|P93030|RMA2_ARATH E3 ubiquitin-protein ligase RMA2 OS=Arabidopsis thaliana GN=RMA2 PE=1 SV=1//6.2192e-105
Bra018867	A06	1537027	1538438	627	1583.62	531.878	1.5741	1.0888e-106	1.8098e-105	Up	sp|Q567B1|OTU1_DANRE Ubiquitin thioesterase OTU1 OS=Danio rerio GN=yod1 PE=2 SV=1//3.99506e-60
Bra006357	A03	3154989	3155309	321	3375.47	1476	1.1934	1.1766e-106	1.9548e-105	Up	-//-
Bra041101	Scaffold000528	855	1973	447	5335.81	2538.12	1.0719	1.424e-106	2.3611e-105	Up	sp|P35134|UBC11_ARATH Ubiquitin-conjugating enzyme E2 11 OS=Arabidopsis thaliana GN=UBC11 PE=1 SV=2//8.41271e-105
Bra029810	A05	22915338	22916751	537	1509.56	499.556	1.5954	1.5723e-106	2.6055e-105	Up	-//-
Bra006782	A03	5031928	5036536	2709	1008.43	73.7302	3.7737	1.9536e-106	3.2327e-105	Up	sp|P93025|PHOT2_ARATH Phototropin-2 OS=Arabidopsis thaliana GN=PHOT2 PE=1 SV=2//0
Bra016466	A08	17833726	17835644	1647	1071.41	34.2146	4.9688	2.0071e-106	3.3196e-105	Up	sp|Q84P25|4CLL2_ARATH 4-coumarate--CoA ligase-like 2 OS=Arabidopsis thaliana GN=4CLL2 PE=2 SV=2//0
Bra002402	A10	9886965	9887243	279	550.24	80.1274	2.7797	2.2703e-106	3.7512e-105	Up	-//-
Bra005724	A03	294079	297230	2631	1097.51	301.273	1.8651	2.2873e-106	3.7773e-105	Up	sp|Q9XSC3|WDR44_BOVIN WD repeat-containing protein 44 OS=Bos taurus GN=WDR44 PE=1 SV=1//3.99339e-49
Bra014757	A04	2849553	2850395	843	8244.46	503.829	4.0324	4.6424e-106	7.6514e-105	Up	sp|P51831|FABG_BACSU 3-oxoacyl-[acyl-carrier-protein] reductase FabG OS=Bacillus subtilis (strain 168) GN=fabG PE=3 SV=3//2.44901e-36
Bra012154	A07	11907465	11909453	1539	3321.57	1449.14	1.1967	5.7035e-106	9.3911e-105	Up	sp|Q9FN18|NRAM4_ARATH Metal transporter Nramp4 OS=Arabidopsis thaliana GN=NRAMP4 PE=2 SV=1//0
Bra011708	A01	946917	947819	558	2465.96	988.731	1.3185	1.0011e-105	1.6467e-104	Up	sp|Q9SDY5|RCE1_ARATH NEDD8-conjugating enzyme Ubc12 OS=Arabidopsis thaliana GN=RCE1 PE=1 SV=1//6.0744e-132
Bra025102	A06	24098687	24102415	2994	6875.35	3411.75	1.0109	1.168e-105	1.9203e-104	Up	sp|Q9S7J8|HMA7_ARATH Copper-transporting ATPase RAN1 OS=Arabidopsis thaliana GN=RAN1 PE=1 SV=1//0
Bra007686	A09	31910853	31912892	1824	2730.05	1134.92	1.2663	1.7051e-105	2.802e-104	Up	-//-
Bra018640	A06	2865322	2867385	1293	3518.2	1544.25	1.1879	2.4718e-105	4.0579e-104	Up	sp|Q9ZNT0|VPS4_ARATH Protein SUPPRESSOR OF K(+) TRANSPORT GROWTH DEFECT 1 OS=Arabidopsis thaliana GN=SKD1 PE=1 SV=1//0
Bra027593	A09	12067220	12068829	600	4133.33	1883.73	1.1337	4.2052e-105	6.8933e-104	Up	sp|P31582|RAF2A_ARATH Ras-related protein RABF2a OS=Arabidopsis thaliana GN=RABF2A PE=1 SV=1//3.00233e-132
Bra005764	A03	478973	482563	1569	2184.8	802.258	1.4454	4.5539e-105	7.4613e-104	Up	sp|O74841|FAD1_SCHPO Probable FAD synthase OS=Schizosaccharomyces pombe (strain 972 / ATCC 24843) GN=SPCC1235.04c PE=3 SV=1//6.53782e-41
Bra024237	A06	15081925	15088313	1506	1754.01	626.408	1.4855	4.98e-105	8.1554e-104	Up	sp|Q9FFN4|BGAL6_ARATH Beta-galactosidase 6 OS=Arabidopsis thaliana GN=BGAL6 PE=2 SV=1//9.39584e-137
Bra027458	A09	10930723	10932751	1332	2101.24	806.963	1.3807	6.5204e-105	1.0667e-103	Up	sp|Q93YN9|IPPK_ARATH Inositol-pentakisphosphate 2-kinase OS=Arabidopsis thaliana GN=IPK1 PE=1 SV=1//0
Bra033564	A06	25145883	25150608	1920	633.952	64.4176	3.2988	1.8182e-104	2.9629e-103	Up	sp|Q00624|ASOL_BRANA L-ascorbate oxidase homolog OS=Brassica napus GN=Bp10 PE=2 SV=1//1.02566e-180
Bra024270	A06	15268533	15269412	327	1880.35	693.64	1.4387	1.9651e-104	3.2008e-103	Up	-//-
Bra009537	A10	15949479	15951139	1116	4667.97	2186.67	1.0941	2.2598e-104	3.6789e-103	Up	sp|Q945K7|IDH5_ARATH Isocitrate dehydrogenase [NAD] catalytic subunit 5, mitochondrial OS=Arabidopsis thaliana GN=IDH5 PE=2 SV=1//0
Bra011819	A01	386233	388161	1557	2695.09	1130.1	1.2539	3.016e-104	4.9052e-103	Up	sp|P29976|AROF_ARATH Phospho-2-dehydro-3-deoxyheptonate aldolase 1, chloroplastic OS=Arabidopsis thaliana GN=DHS1 PE=2 SV=2//0
Bra027347	A05	21180869	21185102	2172	1361.68	435.4	1.645	3.1409e-104	5.106e-103	Up	sp|Q9LUL4|SRF7_ARATH Protein STRUBBELIG-RECEPTOR FAMILY 7 OS=Arabidopsis thaliana GN=SRF7 PE=1 SV=1//0
Bra025268	A06	21408679	21410444	1695	713.481	142.91	2.3198	5.1476e-104	8.3517e-103	Up	sp|B9SLR1|Y231_RICCO UPF0392 protein RCOM_0530710 OS=Ricinus communis GN=RCOM_0530710 PE=3 SV=1//0
Bra015025	A07	6418629	6421391	1713	5627.9	2410.2	1.2234	5.6459e-104	9.1512e-103	Up	sp|Q9LIR6|BAM1_ARATH Beta-amylase 1, chloroplastic OS=Arabidopsis thaliana GN=BAM1 PE=1 SV=1//0
Bra012632	A03	23069898	23071556	645	3165.13	1368.29	1.2099	6.0888e-104	9.8642e-103	Up	-//-
Bra005982	A03	1493110	1494904	1032	2220.38	878.112	1.3383	6.5806e-104	1.0656e-102	Up	sp|P68209|SUCA1_ARATH Succinyl-CoA ligase [ADP-forming] subunit alpha-1, mitochondrial OS=Arabidopsis thaliana GN=At5g08300 PE=1 SV=1//0
Bra026353	A01	9622343	9623422	903	1502.09	509.758	1.5591	1.2686e-103	2.0513e-102	Up	sp|Q93VY3|NAC72_ARATH NAC domain-containing protein 72 OS=Arabidopsis thaliana GN=NAC072 PE=2 SV=1//7.6207e-177
Bra027386	A05	21368336	21371901	1503	3403.7	1505.1	1.1772	1.4874e-103	2.4027e-102	Up	sp|Q8RWN9|ODP22_ARATH Dihydrolipoyllysine-residue acetyltransferase component 2 of pyruvate dehydrogenase complex, mitochondrial OS=Arabidopsis thaliana GN=At3g13930 PE=2 SV=2//0
Bra023411	A02	2239419	2241184	825	1282.66	397.399	1.6905	1.8051e-103	2.9145e-102	Up	sp|P51132|UCRI2_TOBAC Cytochrome b-c1 complex subunit Rieske-2, mitochondrial OS=Nicotiana tabacum PE=2 SV=1//6.0638e-133
Bra004399	A07	21739396	21740091	696	667.224	30.1439	4.4682	1.8849e-103	3.0418e-102	Up	sp|Q9SEZ1|ZHD11_ARATH Zinc-finger homeodomain protein 11 OS=Arabidopsis thaliana GN=ZHD11 PE=1 SV=1//7.01297e-108
Bra028893	A02	158202	159641	1440	1345.96	242.335	2.4736	3.5171e-103	5.6621e-102	Up	sp|Q9FF86|DCR_ARATH BAHD acyltransferase DCR OS=Arabidopsis thaliana GN=DCR PE=2 SV=1//2.6984e-60
Bra002934	A10	6710939	6713826	1401	3231.11	1416.67	1.1895	8.0145e-103	1.2859e-101	Up	sp|Q9FLQ4|ODO2A_ARATH Dihydrolipoyllysine-residue succinyltransferase component of 2-oxoglutarate dehydrogenase complex 1, mitochondrial OS=Arabidopsis thaliana GN=At5g55070 PE=2 SV=1//0
Bra033394	A10	2551067	2555478	2976	2150.54	834.648	1.3655	2.0953e-102	3.3488e-101	Up	sp|Q8GUL1|AT18G_ARATH Autophagy-related protein 18g OS=Arabidopsis thaliana GN=ATG18G PE=2 SV=1//0
Bra007573	A09	31365995	31368760	2022	4222.35	1948.52	1.1157	2.3357e-102	3.7313e-101	Up	sp|Q9LE59|GAUT1_ARATH Polygalacturonate 4-alpha-galacturonosyltransferase OS=Arabidopsis thaliana GN=GAUT1 PE=1 SV=1//0
Bra035786	A05	17918080	17919581	567	2505.63	949.984	1.3992	2.7706e-102	4.4239e-101	Up	sp|Q94JQ4|RIDA_ARATH Reactive Intermediate Deaminase A, chloroplastic OS=Arabidopsis thaliana GN=RIDA PE=1 SV=1//3.5856e-114
Bra006529	A03	3934924	3937289	1260	4741.34	2253.62	1.0731	6.3134e-102	1.0066e-100	Up	sp|Q9C5U3|PRS8A_ARATH 26S protease regulatory subunit 8 homolog A OS=Arabidopsis thaliana GN=RPT6A PE=1 SV=1//0
Bra035398	Scaffold000104	627095	628965	1164	1846.35	687.305	1.4257	8.0816e-102	1.2867e-100	Up	sp|O94673|YG75_SCHPO Uncharacterized membrane protein C776.05 OS=Schizosaccharomyces pombe (strain 972 / ATCC 24843) GN=SPBC776.05 PE=4 SV=2//1.34218e-27
Bra001923	A03	19386885	19388255	1371	4607.15	1781.84	1.3705	8.9456e-102	1.4236e-100	Up	sp|Q9LIS3|GAE6_ARATH UDP-glucuronate 4-epimerase 6 OS=Arabidopsis thaliana GN=GAE6 PE=1 SV=1//0
Bra026630	A02	19832309	19834060	1002	3982.47	1835.57	1.1174	9.9907e-102	1.5892e-100	Up	sp|Q8LDS2|XTH27_ARATH Probable xyloglucan endotransglucosylase/hydrolase protein 27 OS=Arabidopsis thaliana GN=XTH27 PE=2 SV=2//0
Bra010712	A08	15292590	15297477	2460	4995.21	2402.82	1.0558	1.0018e-101	1.5927e-100	Up	sp|Q8W4S4|VHAA3_ARATH V-type proton ATPase subunit a3 OS=Arabidopsis thaliana GN=VHA-a3 PE=1 SV=1//0
Bra025438	A04	9090971	9091312	342	576.078	94.4885	2.6081	1.1203e-101	1.7803e-100	Up	sp|P0DH96|CALM4_ARATH Calmodulin-4 OS=Arabidopsis thaliana GN=CAM4 PE=1 SV=1//1.94194e-12
Bra015341	A10	1931329	1934893	1296	1223.47	364.276	1.7479	1.2166e-101	1.9324e-100	Up	sp|Q940Q1|PLY1_ARATH Probable pectate lyase 1 OS=Arabidopsis thaliana GN=At1g04680 PE=2 SV=2//0
Bra008592	A10	11762931	11764865	840	1580.27	465.966	1.7619	1.2335e-101	1.9584e-100	Up	sp|Q39233|SYP21_ARATH Syntaxin-21 OS=Arabidopsis thaliana GN=SYP21 PE=1 SV=1//4.12866e-125
Bra029867	A05	22662986	22664648	1107	2822.84	1210.36	1.2217	1.2839e-101	2.0364e-100	Up	sp|Q15032|R3HD1_HUMAN R3H domain-containing protein 1 OS=Homo sapiens GN=R3HDM1 PE=1 SV=3//1.44174e-08
Bra032017	A05	24832177	24833271	480	1781.89	654.268	1.4455	2.4447e-101	3.8665e-100	Up	sp|Q9M9M9|NDUAC_ARATH Probable NADH dehydrogenase [ubiquinone] 1 alpha subcomplex subunit 12 OS=Arabidopsis thaliana GN=At3g03100 PE=1 SV=1//6.70681e-110
Bra016488	A08	17907648	17908435	498	2569.31	1069.69	1.2642	2.5253e-101	3.9919e-100	Up	sp|P59228|VATL2_ARATH V-type proton ATPase subunit c2 OS=Arabidopsis thaliana GN=VHA-c2 PE=2 SV=1//1.05272e-72
Bra036141	A09	2290928	2296080	2247	1207.96	371.557	1.7009	3.3684e-101	5.3197e-100	Up	sp|Q9FPR3|EDR1_ARATH Serine/threonine-protein kinase EDR1 OS=Arabidopsis thaliana GN=EDR1 PE=1 SV=1//8.34338e-93
Bra032821	A09	23773125	23773631	246	771.194	174.794	2.1414	3.543e-101	5.5901e-100	Up	sp|Q6TAW2|SERP2_MOUSE Stress-associated endoplasmic reticulum protein 2 OS=Mus musculus GN=Serp2 PE=3 SV=2//7.39606e-13
Novel00961	A09	24844097	24845418	1150	370.647	31.3591	3.5631	3.8515e-101	6.0712e-100	Up	--
Bra035960	A09	3320474	3321241	768	426.803	47.4334	3.1696	6.0716e-101	9.548e-100	Up	sp|O22227|MIZ1_ARATH Protein MIZU-KUSSEI 1 OS=Arabidopsis thaliana GN=MIZ1 PE=1 SV=1//2.24488e-48
Bra006068	A03	1849923	1852327	1650	2832.88	1217.06	1.2189	2.0792e-100	3.2528e-99	Up	sp|Q9LXA7|GTE2_ARATH Transcription factor GTE2 OS=Arabidopsis thaliana GN=GTE2 PE=2 SV=2//2.40968e-147
Novel00280	A03	19086485	19087688	1029	223.753	2.0798	6.7493	2.5746e-100	4.026e-99	Up	BnaC03g42800D [Brassica napus]
Bra003062	A10	5605066	5606521	1371	1130.84	334.146	1.7588	2.9013e-100	4.5347e-99	Up	sp|Q9FK05|PME61_ARATH Probable pectinesterase/pectinesterase inhibitor 61 OS=Arabidopsis thaliana GN=PME61 PE=2 SV=1//0
Bra029541	A09	18127232	18132631	5307	2330.68	942.709	1.3059	3.6674e-100	5.7213e-99	Up	sp|Q9S9U0|CALSB_ARATH Callose synthase 11 OS=Arabidopsis thaliana GN=CALS11 PE=2 SV=1//0
Bra016199	A07	22198205	22199186	819	3707.42	1395.84	1.4093	4.076e-100	6.3498e-99	Up	sp|Q9D8X2|CC124_MOUSE Coiled-coil domain-containing protein 124 OS=Mus musculus GN=Ccdc124 PE=2 SV=1//2.9054e-20
Bra037584	A01	21292985	21293376	321	4110.32	1926.93	1.0929	5.3212e-100	8.2779e-99	Up	sp|Q94C12|NDBAB_ARATH NADH dehydrogenase [ubiquinone] 1 beta subcomplex subunit 10-B OS=Arabidopsis thaliana GN=At3g18410 PE=2 SV=1//2.0079e-71
Bra036282	A09	852451	856374	2436	2169.72	860.751	1.3338	6.9972e-100	1.087e-98	Up	sp|Q9M111|SUS3_ARATH Sucrose synthase 3 OS=Arabidopsis thaliana GN=SUS3 PE=1 SV=1//0
Bra015369	A10	1766272	1768503	975	2002.13	778.641	1.3625	9.7839e-100	1.5192e-98	Up	-//-
Bra016718	A08	18888417	18888749	333	413.357	44.1009	3.2285	1.3168e-99	2.0419e-98	Up	-//-
Bra013153	A03	20183251	20184520	747	520.925	77.7927	2.7434	1.3952e-99	2.1614e-98	Up	-//-
Bra002979	A10	6381399	6382808	870	6123.33	3057.12	1.0021	1.7445e-99	2.7012e-98	Up	-//-
Bra029657	A05	23513450	23514809	870	1673.49	612.031	1.4512	1.8478e-99	2.8599e-98	Up	sp|Q9SRR0|PEX13_ARATH Peroxisomal membrane protein 13 OS=Arabidopsis thaliana GN=PEX13 PE=1 SV=1//3.20615e-31
Bra035296	Scaffold000103	58953	60361	942	1985.75	774.838	1.3577	2.2139e-99	3.4233e-98	Up	sp|Q7ZUC7|PGES2_DANRE Prostaglandin E synthase 2 OS=Danio rerio GN=ptges2 PE=2 SV=1//2.92671e-68
Bra015276	A10	2283407	2286016	1608	3370.73	1510.43	1.1581	4.0568e-99	6.2596e-98	Up	sp|Q9SHY8|SLU7A_ARATH Pre-mRNA-splicing factor SLU7-A OS=Arabidopsis thaliana GN=At1g65660 PE=1 SV=2//0
Bra028682	A02	1195954	1197278	1173	427.746	48.5545	3.1391	4.0576e-99	6.2596e-98	Up	sp|Q9SND9|Y3028_ARATH Uncharacterized acetyltransferase At3g50280 OS=Arabidopsis thaliana GN=At3g50280 PE=3 SV=1//3.63899e-58
Bra040144	A01	26034982	26040556	2928	5579.16	2739.2	1.0263	4.1369e-99	6.379e-98	Up	sp|Q9M8Y0|SEC_ARATH Probable UDP-N-acetylglucosamine--peptide N-acetylglucosaminyltransferase SEC OS=Arabidopsis thaliana GN=SEC PE=2 SV=1//0
Bra038381	A09	15570178	15570975	732	770.928	176.096	2.1302	4.5097e-99	6.9442e-98	Up	sp|Q9SMS0|NDHT_ARATH NAD(P)H-quinone oxidoreductase subunit T, chloroplastic OS=Arabidopsis thaliana GN=ndhT PE=1 SV=1//7.39297e-132
Bra028843	A02	397216	402475	1788	3584.12	1641.05	1.127	4.8067e-99	7.398e-98	Up	sp|Q945K7|IDH5_ARATH Isocitrate dehydrogenase [NAD] catalytic subunit 5, mitochondrial OS=Arabidopsis thaliana GN=IDH5 PE=2 SV=1//0
Bra001722	A03	18068087	18068621	450	5398.95	2659.12	1.0217	6.1334e-99	9.4311e-98	Up	sp|Q96292|ACT2_ARATH Actin-2 OS=Arabidopsis thaliana GN=ACT2 PE=1 SV=1//1.50895e-104
Bra038552	A09	5661477	5664682	1875	2445.46	1007.82	1.2789	6.1737e-99	9.4843e-98	Up	sp|C0SV51|CB60C_ARATH Calmodulin-binding protein 60 C OS=Arabidopsis thaliana GN=CBP60C PE=2 SV=1//0
Bra023667	A02	3389125	3392377	2055	3416.48	1536.97	1.1524	6.7776e-99	1.0403e-97	Up	sp|P54367|KC1A_DROME Casein kinase I isoform alpha OS=Drosophila melanogaster GN=CkIalpha PE=1 SV=1//1.64654e-54
Bra010090	A06	14331674	14333373	852	528.735	82.2303	2.6848	7.9743e-99	1.2234e-97	Up	sp|Q9FJJ5|EB1B_ARATH Microtubule-associated protein RP/EB family member 1B OS=Arabidopsis thaliana GN=EB1B PE=1 SV=1//1.33771e-163
Bra001950	A03	19572078	19575827	2271	13028.1	3229.14	2.0124	8.7028e-99	1.3339e-97	Up	sp|Q9LHF1|LRX4_ARATH Leucine-rich repeat extensin-like protein 4 OS=Arabidopsis thaliana GN=LRX4 PE=2 SV=1//0
Bra029435	A09	17240930	17241457	528	3151.01	1403.4	1.1669	1.1244e-98	1.7218e-97	Up	sp|Q9SZ69|SAP7_ARATH Zinc finger A20 and AN1 domain-containing stress-associated protein 7 OS=Arabidopsis thaliana GN=SAP7 PE=1 SV=1//6.03553e-102
Bra034171	A01	24624106	24625094	390	653.584	124.972	2.3868	1.1394e-98	1.7439e-97	Up	sp|Q9C777|YIPL3_ARATH Protein yippee-like At3g11230 OS=Arabidopsis thaliana GN=At3g11230 PE=2 SV=1//3.53582e-78
Bra032876	A09	23374708	23377191	1830	273.884	6.70737	5.3517	1.1757e-98	1.7987e-97	Up	sp|Q9FZ87|GH317_ARATH Indole-3-acetic acid-amido synthetase GH3.17 OS=Arabidopsis thaliana GN=GH3.17 PE=1 SV=1//0
Bra012939	A03	21438135	21438731	597	1470.78	508.589	1.532	1.391e-98	2.1271e-97	Up	sp|Q9FKG2|EF107_ARATH Ethylene-responsive transcription factor ERF107 OS=Arabidopsis thaliana GN=ERF107 PE=2 SV=1//7.49899e-102
Bra026408	A01	9275940	9298815	3693	4349.93	2050.04	1.0853	1.4278e-98	2.1824e-97	Up	sp|Q7G188|FIMB1_ARATH Fimbrin-1 OS=Arabidopsis thaliana GN=FIM1 PE=1 SV=2//0
Bra011907	A07	13653587	13654045	459	1080.53	318.851	1.7608	1.477e-98	2.2566e-97	Up	-//-
Bra027869	A09	9853122	9857255	2376	1375.26	455.443	1.5944	1.6769e-98	2.5608e-97	Up	sp|Q9DAI6|F135B_MOUSE Protein FAM135B OS=Mus musculus GN=Fam135b PE=2 SV=3//1.00194e-06
Novel00391	A04	501684	503797	1970	214.558	1.34978	7.3125	2.7694e-98	4.2214e-97	Up	cytochrome p450 78a9 [Arabidopsis thaliana]>gi|332646753|gb|AEE80274.1| cytochrome p450 78a9 [Arabidopsis thaliana]
Bra032528	A09	38225862	38229515	2256	3005.33	1331.31	1.1747	2.873e-98	4.3772e-97	Up	sp|Q9C0C7|AMRA1_HUMAN Activating molecule in BECN1-regulated autophagy protein 1 OS=Homo sapiens GN=AMBRA1 PE=1 SV=2//3.10975e-28
Bra027631	A09	7697280	7699837	846	2785.14	1200.65	1.2139	2.8904e-98	4.3997e-97	Up	sp|Q9SE42|RPE1_ORYSJ Ribulose-phosphate 3-epimerase, cytoplasmic isoform OS=Oryza sativa subsp. japonica GN=Os09g0505700 PE=1 SV=1//2.01379e-134
Bra028764	A02	768271	770517	1590	214.671	1.60623	7.0623	3.1283e-98	4.7597e-97	Up	sp|Q9FLC8|C79A2_ARATH Phenylalanine N-monooxygenase OS=Arabidopsis thaliana GN=CYP79A2 PE=1 SV=1//0
Bra003942	A07	19162287	19162788	429	855.852	215.699	1.9883	3.2773e-98	4.9841e-97	Up	-//-
Bra036859	A09	26894435	26895467	609	2564.15	1087.72	1.2372	3.2962e-98	5.0105e-97	Up	sp|Q9SVL6|CRPM2_ARATH Cold-regulated 413 plasma membrane protein 2 OS=Arabidopsis thaliana GN=COR413PM2 PE=2 SV=1//3.53711e-127
Bra037560	A01	21114034	21115261	1062	4670.84	2253.24	1.0517	3.8058e-98	5.78e-97	Up	sp|Q96292|ACT2_ARATH Actin-2 OS=Arabidopsis thaliana GN=ACT2 PE=1 SV=1//0
Bra006293	A03	2896620	2896985	183	341.534	25.0884	3.7669	4.0995e-98	6.2181e-97	Up	-//-
Bra029106	A03	6398330	6400049	513	3878.56	1813.04	1.0971	4.0999e-98	6.2181e-97	Up	sp|Q9FLX7|NDUA5_ARATH Probable NADH dehydrogenase [ubiquinone] 1 alpha subcomplex subunit 5, mitochondrial OS=Arabidopsis thaliana GN=At5g52840 PE=1 SV=1//2.08502e-112
Bra013574	A01	6424265	6424786	522	547.879	91.2543	2.5859	4.1402e-98	6.2764e-97	Up	-//-
Bra036294	A09	771464	774611	1227	2243.26	916.296	1.2917	4.2592e-98	6.4538e-97	Up	sp|O04834|SAR1A_ARATH GTP-binding protein SAR1A OS=Arabidopsis thaliana GN=SAR1A PE=2 SV=1//2.91121e-119
Bra033547	A01	11022357	11024119	915	1786.39	671.359	1.4119	4.4866e-98	6.7953e-97	Up	sp|Q9LSP7|UBC32_ARATH Ubiquitin-conjugating enzyme E2 32 OS=Arabidopsis thaliana GN=UBC32 PE=2 SV=1//1.09578e-135
Bra032942	A02	21712093	21715218	1464	2535.96	1068.26	1.2473	5.1645e-98	7.8184e-97	Up	sp|Q9LX66|HERK_ARATH Receptor-like protein kinase HERK 1 OS=Arabidopsis thaliana GN=HERK1 PE=1 SV=1//1.17124e-38
Bra026749	A09	35264047	35269099	3762	1387.69	461.858	1.5872	5.2578e-98	7.9524e-97	Up	sp|F4I171|MD15A_ARATH Mediator of RNA polymerase II transcription subunit 15a OS=Arabidopsis thaliana GN=MED15A PE=1 SV=1//5.93128e-06
Bra026907	A09	35996403	35997090	444	1671.98	610.812	1.4528	1.3702e-97	2.0658e-96	Up	-//-
Bra025250	A06	21504399	21508094	1029	1873.89	720.666	1.3786	1.4258e-97	2.1487e-96	Up	sp|Q8PSE5|HTPX2_METMA Protease HtpX homolog 2 OS=Methanosarcina mazei (strain ATCC BAA-159 / DSM 3647 / Goe1 / Go1 / JCM 11833 / OCM 88) GN=htpX2 PE=3 SV=1//1.92128e-12
Bra028665	A02	1255515	1257388	1029	2226.84	911.158	1.2892	1.7621e-97	2.6531e-96	Up	sp|P68209|SUCA1_ARATH Succinyl-CoA ligase [ADP-forming] subunit alpha-1, mitochondrial OS=Arabidopsis thaliana GN=At5g08300 PE=1 SV=1//0
Bra019484	A06	12443944	12446041	1440	1654.77	604.785	1.4521	1.8e-97	2.709e-96	Up	sp|Q10137|SEC14_SCHPO Sec14 cytosolic factor OS=Schizosaccharomyces pombe (strain 972 / ATCC 24843) GN=sec14 PE=3 SV=1//1.70978e-09
Bra021477	A01	26649100	26651801	1584	4016.06	1894.61	1.0839	2.2897e-97	3.4397e-96	Up	sp|Q42290|MPPB_ARATH Probable mitochondrial-processing peptidase subunit beta OS=Arabidopsis thaliana GN=At3g02090 PE=2 SV=2//0
Bra003597	A07	17259263	17263568	2277	2430.03	1014.62	1.26	2.6807e-97	4.0235e-96	Up	sp|Q8L831|NUDT3_ARATH Nudix hydrolase 3 OS=Arabidopsis thaliana GN=NUDT3 PE=1 SV=1//0
Bra022441	A05	18385273	18387246	1326	2116.14	842.474	1.3287	3.2784e-97	4.9184e-96	Up	sp|Q9LJN2|MRS23_ARATH Magnesium transporter MRS2-3 OS=Arabidopsis thaliana GN=MRS2-3 PE=2 SV=1//0
Bra007645	A09	31768011	31771316	1800	1381.55	465.652	1.569	4.4545e-97	6.6768e-96	Up	sp|Q6H9I1|ATG1_BOTFU Serine/threonine-protein kinase ATG1 OS=Botryotinia fuckeliana GN=atg1 PE=3 SV=1//5.07351e-70
Bra007589	A09	31430916	31431989	585	1160.51	361.707	1.6819	5.028e-97	7.533e-96	Up	sp|Q9M2D8|Y3126_ARATH Uncharacterized protein At3g61260 OS=Arabidopsis thaliana GN=At3g61260 PE=1 SV=1//3.14491e-70
Bra028794	A02	622834	623805	972	657.488	133.051	2.305	5.5713e-97	8.3394e-96	Up	sp|Q9FYE1|MCA9_ARATH Metacaspase-9 OS=Arabidopsis thaliana GN=AMC9 PE=1 SV=1//0
Bra001019	A03	14420639	14421378	162	712.065	159.291	2.1603	8.157e-97	1.2177e-95	Up	-//-
Bra013561	A01	6363255	6365534	912	960.624	263.973	1.8636	8.6834e-97	1.2957e-95	Up	sp|Q9FEG2|TOM1_ARATH Tobamovirus multiplication protein 1 OS=Arabidopsis thaliana GN=TOM1 PE=1 SV=1//0
Bra007816	A09	32543556	32547182	2925	872.653	226.396	1.9466	9.1865e-97	1.3701e-95	Up	sp|Q8VYJ7|CLPB4_ARATH Chaperone protein ClpB4, mitochondrial OS=Arabidopsis thaliana GN=CLPB4 PE=2 SV=1//0
Bra033622	A06	24902454	24903986	1533	2249.19	916.565	1.2951	9.6806e-97	1.4432e-95	Up	sp|Q9FVS9|C96AF_ARATH Alkane hydroxylase MAH1 OS=Arabidopsis thaliana GN=CYP96A15 PE=2 SV=1//0
Bra034178	A09	1157648	1160267	1533	2890.07	1263.46	1.1937	1.029e-96	1.5333e-95	Up	sp|Q40153|LE14B_LITER LEC14B protein OS=Lithospermum erythrorhizon PE=2 SV=1//0
Bra015007	A07	6602304	6604599	1092	1732.54	647.995	1.4188	1.4216e-96	2.1156e-95	Up	-//-
Bra027373	A05	21307936	21309792	1857	2622.17	1131.52	1.2125	1.5306e-96	2.2768e-95	Up	sp|Q9LZD3|E70A1_ARATH Exocyst complex component EXO70A1 OS=Arabidopsis thaliana GN=EXO70A1 PE=1 SV=1//1.01806e-100
Bra033309	A10	2990098	2993001	1494	1141.62	345.27	1.7253	1.6676e-96	2.4783e-95	Up	sp|O81916|YC22_ARATH Uncharacterized calcium-binding protein At1g02270 OS=Arabidopsis thaliana GN=At1g02270 PE=2 SV=2//0
Bra026474	A09	3166022	3166801	780	2192.9	893.93	1.2946	2.0334e-96	3.0205e-95	Up	-//-
Bra021874	A04	15071402	15074555	2598	2430.23	1016.38	1.2576	2.0574e-96	3.0549e-95	Up	sp|Q8VY10|UBC24_ARATH Probable ubiquitin-conjugating enzyme E2 24 OS=Arabidopsis thaliana GN=UBC24 PE=2 SV=1//0
Bra014748	A04	2773369	2774034	666	337.959	25.629	3.721	2.4193e-96	3.5874e-95	Up	-//-
Bra009941	A06	18841328	18843290	960	2210.49	905.683	1.2873	2.4469e-96	3.6267e-95	Up	sp|O82734|PP18_ARATH Serine/threonine-protein phosphatase PP1 isozyme 8 OS=Arabidopsis thaliana GN=TOPP8 PE=2 SV=3//0
Bra006495	A03	3783818	3789931	2880	13781.1	2642.03	2.383	2.7672e-96	4.0978e-95	Up	sp|Q84XU2|PPP5_ARATH Serine/threonine-protein phosphatase 5 OS=Arabidopsis thaliana GN=PAPP5 PE=1 SV=1//1.00345e-136
Bra023868	A01	19782156	19786096	1737	2803.06	1235.99	1.1813	2.7936e-96	4.1351e-95	Up	sp|Q9LVE0|PTR33_ARATH Protein NRT1/ PTR FAMILY 6.4 OS=Arabidopsis thaliana GN=NPF6.4 PE=1 SV=1//0
Bra018001	A06	9150447	9153798	1617	216.829	2.02265	6.7442	2.9937e-96	4.4274e-95	Up	sp|Q93ZR6|WSD1_ARATH O-acyltransferase WSD1 OS=Arabidopsis thaliana GN=WSD1 PE=2 SV=1//3.51471e-127
Bra033323	A10	2919195	2921378	1368	285.728	8.4931	5.0722	3.2154e-96	4.7531e-95	Up	sp|Q9FZ22|GPAT2_ARATH Probable glycerol-3-phosphate acyltransferase 2 OS=Arabidopsis thaliana GN=GPAT2 PE=2 SV=1//0
Bra011960	A07	13168245	13169746	1002	314.094	19.5888	4.0031	3.2554e-96	4.8101e-95	Up	sp|Q8RXL8|Y1689_ARATH Uncharacterized membrane protein At1g06890 OS=Arabidopsis thaliana GN=At1g06890 PE=1 SV=1//7.96451e-128
Bra031943	A02	26082147	26085268	2061	1270.8	199.184	2.6736	3.6766e-96	5.4252e-95	Up	sp|Q9CAL8|PEK13_ARATH Proline-rich receptor-like protein kinase PERK13 OS=Arabidopsis thaliana GN=PERK13 PE=2 SV=1//1.7634e-75
Bra031944	A02	26074615	26080084	2766	274.86	12.6465	4.4419	1.0389e-95	1.529e-94	Up	sp|Q9LVP1|TOP3A_ARATH DNA topoisomerase 3-alpha OS=Arabidopsis thaliana GN=TOP3A PE=1 SV=1//0
Bra030568	A08	20513098	20515699	1860	4631.75	2235.41	1.051	1.1628e-95	1.7098e-94	Up	sp|Q96524|CRY2_ARATH Cryptochrome-2 OS=Arabidopsis thaliana GN=CRY2 PE=1 SV=2//0
Bra032782	A04	4962259	4963651	558	848.514	142.457	2.5744	1.3402e-95	1.9689e-94	Up	sp|Q9ZS51|PMP22_ARATH Peroxisomal membrane protein PMP22 OS=Arabidopsis thaliana GN=PMP22 PE=1 SV=1//1.45337e-72
Bra032690	A04	5816180	5817211	1032	1241.34	398.076	1.6408	1.375e-95	2.0192e-94	Up	sp|Q5ZIK6|BSDC1_CHICK BSD domain-containing protein 1 OS=Gallus gallus GN=BSDC1 PE=2 SV=1//4.89958e-19
Bra038769	A03	24199166	24199567	402	1016.55	299.746	1.7619	1.3967e-95	2.0501e-94	Up	-//-
Bra023497	A02	2594468	2596775	1299	917.086	244.026	1.91	1.5505e-95	2.2737e-94	Up	sp|Q9LFQ9|E2FD_ARATH E2F transcription factor-like E2FD OS=Arabidopsis thaliana GN=E2FD PE=1 SV=1//1.44377e-144
Bra017303	A04	15563674	15565064	1005	4145.09	1990.08	1.0586	1.636e-95	2.3982e-94	Up	sp|Q9ZQP1|DSP8_ARATH Putative dual specificity protein phosphatase DSP8 OS=Arabidopsis thaliana GN=DSP8 PE=2 SV=2//0
Bra030729	A08	19845382	19846556	423	1377.11	468.308	1.5561	1.7821e-95	2.6111e-94	Up	sp|Q941A6|SDH6_ARATH Succinate dehydrogenase subunit 6, mitochondrial OS=Arabidopsis thaliana GN=SDH6 PE=1 SV=1//2.38521e-55
Bra008218	A02	12888684	12890803	1341	322.717	22.8348	3.821	1.8179e-95	2.6623e-94	Up	-//-
Bra018950	A06	1054638	1058275	2442	1006.3	286.608	1.8119	1.8795e-95	2.7514e-94	Up	sp|Q9GL72|RNZ2_PANTR Zinc phosphodiesterase ELAC protein 2 OS=Pan troglodytes GN=ELAC2 PE=2 SV=1//1.5045e-85
Bra003457	A07	16571874	16573223	1350	4156.06	1482.44	1.4872	1.8809e-95	2.7522e-94	Up	sp|Q9ZRP7|SLD1_ARATH Delta(8)-fatty-acid desaturase 1 OS=Arabidopsis thaliana GN=SLD1 PE=1 SV=1//0
Bra006933	A09	27822418	27823626	441	5085.43	2511.72	1.0177	3.3362e-95	4.8625e-94	Up	sp|Q9SVD7|UEV1D_ARATH Ubiquitin-conjugating enzyme E2 variant 1D OS=Arabidopsis thaliana GN=UEV1D PE=1 SV=1//3.7437e-99
Bra016498	A08	17995670	17998339	1179	934.13	256.597	1.8641	3.5121e-95	5.1166e-94	Up	sp|Q9SBK6|JMT_BRARP Jasmonate O-methyltransferase OS=Brassica rapa subsp. pekinensis GN=JMT PE=1 SV=1//0
Novel00875	A09	23922834	23926462	2491	2036	812.221	1.3258	4.3285e-95	6.3033e-94	Up	PREDICTED: putative protein tag-278 [Brassica rapa]
Bra021539	A01	23861654	23862990	672	1814.69	695.922	1.3827	4.4294e-95	6.4473e-94	Up	sp|Q8NHS0|DNJB8_HUMAN DnaJ homolog subfamily B member 8 OS=Homo sapiens GN=DNAJB8 PE=1 SV=1//1.2054e-14
Bra000163	A03	9670745	9672374	795	4958.43	2435.99	1.0254	4.6182e-95	6.7192e-94	Up	sp|O04209|CLC2_ARATH Clathrin light chain 2 OS=Arabidopsis thaliana GN=CLC2 PE=1 SV=1//2.48542e-138
Bra011556	A01	1694252	1695107	495	3721.03	1746.42	1.0913	4.6432e-95	6.7527e-94	Up	sp|P0DH94|VATL5_ARATH V-type proton ATPase subunit c5 OS=Arabidopsis thaliana GN=VHA-c5 PE=2 SV=1//1.74039e-73
Bra032246	A05	12512613	12517026	1341	1098.85	333.03	1.7223	5.3474e-95	7.7733e-94	Up	sp|Q94C40|CIPKH_ARATH CBL-interacting serine/threonine-protein kinase 17 OS=Arabidopsis thaliana GN=CIPK17 PE=1 SV=1//0
Bra000471	A03	11285396	11286292	897	720.61	164.22	2.1336	6.5346e-95	9.4784e-94	Up	sp|O82383|U71D1_ARATH UDP-glycosyltransferase 71D1 OS=Arabidopsis thaliana GN=UGT71D1 PE=2 SV=1//7.17982e-176
Bra002861	A10	7140815	7142845	1956	1711.2	646.564	1.4041	7.8778e-95	1.1422e-93	Up	sp|D3ZXD8|TM245_RAT Transmembrane protein 245 OS=Rattus norvegicus GN=Tmem245 PE=3 SV=1//1.91425e-14
Bra035025	A07	25128719	25133489	2826	1983.81	791.606	1.3254	9.2398e-95	1.3391e-93	Up	sp|Q9M9E8|FB92_ARATH F-box protein At1g78280 OS=Arabidopsis thaliana GN=At1g78280 PE=2 SV=3//0
Bra001177	A03	15158432	15163524	2091	3444.08	1593.13	1.1123	1.7367e-94	2.5136e-93	Up	sp|Q8LPS1|LACS6_ARATH Long chain acyl-CoA synthetase 6, peroxisomal OS=Arabidopsis thaliana GN=LACS6 PE=1 SV=1//0
Bra007934	A02	10960844	10962296	579	2110.71	504.987	2.0634	2.0322e-94	2.9388e-93	Up	sp|Q9CAB7|PXG4_ARATH Probable peroxygenase 4 OS=Arabidopsis thaliana GN=PXG4 PE=1 SV=1//1.39898e-119
Bra014965	A07	7028067	7029628	720	1164.18	365.788	1.6702	4.0616e-94	5.8658e-93	Up	sp|Q9ZT66|E134_MAIZE Endo-1,3;1,4-beta-D-glucanase OS=Zea mays PE=1 SV=1//2.14272e-41
Bra015782	A07	24163867	24166076	900	2212.5	910.937	1.2803	5.2007e-94	7.5076e-93	Up	sp|Q8VYI3|ECH2_ARATH Enoyl-CoA hydratase 2, peroxisomal OS=Arabidopsis thaliana GN=ECH2 PE=1 SV=1//0
Bra006108	A03	2051045	2052168	624	2192.81	901.305	1.2827	6.2143e-94	8.9592e-93	Up	-//-
Bra010626	A08	14892368	14894468	1041	821.069	209.148	1.973	6.4079e-94	9.2343e-93	Up	sp|Q02971|CADH7_ARATH Cinnamyl alcohol dehydrogenase 7 OS=Arabidopsis thaliana GN=CAD7 PE=1 SV=2//0
Bra015483	A10	1041630	1042889	588	1502.81	537.047	1.4845	6.6383e-94	9.5621e-93	Up	-//-
Bra006372	A03	3237223	3239038	831	1400.74	487.866	1.5216	6.6452e-94	9.5679e-93	Up	sp|Q39233|SYP21_ARATH Syntaxin-21 OS=Arabidopsis thaliana GN=SYP21 PE=1 SV=1//1.30796e-93
Bra039706	A08	6565688	6567218	1059	3790.92	1790.59	1.0821	8.1644e-94	1.175e-92	Up	sp|Q5XF36|KMS1_ARATH Vacuole membrane protein KMS1 OS=Arabidopsis thaliana GN=KMS1 PE=1 SV=1//0
Bra038412	A08	9062641	9066689	669	2239.12	931.226	1.2657	1.0223e-93	1.4693e-92	Up	sp|Q8GY89|SRX_ARATH Sulfiredoxin, chloroplastic/mitochondrial OS=Arabidopsis thaliana GN=SRX PE=1 SV=1//2.75891e-52
Bra023663	A02	3372454	3372753	300	523.043	86.1791	2.6015	1.1345e-93	1.6293e-92	Up	sp|Q9FJF9|SAU21_ARATH Auxin-responsive protein SAUR21 OS=Arabidopsis thaliana GN=SAUR21 PE=2 SV=1//3.93379e-50
Bra039160	A05	25066987	25069800	2463	2176.34	895.487	1.2812	1.3052e-93	1.8736e-92	Up	sp|Q9S823|LNG2_ARATH Protein LONGIFOLIA 2 OS=Arabidopsis thaliana GN=LNG2 PE=1 SV=1//0
Bra018529	A02	15893971	15895043	981	2296.64	969.464	1.2443	1.6309e-93	2.3401e-92	Up	sp|Q9SY00|WDR5B_ARATH COMPASS-like H3K4 histone methylase component WDR5B OS=Arabidopsis thaliana GN=WDR5B PE=1 SV=1//0
Bra031631	A09	37245845	37247468	1248	4221.51	2040.41	1.0489	2.0724e-93	2.971e-92	Up	sp|Q9SJE2|FATB_ARATH Palmitoyl-acyl carrier protein thioesterase, chloroplastic OS=Arabidopsis thaliana GN=FATB PE=1 SV=1//0
Bra021999	A02	18016874	18020051	2094	2379.97	1009.03	1.238	2.1018e-93	3.0119e-92	Up	sp|Q94CD5|ATG7_ARATH Ubiquitin-like modifier-activating enzyme atg7 OS=Arabidopsis thaliana GN=ATG7 PE=1 SV=1//0
Bra034501	Scaffold000096	515957	516592	636	487.858	57.3539	3.0885	2.3229e-93	3.3258e-92	Up	-//-
Bra039170	A05	25007676	25009762	753	1460.94	520.681	1.4884	3.2914e-93	4.7084e-92	Up	sp|P29384|SEP2_ARATH Developmental protein SEPALLATA 2 OS=Arabidopsis thaliana GN=SEP2 PE=1 SV=1//3.80603e-171
Bra014522	A04	1214363	1216545	1260	1699.68	642.934	1.4025	3.466e-93	4.9561e-92	Up	sp|Q9M1Y0|ATG4B_ARATH Cysteine protease ATG4b OS=Arabidopsis thaliana GN=ATG4B PE=1 SV=1//0
Bra023291	A09	19924584	19926389	1005	4525.35	2219.57	1.0278	4.3152e-93	6.1652e-92	Up	sp|Q9LPI5|CID11_ARATH Polyadenylate-binding protein-interacting protein 11 OS=Arabidopsis thaliana GN=CID11 PE=2 SV=1//0
Bra024999	A06	23546696	23548498	1098	2586.08	1117.39	1.2106	5.1458e-93	7.3486e-92	Up	sp|Q9FIQ0|AGD9_ARATH Probable ADP-ribosylation factor GTPase-activating protein AGD9 OS=Arabidopsis thaliana GN=AGD9 PE=1 SV=1//0
Bra038649	A06	15010183	15012047	1308	2425.36	1038.09	1.2243	5.7782e-93	8.2482e-92	Up	sp|A4YGN0|SUCD_METS5 Succinate-semialdehyde dehydrogenase (acetylating) OS=Metallosphaera sedula (strain ATCC 51363 / DSM 5348) GN=Msed_1424 PE=1 SV=1//8.31321e-76
Bra025863	A06	8261360	8265347	3096	4213.4	2034.15	1.0506	5.8909e-93	8.4055e-92	Up	sp|Q8RY95|SPL14_ARATH Squamosa promoter-binding-like protein 14 OS=Arabidopsis thaliana GN=SPL14 PE=2 SV=3//0
Bra022001	A02	18027466	18028352	666	774.402	136.77	2.5013	6.006e-93	8.566e-92	Up	sp|Q8LET2|NUD11_ARATH Nudix hydrolase 11 OS=Arabidopsis thaliana GN=NUDT11 PE=1 SV=2//2.54066e-122
Bra019357	A03	24751853	24754052	1353	478.22	59.1709	3.0147	6.8018e-93	9.6844e-92	Up	sp|Q8LJW1|ACR7_ARATH ACT domain-containing protein ACR7 OS=Arabidopsis thaliana GN=ACR7 PE=2 SV=1//0
Bra036309	A09	688002	689095	567	1248.03	415.829	1.5856	7.0307e-93	1.0006e-91	Up	-//-
Novel00812	A08	12938109	12940443	1521	284.179	11.009	4.69	8.1974e-93	1.1662e-91	Up	PREDICTED: putative ribonuclease H protein At1g65750 [Brassica rapa]
Bra026112	A06	5745460	5750666	3363	2633	1156.48	1.187	9.4798e-93	1.348e-91	Up	sp|Q94AI7|TPL_ARATH Protein TOPLESS OS=Arabidopsis thaliana GN=TPL PE=1 SV=1//0
Bra021504	A01	24089353	24089901	549	1706.47	651.734	1.3887	9.5863e-93	1.3626e-91	Up	sp|Q9LIC7|PR1F4_ARATH PRA1 family protein F4 OS=Arabidopsis thaliana GN=PRA1F4 PE=2 SV=1//1.59914e-70
Bra020806	A08	11226598	11229201	1524	2235.77	937.577	1.2538	9.7574e-93	1.3858e-91	Up	sp|Q944A7|Y4523_ARATH Probable serine/threonine-protein kinase At4g35230 OS=Arabidopsis thaliana GN=At4g35230 PE=1 SV=1//0
Novel00311	A03	1818441	1819093	429	996.925	279.225	1.8361	9.7582e-93	1.3858e-91	Up	PREDICTED: kinesin-like protein KCA1 isoform X1 [Brassica rapa]
Bra036470	A07	192429	195601	1266	3586.89	1687.19	1.0881	1.3201e-92	1.8723e-91	Up	sp|O82662|SUCB_ARATH Succinyl-CoA ligase [ADP-forming] subunit beta, mitochondrial OS=Arabidopsis thaliana GN=At2g20420 PE=1 SV=1//0
Bra000190	A03	9820081	9821790	1425	998.304	248.968	2.0035	1.4967e-92	2.1219e-91	Up	sp|Q5XVC7|Y2048_ARATH WEB family protein At2g40480 OS=Arabidopsis thaliana GN=At2g40480 PE=2 SV=1//0
Bra005020	A05	3001698	3002723	1026	886.594	244.738	1.857	1.566e-92	2.2192e-91	Up	sp|P0CH30|RING1_GOSHI E3 ubiquitin-protein ligase RING1 OS=Gossypium hirsutum GN=RING1 PE=1 SV=1//3.51413e-29
Bra003357	A07	16070257	16073779	1602	2383.53	1021.37	1.2226	1.7531e-92	2.4822e-91	Up	sp|Q8L4B0|GAUTF_ARATH Probable galacturonosyltransferase 15 OS=Arabidopsis thaliana GN=GAUT15 PE=2 SV=1//0
Bra018985	A06	900458	902911	1842	259.35	2.45874	6.7208	1.9323e-92	2.7348e-91	Up	-//-
Bra009763	A06	17692870	17693854	777	454.951	58.6892	2.9545	2.1209e-92	3.0005e-91	Up	sp|Q8LEV7|6PGL3_ARATH Probable 6-phosphogluconolactonase 3 OS=Arabidopsis thaliana GN=At5g24420 PE=2 SV=2//2.18336e-141
Bra038170	Scaffold000140	321747	322891	465	4561.42	2230.29	1.0323	2.8785e-92	4.0654e-91	Up	sp|Q6P642|DNJB6_XENTR DnaJ homolog subfamily B member 6 OS=Xenopus tropicalis GN=dnajb6 PE=2 SV=1//3.19224e-18
Bra004804	A05	1894119	1896095	1824	3004.37	1364.56	1.1386	5.1427e-92	7.2569e-91	Up	sp|Q9M1Y3|SKI35_ARATH Ankyrin repeat protein SKIP35 OS=Arabidopsis thaliana GN=SKIP35 PE=1 SV=1//0
Bra009520	A10	15870659	15871736	609	3077.04	1398.08	1.1381	6.4249e-92	9.0586e-91	Up	-//-
Bra025866	A06	8294476	8295114	639	686.741	152.332	2.1726	8.4003e-92	1.1839e-90	Up	-//-
Bra003263	A07	15538242	15540169	1113	534.824	93.1845	2.5209	9.4785e-92	1.3353e-90	Up	sp|Q9M1J6|SSL9_ARATH Protein STRICTOSIDINE SYNTHASE-LIKE 9 OS=Arabidopsis thaliana GN=SSL9 PE=2 SV=1//0
Bra021682	A04	13937895	13940575	1281	2859.76	1283.56	1.1557	9.5267e-92	1.3415e-90	Up	sp|P46643|AAT1_ARATH Aspartate aminotransferase, mitochondrial OS=Arabidopsis thaliana GN=ASP1 PE=1 SV=1//0
Bra028941	A03	5526115	5528862	2262	1719.59	650.621	1.4022	1.26e-91	1.7728e-90	Up	-//-
Bra020562	A02	24015367	24022807	3294	1614.63	612.989	1.3973	1.328e-91	1.8668e-90	Up	sp|P93655|LONM1_ARATH Lon protease homolog 1, mitochondrial OS=Arabidopsis thaliana GN=LON1 PE=1 SV=2//0
Bra031385	A09	25981285	25984054	873	515.428	84.9581	2.6009	1.5756e-91	2.2139e-90	Up	sp|Q9M1S3|ARP1_ARATH Probable RNA-binding protein ARP1 OS=Arabidopsis thaliana GN=ARP1 PE=2 SV=1//3.79364e-31
Bra031444	A01	17229837	17231833	1413	331.529	27.1013	3.6127	2.6528e-91	3.7229e-90	Up	-//-
Bra020855	A08	10872716	10873991	495	3634.16	1725.28	1.0748	3.1771e-91	4.4549e-90	Up	sp|O49627|ISU1_ARATH Iron-sulfur cluster assembly protein 1 OS=Arabidopsis thaliana GN=ISU1 PE=2 SV=1//3.51206e-112
Novel00721	A07	12698997	12704639	3096	2088.46	858.282	1.2829	6.0033e-91	8.4e-90	Up	PREDICTED: protein argonaute 4-like [Brassica rapa]
Bra034346	A04	12412114	12414922	1542	2544.34	1119.24	1.1848	6.026e-91	8.4283e-90	Up	sp|Q9XIN8|FB119_ARATH F-box protein At2g27310 OS=Arabidopsis thaliana GN=At2g27310 PE=2 SV=1//1.17346e-134
Bra016565	A08	18309642	18310771	681	1085.8	197.344	2.46	6.5676e-91	9.178e-90	Up	sp|Q0WQN4|RAA6B_ARATH Ras-related protein RABA6b OS=Arabidopsis thaliana GN=RABA6B PE=2 SV=2//2.7798e-140
Bra039832	Scaffold000178	125069	127056	1773	369.282	2.56327	7.1706	7.5388e-91	1.0526e-89	Up	sp|O82333|GH31_ARATH Probable indole-3-acetic acid-amido synthetase GH3.1 OS=Arabidopsis thaliana GN=GH3.1 PE=2 SV=1//0
Bra027093	A09	8836196	8838401	876	1383.88	495.267	1.4824	8.5887e-91	1.1987e-89	Up	sp|Q9M5P2|SCAM3_ARATH Secretory carrier-associated membrane protein 3 OS=Arabidopsis thaliana GN=SCAMP3 PE=1 SV=1//2.7849e-153
Bra014305	A08	1811539	1815091	1509	2457.91	1068.83	1.2014	9.1503e-91	1.2766e-89	Up	sp|Q9ZU25|MPPA1_ARATH Probable mitochondrial-processing peptidase subunit alpha-1 OS=Arabidopsis thaliana GN=At1g51980 PE=2 SV=1//0
Bra008518	A02	15145246	15145626	381	612.436	124.534	2.298	1.4091e-90	1.9625e-89	Up	sp|Q9SUS4|RHA1A_ARATH RING-H2 zinc finger protein RHA1a OS=Arabidopsis thaliana GN=RHA1A PE=2 SV=1//6.79677e-16
Bra011778	A01	596037	598492	1845	1154.52	371.948	1.6341	1.473e-90	2.049e-89	Up	sp|B5X4Z4|NAGS2_ARATH Probable amino-acid acetyltransferase NAGS2, chloroplastic OS=Arabidopsis thaliana GN=NAGS2 PE=2 SV=1//0
Bra032692	A04	5797800	5798585	786	766.405	194.434	1.9788	1.497e-90	2.0807e-89	Up	sp|Q0WNW4|MYOB3_ARATH Myosin-binding protein 3 OS=Arabidopsis thaliana GN=MYOB3 PE=1 SV=1//2.17369e-09
Bra023662	A02	3371205	3371483	192	322.972	25.1988	3.68	1.6568e-90	2.3019e-89	Up	sp|Q9FJF9|SAU21_ARATH Auxin-responsive protein SAUR21 OS=Arabidopsis thaliana GN=SAUR21 PE=2 SV=1//1.98737e-25
Bra011116	A01	3820401	3821009	369	2854.34	923.758	1.6276	1.6608e-90	2.3063e-89	Up	-//-
Bra015433	A10	1323738	1325150	1107	287.989	17.2919	4.0578	2.4786e-90	3.4377e-89	Up	-//-
Bra039214	A09	32970845	32972526	1011	4816.47	2290.63	1.0722	2.4799e-90	3.4381e-89	Up	sp|O64823|MCU2_ARATH Calcium uniporter protein 2, mitochondrial OS=Arabidopsis thaliana GN=At2g23790 PE=2 SV=1//0
Bra017931	A06	8636664	8639678	2244	717.667	174.129	2.0432	4.1145e-90	5.6854e-89	Up	sp|Q8H1D6|RBK1_ARATH Receptor-like cytosolic serine/threonine-protein kinase RBK1 OS=Arabidopsis thaliana GN=RBK1 PE=1 SV=1//2.72206e-76
Bra023365	A02	1991817	1992193	306	605.839	123.072	2.2994	7.3329e-90	1.0095e-88	Up	sp|Q945Q1|CYT1_ARATH Cysteine proteinase inhibitor 1 OS=Arabidopsis thaliana GN=CYS1 PE=1 SV=2//2.08158e-60
Bra024966	A06	23371313	23371981	534	1015.06	307.597	1.7224	7.77e-90	1.0692e-88	Up	-//-
Bra004110	A07	20177770	20179088	552	936.318	269.193	1.7984	9.6638e-90	1.3293e-88	Up	sp|O80800|ACPM2_ARATH Acyl carrier protein 2, mitochondrial OS=Arabidopsis thaliana GN=MTACP2 PE=1 SV=1//4.95389e-63
Bra035734	A10	4216093	4217600	840	1420.38	518.127	1.4549	9.7841e-90	1.3453e-88	Up	sp|Q9W6I0|UQCC1_XENLA Ubiquinol-cytochrome-c reductase complex assembly factor 1 OS=Xenopus laevis GN=uqcc1 PE=2 SV=1//2.54451e-12
Bra013655	A01	6895383	6897419	1416	1234.91	417.347	1.5651	9.7935e-90	1.346e-88	Up	sp|Q8L3Z8|FZR2_ARATH Protein FIZZY-RELATED 2 OS=Arabidopsis thaliana GN=FZR2 PE=1 SV=1//0
Bra003594	A07	17247186	17248230	660	1016.45	305.372	1.7349	1.0482e-89	1.4388e-88	Up	-//-
Bra028685	A02	1176426	1177643	945	1954.02	540.763	1.8534	1.1084e-89	1.5195e-88	Up	sp|Q9FLJ2|NC100_ARATH NAC domain-containing protein 100 OS=Arabidopsis thaliana GN=NAC100 PE=2 SV=1//9.63285e-174
Bra005808	A03	738549	739334	468	1790.2	707.293	1.3397	1.2958e-89	1.7758e-88	Up	sp|Q9LZ78|SIM_ARATH Cyclin-dependent protein kinase inhibitor SIM OS=Arabidopsis thaliana GN=SIM PE=1 SV=1//1.81761e-15
Bra036327	A09	558438	560829	1278	2786.93	1154.67	1.2712	1.5475e-89	2.1163e-88	Up	sp|Q9M126|NAC69_ARATH NAC domain-containing protein 69 OS=Arabidopsis thaliana GN=NAC69 PE=2 SV=1//1.13934e-136
Bra017744	A03	30219214	30219699	486	4366.7	1630.28	1.4214	1.9442e-89	2.6566e-88	Up	sp|Q9FYB5|DNJ11_ARATH Chaperone protein dnaJ 11, chloroplastic OS=Arabidopsis thaliana GN=ATJ11 PE=1 SV=2//9.29514e-72
Bra027528	A09	11537972	11540653	1437	1565.54	587.584	1.4138	2.1532e-89	2.9411e-88	Up	sp|P42158|KC1D_ARATH Casein kinase I isoform delta-like OS=Arabidopsis thaliana GN=At4g26100 PE=2 SV=2//0
Bra021480	A01	26655675	26657497	1362	2473.74	1072.91	1.2052	3.0306e-89	4.1378e-88	Up	-//-
Bra017222	A04	16043764	16044882	756	874.855	235.83	1.8913	5.5514e-89	7.558e-88	Up	sp|P25818|TIP11_ARATH Aquaporin TIP1-1 OS=Arabidopsis thaliana GN=TIP1-1 PE=1 SV=1//4.41004e-155
Bra037905	A09	15944900	15945211	312	974.35	290.849	1.7442	7.9568e-89	1.0828e-87	Up	sp|Q9S7A3|MOC2A_ARATH Molybdopterin synthase sulfur carrier subunit OS=Arabidopsis thaliana GN=At4g10100 PE=2 SV=1//3.02754e-55
Bra014553	A04	1425221	1428280	1407	765.218	195.57	1.9682	8.3444e-89	1.1347e-87	Up	sp|Q2MHE4|HT1_ARATH Serine/threonine-protein kinase HT1 OS=Arabidopsis thaliana GN=HT1 PE=1 SV=1//2.51101e-41
Bra006489	A03	3761458	3763426	1212	1149.85	379.104	1.6008	1.3905e-88	1.8869e-87	Up	sp|Q8L765|BPM1_ARATH BTB/POZ and MATH domain-containing protein 1 OS=Arabidopsis thaliana GN=BPM1 PE=1 SV=1//0
Bra010980	A08	16611180	16613028	837	1057.95	328.531	1.6872	1.5162e-88	2.0558e-87	Up	sp|Q42565|ASB1_ARATH Anthranilate synthase beta subunit 1, chloroplastic OS=Arabidopsis thaliana GN=ASB1 PE=1 SV=1//1.67501e-177
Bra020885	A08	10653453	10653922	207	3445.3	1644.08	1.0674	1.6405e-88	2.2225e-87	Up	-//-
Bra015639	A07	24898197	24898945	465	4327.05	2154.96	1.0057	1.6923e-88	2.2918e-87	Up	-//-
Bra000283	A03	10351025	10352836	1242	1615.44	616.042	1.3908	1.9439e-88	2.6293e-87	Up	sp|Q8W2F3|PIF4_ARATH Transcription factor PIF4 OS=Arabidopsis thaliana GN=PIF4 PE=1 SV=1//3.12877e-177
Bra006949	A09	27953772	27954302	531	1680.86	663.056	1.342	2.8771e-88	3.8821e-87	Up	sp|Q9SJM6|SAP4_ARATH Zinc finger A20 and AN1 domain-containing stress-associated protein 4 OS=Arabidopsis thaliana GN=SAP4 PE=1 SV=1//3.18028e-81
Bra040079	A08	12296261	12297207	369	3520.88	1599.63	1.1382	2.8816e-88	3.8865e-87	Up	sp|Q9SUU5|QCR71_ARATH Cytochrome b-c1 complex subunit 7-1 OS=Arabidopsis thaliana GN=QCR7-1 PE=1 SV=1//5.75991e-77
Bra036813	A09	27165321	27167988	1500	3805.68	1853.26	1.0381	3.4015e-88	4.5767e-87	Up	sp|Q9SD12|P2C46_ARATH Probable protein phosphatase 2C 46 OS=Arabidopsis thaliana GN=At3g51370 PE=2 SV=1//0
Bra027917	A09	10265030	10265567	312	1297.33	455.303	1.5106	3.5821e-88	4.8176e-87	Up	-//-
Bra025033	A06	23749628	23751863	1434	3535.26	1690.72	1.0642	3.9068e-88	5.2523e-87	Up	sp|Q9FNK4|OAT_ARATH Ornithine aminotransferase, mitochondrial OS=Arabidopsis thaliana GN=DELTA-OAT PE=1 SV=1//0
Bra004263	A07	20983866	20985734	1113	1297.71	456.719	1.5066	4.6657e-88	6.2699e-87	Up	sp|Q9FXE5|FUCO3_ARATH Alpha-L-fucosidase 3 OS=Arabidopsis thaliana GN=FXG1 PE=2 SV=1//0
Bra039275	A04	18901983	18902522	540	349.033	32.5749	3.4215	7.6635e-88	1.0286e-86	Up	-//-
Bra040398	Scaffold000203	23309	24845	696	4187.03	2054.73	1.027	7.9545e-88	1.0672e-86	Up	sp|O24407|IAA16_ARATH Auxin-responsive protein IAA16 OS=Arabidopsis thaliana GN=IAA16 PE=1 SV=1//8.25905e-135
Bra019666	A06	5119025	5120332	1308	1156.03	383.038	1.5936	1.1434e-87	1.5323e-86	Up	sp|Q9M9T4|PKS2_ARATH Protein PHYTOCHROME KINASE SUBSTRATE 2 OS=Arabidopsis thaliana GN=PKS2 PE=1 SV=1//1.88419e-167
Bra032511	A09	38140560	38143297	1404	2725.56	1231.6	1.146	1.1811e-87	1.5821e-86	Up	sp|P42158|KC1D_ARATH Casein kinase I isoform delta-like OS=Arabidopsis thaliana GN=At4g26100 PE=2 SV=2//2.06064e-173
Bra011003	A08	16775776	16777669	1611	216.236	5.03177	5.4254	1.6642e-87	2.2266e-86	Up	sp|Q9SK96|PTR10_ARATH Protein NRT1/ PTR FAMILY 5.16 OS=Arabidopsis thaliana GN=NPF5.16 PE=2 SV=1//0
Bra022631	A02	7393392	7395456	1068	1025.26	316.522	1.6956	2.2162e-87	2.9591e-86	Up	sp|Q94BN2|SPSY_ARATH Spermine synthase OS=Arabidopsis thaliana GN=SPMS PE=1 SV=1//0
Bra000091	A03	9238397	9239801	960	377.877	30.393	3.6361	2.8066e-87	3.7444e-86	Up	sp|Q9SE45|ANXD3_ARATH Annexin D3 OS=Arabidopsis thaliana GN=ANN3 PE=2 SV=2//0
Bra029505	A09	17850361	17852000	1374	2071.62	868.503	1.2542	3.3562e-87	4.4722e-86	Up	sp|P92979|APR1_ARATH 5&apos;-adenylylsulfate reductase 1, chloroplastic OS=Arabidopsis thaliana GN=APR1 PE=1 SV=2//0
Bra027004	A09	7919918	7922722	2094	1400.09	511.742	1.452	6.2459e-87	8.3063e-86	Up	sp|Q2V4F9|SPXM1_ARATH SPX domain-containing membrane protein At1g63010 OS=Arabidopsis thaliana GN=At1g63010 PE=2 SV=1//0
Bra005644	A05	6711912	6712650	390	589.212	121.179	2.2816	6.9233e-87	9.2034e-86	Up	sp|Q9LT67|BH113_ARATH Transcription factor bHLH113 OS=Arabidopsis thaliana GN=BHLH113 PE=2 SV=1//1.94194e-30
Bra022192	A05	19903333	19907237	3579	4146.15	2064.29	1.0061	7.0128e-87	9.3186e-86	Up	sp|P14713|PHYB_ARATH Phytochrome B OS=Arabidopsis thaliana GN=PHYB PE=1 SV=1//0
Bra007870	A02	10448734	10451236	1860	512.371	90.9265	2.4944	7.5609e-87	1.0043e-85	Up	-//-
Bra016954	A04	17519176	17520498	1323	1399.29	514.436	1.4436	7.6244e-87	1.0123e-85	Up	sp|O80678|UBA2B_ARATH UBP1-associated protein 2B OS=Arabidopsis thaliana GN=UBA2B PE=2 SV=1//1.31001e-158
Bra029509	A09	17869079	17869972	363	1407.07	414.882	1.7619	1.0517e-86	1.3931e-85	Up	sp|Q8LEM4|ATG8A_ARATH Autophagy-related protein 8a OS=Arabidopsis thaliana GN=ATG8A PE=1 SV=2//6.68479e-77
Bra035000	Scaffold000100	764892	769112	2736	1607.39	619.846	1.3747	1.1628e-86	1.5396e-85	Up	sp|Q0WPH8|NEK5_ARATH Serine/threonine-protein kinase Nek5 OS=Arabidopsis thaliana GN=NEK5 PE=1 SV=1//0
Bra033054	A02	22448794	22451365	1056	3939.8	1932.01	1.028	1.5012e-86	1.9838e-85	Up	sp|Q9LJI5|VA0D1_ARATH V-type proton ATPase subunit d1 OS=Arabidopsis thaliana GN=VHA-d1 PE=2 SV=1//0
Bra032411	A09	21712976	21716392	1689	1901.63	775.174	1.2946	2.0751e-86	2.7388e-85	Up	sp|Q6TGC6|CBK1_PNECA Serine/threonine-protein kinase CBK1 OS=Pneumocystis carinii GN=CBK1 PE=2 SV=1//7.50088e-146
Bra011175	A01	3475850	3476608	759	323.244	6.89848	5.5502	2.5181e-86	3.3209e-85	Up	-//-
Bra000633	A03	12168182	12169443	1179	1424.52	528.994	1.4292	2.5273e-86	3.3317e-85	Up	sp|Q84WW1|FB140_ARATH F-box protein At3g12350 OS=Arabidopsis thaliana GN=At3g12350 PE=2 SV=1//0
Bra026521	A02	20833399	20834205	807	1306.53	466.705	1.4852	2.5291e-86	3.3327e-85	Up	-//-
Bra022171	A05	20035271	20039862	2541	2610.75	1169.45	1.1586	3.716e-86	4.8929e-85	Up	sp|Q940B8|KIN13_ARATH Kinesin-13A OS=Arabidopsis thaliana GN=KINESIN-13A PE=1 SV=1//3.18054e-74
Bra025179	A06	21849912	21851404	1425	2318.4	1012.48	1.1952	4.0892e-86	5.38e-85	Up	sp|Q9ZQY6|2A5D_ARATH Serine/threonine protein phosphatase 2A 55 kDa regulatory subunit B&apos; delta isoform OS=Arabidopsis thaliana GN=B&apos;DELTA PE=1 SV=1//0
Bra026495	A09	3253665	3259096	2091	1321.31	471.892	1.4854	4.3004e-86	5.6534e-85	Up	-//-
Bra017950	A06	8739102	8739507	324	2301.27	869.243	1.4046	5.2441e-86	6.8913e-85	Up	sp|Q9CAQ2|Y1754_ARATH Acetyltransferase At1g77540 OS=Arabidopsis thaliana GN=At1g77540 PE=1 SV=2//1.37288e-44
Bra034212	A09	1310393	1311118	726	676.173	159.55	2.0834	6.1442e-86	8.0678e-85	Up	sp|O64425|RMA1_ARATH E3 ubiquitin-protein ligase RMA1 OS=Arabidopsis thaliana GN=RMA1 PE=1 SV=1//5.02753e-123
Bra003891	A07	18871196	18872968	1515	3935.93	1934.93	1.0244	8.2618e-86	1.084e-84	Up	sp|Q56Z59|PATL3_ARATH Patellin-3 OS=Arabidopsis thaliana GN=PATL3 PE=1 SV=2//0
Bra015801	A07	24080656	24081512	486	2019.13	854.976	1.2398	9.2845e-86	1.2172e-84	Up	sp|Q39255|SKP1A_ARATH SKP1-like protein 1A OS=Arabidopsis thaliana GN=SKP1A PE=1 SV=1//1.14155e-81
Novel00453	A04	9788104	9790304	1147	3462.24	1664.32	1.0568	1.0921e-85	1.4312e-84	Up	PREDICTED: probable ATP synthase 24 kDa subunit, mitochondrial [Brassica rapa]
Bra027820	A09	9443781	9444502	534	1092.59	357.453	1.6119	1.1092e-85	1.453e-84	Up	-//-
Bra024636	A09	25117946	25120506	1299	1662.77	647.149	1.3614	1.2266e-85	1.6055e-84	Up	sp|Q8VXV4|DNJ16_ARATH Chaperone protein dnaJ 16 OS=Arabidopsis thaliana GN=ATJ16 PE=2 SV=1//0
Bra028373	A01	17856667	17862353	3330	361.715	40.2099	3.1692	1.3436e-85	1.7573e-84	Up	sp|Q9SMV7|MSH7_ARATH DNA mismatch repair protein MSH7 OS=Arabidopsis thaliana GN=MSH7 PE=1 SV=1//0
Bra028689	A02	1154447	1156039	921	1497.7	568.209	1.3983	1.5479e-85	2.0237e-84	Up	sp|Q0WWQ1|ATG3_ARATH Autophagy-related protein 3 OS=Arabidopsis thaliana GN=ATG3 PE=1 SV=2//0
Bra008564	A10	11643126	11645518	1008	929.668	277.776	1.7428	1.6596e-85	2.1688e-84	Up	sp|Q9FFI2|ATG5_ARATH Autophagy protein 5 OS=Arabidopsis thaliana GN=ATG5 PE=2 SV=1//0
Bra036964	Scaffold000123	501953	503344	828	3480.92	1640.02	1.0858	2.1212e-85	2.77e-84	Up	-//-
Bra010501	A08	14076326	14076640	315	359.249	3.3684	6.7368	2.6551e-85	3.4604e-84	Up	sp|P33081|AX15A_SOYBN Auxin-induced protein 15A OS=Glycine max PE=2 SV=1//3.61559e-20
Bra023545	A02	2837545	2839300	816	1351.65	356.098	1.9244	2.7e-85	3.5175e-84	Up	sp|Q9FVR6|Y1222_ARATH Uncharacterized protein At1g32220, chloroplastic OS=Arabidopsis thaliana GN=At1g32220 PE=2 SV=1//2.84055e-42
Bra007581	A09	31402375	31402938	564	440.041	66.8841	2.7179	3.1207e-85	4.0639e-84	Up	sp|Q941L2|BAP1_ARATH BON1-associated protein 1 OS=Arabidopsis thaliana GN=BAP1 PE=1 SV=1//4.99779e-83
Bra020569	A02	23954171	23956271	1128	1867.09	772.063	1.274	4.3378e-85	5.6424e-84	Up	sp|Q0WRB2|P2C73_ARATH Probable protein phosphatase 2C 73 OS=Arabidopsis thaliana GN=PPC6-7 PE=2 SV=1//0
Bra030446	A05	11443591	11446117	1554	1840.87	752.263	1.2911	5.2801e-85	6.86e-84	Up	sp|Q9SYD6|MATE1_ARATH MATE efflux family protein 1 OS=Arabidopsis thaliana GN=MATE PE=2 SV=2//0
Bra026367	A01	9511649	9512248	399	1919.96	807.45	1.2496	5.5668e-85	7.2269e-84	Up	sp|O81826|H2A3_ARATH Probable histone H2A.3 OS=Arabidopsis thaliana GN=At4g27230 PE=1 SV=1//1.09301e-57
Bra033829	A01	13190905	13192784	1473	2510.06	1136.29	1.1434	6.3388e-85	8.2226e-84	Up	-//-
Bra006522	A03	3901423	3902706	615	2048.07	860.03	1.2518	6.3573e-85	8.2435e-84	Up	-//-
Bra006603	A03	4224598	4226451	1098	1284.97	459.019	1.4851	1.0446e-84	1.3524e-83	Up	sp|Q9ZT42|RHF2A_ARATH E3 ubiquitin-protein ligase RHF2A OS=Arabidopsis thaliana GN=RHF2A PE=2 SV=1//3.22043e-161
Bra010984	A08	16628096	16628650	225	8051.08	2310.19	1.8012	1.1686e-84	1.5124e-83	Up	-//-
Bra014368	A08	1374145	1375116	696	567.538	115.475	2.2971	1.3926e-84	1.8015e-83	Up	sp|Q9SYH4|NFYA5_ARATH Nuclear transcription factor Y subunit A-5 OS=Arabidopsis thaliana GN=NFYA5 PE=2 SV=1//2.16485e-93
Bra000217	A03	9962399	9965269	1563	214.084	5.05376	5.4047	1.5509e-84	2.0056e-83	Up	sp|P47082|AVT1_YEAST Vacuolar amino acid transporter 1 OS=Saccharomyces cerevisiae (strain ATCC 204508 / S288c) GN=AVT1 PE=1 SV=1//1.38194e-33
Bra031967	A05	24593141	24593952	552	1169.7	401.97	1.541	1.6189e-84	2.0919e-83	Up	-//-
Bra016162	A07	22396289	22397007	453	1184.27	411.673	1.5244	3.0363e-84	3.9112e-83	Up	sp|Q9SZN7|HIP26_ARATH Heavy metal-associated isoprenylated plant protein 26 OS=Arabidopsis thaliana GN=HIPP26 PE=1 SV=1//6.57374e-32
Bra030934	A08	934563	937919	2604	212.046	5.47189	5.2762	3.3752e-84	4.346e-83	Up	sp|Q9LPG3|MSL4_ARATH Mechanosensitive ion channel protein 4 OS=Arabidopsis thaliana GN=MSL4 PE=3 SV=1//0
Bra014977	A07	6861191	6864007	2736	258.388	14.255	4.18	3.7269e-84	4.7953e-83	Up	sp|Q9LK43|TMK4_ARATH Receptor-like kinase TMK4 OS=Arabidopsis thaliana GN=TMK4 PE=1 SV=1//0
Bra007038	A09	28490964	28492228	477	547.039	108.436	2.3348	4.0112e-84	5.1571e-83	Up	sp|Q8LGG8|USPAL_ARATH Universal stress protein A-like protein OS=Arabidopsis thaliana GN=At3g01520 PE=1 SV=2//3.02605e-09
Bra035397	Scaffold000104	619781	623709	2289	2326.37	926.92	1.3276	4.2331e-84	5.4402e-83	Up	sp|A2RSQ0|DEN5B_MOUSE DENN domain-containing protein 5B OS=Mus musculus GN=Dennd5b PE=1 SV=2//9.04146e-13
Novel00982	A09	33895190	33902098	1090	2854.37	1323.56	1.1087	5.3473e-84	6.8641e-83	Up	PREDICTED: ubiquitin fusion degradation protein 1 homolog isoform X1 [Brassica rapa]
Bra004741	A05	1599545	1602276	1626	2372.11	1062.37	1.1589	5.5194e-84	7.0824e-83	Up	sp|Q4V3B8|SIPL3_ARATH Signal peptide peptidase-like 3 OS=Arabidopsis thaliana GN=SPPL3 PE=2 SV=1//0
Bra017526	A09	13039824	13040471	552	1660.25	667.34	1.3149	5.9271e-84	7.6026e-83	Up	sp|Q8VZS8|PYL1_ARATH Abscisic acid receptor PYL1 OS=Arabidopsis thaliana GN=PYL1 PE=1 SV=1//4.40367e-72
Bra023706	A02	3644103	3644980	342	2547.32	1165.74	1.1277	6.4139e-84	8.2207e-83	Up	-//-
Bra028946	A03	5553611	5554769	423	2067.15	883.36	1.2266	6.9622e-84	8.9165e-83	Up	sp|Q9FKT3|UBC30_ARATH Ubiquitin-conjugating enzyme E2 30 OS=Arabidopsis thaliana GN=UBC30 PE=2 SV=1//5.07729e-93
Bra011844	A01	256520	258980	1719	580.869	121.819	2.2535	9.7859e-84	1.2523e-82	Up	sp|Q8VYW6|GAGT1_ARATH Gamma-glutamyltranspeptidase 1 OS=Arabidopsis thaliana GN=GGT1 PE=2 SV=1//0
Bra014990	A07	6735330	6736901	1005	1951.38	816.365	1.2572	1.0562e-83	1.3507e-82	Up	sp|Q9LIR9|NIPA1_ARATH Probable magnesium transporter NIPA1 OS=Arabidopsis thaliana GN=At3g23870 PE=2 SV=1//3.8542e-168
Bra022574	A02	7812486	7814181	1101	2132.39	922.381	1.209	1.1832e-83	1.5113e-82	Up	-//-
Bra038240	A01	20540709	20543360	1002	1205.55	419.186	1.524	1.2296e-83	1.57e-82	Up	sp|Q9LT17|BBR_ARATH E3 ubiquitin ligase BIG BROTHER-related OS=Arabidopsis thaliana GN=BBR PE=2 SV=1//1.54689e-143
Bra023020	A03	8274245	8277149	1647	3294.42	1586.46	1.0542	1.3545e-83	1.728e-82	Up	sp|Q9ZQN8|CSLA7_ARATH Probable mannan synthase 7 OS=Arabidopsis thaliana GN=CSLA7 PE=2 SV=2//0
Bra016264	A07	21845229	21846055	459	2566.01	1052.16	1.2862	1.3791e-83	1.7587e-82	Up	sp|P35130|UBC2_MEDSA Ubiquitin-conjugating enzyme E2 2 OS=Medicago sativa GN=UBC2 PE=2 SV=1//3.50393e-106
Bra023274	A09	20101205	20103621	2064	2957.51	1386.56	1.0929	1.4075e-83	1.7936e-82	Up	sp|Q8RX22|MIP1_ARATH MND1-interacting protein 1 OS=Arabidopsis thaliana GN=MIP1 PE=1 SV=1//0
Bra024905	A06	23144018	23145333	1032	3139.35	1514.08	1.052	1.4885e-83	1.8961e-82	Up	sp|Q9SJV5|TATC_ARATH Sec-independent protein translocase protein TATC, chloroplastic OS=Arabidopsis thaliana GN=TATC PE=1 SV=2//3.80269e-170
Bra014401	A04	330558	331440	492	21728.4	9660.86	1.1694	1.578e-83	2.0094e-82	Up	sp|Q8LGG8|USPAL_ARATH Universal stress protein A-like protein OS=Arabidopsis thaliana GN=At3g01520 PE=1 SV=2//3.18703e-12
Bra034698	A05	21765700	21767262	696	3034.77	1431.76	1.0838	3.2666e-83	4.1437e-82	Up	sp|Q6NUB2|CW15A_XENLA Protein CWC15 homolog A OS=Xenopus laevis GN=cwc15-a PE=2 SV=1//3.83256e-08
Bra036319	A09	598093	601209	1809	2921.42	1379.27	1.0828	9.8264e-83	1.2413e-81	Up	sp|A3QJU3|ADCK4_DANRE AarF domain-containing protein kinase 4 OS=Danio rerio GN=adck4 PE=3 SV=2//2.63679e-144
Bra005501	A05	5831053	5832336	720	1863.32	780.574	1.2553	1.1165e-82	1.4087e-81	Up	sp|O22788|PXG3_ARATH Probable peroxygenase 3 OS=Arabidopsis thaliana GN=PXG3 PE=1 SV=1//1.51126e-145
Bra028955	A03	5590868	5592954	1479	1891.7	799.159	1.2431	1.1892e-82	1.4999e-81	Up	sp|Q9FG74|D6PK_ARATH Serine/threonine-protein kinase D6PK OS=Arabidopsis thaliana GN=D6PK PE=1 SV=1//0
Novel00665	A07	15263674	15269496	3063	475.372	9.594	5.6308	1.3907e-82	1.7534e-81	Up	PREDICTED: uncharacterized protein LOC104704705 [Camelina sativa]
Bra028901	A02	118640	119569	930	4937.14	2417.94	1.0299	1.4914e-82	1.8789e-81	Up	sp|Q8L940|PDX13_ARATH Pyridoxal 5&apos;-phosphate synthase subunit PDX1.3 OS=Arabidopsis thaliana GN=PDX13 PE=1 SV=2//0
Bra028025	A09	19334544	19335471	519	4322.4	1855.36	1.2201	1.7899e-82	2.2533e-81	Up	-//-
Bra026542	A02	20616402	20617968	1338	1228.37	437.665	1.4888	1.9241e-82	2.4214e-81	Up	sp|Q9ZPQ8|ACR5_ARATH ACT domain-containing protein ACR5 OS=Arabidopsis thaliana GN=ACR5 PE=2 SV=2//0
Bra021663	A04	13813014	13814545	1107	1316.34	486.784	1.4352	2.8425e-82	3.5744e-81	Up	sp|O49339|PTI12_ARATH PTI1-like tyrosine-protein kinase 2 OS=Arabidopsis thaliana GN=PTI12 PE=1 SV=1//0
Bra000739	A03	12814486	12815731	804	2231.99	985.382	1.1796	3.0859e-82	3.8789e-81	Up	sp|Q9SUT9|RTNLB_ARATH Reticulon-like protein B2 OS=Arabidopsis thaliana GN=RTNLB2 PE=1 SV=1//1.02512e-156
Bra005315	A05	4775335	4776683	930	1027.55	337.424	1.6066	3.4928e-82	4.3888e-81	Up	sp|Q9ZQP1|DSP8_ARATH Putative dual specificity protein phosphatase DSP8 OS=Arabidopsis thaliana GN=DSP8 PE=2 SV=2//0
Bra038700	A01	24384851	24385986	978	400.979	56.7259	2.8214	3.7603e-82	4.7231e-81	Up	sp|Q9M5J9|PGIP1_ARATH Polygalacturonase inhibitor 1 OS=Arabidopsis thaliana GN=PGIP1 PE=2 SV=1//2.82057e-116
Bra040758	Scaffold000251	11704	13923	1782	1022.61	230.522	2.1493	4.1098e-82	5.1601e-81	Up	sp|Q9C5V5|GLR28_ARATH Glutamate receptor 2.8 OS=Arabidopsis thaliana GN=GLR2.8 PE=2 SV=2//0
Bra017008	A04	17271809	17275480	2232	940.183	292.817	1.6829	4.5624e-82	5.7219e-81	Up	sp|Q9SIY5|RER5_ARATH Protein RETICULATA-RELATED 5 OS=Arabidopsis thaliana GN=RER5 PE=2 SV=1//0
Bra002338	A10	10290663	10291706	606	2888.25	1359.48	1.0871	4.8632e-82	6.0945e-81	Up	sp|Q9C5K8|TIF3B_ARATH Protein TIFY 3B OS=Arabidopsis thaliana GN=TIFY3B PE=1 SV=1//4.43439e-48
Novel00920	A09	4033594	4034303	439	594.997	131.817	2.1743	4.953e-82	6.2048e-81	Up	PREDICTED: uncharacterized protein LOC103837507 [Brassica rapa]>gi|674873643|emb|CDY60051.1| BnaA09g52410D [Brassica napus]>gi|674952028|emb|CDX81206.1| BnaC09g06170D [Brassica napus]
Bra033495	A01	11393659	11396663	2127	3282.23	1588.61	1.0469	5.1129e-82	6.4026e-81	Up	sp|Q38854|DXS_ARATH 1-deoxy-D-xylulose-5-phosphate synthase, chloroplastic OS=Arabidopsis thaliana GN=DXS PE=1 SV=2//0
Bra019359	A03	24743369	24744819	990	1176.63	410.775	1.5182	6.819e-82	8.5328e-81	Up	sp|O49658|AHL2_ARATH AT-hook motif nuclear-localized protein 2 OS=Arabidopsis thaliana GN=AHL2 PE=2 SV=1//1.72323e-165
Bra024934	A06	23231977	23234367	1632	2192.09	743.643	1.5596	7.0674e-82	8.8402e-81	Up	sp|Q8LG88|TDT_ARATH Tonoplast dicarboxylate transporter OS=Arabidopsis thaliana GN=TDT PE=2 SV=2//0
Bra022148	A02	19344725	19346449	1149	2811.11	1329.34	1.0804	7.1473e-82	8.9368e-81	Up	sp|Q94B74|NUDT2_ARATH Nudix hydrolase 2 OS=Arabidopsis thaliana GN=NUDT2 PE=1 SV=1//1.69898e-07
Bra013206	A03	19909550	19909837	288	79728.3	35962.4	1.1486	7.3853e-82	9.2309e-81	Up	-//-
Bra029830	A05	22832598	22834453	1539	1181.09	189.122	2.6427	7.6246e-82	9.5265e-81	Up	-//-
Bra004423	A05	64569	65827	1005	3174.55	1522.3	1.0603	9.6159e-82	1.2001e-80	Up	sp|O82256|COL13_ARATH Zinc finger protein CONSTANS-LIKE 13 OS=Arabidopsis thaliana GN=COL13 PE=2 SV=1//3.82338e-117
Bra035958	A09	3325445	3334701	2853	1022.41	338.183	1.5961	9.811e-82	1.224e-80	Up	sp|Q8GXN9|TGH_ARATH G patch domain-containing protein TGH OS=Arabidopsis thaliana GN=TGH PE=2 SV=1//0
Bra002822	A10	7415585	7418050	1497	1511.31	593.705	1.348	1.7267e-81	2.1518e-80	Up	sp|O65595|KPYC_ARATH Probable pyruvate kinase, cytosolic isozyme OS=Arabidopsis thaliana GN=At4g26390 PE=3 SV=1//0
Bra040737	Scaffold000247	2218	2430	213	189.932	2.81801	6.0747	2.5931e-81	3.2266e-80	Up	sp|Q93VK8|RGF6_ARATH Root meristem growth factor 6 OS=Arabidopsis thaliana GN=RGF6 PE=3 SV=1//9.02045e-30
Bra016302	A08	17026939	17028906	909	3385.62	1529.96	1.1459	2.7682e-81	3.4405e-80	Up	-//-
Bra011117	A01	3816352	3819683	1482	2505.07	1155.57	1.1162	2.9e-81	3.6031e-80	Up	sp|P12955|PEPD_HUMAN Xaa-Pro dipeptidase OS=Homo sapiens GN=PEPD PE=1 SV=3//0
Bra011123	A01	3796172	3797727	993	927.746	285.179	1.7019	4.7564e-81	5.9029e-80	Up	sp|Q8LFV1|Y4295_ARATH UPF0725 protein At4g29550 OS=Arabidopsis thaliana GN=At4g29550 PE=2 SV=1//1.271e-80
Bra009862	A06	18367239	18367913	675	211.191	6.30071	5.0669	5.0581e-81	6.2749e-80	Up	sp|Q39127|TINY_ARATH Ethylene-responsive transcription factor TINY OS=Arabidopsis thaliana GN=TINY PE=2 SV=1//1.90696e-94
Bra038261	A01	20410249	20410923	675	1243.49	458.535	1.4393	5.5097e-81	6.8327e-80	Up	sp|Q9LDE4|ERF83_ARATH Ethylene-responsive transcription factor 7 OS=Arabidopsis thaliana GN=ERF7 PE=1 SV=1//1.0491e-78
Bra011219	A01	3254680	3259912	4257	693.347	181.349	1.9348	5.8134e-81	7.2066e-80	Up	sp|Q9SUH6|PP341_ARATH Pentatricopeptide repeat-containing protein At4g30700 OS=Arabidopsis thaliana GN=DYW9 PE=2 SV=1//0
Bra011049	A01	4244336	4247916	1470	3152.63	1503.09	1.0686	8.2048e-81	1.0164e-79	Up	sp|Q9M0G4|TYDC2_ARATH Probable tyrosine decarboxylase 2 OS=Arabidopsis thaliana GN=At4g28680 PE=2 SV=1//0
Bra007759	A09	32262009	32267371	2964	1342.84	500.758	1.4231	9.8453e-81	1.2187e-79	Up	sp|Q42371|ERECT_ARATH LRR receptor-like serine/threonine-protein kinase ERECTA OS=Arabidopsis thaliana GN=ERECTA PE=1 SV=1//0
Bra004633	A05	1149878	1151823	1461	1572.73	622.383	1.3374	1.0556e-80	1.3062e-79	Up	sp|Q5NDL3|EOGT_CHICK EGF domain-specific O-linked N-acetylglucosamine transferase OS=Gallus gallus GN=EOGT PE=2 SV=2//2.2453e-12
Bra014972	A07	6895967	6897451	990	1050.49	354.139	1.5687	1.1043e-80	1.3654e-79	Up	sp|Q9LK48|BH077_ARATH Transcription factor bHLH77 OS=Arabidopsis thaliana GN=BHLH77 PE=1 SV=1//3.38279e-146
Bra040547	Scaffold000217	9164	12235	2220	793.218	224.238	1.8227	1.1853e-80	1.465e-79	Up	sp|Q9SS87|SEOB_ARATH Protein SIEVE ELEMENT OCCLUSION B OS=Arabidopsis thaliana GN=SEOB PE=1 SV=1//0
Bra003743	A07	18090695	18091182	243	726.739	195.595	1.8936	1.2057e-80	1.4897e-79	Up	sp|P46689|GASA1_ARATH Gibberellin-regulated protein 1 OS=Arabidopsis thaliana GN=GASA1 PE=2 SV=2//1.44071e-25
Bra022982	A03	8087775	8090311	1179	2364.04	1066.42	1.1485	1.3023e-80	1.6078e-79	Up	sp|Q5HZ00|SPS3_ARATH Solanesyl diphosphate synthase 3, chloroplastic/mitochondrial OS=Arabidopsis thaliana GN=SPS3 PE=1 SV=1//0
Bra010837	A08	15937293	15938585	1293	333.159	38.0739	3.1293	1.4757e-80	1.8192e-79	Up	sp|Q9LXU9|IRKI_ARATH IRK-interacting protein OS=Arabidopsis thaliana GN=IRKI PE=1 SV=1//9.12561e-06
Bra019407	A03	24391878	24392811	375	1222.88	363.744	1.7493	1.5576e-80	1.9195e-79	Up	sp|Q8LEM4|ATG8A_ARATH Autophagy-related protein 8a OS=Arabidopsis thaliana GN=ATG8A PE=1 SV=2//1.54568e-79
Bra014092	A08	3596827	3597570	744	832.859	245.09	1.7648	2.0007e-80	2.4627e-79	Up	sp|Q9FZF1|PX11A_ARATH Peroxisomal membrane protein 11A OS=Arabidopsis thaliana GN=PEX11A PE=1 SV=1//8.9023e-127
Bra020237	A02	4734459	4734959	501	1607.04	461.169	1.801	2.0759e-80	2.5544e-79	Up	-//-
Bra023839	A01	19494820	19497802	2325	2451.46	1137.26	1.1081	2.7614e-80	3.3891e-79	Up	sp|A2RRV3|PATL1_DANRE Protein PAT1 homolog 1 OS=Danio rerio GN=patl1 PE=1 SV=1//5.4373e-09
Bra025394	A06	20757101	20758118	471	989.776	318.886	1.6341	2.8117e-80	3.4495e-79	Up	sp|Q9ZNV8|AHP2_ARATH Histidine-containing phosphotransfer protein 2 OS=Arabidopsis thaliana GN=AHP2 PE=1 SV=1//9.28786e-100
Bra008685	A10	12187836	12188300	390	444.577	74.9807	2.5678	3.0676e-80	3.7621e-79	Up	sp|Q9LF22|SP1L4_ARATH Protein SPIRAL1-like 4 OS=Arabidopsis thaliana GN=SP1L4 PE=2 SV=1//2.44869e-28
Bra025929	A06	6657458	6660570	1746	2391.74	1090.42	1.1332	3.1284e-80	3.8353e-79	Up	sp|Q9LM33|MPK8_ARATH Mitogen-activated protein kinase 8 OS=Arabidopsis thaliana GN=MPK8 PE=1 SV=2//0
Bra012077	A07	12394147	12395479	762	2135.72	946.31	1.1743	3.8543e-80	4.7235e-79	Up	sp|Q94AU7|GCA3_ARATH Gamma carbonic anhydrase 3, mitochondrial OS=Arabidopsis thaliana GN=GAMMACA3 PE=1 SV=1//6.34266e-163
Bra033035	A02	22303607	22306196	1104	1249.75	456.565	1.4527	4.3895e-80	5.3754e-79	Up	sp|Q94JU2|WTR18_ARATH WAT1-related protein At3g28050 OS=Arabidopsis thaliana GN=At3g28050 PE=2 SV=1//0
Bra032629	A09	38683771	38684787	1017	877.769	196.681	2.158	4.5174e-80	5.5299e-79	Up	-//-
Bra033240	A10	3379612	3383545	1779	2921.97	1393.34	1.0684	6.8761e-80	8.4019e-79	Up	sp|P58137|ACOT8_MOUSE Acyl-coenzyme A thioesterase 8 OS=Mus musculus GN=Acot8 PE=1 SV=1//3.7841e-61
Bra032599	A09	38539917	38541949	804	666.584	141.738	2.2336	7.1428e-80	8.7246e-79	Up	-//-
Bra009318	A10	14337306	14339609	912	564.21	123.363	2.1933	9.0855e-80	1.1089e-78	Up	sp|Q8VZU2|SY132_ARATH Syntaxin-132 OS=Arabidopsis thaliana GN=SYP132 PE=1 SV=1//7.18037e-165
Bra032085	A04	11350595	11351556	777	493.92	88.2827	2.4841	1.4363e-79	1.7498e-78	Up	-//-
Bra010025	A06	19318413	19321189	1983	1688.5	691.516	1.2879	1.803e-79	2.1942e-78	Up	sp|Q6Y2X3|DJC14_HUMAN DnaJ homolog subfamily C member 14 OS=Homo sapiens GN=DNAJC14 PE=2 SV=2//5.4684e-19
Bra023024	A03	8289698	8291226	900	2390.87	1094.84	1.1268	1.8619e-79	2.2651e-78	Up	sp|Q9ZQP1|DSP8_ARATH Putative dual specificity protein phosphatase DSP8 OS=Arabidopsis thaliana GN=DSP8 PE=2 SV=2//1.02061e-179
Bra006585	A03	4166191	4168715	1206	2334.3	861.383	1.4383	1.9668e-79	2.3919e-78	Up	sp|Q8RXD3|AIP2_ARATH E3 ubiquitin-protein ligase AIP2 OS=Arabidopsis thaliana GN=AIP2 PE=1 SV=1//4.55619e-158
Bra021470	A01	26609535	26611436	759	3462.36	1718.89	1.0103	2.4949e-79	3.0329e-78	Up	sp|P29384|SEP2_ARATH Developmental protein SEPALLATA 2 OS=Arabidopsis thaliana GN=SEP2 PE=1 SV=1//8.77154e-173
Bra019052	A03	26583519	26584644	903	2504.85	1170.61	1.0975	2.5591e-79	3.1087e-78	Up	sp|Q93VY3|NAC72_ARATH NAC domain-containing protein 72 OS=Arabidopsis thaliana GN=NAC072 PE=2 SV=1//0
Bra021698	A04	14045512	14045922	228	512.37	102.654	2.3194	2.9591e-79	3.5906e-78	Up	-//-
Bra011428	A01	2210335	2213626	1518	428.95	69.2423	2.6311	4.3047e-79	5.2177e-78	Up	sp|Q9SMY7|PME44_ARATH Probable pectinesterase/pectinesterase inhibitor 44 OS=Arabidopsis thaliana GN=PME44 PE=2 SV=2//0
Bra022896	A03	7637744	7645631	3468	2490.88	1149.9	1.1152	4.9513e-79	5.9949e-78	Up	sp|O48847|LUH_ARATH Transcriptional corepressor LEUNIG_HOMOLOG OS=Arabidopsis thaliana GN=LUH PE=1 SV=1//2.37104e-16
Bra031711	A09	36868769	36875934	3651	2217.8	989.525	1.1643	6.0472e-79	7.3164e-78	Up	sp|Q9XIE6|ALA3_ARATH Phospholipid-transporting ATPase 3 OS=Arabidopsis thaliana GN=ALA3 PE=1 SV=2//0
Bra005613	A05	6531721	6533358	876	2890.45	1399.52	1.0464	6.1367e-79	7.4221e-78	Up	sp|Q9SKZ1|PUR_ARATH Transcription factor Pur-alpha 1 OS=Arabidopsis thaliana GN=PURA1 PE=1 SV=2//1.37482e-177
Bra013354	A01	5170496	5171476	981	215.426	7.95835	4.7586	6.3267e-79	7.6491e-78	Up	sp|Q8VZN1|OFP5_ARATH Transcription repressor OFP5 OS=Arabidopsis thaliana GN=OFP5 PE=1 SV=1//0
Bra002668	A10	8390207	8396005	3879	3444.75	1716.72	1.0047	8.1607e-79	9.8592e-78	Up	sp|Q9LVN1|FH13_ARATH Formin-like protein 13 OS=Arabidopsis thaliana GN=FH13 PE=2 SV=3//0
Bra018175	A06	10539292	10541836	1641	1784.11	760.815	1.2296	9.0801e-79	1.0958e-77	Up	sp|Q3SYZ6|XYLB_BOVIN Xylulose kinase OS=Bos taurus GN=XYLB PE=2 SV=1//1.22662e-156
Bra017916	A06	8531013	8532244	741	2326.71	1061.17	1.1326	1.3447e-78	1.6199e-77	Up	sp|Q8L9J7|SWET1_ARATH Bidirectional sugar transporter SWEET1 OS=Arabidopsis thaliana GN=SWEET1 PE=1 SV=1//4.03478e-152
Bra022702	A02	6903420	6907955	2088	888.11	278.652	1.6723	1.6082e-78	1.9359e-77	Up	sp|Q94AS9|CNGC4_ARATH Cyclic nucleotide-gated ion channel 4 OS=Arabidopsis thaliana GN=CNGC4 PE=2 SV=2//0
Bra037355	A09	225267	229473	2373	2029.86	737.043	1.4616	1.7708e-78	2.1308e-77	Up	sp|Q0WV12|ANL2_ARATH Homeobox-leucine zipper protein ANTHOCYANINLESS 2 OS=Arabidopsis thaliana GN=ANL2 PE=2 SV=1//0
Bra005751	A03	433865	435637	852	528.371	110.686	2.2551	2.0437e-78	2.4584e-77	Up	sp|Q6R0G4|RVE4_ARATH Protein REVEILLE 4 OS=Arabidopsis thaliana GN=RVE4 PE=2 SV=1//8.09682e-128
Bra017671	A03	29705304	29706441	354	2485.66	1158.33	1.1016	2.2128e-78	2.6609e-77	Up	sp|Q945M1|NDUB9_ARATH NADH dehydrogenase [ubiquinone] 1 beta subcomplex subunit 9 OS=Arabidopsis thaliana GN=CIB22 PE=1 SV=1//2.10834e-81
Bra025613	A04	7847252	7850115	1362	1469.65	522.056	1.4932	2.6491e-78	3.1842e-77	Up	sp|Q9LDI3|CIPKO_ARATH CBL-interacting serine/threonine-protein kinase 24 OS=Arabidopsis thaliana GN=CIPK24 PE=1 SV=1//0
Bra002409	A10	9854097	9854657	561	447.466	78.2388	2.5158	3.0468e-78	3.6584e-77	Up	-//-
Bra038739	A01	24240757	24241227	471	1686.01	704.166	1.2596	3.3005e-78	3.9616e-77	Up	sp|Q9LHJ8|SAP5_ARATH Zinc finger A20 and AN1 domain-containing stress-associated protein 5 OS=Arabidopsis thaliana GN=SAP5 PE=2 SV=1//6.02619e-70
Bra019955	A06	3534491	3536123	1110	695.415	187.084	1.8942	4.6099e-78	5.5272e-77	Up	sp|Q39021|MPK1_ARATH Mitogen-activated protein kinase 1 OS=Arabidopsis thaliana GN=MPK1 PE=1 SV=2//0
Bra011006	A08	16788039	16789970	945	934.122	298.39	1.6464	4.6508e-78	5.5743e-77	Up	sp|P13994|CC130_HUMAN Coiled-coil domain-containing protein 130 OS=Homo sapiens GN=CCDC130 PE=1 SV=2//1.52594e-61
Bra013765	A01	7674985	7675703	474	389.52	57.9217	2.7495	6.1196e-78	7.3321e-77	Up	-//-
Bra003627	A07	17407497	17409288	669	2376.61	1098.14	1.1138	7.1486e-78	8.5556e-77	Up	sp|Q42599|NDS8A_ARATH NADH dehydrogenase [ubiquinone] iron-sulfur protein 8-A, mitochondrial OS=Arabidopsis thaliana GN=At1g79010 PE=2 SV=1//2.28918e-145
Bra018013	A06	9230936	9234960	2412	1637.4	671.006	1.287	8.5418e-78	1.0216e-76	Up	sp|Q94A51|PUB32_ARATH U-box domain-containing protein 32 OS=Arabidopsis thaliana GN=PUB32 PE=2 SV=1//0
Bra011599	A01	1472805	1474992	1104	3360.88	1401.44	1.2619	9.0899e-78	1.0867e-76	Up	sp|Q8LFC0|IDH1_ARATH Isocitrate dehydrogenase [NAD] regulatory subunit 1, mitochondrial OS=Arabidopsis thaliana GN=IDH1 PE=2 SV=2//0
Bra008266	A02	13219123	13222316	2574	1735.05	729.521	1.25	9.4654e-78	1.1312e-76	Up	sp|Q700C2|SPL16_ARATH Squamosa promoter-binding-like protein 16 OS=Arabidopsis thaliana GN=SPL16 PE=2 SV=2//0
Bra031361	A09	26151996	26152810	357	917.018	290.179	1.66	9.7584e-78	1.165e-76	Up	sp|Q8GWJ6|MUB6_ARATH Membrane-anchored ubiquitin-fold protein 6 OS=Arabidopsis thaliana GN=MUB6 PE=1 SV=1//2.66042e-73
Bra003002	A10	6201430	6202825	843	526.904	110.392	2.2549	1.0136e-77	1.2096e-76	Up	-//-
Bra009708	A06	17283245	17286955	468	962.316	315.801	1.6075	1.2948e-77	1.5436e-76	Up	-//-
Bra010725	A08	15361089	15362687	798	2215.31	1001.41	1.1455	1.3095e-77	1.5606e-76	Up	sp|Q9T0I8|MTN1_ARATH 5&apos;-methylthioadenosine/S-adenosylhomocysteine nucleosidase 1 OS=Arabidopsis thaliana GN=MTN1 PE=1 SV=1//1.11042e-164
Bra015969	A07	23297551	23299144	1299	1335.93	441.379	1.5978	1.4312e-77	1.7044e-76	Up	sp|A7GRN6|MURG_BACCN UDP-N-acetylglucosamine--N-acetylmuramyl-(pentapeptide) pyrophosphoryl-undecaprenol N-acetylglucosamine transferase OS=Bacillus cereus subsp. cytotoxis (strain NVH 391-98) GN=murG PE=3 SV=1//5.59241e-66
Novel00822	A08	17838219	17838729	511	205.648	6.52773	4.9774	1.4819e-77	1.764e-76	Up	--
Bra006021	A03	1647960	1649057	936	429.923	21.9309	4.293	1.6133e-77	1.9191e-76	Up	sp|B2JQW2|MHPC_BURP8 2-hydroxy-6-oxononadienedioate/2-hydroxy-6-oxononatrienedioate hydrolase OS=Burkholderia phymatum (strain DSM 17167 / STM815) GN=mhpC PE=3 SV=1//5.49566e-14
Bra034710	A05	21814600	21817082	1785	2967.74	1441.19	1.0421	1.6713e-77	1.9867e-76	Up	sp|Q91YT7|YTHD2_MOUSE YTH domain-containing family protein 2 OS=Mus musculus GN=Ythdf2 PE=2 SV=1//5.99322e-61
Bra018760	A06	2157108	2159566	1488	1920.82	832.888	1.2055	1.7508e-77	2.0805e-76	Up	sp|P49967|SR543_ARATH Signal recognition particle 54 kDa protein 3 OS=Arabidopsis thaliana GN=SRP-54C PE=2 SV=2//0
Bra036835	A09	27046738	27051552	2079	2269.84	1035.14	1.1328	2.0611e-77	2.4465e-76	Up	sp|Q9SD33|U183_ARATH UPF0183 protein At3g51130 OS=Arabidopsis thaliana GN=At3g51130 PE=2 SV=2//0
Bra031208	A09	33760489	33762051	1149	371.566	51.7138	2.845	2.2071e-77	2.6189e-76	Up	sp|Q8VZ49|ADHL4_ARATH Alcohol dehydrogenase-like 4 OS=Arabidopsis thaliana GN=At1g64710 PE=2 SV=1//0
Bra033322	A10	2932871	2933412	369	478.35	89.1021	2.4245	2.407e-77	2.8521e-76	Up	-//-
Bra015391	A10	1636359	1637645	1287	2150.95	969.288	1.15	2.5751e-77	3.0501e-76	Up	sp|O23053|ARAS2_ARATH Probable membrane metalloprotease ARASP2, chloroplastic OS=Arabidopsis thaliana GN=ARASP2 PE=2 SV=1//0
Bra031873	A02	26456819	26457037	219	308.815	31.5018	3.2932	4.3932e-77	5.1907e-76	Up	-//-
Bra012155	A07	11903745	11906654	1980	166.211	1.06561	7.2852	5.7326e-77	6.7613e-76	Up	sp|Q5XEZ8|PUB2_ARATH U-box domain-containing protein 2 OS=Arabidopsis thaliana GN=PUB2 PE=2 SV=1//0
Bra022843	A03	7377856	7378062	207	1307.27	496.274	1.3974	7.144e-77	8.4139e-76	Up	-//-
Bra037319	A09	46401	48089	1689	3323.52	1441.76	1.2049	9.2981e-77	1.0932e-75	Up	sp|O81316|SCL6_ARATH Scarecrow-like protein 6 OS=Arabidopsis thaliana GN=SCL6 PE=1 SV=1//0
Bra027953	A09	10517010	10518400	804	856.864	265.306	1.6914	1.0428e-76	1.2252e-75	Up	sp|Q63AJ1|KYNB_BACCZ Kynurenine formamidase OS=Bacillus cereus (strain ZK / E33L) GN=kynB PE=3 SV=1//1.08429e-19
Bra037776	A09	4116307	4118213	1227	1423.92	559.036	1.3489	1.6654e-76	1.9538e-75	Up	sp|Q8H183|BUP1_ARATH Beta-ureidopropionase OS=Arabidopsis thaliana GN=PYD3 PE=1 SV=1//0
Bra039906	A07	1710425	1711478	966	1520.88	620.861	1.2926	1.7781e-76	2.0839e-75	Up	-//-
Bra017734	A03	30159853	30162513	1485	1777.72	767.316	1.2121	2.1421e-76	2.5061e-75	Up	sp|Q94K80|LRP1C_ARATH La-related protein 1C OS=Arabidopsis thaliana GN=LARP1C PE=1 SV=1//9.4636e-149
Bra029375	A02	25013270	25019406	750	1604.7	662.813	1.2756	2.2586e-76	2.6405e-75	Up	sp|Q9LT08|PSDE_ARATH 26S proteasome non-ATPase regulatory subunit 14 homolog OS=Arabidopsis thaliana GN=RPN11 PE=1 SV=1//1.82618e-62
Bra010169	A05	15010288	15012036	1434	1913.58	840.428	1.1871	2.342e-76	2.737e-75	Up	sp|Q9LQK7|AB7I_ARATH Protein ABCI7, chloroplastic OS=Arabidopsis thaliana GN=ABCI7 PE=1 SV=1//0
Bra029415	A02	24714825	24715037	213	237.37	10.5453	4.4925	2.4532e-76	2.864e-75	Up	-//-
Bra005723	A03	292307	292639	333	294.526	27.9106	3.3995	2.4895e-76	2.9053e-75	Up	sp|Q9LZ60|SMR3_ARATH Cyclin-dependent protein kinase inhibitor SMR3 OS=Arabidopsis thaliana GN=SMR3 PE=2 SV=1//1.31588e-51
Bra007713	A09	32022477	32023016	243	678.285	180.565	1.9094	2.4999e-76	2.9164e-75	Up	-//-
Bra033329	A10	2864342	2865601	678	11272.5	5373.11	1.069	2.6201e-76	3.0556e-75	Up	-//-
Bra012624	A03	23141124	23144007	1872	1797.01	393.436	2.1914	2.8462e-76	3.318e-75	Up	sp|Q9FUR2|IP5P2_ARATH Type I inositol polyphosphate 5-phosphatase 2 OS=Arabidopsis thaliana GN=IP5P2 PE=1 SV=2//0
Bra026600	A02	20155558	20157094	966	1635.43	685.568	1.2543	3.2667e-76	3.8043e-75	Up	sp|Q9S9N9|CCR1_ARATH Cinnamoyl-CoA reductase 1 OS=Arabidopsis thaliana GN=CCR1 PE=1 SV=1//1.27206e-73
Bra036948	Scaffold000123	259297	261553	1605	2838.49	1372.13	1.0487	4.5864e-76	5.3318e-75	Up	sp|Q9MBA1|CAO_ARATH Chlorophyllide a oxygenase, chloroplastic OS=Arabidopsis thaliana GN=CAO PE=1 SV=1//0
Bra039354	Scaffold000164	86558	87709	978	3389.2	1690.76	1.0033	6.7532e-76	7.8317e-75	Up	sp|Q9LDD1|BRG3_ARATH Probable BOI-related E3 ubiquitin-protein ligase 3 OS=Arabidopsis thaliana GN=BRG3 PE=1 SV=1//1.76112e-177
Bra025281	A06	21347819	21350265	1566	419.346	70.5253	2.5719	8.526e-76	9.8772e-75	Up	sp|B9X287|C7346_ORYSJ Cytochrome P450 734A6 OS=Oryza sativa subsp. japonica GN=CYP734A6 PE=2 SV=1//1.62835e-118
Bra024837	A06	22655372	22655680	309	1693.2	713.132	1.2475	9.0073e-76	1.0431e-74	Up	sp|Q9SKC9|NDUB7_ARATH NADH dehydrogenase [ubiquinone] 1 beta subcomplex subunit 7 OS=Arabidopsis thaliana GN=At2g02050 PE=3 SV=1//5.70658e-61
Bra021967	A02	17674504	17679235	1743	781.347	231.85	1.7528	1.1011e-75	1.2739e-74	Up	sp|F4KD71|DUR3_ARATH Urea-proton symporter DUR3 OS=Arabidopsis thaliana GN=DUR3 PE=1 SV=1//0
Bra017085	A04	16824884	16827032	1767	688.984	187.541	1.8773	1.2933e-75	1.4957e-74	Up	sp|F4I9E1|NFD4_ARATH Protein NUCLEAR FUSION DEFECTIVE 4 OS=Arabidopsis thaliana GN=NFD4 PE=3 SV=1//5.87019e-27
Bra000428	A03	11078002	11078421	420	2390.75	1123.67	1.0892	1.4349e-75	1.6576e-74	Up	sp|Q941A0|SDH4_ARATH Succinate dehydrogenase subunit 4, mitochondrial OS=Arabidopsis thaliana GN=SDH4 PE=1 SV=1//4.78187e-51
Bra028837	A02	429054	430124	675	1209.41	450.697	1.4241	1.8617e-75	2.1478e-74	Up	sp|Q9LVV5|TL15B_ARATH Thylakoid lumenal 15.0 kDa protein 2, chloroplastic OS=Arabidopsis thaliana GN=At5g52970 PE=1 SV=2//1.45967e-106
Bra007097	A09	28809870	28812278	2109	682.486	113.382	2.5896	2.4196e-75	2.7875e-74	Up	sp|Q8GWV5|PUB3_ARATH U-box domain-containing protein 3 OS=Arabidopsis thaliana GN=PUB3 PE=2 SV=2//0
Bra006687	A03	4631707	4632336	462	2643.51	1263.84	1.0646	3.4276e-75	3.9434e-74	Up	sp|Q9ZSK4|ADF3_ARATH Actin-depolymerizing factor 3 OS=Arabidopsis thaliana GN=ADF3 PE=1 SV=1//5.94316e-88
Bra022920	A03	7768293	7769612	1140	205.041	7.8024	4.7159	4.6241e-75	5.3144e-74	Up	sp|Q9SKK4|GSL_ARATH Probable 2-oxoacid dependent dioxygenase OS=Arabidopsis thaliana GN=GSL-OH PE=2 SV=1//0
Bra031579	A09	37486316	37498767	4197	1016.81	351.301	1.5333	5.6294e-75	6.4652e-74	Up	sp|Q8VZI8|FTSHA_ARATH ATP-dependent zinc metalloprotease FTSH 10, mitochondrial OS=Arabidopsis thaliana GN=FTSH10 PE=1 SV=1//0
Bra019492	A06	12566751	12569268	1365	555.27	127.772	2.1196	5.6788e-75	6.5174e-74	Up	-//-
Bra031895	A02	26330300	26331050	342	657.668	34.5537	4.2504	5.7099e-75	6.5509e-74	Up	sp|Q9LV87|PEP1_ARATH Elicitor peptide 1 OS=Arabidopsis thaliana GN=PEP1 PE=1 SV=1//1.46244e-17
Bra007471	A09	30895519	30897711	1491	458.191	88.286	2.3757	8.5454e-75	9.7838e-74	Up	sp|Q8LPG9|IQD14_ARATH Protein IQ-DOMAIN 14 OS=Arabidopsis thaliana GN=IQD14 PE=1 SV=1//6.11211e-25
Bra013406	A01	5483251	5483819	498	2485.7	1181.94	1.0725	9.0858e-75	1.0395e-73	Up	sp|Q40152|HSF8_SOLLC Heat shock factor protein HSF8 OS=Solanum lycopersicum GN=HSF8 PE=3 SV=1//6.40429e-15
Bra000976	A03	14242496	14245428	1605	2487.96	1197.7	1.0547	1.0574e-74	1.209e-73	Up	sp|Q8GX78|ANTR2_ARATH Ascorbate transporter, chloroplastic OS=Arabidopsis thaliana GN=PHT4;4 PE=1 SV=1//0
Bra009106	A10	15208167	15209471	1305	926.821	308.945	1.5849	1.0691e-74	1.2219e-73	Up	-//-
Bra035133	A07	25602049	25602333	285	717.305	204.238	1.8123	1.3029e-74	1.4881e-73	Up	-//-
Bra022507	A02	8349795	8352826	2328	2636.75	1276.3	1.0468	1.3372e-74	1.5268e-73	Up	sp|Q96282|CLCC_ARATH Chloride channel protein CLC-c OS=Arabidopsis thaliana GN=CLC-C PE=1 SV=1//0
Bra004759	A05	1697199	1700525	1881	2430.61	1143.93	1.0873	1.6144e-74	1.8421e-73	Up	sp|O22854|ETFQO_ARATH Electron transfer flavoprotein-ubiquinone oxidoreductase, mitochondrial OS=Arabidopsis thaliana GN=ETFQO PE=2 SV=1//0
Bra033315	A10	2959372	2961521	705	447.947	83.5996	2.4218	1.7675e-74	2.0153e-73	Up	sp|Q9FE22|HFR1_ARATH Transcription factor HFR1 OS=Arabidopsis thaliana GN=HFR1 PE=1 SV=1//1.41116e-93
Bra002662	A10	8415502	8417592	1215	3021.79	1506.68	1.004	1.9002e-74	2.1659e-73	Up	sp|Q9SEI4|PRS6B_ARATH 26S protease regulatory subunit 6B homolog OS=Arabidopsis thaliana GN=RPT3 PE=1 SV=1//0
Bra031117	A09	34138266	34140932	1212	1932.42	867.977	1.1547	1.9349e-74	2.2046e-73	Up	sp|Q9SK66|NDUA9_ARATH NADH dehydrogenase [ubiquinone] 1 alpha subcomplex subunit 9, mitochondrial OS=Arabidopsis thaliana GN=At2g20360 PE=1 SV=2//0
Bra017713	A03	30000941	30001513	573	1360.98	543.901	1.3232	3.0687e-74	3.4858e-73	Up	sp|Q9ZT49|ATL45_ARATH RING-H2 finger protein ATL45 OS=Arabidopsis thaliana GN=ATL45 PE=2 SV=1//1.2046e-86
Bra005240	A05	4241145	4242115	384	1203.97	454.263	1.4062	4.5795e-74	5.1967e-73	Up	-//-
Bra016476	A08	17873175	17876077	1662	5460.2	2430.48	1.1677	5.3128e-74	6.0226e-73	Up	sp|Q9LUM0|FAB1B_ARATH 1-phosphatidylinositol-3-phosphate 5-kinase FAB1B OS=Arabidopsis thaliana GN=FAB1B PE=2 SV=1//4.99833e-12
Bra011241	A01	3126538	3128731	1638	432.129	77.6491	2.4764	5.3698e-74	6.0831e-73	Up	sp|F4JR57|CB60F_ARATH Calmodulin-binding protein 60 F OS=Arabidopsis thaliana GN=CBP60F PE=2 SV=1//0
Bra012850	A03	21944267	21946957	2616	3875.33	1366.05	1.5043	5.4325e-74	6.1521e-73	Up	sp|Q9SCZ4|FERON_ARATH Receptor-like protein kinase FERONIA OS=Arabidopsis thaliana GN=FER PE=1 SV=1//0
Bra025260	A06	21459527	21461447	915	1854.98	821.124	1.1757	7.181e-74	8.121e-73	Up	sp|Q9LK29|CYC1A_ARATH Cytochrome c1 1, heme protein, mitochondrial OS=Arabidopsis thaliana GN=CYC11 PE=1 SV=1//1.00068e-177
Bra037162	A09	4735179	4735730	552	1064.65	384.353	1.4699	8.3055e-74	9.3864e-73	Up	sp|Q41495|ST14_SOLTU STS14 protein OS=Solanum tuberosum GN=STS14 PE=2 SV=1//9.26318e-56
Bra006434	A03	3486870	3487160	291	176.183	3.28756	5.7439	1.1483e-73	1.296e-72	Up	sp|Q9FK62|SAU24_ARATH Auxin-responsive protein SAUR24 OS=Arabidopsis thaliana GN=SAUR24 PE=2 SV=1//5.23784e-45
Bra026550	A02	20566089	20568017	1929	853.182	230.314	1.8893	1.1528e-73	1.3006e-72	Up	sp|Q9ZQ81|PPA9_ARATH Probable inactive purple acid phosphatase 9 OS=Arabidopsis thaliana GN=PAP9 PE=2 SV=1//0
Bra026350	A01	9655423	9656521	522	633.361	139.446	2.1833	1.2635e-73	1.425e-72	Up	-//-
Bra029785	A05	23011612	23013252	807	1668.37	712.952	1.2266	1.2706e-73	1.4325e-72	Up	sp|Q9SF29|SYP71_ARATH Syntaxin-71 OS=Arabidopsis thaliana GN=SYP71 PE=1 SV=1//0
Bra003082	A10	5411843	5413960	1086	948.444	324.605	1.5469	1.3987e-73	1.5765e-72	Up	sp|Q94BN2|SPSY_ARATH Spermine synthase OS=Arabidopsis thaliana GN=SPMS PE=1 SV=1//0
Bra025203	A06	21729454	21731825	1083	1500.54	621.694	1.2712	1.4007e-73	1.5782e-72	Up	-//-
Bra012374	A07	10354333	10355536	660	869.577	285.169	1.6085	1.6102e-73	1.8118e-72	Up	sp|O73944|PCP_PYRFU Pyrrolidone-carboxylate peptidase OS=Pyrococcus furiosus (strain ATCC 43587 / DSM 3638 / JCM 8422 / Vc1) GN=pcp PE=1 SV=1//4.77144e-17
Bra003013	A10	6123104	6123730	627	663.873	179.892	1.8838	1.8935e-73	2.1298e-72	Up	sp|Q6NML5|RPB7L_ARATH DNA-directed RNA polymerase subunit 7-like protein OS=Arabidopsis thaliana GN=NRPB7L PE=2 SV=1//7.44664e-74
Bra002174	A10	11148814	11151371	1071	1469.67	542.172	1.4387	1.9738e-73	2.2194e-72	Up	sp|P19515|LIP_RHIMI Lipase OS=Rhizomucor miehei PE=1 SV=2//2.10315e-25
Bra002385	A10	9977351	9979132	1269	2135.24	984.444	1.117	2.1248e-73	2.3867e-72	Up	sp|Q94AW8|DNAJ3_ARATH Chaperone protein dnaJ 3 OS=Arabidopsis thaliana GN=ATJ3 PE=1 SV=2//0
Bra025826	A06	7965473	7967940	1698	1096.28	397.283	1.4644	2.1597e-73	2.4243e-72	Up	sp|Q8W486|Y1491_ARATH Uncharacterized protein At1g04910 OS=Arabidopsis thaliana GN=At1g04910 PE=2 SV=1//1.73475e-78
Bra008667	A10	12108650	12111471	2115	2577.21	1161.81	1.1494	2.2868e-73	2.5661e-72	Up	sp|Q09850|ENG2_SCHPO Putative endo-1,3(4)-beta-glucanase 2 OS=Schizosaccharomyces pombe (strain 972 / ATCC 24843) GN=eng2 PE=3 SV=1//2.41349e-24
Bra014239	A08	2282655	2290056	3000	1315.43	511.859	1.3617	2.3202e-73	2.6027e-72	Up	sp|Q7ZZ25|ATD1A_DANRE ATPase family AAA domain-containing protein 1-A OS=Danio rerio GN=atad1a PE=2 SV=2//1.00923e-61
Bra006918	A09	27659673	27661091	507	2835.23	1395.13	1.0231	2.6932e-73	3.0181e-72	Up	sp|Q9FT52|ATP5H_ARATH ATP synthase subunit d, mitochondrial OS=Arabidopsis thaliana GN=At3g52300 PE=1 SV=3//2.07207e-101
Bra032991	A02	22042883	22044503	924	2327.48	1102.14	1.0785	5.2359e-73	5.8576e-72	Up	sp|Q9LK29|CYC1A_ARATH Cytochrome c1 1, heme protein, mitochondrial OS=Arabidopsis thaliana GN=CYC11 PE=1 SV=1//0
Bra026287	A01	10008307	10009193	237	2064.51	724.579	1.5106	6.7821e-73	7.5822e-72	Up	sp|Q945L0|CX6B2_ARATH Cytochrome c oxidase subunit 6b-2 OS=Arabidopsis thaliana GN=COX6B-2 PE=2 SV=1//2.70103e-51
Bra039048	A09	1760857	1763217	1056	2584.6	1255.32	1.0419	7.2911e-73	8.1486e-72	Up	sp|Q9LJI5|VA0D1_ARATH V-type proton ATPase subunit d1 OS=Arabidopsis thaliana GN=VHA-d1 PE=2 SV=1//0
Bra033000	A02	22103599	22103793	195	238.917	15.7216	3.9257	8.8485e-73	9.8759e-72	Up	-//-
Bra039326	A04	18716431	18718602	2172	861.572	280.162	1.6207	1.2743e-72	1.4213e-71	Up	sp|O64639|Y2559_ARATH Receptor-like serine/threonine-protein kinase At2g45590 OS=Arabidopsis thaliana GN=At2g45590 PE=2 SV=1//0
Bra016108	A07	22647925	22649894	1032	1458.33	599.083	1.2835	1.9824e-72	2.2074e-71	Up	sp|O82656|PTP1_ARATH Protein-tyrosine-phosphatase PTP1 OS=Arabidopsis thaliana GN=PTP1 PE=1 SV=1//0
Bra028545	A07	14685663	14689180	1584	2650.45	1303.71	1.0236	2.6195e-72	2.9148e-71	Up	sp|Q42806|KPYC_SOYBN Pyruvate kinase, cytosolic isozyme OS=Glycine max PE=2 SV=1//2.22438e-132
Bra010593	A08	14620564	14621481	918	2009.31	913.993	1.1364	3.1265e-72	3.4767e-71	Up	sp|Q9FDW1|MYB44_ARATH Transcription factor MYB44 OS=Arabidopsis thaliana GN=MYB44 PE=2 SV=1//2.01416e-86
Bra002086	A07	1969912	1972487	1512	2180.58	1019.7	1.0966	4.8655e-72	5.3996e-71	Up	sp|Q9LX20|ASPL1_ARATH Aspartic proteinase-like protein 1 OS=Arabidopsis thaliana GN=At5g10080 PE=1 SV=1//1.27441e-87
Bra037756	A09	4024806	4026721	1224	1153.44	438.473	1.3954	5.1799e-72	5.7466e-71	Up	sp|Q9FN02|PPP7_ARATH Serine/threonine-protein phosphatase 7 OS=Arabidopsis thaliana GN=PP7 PE=1 SV=1//0
Bra006199	A03	2484631	2486108	825	1375.62	565.344	1.2829	6.2406e-72	6.9165e-71	Up	sp|P51133|UCRI3_TOBAC Cytochrome b-c1 complex subunit Rieske-3, mitochondrial OS=Nicotiana tabacum PE=2 SV=1//7.11427e-139
Bra030027	A07	9299015	9301933	2130	819.339	260.006	1.6559	9.0682e-72	1.0037e-70	Up	sp|P42534|HYDL_STRCO Putative polyketide hydroxylase OS=Streptomyces coelicolor (strain ATCC BAA-471 / A3(2) / M145) GN=SCO5321 PE=3 SV=2//2.7639e-47
Bra000326	A03	10570804	10572805	1188	2140.75	992.998	1.1083	1.1544e-71	1.2764e-70	Up	sp|Q39026|MPK6_ARATH Mitogen-activated protein kinase 6 OS=Arabidopsis thaliana GN=MPK6 PE=1 SV=1//0
Bra023661	A02	3369888	3370184	297	200.356	8.15765	4.6183	1.2006e-71	1.3271e-70	Up	sp|Q9FK62|SAU24_ARATH Auxin-responsive protein SAUR24 OS=Arabidopsis thaliana GN=SAUR24 PE=2 SV=1//3.45924e-48
Bra031904	A02	26280930	26286423	3240	2515.23	1215.25	1.0494	1.4636e-71	1.6162e-70	Up	sp|Q94JQ6|CESA6_ARATH Cellulose synthase A catalytic subunit 6 [UDP-forming] OS=Arabidopsis thaliana GN=CESA6 PE=1 SV=2//0
Bra000842	A03	13463232	13465774	1761	2530.73	1230.16	1.0407	1.5247e-71	1.6831e-70	Up	sp|Q9ZR12|GRH1_ARATH GRR1-like protein 1 OS=Arabidopsis thaliana GN=GRH1 PE=1 SV=1//0
Bra037224	A09	5526241	5527038	798	690.182	88.7735	2.9588	1.5737e-71	1.7366e-70	Up	sp|Q9ZPW7|ZHD6_ARATH Zinc-finger homeodomain protein 6 OS=Arabidopsis thaliana GN=ZHD6 PE=1 SV=1//8.62919e-143
Bra006840	A03	5290846	5291587	516	262.24	8.64672	4.9226	1.9978e-71	2.2024e-70	Up	-//-
Bra008835	A10	12844998	12847098	654	395.992	67.1749	2.5595	2.1325e-71	2.3494e-70	Up	sp|Q9LYU3|EF113_ARATH Ethylene-responsive transcription factor ERF113 OS=Arabidopsis thaliana GN=ERF113 PE=2 SV=1//1.93427e-49
Bra019007	A06	786396	788536	1494	1832.78	820.007	1.1603	2.2555e-71	2.4824e-70	Up	sp|Q8GY87|UBC26_ARATH Probable ubiquitin-conjugating enzyme E2 26 OS=Arabidopsis thaliana GN=UBC26 PE=2 SV=2//0
Bra023664	A02	3377311	3378800	675	1559.87	664.397	1.2313	2.6247e-71	2.8868e-70	Up	sp|Q9FK59|IF4E5_ARATH Eukaryotic translation initiation factor NCBP OS=Arabidopsis thaliana GN=NCBP PE=2 SV=1//1.37566e-144
Bra007698	A09	31967813	31970562	1521	573.301	141.009	2.0235	2.7977e-71	3.0761e-70	Up	sp|Q93ZI4|BGL10_ARATH Beta-glucosidase 10 OS=Arabidopsis thaliana GN=BGLU10 PE=2 SV=1//0
Bra006498	A03	3797143	3797689	459	189.851	6.76622	4.8104	2.9692e-71	3.2636e-70	Up	-//-
Bra002179	A10	11129770	11131561	1200	1258.6	493.311	1.3512	3.7894e-71	4.1582e-70	Up	sp|Q6NPQ1|TLP11_ARATH Tubby-like F-box protein 11 OS=Arabidopsis thaliana GN=TULP11 PE=2 SV=1//0
Bra036921	A01	11899042	11900824	1530	820.377	258.437	1.6665	4.0752e-71	4.4689e-70	Up	-//-
Bra006900	A09	27568595	27570843	1338	2731.43	1360.05	1.006	4.1118e-71	4.5075e-70	Up	sp|Q94C11|SUGP1_ARATH SURP and G-patch domain-containing protein 1-like protein OS=Arabidopsis thaliana GN=At3g52120 PE=2 SV=1//0
Bra039558	A01	11669168	11669461	294	183.702	5.29628	5.1162	4.5022e-71	4.9338e-70	Up	sp|Q9LJB7|BBX32_ARATH B-box zinc finger protein 32 OS=Arabidopsis thaliana GN=BBX32 PE=1 SV=1//2.45015e-14
Bra034119	A01	24899965	24902093	1323	1452.88	604.889	1.2642	4.7214e-71	5.1724e-70	Up	sp|Q84K00|NAC78_ARATH NAC domain-containing protein 78 OS=Arabidopsis thaliana GN=NAC078 PE=2 SV=2//3.69813e-78
Bra007348	A09	30269059	30271407	1488	2312.46	1104.61	1.0659	4.9694e-71	5.4387e-70	Up	sp|F4J3G5|CTPA3_ARATH Carboxyl-terminal-processing peptidase 3, chloroplastic OS=Arabidopsis thaliana GN=CTPA3 PE=3 SV=1//0
Bra014495	A04	1032553	1034990	1734	1258.76	496.591	1.3419	6.3895e-71	6.9883e-70	Up	sp|Q9M224|ADLO2_ARATH Protein ARABIDILLO 2 OS=Arabidopsis thaliana GN=At3g60350 PE=2 SV=1//0
Bra017116	A04	16632644	16633462	570	311.621	38.7115	3.009	7.6972e-71	8.4131e-70	Up	sp|D7LBN4|CSPLH_ARALL CASP-like protein 4B1 OS=Arabidopsis lyrata subsp. lyrata GN=ARALYDRAFT_321547 PE=3 SV=1//4.19806e-92
Bra022725	A02	6752640	6754845	1839	853.515	133.959	2.6716	8.3028e-71	9.0719e-70	Up	sp|Q9LSQ4|GH36_ARATH Indole-3-acetic acid-amido synthetase GH3.6 OS=Arabidopsis thaliana GN=GH3.6 PE=1 SV=1//0
Bra035551	A02	6554785	6557601	1308	3040.12	1439.13	1.0789	9.4107e-71	1.0276e-69	Up	sp|Q9FLQ4|ODO2A_ARATH Dihydrolipoyllysine-residue succinyltransferase component of 2-oxoglutarate dehydrogenase complex 1, mitochondrial OS=Arabidopsis thaliana GN=At5g55070 PE=2 SV=1//0
Bra009336	A10	14241839	14243976	1044	1244.02	495.603	1.3278	1.0225e-70	1.1162e-69	Up	sp|P68209|SUCA1_ARATH Succinyl-CoA ligase [ADP-forming] subunit alpha-1, mitochondrial OS=Arabidopsis thaliana GN=At5g08300 PE=1 SV=1//0
Bra011865	A01	150169	154808	3225	890.476	297.968	1.5794	1.0443e-70	1.1396e-69	Up	sp|O48947|CESA2_ARATH Cellulose synthase A catalytic subunit 2 [UDP-forming] OS=Arabidopsis thaliana GN=CESA2 PE=1 SV=1//0
Bra012368	A07	10375711	10382894	4605	2450.16	1189.69	1.0423	1.1007e-70	1.2007e-69	Up	sp|F4I4P3|MED23_ARATH Mediator of RNA polymerase II transcription subunit 23 OS=Arabidopsis thaliana GN=MED23 PE=1 SV=1//0
Bra017758	A03	30341536	30344470	1644	1996.43	755.99	1.401	1.1167e-70	1.2173e-69	Up	sp|O23240|D2HDH_ARATH D-2-hydroxyglutarate dehydrogenase, mitochondrial OS=Arabidopsis thaliana GN=D2HGDH PE=1 SV=3//0
Bra021541	A01	23846647	23850647	2256	1462.86	542.66	1.4307	1.2692e-70	1.3827e-69	Up	sp|Q94A27|SAC2_ARATH Phosphoinositide phosphatase SAC2 OS=Arabidopsis thaliana GN=SAC2 PE=2 SV=1//0
Bra013977	A08	4905520	4909251	1200	1724.94	758.061	1.1862	1.3239e-70	1.4414e-69	Up	sp|Q9CYI4|LUC7L_MOUSE Putative RNA-binding protein Luc7-like 1 OS=Mus musculus GN=Luc7l PE=2 SV=2//3.70386e-16
Bra038084	A08	6691066	6693070	1683	1884.11	853.937	1.1417	1.6649e-70	1.8102e-69	Up	sp|Q55BK0|UFD1_DICDI Ubiquitin fusion degradation protein 1 homolog OS=Dictyostelium discoideum GN=ufd1 PE=3 SV=1//5.56806e-26
Bra039022	A07	539319	540392	1074	298.256	34.9625	3.0927	2.0586e-70	2.2369e-69	Up	sp|O82199|C3H20_ARATH Zinc finger CCCH domain-containing protein 20 OS=Arabidopsis thaliana GN=At2g19810 PE=2 SV=1//1.85109e-166
Bra019726	A06	4780950	4782713	954	972.782	342.173	1.5074	2.1315e-70	2.3152e-69	Up	sp|Q6NLB1|FB118_ARATH F-box protein At2g26850 OS=Arabidopsis thaliana GN=At2g26850 PE=2 SV=1//1.89746e-172
Bra024070	A03	27887138	27889239	1101	528.103	122.87	2.1037	2.1786e-70	2.3657e-69	Up	sp|Q8H1Q8|AT18B_ARATH Autophagy-related protein 18b OS=Arabidopsis thaliana GN=ATG18B PE=2 SV=2//0
Bra004239	A07	20872311	20875310	1413	1283.47	512.417	1.3247	3.163e-70	3.4312e-69	Up	sp|Q9CAF9|IOJAM_ARATH Protein Iojap-related, mitochondrial OS=Arabidopsis thaliana GN=At1g67620 PE=2 SV=1//3.54372e-71
Bra019271	A03	25361026	25362161	990	1302.57	525.445	1.3098	3.7752e-70	4.0926e-69	Up	sp|Q9SUQ3|Y4374_ARATH Probable inactive receptor kinase At4g23740 OS=Arabidopsis thaliana GN=At4g23740 PE=2 SV=1//0
Bra037435	A06	20055979	20057591	1506	2012.04	938.47	1.1003	3.7887e-70	4.106e-69	Up	sp|Q9SIA4|MATE5_ARATH MATE efflux family protein 5 OS=Arabidopsis thaliana GN=DTXL1 PE=3 SV=1//7.45601e-52
Bra000472	A03	11287574	11288011	438	1852.54	841.627	1.1383	4.3504e-70	4.7086e-69	Up	sp|Q9ST43|PH1_ARATH Pleckstrin homology domain-containing protein 1 OS=Arabidopsis thaliana GN=PH1 PE=2 SV=2//1.01043e-94
Bra000787	A03	13126410	13128078	936	1905.03	869.141	1.1322	4.4041e-70	4.7651e-69	Up	sp|Q8RWU7|PUX4_ARATH Plant UBX domain-containing protein 4 OS=Arabidopsis thaliana GN=PUX4 PE=1 SV=1//5.92067e-146
Bra004600	A05	985597	988672	1734	2784.32	1389.91	1.0023	4.6248e-70	5.0023e-69	Up	sp|O80673|CAMK1_ARATH CDPK-related kinase 1 OS=Arabidopsis thaliana GN=CRK1 PE=1 SV=1//0
Bra026669	A02	19417843	19427153	2394	778.2	246.472	1.6587	5.1153e-70	5.5274e-69	Up	sp|Q8RWZ6|PIN4_ARATH Auxin efflux carrier component 4 OS=Arabidopsis thaliana GN=PIN4 PE=1 SV=1//0
Bra003751	A07	18160878	18163146	1161	421.769	79.8057	2.4019	5.9084e-70	6.3782e-69	Up	sp|Q94AP3|WAT1_ARATH Protein WALLS ARE THIN 1 OS=Arabidopsis thaliana GN=WAT1 PE=1 SV=1//0
Bra002924	A10	6780974	6781634	513	1232	482.256	1.3531	6.4633e-70	6.9728e-69	Up	-//-
Bra009800	A06	17969854	17971549	1233	576.334	144.051	2.0003	6.8745e-70	7.4115e-69	Up	sp|Q7XTV7|HIP1_ORYSJ Probable E3 ubiquitin-protein ligase HIP1 OS=Oryza sativa subsp. japonica GN=HIP1 PE=1 SV=2//3.4842e-14
Bra001466	A03	16518757	16520980	1329	1339.27	266.017	2.3319	6.9747e-70	7.5172e-69	Up	sp|Q766C2|NEP2_NEPGR Aspartic proteinase nepenthesin-2 OS=Nepenthes gracilis GN=nep2 PE=1 SV=1//2.9419e-36
Bra013598	A01	6561855	6562856	1002	2180.74	847.832	1.363	7.0278e-70	7.5719e-69	Up	-//-
Bra025846	A06	8117151	8117759	609	380.194	64.254	2.5649	8.3249e-70	8.9607e-69	Up	sp|Q9LM69|ATL80_ARATH RING-H2 finger protein ATL80 OS=Arabidopsis thaliana GN=ATL80 PE=2 SV=1//3.57617e-71
Bra030505	A08	20762370	20765619	561	699.487	201.252	1.7973	1.0979e-69	1.1802e-68	Up	sp|Q32L65|MARH2_BOVIN E3 ubiquitin-protein ligase MARCH2 OS=Bos taurus GN=MARCH2 PE=2 SV=1//1.20759e-08
Bra026031	A06	6137311	6142190	1965	2118.62	1002.83	1.0791	1.2377e-69	1.3292e-68	Up	sp|Q9FX83|NDS8B_ARATH NADH dehydrogenase [ubiquinone] iron-sulfur protein 8-B, mitochondrial OS=Arabidopsis thaliana GN=At1g16700 PE=2 SV=1//1.30603e-125
Bra013378	A01	5295534	5297048	1515	2557.97	296.459	3.1091	1.2673e-69	1.3606e-68	Up	sp|O49675|CCD4_ARATH Probable carotenoid cleavage dioxygenase 4, chloroplastic OS=Arabidopsis thaliana GN=CCD4 PE=1 SV=1//0
Bra033274	A10	3202495	3203061	567	712.395	210.936	1.7559	1.346e-69	1.4446e-68	Up	sp|Q1ECI2|ERF23_ARATH Ethylene-responsive transcription factor ERF023 OS=Arabidopsis thaliana GN=ERF023 PE=2 SV=1//1.04059e-90
Bra019975	A06	3428201	3433396	993	925.514	318.761	1.5378	1.6781e-69	1.7993e-68	Up	sp|Q9FGF0|PGML1_ARATH Phosphoglycerate mutase-like protein 1 OS=Arabidopsis thaliana GN=At5g64460 PE=2 SV=1//2.49699e-30
Bra005826	A03	808234	809376	1071	561.715	140.916	1.995	1.7857e-69	1.9134e-68	Up	sp|Q9M670|RTM2_ARATH Protein RESTRICTED TEV MOVEMENT 2 OS=Arabidopsis thaliana GN=RTM2 PE=2 SV=1//1.03082e-20
Bra002136	A10	11376393	11378035	831	701.528	206.647	1.7633	1.9819e-69	2.123e-68	Up	-//-
Bra019905	A06	3806208	3809264	1461	639.707	175.424	1.8666	2.0129e-69	2.1555e-68	Up	sp|Q93Z66|KPRS3_ARATH Ribose-phosphate pyrophosphokinase 3, chloroplastic OS=Arabidopsis thaliana GN=PRS3 PE=2 SV=1//0
Bra020120	A02	4092554	4093009	456	1422.05	395.161	1.8475	3.1629e-69	3.3804e-68	Up	-//-
Bra029349	A02	25183826	25184998	843	147.784	0.933352	7.3068	3.637e-69	3.8846e-68	Up	sp|O64399|MYB34_ARATH Transcription factor MYB34 OS=Arabidopsis thaliana GN=MYB34 PE=1 SV=1//2.82607e-140
Novel00740	A07	20443371	20446261	2029	183.161	5.89808	4.9567	3.6745e-69	3.9234e-68	Up	PREDICTED: uncharacterized protein LOC103874160 [Brassica rapa]
Bra036512	A09	3066626	3070054	1743	1074.31	404.773	1.4082	3.9238e-69	4.1882e-68	Up	sp|Q9FIM9|CAMK4_ARATH CDPK-related kinase 4 OS=Arabidopsis thaliana GN=CRK4 PE=2 SV=1//0
Bra001482	A03	16632824	16635376	1752	485.163	92.0121	2.3986	4.5514e-69	4.8535e-68	Up	-//-
Bra008632	A10	11971030	11973756	1212	342.563	51.0214	2.7472	4.9682e-69	5.2946e-68	Up	sp|Q9LF05|STAD3_ARATH Acyl-[acyl-carrier-protein] desaturase 3, chloroplastic OS=Arabidopsis thaliana GN=S-ACP-DES3 PE=1 SV=3//0
Bra015289	A10	2210576	2211794	816	418.039	80.5728	2.3753	5.175e-69	5.5131e-68	Up	sp|Q38828|IAA10_ARATH Auxin-responsive protein IAA10 OS=Arabidopsis thaliana GN=IAA10 PE=2 SV=1//9.87313e-83
Bra002839	A10	7281062	7282150	453	1731.52	771.432	1.1664	5.2017e-69	5.5399e-68	Up	sp|B3GS44|LRE_ARATH GPI-anchored protein LORELEI OS=Arabidopsis thaliana GN=LRE PE=2 SV=1//4.0652e-37
Bra024235	A03	26777080	26781194	2466	387.38	51.6588	2.9067	5.9278e-69	6.3091e-68	Up	sp|Q5ZK92|SPAST_CHICK Spastin OS=Gallus gallus GN=SPAST PE=2 SV=1//4.79159e-69
Novel00712	A07	9569124	9571102	1895	1837.08	615.816	1.5768	6.5304e-69	6.9438e-68	Up	BnaA06g26090D [Brassica napus]
Bra020032	A02	3699422	3700429	1008	1036.66	350.248	1.5655	7.7614e-69	8.2421e-68	Up	sp|Q9C942|CSE_ARATH Caffeoylshikimate esterase OS=Arabidopsis thaliana GN=CSE PE=1 SV=1//2.43816e-42
Bra016058	A07	22901501	22901704	204	425.477	39.4058	3.4326	8.5769e-69	9.1052e-68	Up	-//-
Bra005384	A05	5135128	5138645	1866	237.753	18.8467	3.6571	8.9811e-69	9.5314e-68	Up	sp|Q6PEI7|PYRG1_DANRE CTP synthase 1 OS=Danio rerio GN=ctps1 PE=1 SV=1//0
Bra005286	A05	4555661	4557518	1092	1305.5	532.118	1.2948	9.9636e-69	1.0564e-67	Up	-//-
Bra038310	A02	10351266	10352007	489	4760.62	2211.65	1.106	1.0965e-68	1.1619e-67	Up	-//-
Bra016223	A07	22085242	22087912	777	380.689	64.9562	2.5511	1.1123e-68	1.1782e-67	Up	sp|Q94CE4|BCA4_ARATH Beta carbonic anhydrase 4 OS=Arabidopsis thaliana GN=BCA4 PE=1 SV=1//1.63296e-174
Bra039856	A08	6288240	6290402	1305	1262.26	505.224	1.321	1.3157e-68	1.3909e-67	Up	sp|Q9NQZ5|STAR7_HUMAN StAR-related lipid transfer protein 7, mitochondrial OS=Homo sapiens GN=STARD7 PE=1 SV=2//6.51479e-13
Bra036119	A09	2387551	2391241	1149	1163.89	452.472	1.363	1.9148e-68	2.0224e-67	Up	-//-
Bra021184	A01	22676134	22677514	810	661.253	186.543	1.8257	1.9665e-68	2.0763e-67	Up	sp|Q8LAL2|IAA26_ARATH Auxin-responsive protein IAA26 OS=Arabidopsis thaliana GN=IAA26 PE=1 SV=2//3.64749e-158
Bra034390	A04	12663944	12665689	1746	1562.15	680.634	1.1986	2.0344e-68	2.1474e-67	Up	sp|F4I9E1|NFD4_ARATH Protein NUCLEAR FUSION DEFECTIVE 4 OS=Arabidopsis thaliana GN=NFD4 PE=3 SV=1//3.00221e-31
Bra031737	A09	36749368	36752972	711	1150.63	447.691	1.3619	2.1834e-68	2.3039e-67	Up	sp|O23693|MLO4_ARATH MLO-like protein 4 OS=Arabidopsis thaliana GN=MLO4 PE=2 SV=2//2.05931e-08
Bra001477	A03	16584261	16585366	1023	709.833	215.473	1.72	2.4367e-68	2.5688e-67	Up	sp|Q9LDD1|BRG3_ARATH Probable BOI-related E3 ubiquitin-protein ligase 3 OS=Arabidopsis thaliana GN=BRG3 PE=1 SV=1//3.88591e-174
Bra013111	A03	20438569	20439210	642	581.516	151.388	1.9416	3.8523e-68	4.0572e-67	Up	sp|C0HJG8|BSP_BOSSE Basic secretory protease (Fragments) OS=Boswellia serrata PE=1 SV=1//3.45491e-11
Bra037824	A09	4390304	4391212	588	695.807	208.869	1.7361	4.7192e-68	4.9686e-67	Up	sp|Q38827|IAA9_ARATH Auxin-responsive protein IAA9 OS=Arabidopsis thaliana GN=IAA9 PE=1 SV=1//2.62513e-122
Bra026804	A09	35535138	35538610	1887	1509.18	649.624	1.2161	4.8702e-68	5.126e-67	Up	sp|Q8L612|MACP1_ARATH MACPF domain-containing protein At1g14780 OS=Arabidopsis thaliana GN=At1g14780 PE=2 SV=1//0
Bra025212	A06	21661391	21663492	1758	1728.88	772.056	1.1631	5.2349e-68	5.5047e-67	Up	sp|Q38954|PHT21_ARATH Inorganic phosphate transporter 2-1, chloroplastic OS=Arabidopsis thaliana GN=PHT2-1 PE=1 SV=1//0
Bra033881	A05	15735025	15736429	1017	384.789	66.4195	2.5344	9.078e-68	9.5187e-67	Up	sp|Q8GYX9|WDL1_ARATH Protein WVD2-like 1 OS=Arabidopsis thaliana GN=WDL1 PE=1 SV=1//1.90315e-28
Bra037635	A04	18503316	18505189	801	1193.67	402.819	1.5672	2.0708e-67	2.1645e-66	Up	sp|Q54YW1|ELMOA_DICDI ELMO domain-containing protein A OS=Dictyostelium discoideum GN=elmoA PE=1 SV=1//1.30466e-29
Bra013275	A01	4676603	4679261	1884	1217.7	435.7	1.4828	2.8545e-67	2.979e-66	Up	sp|Q9FUR2|IP5P2_ARATH Type I inositol polyphosphate 5-phosphatase 2 OS=Arabidopsis thaliana GN=IP5P2 PE=1 SV=2//0
Bra018939	A06	1135745	1138974	1521	2523.63	1260.52	1.0015	3.012e-67	3.1395e-66	Up	sp|Q9ZU25|MPPA1_ARATH Probable mitochondrial-processing peptidase subunit alpha-1 OS=Arabidopsis thaliana GN=At1g51980 PE=2 SV=1//0
Bra037966	A06	375941	378988	2091	2416.52	1186.58	1.0261	3.0718e-67	3.2007e-66	Up	sp|Q9SYH1|RSH3C_ARATH Probable GTP diphosphokinase RSH3, chloroplastic OS=Arabidopsis thaliana GN=RSH3 PE=2 SV=1//0
Bra014298	A08	1851766	1855254	1452	1754.9	791.919	1.148	3.0954e-67	3.2243e-66	Up	sp|Q949Y0|UBP6_ARATH Ubiquitin carboxyl-terminal hydrolase 6 OS=Arabidopsis thaliana GN=UBP6 PE=1 SV=1//0
Bra037334	A09	120100	122650	2481	1413.72	590.456	1.2596	5.0956e-67	5.2963e-66	Up	sp|Q39203|SD22_ARATH G-type lectin S-receptor-like serine/threonine-protein kinase SD2-2 OS=Arabidopsis thaliana GN=SD22 PE=1 SV=1//0
Bra009008	A10	13654156	13655920	951	219.056	14.6951	3.8979	5.7405e-67	5.9628e-66	Up	sp|Q8LAY8|P2C69_ARATH Probable protein phosphatase 2C 69 OS=Arabidopsis thaliana GN=At5g10740 PE=2 SV=1//0
Bra032791	A09	23939965	23942195	993	154.506	2.53958	5.9269	6.4472e-67	6.6885e-66	Up	-//-
Novel00019	A01	6161501	6162690	721	1116.56	429.666	1.3778	7.0224e-67	7.2807e-66	Up	PREDICTED: bifunctional riboflavin kinase/FMN phosphatase [Brassica rapa]
Novel00746	A07	23128276	23129542	1131	153.995	0	5.18751	9.4375e-67	9.7786e-66	Up	BnaC06g04680D [Brassica napus]
Bra001598	A03	17314194	17315283	585	177.187	6.19215	4.8387	1.1806e-66	1.2213e-65	Up	sp|O24409|IAA19_ARATH Auxin-responsive protein IAA19 OS=Arabidopsis thaliana GN=IAA19 PE=1 SV=2//1.16958e-127
Novel00883	A09	28503890	28504876	835	657.152	193.065	1.7671	1.1939e-66	1.2348e-65	Up	--
Bra024300	A06	15419848	15421745	882	1982.21	931.17	1.09	1.8267e-66	1.885e-65	Up	sp|Q9FGF0|PGML1_ARATH Phosphoglycerate mutase-like protein 1 OS=Arabidopsis thaliana GN=At5g64460 PE=2 SV=1//0
Bra016002	A07	23161141	23161785	645	198.971	10.2554	4.2781	2.0381e-66	2.1013e-65	Up	sp|P29421|IAAS_ORYSJ Alpha-amylase/subtilisin inhibitor OS=Oryza sativa subsp. japonica GN=RASI PE=1 SV=2//1.15514e-18
Bra016991	A04	17339693	17340250	558	1216.59	491.61	1.3073	3.2763e-66	3.3695e-65	Up	-//-
Bra013575	A01	6425499	6427893	1722	1017.33	374.974	1.4399	4.1932e-66	4.3085e-65	Up	sp|O49717|CDPKF_ARATH Calcium-dependent protein kinase 15 OS=Arabidopsis thaliana GN=CPK15 PE=2 SV=1//0
Bra025512	A04	8589712	8591160	741	2306.98	1131.22	1.0281	4.7478e-66	4.8768e-65	Up	sp|Q9ZRT5|GSTT1_ARATH Glutathione S-transferase T1 OS=Arabidopsis thaliana GN=GSTT1 PE=2 SV=1//2.05184e-150
Bra009130	A10	15123122	15125984	1794	670.034	199.694	1.7464	5.6351e-66	5.7829e-65	Up	sp|P32068|TRPE_ARATH Anthranilate synthase alpha subunit 1, chloroplastic OS=Arabidopsis thaliana GN=ASA1 PE=1 SV=1//0
Bra035541	A02	6594299	6596755	1590	1914.23	897.075	1.0935	5.7005e-66	5.8482e-65	Up	-//-
Bra020854	A08	10875274	10876657	774	1012.06	354.33	1.5141	6.3299e-66	6.4919e-65	Up	sp|Q9S9W2|SDRA_ARATH Short-chain dehydrogenase/reductase SDRA OS=Arabidopsis thaliana GN=SDRA PE=1 SV=1//7.11665e-129
Bra004639	A05	1178112	1181314	1566	1763.36	814.966	1.1135	6.522e-66	6.6848e-65	Up	sp|O22229|TRXB3_ARATH NADPH-dependent thioredoxin reductase 3 OS=Arabidopsis thaliana GN=NTRC PE=1 SV=2//0
Bra034860	A05	22492396	22494422	744	1566.51	698.368	1.1655	7.6518e-66	7.8331e-65	Up	sp|Q9SRM4|ALFL2_ARATH PHD finger protein ALFIN-LIKE 2 OS=Arabidopsis thaliana GN=AL2 PE=1 SV=1//1.52768e-134
Bra013156	A03	20170510	20171124	615	2872.74	1290.26	1.1548	8.8979e-66	9.1004e-65	Up	sp|Q9SIY3|TTM3_ARATH Triphosphate tunel metalloenzyme 3 OS=Arabidopsis thaliana GN=TTM3 PE=1 SV=1//3.03386e-91
Bra022048	A02	18552124	18555858	1623	890.973	312.965	1.5094	1.3306e-65	1.3588e-64	Up	sp|Q9LS23|ALMTD_ARATH Aluminum-activated malate transporter 13 OS=Arabidopsis thaliana GN=ALMT13 PE=2 SV=1//0
Bra024205	A03	26923620	26925164	864	1652.01	711.811	1.2147	1.4957e-65	1.5265e-64	Up	sp|Q93YW5|P2C58_ARATH Probable protein phosphatase 2C 58 OS=Arabidopsis thaliana GN=At4g28400 PE=2 SV=1//0
Bra033070	A02	22540102	22540955	507	399.529	78.5541	2.3465	1.7215e-65	1.7553e-64	Up	sp|P54121|AIG2_ARATH Protein AIG2 OS=Arabidopsis thaliana GN=AIG2 PE=2 SV=1//2.55735e-99
Bra037888	A09	15791809	15793260	573	1145.76	454.269	1.3347	1.7545e-65	1.7883e-64	Up	-//-
Bra028548	A07	14702696	14706697	2454	388.859	73.8792	2.396	1.7641e-65	1.7976e-64	Up	sp|P38094|FLUG_EMENI Protein fluG OS=Emericella nidulans (strain FGSC A4 / ATCC 38163 / CBS 112.46 / NRRL 194 / M139) GN=fluG PE=1 SV=1//7.02047e-107
Bra017837	A03	30870981	30872990	1737	1695.38	772.529	1.1339	1.8562e-65	1.8903e-64	Up	sp|Q0WL52|NPY5_ARATH BTB/POZ domain-containing protein NPY5 OS=Arabidopsis thaliana GN=NPY5 PE=2 SV=2//0
Bra015154	A07	5234594	5236181	780	1297.64	537.246	1.2722	1.9821e-65	2.0179e-64	Up	sp|Q84JU4|IBR5_ARATH Protein-tyrosine-phosphatase IBR5 OS=Arabidopsis thaliana GN=IBR5 PE=1 SV=1//1.98061e-145
Bra003640	A07	17470401	17471482	867	1471.27	636.352	1.2092	2.2341e-65	2.2731e-64	Up	sp|Q9SYM2|BBX22_ARATH B-box zinc finger protein 22 OS=Arabidopsis thaliana GN=BBX22 PE=1 SV=2//2.0332e-118
Bra011823	A01	357814	360610	1326	1686.79	764.907	1.1409	2.3071e-65	2.3444e-64	Up	sp|O24454|UBP3_ARATH Ubiquitin carboxyl-terminal hydrolase 3 OS=Arabidopsis thaliana GN=UBP3 PE=1 SV=1//0
Bra005609	A05	6513614	6515054	786	1374.35	581.76	1.2403	2.8571e-65	2.8989e-64	Up	sp|Q09893|YAI5_SCHPO Uncharacterized protein C24B11.05 OS=Schizosaccharomyces pombe (strain 972 / ATCC 24843) GN=SPAC24B11.05 PE=3 SV=1//5.0203e-12
Bra011411	A01	2281829	2286066	1560	1344.26	561.109	1.2605	3.1321e-65	3.175e-64	Up	sp|Q6TGC6|CBK1_PNECA Serine/threonine-protein kinase CBK1 OS=Pneumocystis carinii GN=CBK1 PE=2 SV=1//2.87339e-143
Bra015809	A07	24042032	24042368	240	15945.9	5557.75	1.5206	3.2566e-65	3.3003e-64	Up	sp|Q39313|DEF3_BRANA Defensin-like protein 3 OS=Brassica napus GN=AFP3 PE=3 SV=1//1.24e-42
Bra008830	A10	12826843	12827986	819	1524.19	674.11	1.177	3.6888e-65	3.7348e-64	Up	sp|P37841|UCRI_SOLTU Cytochrome b-c1 complex subunit Rieske, mitochondrial OS=Solanum tuberosum GN=FES1 PE=1 SV=1//9.47742e-136
Bra022908	A03	7695130	7697203	978	5003.85	2452.58	1.0287	3.9806e-65	4.029e-64	Up	sp|Q96250|ATPG3_ARATH ATP synthase subunit gamma, mitochondrial OS=Arabidopsis thaliana GN=ATPC PE=2 SV=1//0
Bra034271	A04	11930123	11931805	750	1289.07	542.119	1.2496	4.2678e-65	4.3185e-64	Up	sp|O82316|TIP41_ARATH Aquaporin TIP4-1 OS=Arabidopsis thaliana GN=TIP4-1 PE=2 SV=1//5.57962e-126
Bra017052	A04	17004643	17006264	1086	957.215	353.827	1.4358	4.8379e-65	4.8938e-64	Up	sp|O22287|GMPP1_ARATH Mannose-1-phosphate guanylyltransferase 1 OS=Arabidopsis thaliana GN=CYT1 PE=1 SV=1//0
Bra006216	A03	2557960	2558754	795	620.853	180.707	1.7806	4.9373e-65	4.9929e-64	Up	sp|Q9FLE8|Y5986_ARATH Uncharacterized protein At5g39865 OS=Arabidopsis thaliana GN=At5g39865 PE=2 SV=1//1.95138e-41
Bra024444	A06	16407277	16408816	831	1726.49	788.708	1.1303	5.6639e-65	5.7189e-64	Up	sp|Q9FJX3|VDAC2_ARATH Mitochondrial outer membrane protein porin 2 OS=Arabidopsis thaliana GN=VDAC2 PE=1 SV=1//3.90371e-173
Bra024482	A06	16705464	16705790	327	162.623	4.17353	5.2841	5.7883e-65	5.8427e-64	Up	sp|P32295|ARG7_VIGRR Indole-3-acetic acid-induced protein ARG7 OS=Vigna radiata var. radiata GN=ARG7 PE=2 SV=1//5.8719e-15
Bra036240	A09	1073216	1074451	840	9976.35	4870.7	1.0344	5.8039e-65	5.8567e-64	Up	sp|Q9S7H1|PSAD1_ARATH Photosystem I reaction center subunit II-1, chloroplastic OS=Arabidopsis thaliana GN=psaD1 PE=1 SV=1//2.00905e-124
Bra015357	A10	1821062	1827681	3363	1567.3	697.846	1.1673	6.6799e-65	6.7346e-64	Up	sp|Q9MAT2|PPR10_ARATH Pentatricopeptide repeat-containing protein At1g04840 OS=Arabidopsis thaliana GN=PCMP-H64 PE=2 SV=1//0
Bra001390	A03	16155136	16155612	477	2063.12	815.58	1.3389	8.0756e-65	8.1392e-64	Up	sp|Q9SRM0|ATL66_ARATH RING-H2 finger protein ATL66 OS=Arabidopsis thaliana GN=ATL66 PE=2 SV=1//1.96931e-61
Bra019116	A03	26300093	26301575	603	726.806	228.017	1.6724	1.1046e-64	1.11e-63	Up	-//-
Bra039433	A05	24290824	24291612	486	206.342	13.3649	3.9485	1.1386e-64	1.1438e-63	Up	sp|Q9MA63|Y3550_ARATH REF/SRPP-like protein At3g05500 OS=Arabidopsis thaliana GN=At3g05500 PE=1 SV=1//1.49582e-87
Bra030673	A08	20086693	20087088	396	932.333	310.792	1.5849	1.2121e-64	1.2172e-63	Up	-//-
Bra007462	A09	30846147	30847415	570	169.927	5.51927	4.9443	1.2627e-64	1.2677e-63	Up	-//-
Novel01058	A10	11921722	11923244	1336	333.908	54.3655	2.6187	1.2749e-64	1.2795e-63	Up	P-loop containing nucleoside triphosphate hydrolases superfamily protein [Arabidopsis thaliana]>gi|334185753|ref|NP_001190017.1| P-loop containing nucleoside triphosphate hydrolases superfamily protein [Arabidopsis thaliana]>gi|7339486|emb|CAB82809.1| kinesin-related protein-like [Arabidopsis thaliana]>gi|332644559|gb|AEE78080.1| P-loop containing nucleoside triphosphate hydrolases superfamily pr…
Bra001816	A03	18636780	18639846	1716	649.04	193.527	1.7458	1.6717e-64	1.6768e-63	Up	sp|Q8H116|MNS2_ARATH Mannosyl-oligosaccharide 1,2-alpha-mannosidase MNS2 OS=Arabidopsis thaliana GN=MNS2 PE=1 SV=1//0
Bra022944	A03	7898829	7900933	1482	857.774	300.276	1.5143	1.8102e-64	1.8151e-63	Up	-//-
Bra016328	A08	17135855	17138806	2607	2048.66	993.525	1.0441	2.6706e-64	2.677e-63	Up	sp|Q9LRA7|TPS9_ARATH Probable alpha,alpha-trehalose-phosphate synthase [UDP-forming] 9 OS=Arabidopsis thaliana GN=TPS9 PE=2 SV=1//0
Bra024480	A06	16683378	16683965	360	2114.6	1028.82	1.0394	2.7283e-64	2.734e-63	Up	sp|Q9SL42|PIN1_ARATH Peptidyl-prolyl cis-trans isomerase Pin1 OS=Arabidopsis thaliana GN=PIN1 PE=1 SV=1//8.37017e-79
Bra010439	A08	13754943	13761348	2889	815.021	279.365	1.5447	4.3285e-64	4.3272e-63	Up	sp|P93002|NPR1_ARATH Regulatory protein NPR1 OS=Arabidopsis thaliana GN=NPR1 PE=1 SV=1//0
Bra029900	A01	14085194	14086093	900	435.047	91.6458	2.247	5.5241e-64	5.5141e-63	Up	-//-
Bra017512	A09	13221849	13223417	612	1892.74	898.626	1.0747	5.9775e-64	5.965e-63	Up	sp|Q96252|ATP4_ARATH ATP synthase subunit delta&apos;, mitochondrial OS=Arabidopsis thaliana GN=At5g47030 PE=1 SV=1//1.75619e-121
Bra033573	A06	25097027	25099025	1146	2053.04	1004.41	1.0314	6.5421e-64	6.5206e-63	Up	sp|P55034|PSMD4_ARATH 26S proteasome non-ATPase regulatory subunit 4 homolog OS=Arabidopsis thaliana GN=RPN10 PE=1 SV=1//0
Bra028849	A02	373097	376581	282	1462.55	562.441	1.3787	6.6055e-64	6.5818e-63	Up	-//-
Bra035925	A09	3486044	3487861	1134	1192.37	486.848	1.2923	9.6944e-64	9.6336e-63	Up	sp|Q3E875|RGAPX_ARATH Uncharacterized Rho GTPase-activating protein At5g61530 OS=Arabidopsis thaliana GN=At5g61530 PE=1 SV=2//0
Bra037346	A09	194137	196658	1446	1221.78	506.014	1.2717	9.9717e-64	9.9062e-63	Up	sp|Q8W1S1|DGDG2_ARATH Digalactosyldiacylglycerol synthase 2, chloroplastic OS=Arabidopsis thaliana GN=DGD2 PE=1 SV=1//0
Novel00005	A01	1549695	1551108	801	133.407	0.672874	7.6313	1.0619e-63	1.0543e-62	Up	--
Bra002686	A10	8304141	8306726	903	962.789	360.391	1.4177	1.3297e-63	1.3182e-62	Up	sp|Q9FDX1|SKIP1_ARATH F-box protein SKIP1 OS=Arabidopsis thaliana GN=SKIP1 PE=1 SV=1//0
Bra022418	A05	18539456	18541266	1353	1349.31	575.329	1.2298	1.5207e-63	1.5067e-62	Up	sp|P43297|RD21A_ARATH Cysteine proteinase RD21a OS=Arabidopsis thaliana GN=RD21A PE=1 SV=1//0
Bra027052	A09	8425132	8428956	2340	235.352	14.4722	4.0235	1.5869e-63	1.5708e-62	Up	sp|F4HYR3|CSCL6_ARATH CSC1-like protein At1g62320 OS=Arabidopsis thaliana GN=At1g62320 PE=3 SV=2//0
Bra024834	A06	22634742	22638426	1659	1044.32	404.977	1.3667	1.7449e-63	1.7257e-62	Up	sp|Q9ZUL3|IDD5_ARATH Protein indeterminate-domain 5, chloroplastic OS=Arabidopsis thaliana GN=IDD5 PE=1 SV=1//3.18619e-71
Bra037191	A09	4849141	4849804	375	2084.33	1011.4	1.0432	2.0744e-63	2.0479e-62	Up	sp|Q39129|STR16_ARATH Thiosulfate sulfurtransferase 16, chloroplastic OS=Arabidopsis thaliana GN=STR16 PE=1 SV=2//3.61344e-62
Bra017997	A06	9100403	9104310	1428	454.966	94.652	2.2651	2.1866e-63	2.1568e-62	Up	sp|Q9SF32|IQD1_ARATH Protein IQ-DOMAIN 1 OS=Arabidopsis thaliana GN=IQD1 PE=1 SV=1//4.9139e-13
Bra036351	A02	21260934	21262634	1443	1916.94	921.205	1.0572	2.2116e-63	2.1808e-62	Up	sp|Q9ZQY6|2A5D_ARATH Serine/threonine protein phosphatase 2A 55 kDa regulatory subunit B&apos; delta isoform OS=Arabidopsis thaliana GN=B&apos;DELTA PE=1 SV=1//0
Bra016749	A08	19030867	19032688	1302	567.702	156.982	1.8545	2.2342e-63	2.2024e-62	Up	sp|Q9LPW3|SCRM2_ARATH Transcription factor SCREAM2 OS=Arabidopsis thaliana GN=SCRM2 PE=1 SV=1//3.22218e-154
Bra003102	A10	5223872	5228392	2469	457.276	101.601	2.1701	5.6305e-63	5.5324e-62	Up	sp|Q6AZT2|SPAST_XENLA Spastin OS=Xenopus laevis GN=spast PE=2 SV=1//1.57297e-67
Bra034317	A04	12236554	12238448	540	1179.62	483.509	1.2867	6.2361e-63	6.1238e-62	Up	sp|P27164|CALM3_PETHY Calmodulin-related protein OS=Petunia hybrida GN=CAM53 PE=2 SV=2//6.42573e-12
Bra016299	A08	17003367	17004289	285	1066.89	419.247	1.3475	6.6051e-63	6.4842e-62	Up	sp|Q8GW32|PRE6_ARATH Transcription factor PRE6 OS=Arabidopsis thaliana GN=PRE6 PE=1 SV=1//4.11775e-41
Bra015336	A10	1947963	1949111	432	2150.78	892.843	1.2684	7.5856e-63	7.4402e-62	Up	sp|O49313|NDADB_ARATH NADH dehydrogenase [ubiquinone] 1 alpha subcomplex subunit 13-B OS=Arabidopsis thaliana GN=At2g33220 PE=2 SV=1//6.86819e-100
Bra028150	A04	6516001	6518031	1608	791.488	267.367	1.5657	9.4087e-63	9.2094e-62	Up	sp|Q0WRY5|CDL1_ARATH Serine/threonine-protein kinase CDL1 OS=Arabidopsis thaliana GN=CDL1 PE=1 SV=1//2.61918e-62
Bra028909	A02	80896	81378	483	237.193	23.0439	3.3636	1.1463e-62	1.1203e-61	Up	sp|P20144|WUN1_SOLTU Wound-induced protein 1 OS=Solanum tuberosum GN=WUN1 PE=2 SV=1//1.25764e-10
Bra003950	A07	19209170	19213250	2100	1661.78	761.987	1.1249	1.5822e-62	1.5455e-61	Up	sp|Q8RY46|AB26B_ARATH ABC transporter B family member 26, chloroplastic OS=Arabidopsis thaliana GN=ABCB26 PE=2 SV=1//0
Bra025572	A04	8141700	8143151	1452	893.637	225.695	1.9853	1.6285e-62	1.5898e-61	Up	sp|Q9CZV8|FXL20_MOUSE F-box/LRR-repeat protein 20 OS=Mus musculus GN=Fbxl20 PE=1 SV=3//6.30242e-06
Bra012038	A07	12678790	12683414	2565	2125.79	1039.66	1.0319	1.8408e-62	1.796e-61	Up	sp|Q8W207|CSN2_ARATH COP9 signalosome complex subunit 2 OS=Arabidopsis thaliana GN=CSN2 PE=1 SV=1//0
Bra003187	A07	15017568	15020430	1842	2661.41	1307.41	1.0255	1.9571e-62	1.9089e-61	Up	-//-
Bra026689	A09	34980824	34981108	285	238.645	23.3027	3.3563	2.2451e-62	2.1879e-61	Up	-//-
Bra035388	Scaffold000104	500550	504079	2061	1929.25	929.527	1.0535	3.2263e-62	3.1385e-61	Up	sp|Q9FKI0|FIMB5_ARATH Fimbrin-5 OS=Arabidopsis thaliana GN=FIM5 PE=1 SV=1//0
Bra000871	A03	13643798	13644958	387	2092.13	869.399	1.2669	3.9797e-62	3.868e-61	Up	sp|Q9ZQX4|VATF_ARATH V-type proton ATPase subunit F OS=Arabidopsis thaliana GN=VHA-F PE=2 SV=1//9.89994e-87
Bra014646	A04	2001412	2002593	1182	680.084	214.92	1.6619	4.4e-62	4.2753e-61	Up	sp|Q9FLE8|Y5986_ARATH Uncharacterized protein At5g39865 OS=Arabidopsis thaliana GN=At5g39865 PE=2 SV=1//3.37204e-43
Bra023542	A02	2826967	2829726	1296	1023.05	394.634	1.3743	5.1728e-62	5.0247e-61	Up	sp|Q94AS5|ICME_ARATH Isoprenylcysteine alpha-carbonyl methylesterase ICME OS=Arabidopsis thaliana GN=ICME PE=2 SV=1//0
Bra009046	A10	13821184	13822651	621	1249.39	335.837	1.8954	5.4211e-62	5.2629e-61	Up	sp|Q9LFT9|RAH1E_ARATH Ras-related protein RABH1e OS=Arabidopsis thaliana GN=RABH1E PE=2 SV=1//2.2339e-132
Bra001193	A03	15256741	15259341	1311	753.86	249.131	1.5974	5.8842e-62	5.7041e-61	Up	sp|F4JKK0|SUD1_ARATH Probable E3 ubiquitin ligase SUD1 OS=Arabidopsis thaliana GN=SUD1 PE=1 SV=1//1.03061e-06
Bra017765	A03	30366233	30367530	807	146.497	2.80006	5.7093	6.2227e-62	6.0305e-61	Up	sp|Q93VJ4|BEE2_ARATH Transcription factor BEE 2 OS=Arabidopsis thaliana GN=BEE2 PE=2 SV=1//7.55389e-07
Bra006446	A03	3512214	3517181	2538	1636.36	744.866	1.1354	6.8234e-62	6.6108e-61	Up	sp|O75175|CNOT3_HUMAN CCR4-NOT transcription complex subunit 3 OS=Homo sapiens GN=CNOT3 PE=1 SV=1//1.05916e-36
Bra021375	A01	26378980	26380275	336	1450.16	642.836	1.1737	7.1244e-62	6.9003e-61	Up	sp|Q9M9M6|NDUS6_ARATH NADH dehydrogenase [ubiquinone] iron-sulfur protein 6, mitochondrial OS=Arabidopsis thaliana GN=At3g03070 PE=3 SV=1//2.51689e-65
Bra005744	A03	410224	410853	429	1159.43	373.819	1.633	7.6035e-62	7.3579e-61	Up	sp|Q9LYY2|TI143_ARATH Mitochondrial import inner membrane translocase subunit TIM14-3 OS=Arabidopsis thaliana GN=TIM14-3 PE=1 SV=1//1.63311e-49
Bra034847	A05	22429125	22430512	630	1458.75	653.219	1.1591	7.9048e-62	7.6451e-61	Up	sp|Q8W115|PR1A3_ARATH PRA1 family protein A3 OS=Arabidopsis thaliana GN=PRA1A3 PE=2 SV=1//8.34352e-131
Bra013427	A01	5605814	5606536	723	838.633	298.063	1.4924	1.2911e-61	1.2465e-60	Up	sp|Q9SL56|GLPT5_ARATH Putative glycerol-3-phosphate transporter 5 OS=Arabidopsis thaliana GN=At2g13100 PE=2 SV=2//2.00899e-119
Bra032736	A04	5442535	5442810	276	383.299	75.0695	2.3522	1.4329e-61	1.3826e-60	Up	sp|Q41220|SAU15_ARATH Auxin-responsive protein SAUR15 OS=Arabidopsis thaliana GN=SAUR15 PE=2 SV=1//3.10303e-35
Bra031758	A09	36636731	36639482	912	308.867	49.3314	2.6464	1.5626e-61	1.5069e-60	Up	sp|Q9SXA6|ENDO1_ARATH Endonuclease 1 OS=Arabidopsis thaliana GN=ENDO1 PE=1 SV=1//2.17927e-179
Bra019362	A03	24723505	24724886	963	1864.31	888.415	1.0693	1.8405e-61	1.7733e-60	Up	-//-
Bra035926	A09	3482573	3484486	975	1356.56	595.049	1.1889	2.2433e-61	2.1583e-60	Up	sp|P28304|QOR1_ECOLI Quinone oxidoreductase 1 OS=Escherichia coli (strain K12) GN=qorA PE=1 SV=1//5.774e-94
Bra014324	A08	1632087	1632323	237	432.038	96.5962	2.1611	2.2936e-61	2.2047e-60	Up	-//-
Bra020394	A02	5508121	5509628	600	1687.31	793.426	1.0886	2.5504e-61	2.4495e-60	Up	sp|Q9ZRD6|YKT61_ARATH VAMP-like protein YKT61 OS=Arabidopsis thaliana GN=YKT61 PE=2 SV=1//1.90249e-141
Bra024535	A09	25769279	25773013	1035	2257.27	963.875	1.2277	2.596e-61	2.4919e-60	Up	sp|O64380|PABP3_ARATH Polyadenylate-binding protein 3 OS=Arabidopsis thaliana GN=PAB3 PE=2 SV=1//4.15975e-07
Bra025914	A06	6725817	6727198	1005	1129.99	375.429	1.5897	2.6865e-61	2.578e-60	Up	sp|B3H5A8|RVE7_ARATH Protein REVEILLE 7 OS=Arabidopsis thaliana GN=RVE7 PE=2 SV=1//6.74567e-146
Bra013734	A01	7500254	7503204	1335	548.059	131.475	2.0595	2.7087e-61	2.5986e-60	Up	sp|A7PZL3|PGLR_VITVI Probable polygalacturonase OS=Vitis vinifera GN=GSVIVT00026920001 PE=1 SV=1//4.17923e-139
Bra032061	A04	11540436	11541378	870	1430.16	641.286	1.1571	2.7313e-61	2.6195e-60	Up	sp|Q9SK53|COL3_ARATH Zinc finger protein CONSTANS-LIKE 3 OS=Arabidopsis thaliana GN=COL3 PE=1 SV=1//5.69809e-139
Bra006620	A03	4303099	4304630	1356	230.394	23.0122	3.3236	2.7562e-61	2.6426e-60	Up	-//-
Bra006010	A03	1601308	1603292	1119	2177.16	1083.76	1.0064	2.8124e-61	2.6957e-60	Up	sp|P43292|SRK2G_ARATH Serine/threonine-protein kinase SRK2G OS=Arabidopsis thaliana GN=SRK2G PE=1 SV=2//0
Bra023669	A02	3410158	3411556	1011	351.897	63.3958	2.4727	2.8938e-61	2.7729e-60	Up	sp|Q9FLJ2|NC100_ARATH NAC domain-containing protein 100 OS=Arabidopsis thaliana GN=NAC100 PE=2 SV=1//3.15369e-94
Bra023210	A09	20756426	20757922	1497	838.829	304.375	1.4625	3.2294e-61	3.0936e-60	Up	sp|Q9C6S5|PHSB_ARATH Probable polyamine transporter At1g31830 OS=Arabidopsis thaliana GN=At1g31830 PE=2 SV=1//0
Bra025287	A06	21311751	21313769	999	1931.93	935.99	1.0455	3.9586e-61	3.7867e-60	Up	sp|A5DK49|AIM32_PICGU Altered inheritance of mitochondria protein 32 OS=Meyerozyma guilliermondii (strain ATCC 6260 / CBS 566 / DSM 6381 / JCM 1539 / NBRC 10279 / NRRL Y-324) GN=AIM32 PE=3 SV=2//1.3364e-19
Bra010395	A08	13526714	13526905	192	1798.15	666.284	1.4323	4.0136e-61	3.8382e-60	Up	-//-
Bra021373	A01	26372453	26374267	480	1369.74	598.005	1.1957	4.2379e-61	4.0515e-60	Up	sp|Q9M9M9|NDUAC_ARATH Probable NADH dehydrogenase [ubiquinone] 1 alpha subcomplex subunit 12 OS=Arabidopsis thaliana GN=At3g03100 PE=1 SV=1//3.61369e-112
Bra013315	A01	4940298	4943692	1227	309.619	19.6108	3.9808	4.6231e-61	4.4147e-60	Up	sp|Q9S7T7|SCC11_ARATH Sister chromatid cohesion 1 protein 1 OS=Arabidopsis thaliana GN=SYN1 PE=2 SV=2//5.40671e-25
Bra031708	A09	36887882	36888869	684	1015.46	311.672	1.704	5.312e-61	5.0682e-60	Up	sp|Q9FUS9|GSTUI_ARATH Glutathione S-transferase U18 OS=Arabidopsis thaliana GN=GSTU18 PE=2 SV=1//5.29641e-132
Bra039093	A09	1538904	1540051	681	1005.75	393.486	1.3539	1.0164e-60	9.6693e-60	Up	sp|P37707|B2_DAUCA B2 protein OS=Daucus carota PE=2 SV=1//7.87856e-53
Bra022360	A05	18904563	18906533	621	2144.63	1068.89	1.0046	1.1655e-60	1.1075e-59	Up	sp|Q9LS94|RAG3F_ARATH Ras-related protein RABG3f OS=Arabidopsis thaliana GN=RABG3F PE=2 SV=1//7.77456e-149
Bra028846	A02	386116	387084	801	847.92	308.228	1.4599	1.3342e-60	1.2668e-59	Up	sp|Q9LYW5|LUL1_ARATH Probable E3 ubiquitin-protein ligase LUL1 OS=Arabidopsis thaliana GN=LUL1 PE=1 SV=1//7.70405e-103
Bra033579	A06	25073281	25073580	300	415.228	92.4815	2.1667	2.1032e-60	1.9924e-59	Up	sp|P33079|A10A5_SOYBN Auxin-induced protein 10A5 OS=Glycine max PE=2 SV=1//1.58854e-33
Bra027057	A09	8503500	8505908	1659	1466.98	664.58	1.1423	2.2388e-60	2.1196e-59	Up	sp|Q9C519|WRKY6_ARATH WRKY transcription factor 6 OS=Arabidopsis thaliana GN=WRKY6 PE=1 SV=1//0
Bra027755	A09	6887571	6889511	1941	3284.35	1568.74	1.066	2.2635e-60	2.1424e-59	Up	sp|Q9SZ67|WRK19_ARATH Probable WRKY transcription factor 19 OS=Arabidopsis thaliana GN=WRKY19 PE=2 SV=1//5.0302e-46
Bra031169	A09	33963039	33963320	282	283.591	39.7952	2.8331	2.4329e-60	2.3015e-59	Up	-//-
Bra005704	A03	206633	207880	630	1449.42	655.945	1.1438	2.5797e-60	2.4396e-59	Up	sp|Q9LZM7|PR1A1_ARATH PRA1 family protein A1 OS=Arabidopsis thaliana GN=PRA1A1 PE=2 SV=1//2.3606e-111
Bra018381	A05	7855817	7856782	363	777.945	270.674	1.5231	2.9091e-60	2.7488e-59	Up	sp|Q9ZW33|TIM10_ARATH Mitochondrial import inner membrane translocase subunit TIM10 OS=Arabidopsis thaliana GN=TIM10 PE=1 SV=1//4.51197e-45
Bra027409	A05	21483739	21487290	2070	1974.25	970.764	1.0241	2.9593e-60	2.7954e-59	Up	sp|Q6QNM1|KC1_TOXGO Casein kinase I OS=Toxoplasma gondii PE=2 SV=1//1.94517e-56
Bra025480	A04	8838357	8839820	1464	2022.82	725.075	1.4802	2.9894e-60	2.8222e-59	Up	sp|Q9FFR3|6PGD2_ARATH 6-phosphogluconate dehydrogenase, decarboxylating 2, chloroplastic OS=Arabidopsis thaliana GN=At5g41670 PE=1 SV=1//0
Bra001405	A03	16239938	16243066	1152	308.149	9.74408	4.983	3.9154e-60	3.6902e-59	Up	sp|Q6XMI3|BSMT1_ARATH Salicylate/benzoate carboxyl methyltransferase OS=Arabidopsis thaliana GN=BSMT1 PE=1 SV=1//0
Bra034242	A09	1437840	1440337	1722	1340.88	564.45	1.2483	4.2902e-60	4.0411e-59	Up	sp|Q38954|PHT21_ARATH Inorganic phosphate transporter 2-1, chloroplastic OS=Arabidopsis thaliana GN=PHT2-1 PE=1 SV=1//0
Bra033777	A01	13771303	13773367	1074	1278.91	563.046	1.1836	4.4254e-60	4.1661e-59	Up	sp|Q8GYT9|SIS3_ARATH E3 ubiquitin-protein ligase SIS3 OS=Arabidopsis thaliana GN=SIS3 PE=2 SV=2//0
Novel00955	A09	20963570	20965706	1509	129.231	0.957044	7.0772	4.7232e-60	4.4452e-59	Up	BnaA09g25110D [Brassica napus]
Bra000698	A03	12555223	12557452	1155	932.57	361.845	1.3658	5.5039e-60	5.1771e-59	Up	sp|Q2TAP9|ABHDB_XENLA Alpha/beta hydrolase domain-containing protein 11 OS=Xenopus laevis GN=abhd11 PE=2 SV=1//9.29212e-13
Bra039750	A02	8717568	8718356	789	180.419	10.1721	4.1487	6.6663e-60	6.265e-59	Up	sp|Q39263|ZFP4_ARATH Zinc finger protein 4 OS=Arabidopsis thaliana GN=ZFP4 PE=2 SV=2//7.42535e-107
Bra001285	A03	15699786	15701218	864	539.739	147.671	1.8699	7.0933e-60	6.6645e-59	Up	sp|Q6IDS6|C3H35_ARATH E3 ubiquitin-protein ligase makorin OS=Arabidopsis thaliana GN=MKRN PE=2 SV=1//2.96592e-168
Bra025986	A06	6334382	6336112	708	1347.54	592.668	1.185	7.5422e-60	7.0823e-59	Up	sp|Q9SHI7|UBC34_ARATH Ubiquitin-conjugating enzyme E2 34 OS=Arabidopsis thaliana GN=UBC34 PE=2 SV=1//2.34092e-153
Bra001640	A03	17657757	17658819	738	819.62	293.461	1.4818	8.5216e-60	7.9906e-59	Up	sp|P42736|RAP23_ARATH Ethylene-responsive transcription factor RAP2-3 OS=Arabidopsis thaliana GN=RAP2-3 PE=1 SV=2//6.96789e-117
Bra026403	A01	9310880	9312335	846	1072.32	430.6	1.3163	9.2309e-60	8.6435e-59	Up	sp|A5VNA6|GRPE_BRUO2 Protein GrpE OS=Brucella ovis (strain ATCC 25840 / 63/290 / NCTC 10512) GN=grpE PE=3 SV=1//1.51522e-17
Bra015995	A07	23183203	23186901	2832	442.083	102.706	2.1058	9.6094e-60	8.9954e-59	Up	sp|Q9FX32|SUS6_ARATH Sucrose synthase 6 OS=Arabidopsis thaliana GN=SUS6 PE=1 SV=1//0
Bra022565	A02	7878457	7879856	1134	225.854	21.4123	3.3989	1.1961e-59	1.1178e-58	Up	sp|Q39111|GAOX2_ARATH Gibberellin 20 oxidase 2 OS=Arabidopsis thaliana GN=GA20OX2 PE=2 SV=1//0
Bra006110	A03	2055904	2064107	4374	1358.53	604.484	1.1683	1.5224e-59	1.4211e-58	Up	-//-
Bra022815	A03	7230400	7231268	648	800.657	287.009	1.4801	1.9713e-59	1.8376e-58	Up	sp|O80852|GSTF9_ARATH Glutathione S-transferase F9 OS=Arabidopsis thaliana GN=GSTF9 PE=1 SV=1//2.8159e-142
Bra017217	A04	16067953	16069062	678	1097.98	455.055	1.2707	2.2408e-59	2.0865e-58	Up	-//-
Bra021054	A08	9383676	9387741	3123	1847.68	897.539	1.0417	2.2517e-59	2.096e-58	Up	-//-
Bra034101	A01	24984062	24985890	978	854.205	314.427	1.4419	2.2978e-59	2.1384e-58	Up	-//-
Bra029602	A05	23771174	23771665	492	450.863	111.533	2.0152	2.3404e-59	2.1761e-58	Up	-//-
Bra003458	A07	16579861	16581087	1227	347.365	65.3172	2.4109	2.4922e-59	2.3167e-58	Up	sp|Q9M310|FBK77_ARATH F-box/kelch-repeat protein At3g61590 OS=Arabidopsis thaliana GN=At3g61590 PE=1 SV=1//0
Bra000116	A03	9354182	9355694	813	264.415	33.7393	2.9703	2.5525e-59	2.3721e-58	Up	sp|Q9ZV02|SWET9_ARATH Bidirectional sugar transporter SWEET9 OS=Arabidopsis thaliana GN=SWEET9 PE=2 SV=1//2.51802e-139
Bra009182	A10	14920845	14924040	648	261.954	32.877	2.9942	2.593e-59	2.4091e-58	Up	sp|Q8GW29|LOG7_ARATH Cytokinin riboside 5&apos;-monophosphate phosphoribohydrolase LOG7 OS=Arabidopsis thaliana GN=LOG7 PE=1 SV=2//1.73038e-142
Bra032337	A09	22505490	22508130	1806	953.505	370.031	1.3656	2.7931e-59	2.5921e-58	Up	sp|Q9URW6|YIE2_SCHPO SH3 domain-containing protein PJ696.02 OS=Schizosaccharomyces pombe (strain 972 / ATCC 24843) GN=SPAPJ696.02 PE=1 SV=1//5.51058e-34
Bra007119	A09	28942098	28943743	1491	1253.21	242.234	2.3712	3.8053e-59	3.5265e-58	Up	sp|Q9SV43|PLP7_ARATH Patatin-like protein 7 OS=Arabidopsis thaliana GN=PLP7 PE=2 SV=1//0
Bra025702	A06	7093299	7095575	1668	121.087	0.260478	8.8607	4.4859e-59	4.1537e-58	Up	sp|Q6CGU8|MCH1_YARLI Probable transporter MCH1 OS=Yarrowia lipolytica (strain CLIB 122 / E 150) GN=MCH1 PE=3 SV=1//4.73252e-09
Bra021032	A08	9551098	9551676	474	1096.98	447.131	1.2948	4.5219e-59	4.1858e-58	Up	sp|O49686|PYR1_ARATH Abscisic acid receptor PYR1 OS=Arabidopsis thaliana GN=PYR1 PE=1 SV=1//2.49712e-91
Bra025720	A06	7173591	7177770	3150	1494.68	605.551	1.3035	4.9774e-59	4.6024e-58	Up	sp|Q8RYC8|ARFS_ARATH Auxin response factor 19 OS=Arabidopsis thaliana GN=ARF19 PE=1 SV=2//3.69836e-07
Bra027394	A05	21408920	21412013	1518	1435.61	405.39	1.8243	5.0238e-59	4.644e-58	Up	sp|Q9LRW7|IDD11_ARATH Protein indeterminate-domain 11 OS=Arabidopsis thaliana GN=IDD11 PE=2 SV=1//0
Bra026671	A02	19402062	19403898	1062	2142.03	1052.54	1.0251	5.1578e-59	4.7652e-58	Up	sp|Q9ZU32|NADC_ARATH Nicotinate-nucleotide pyrophosphorylase [carboxylating], chloroplastic OS=Arabidopsis thaliana GN=QPT PE=2 SV=2//0
Bra005860	A03	966239	968667	1119	876.51	333.153	1.3956	5.4773e-59	5.0576e-58	Up	sp|O04274|LDOX_PERFR Leucoanthocyanidin dioxygenase OS=Perilla frutescens GN=ANS PE=2 SV=1//1.03029e-78
Bra001438	A03	16398923	16400926	1083	440.862	105.675	2.0607	7.162e-59	6.6003e-58	Up	sp|Q8C1A9|CD029_MOUSE Uncharacterized protein C4orf29 homolog OS=Mus musculus PE=2 SV=1//1.04683e-13
Bra011389	A01	2392585	2393151	567	215.748	20.4015	3.4026	1.1074e-58	1.0186e-57	Up	-//-
Bra007173	A09	29241928	29242879	573	1572.16	740.05	1.0871	1.1359e-58	1.0446e-57	Up	sp|Q9M2S7|FK201_ARATH Peptidyl-prolyl cis-trans isomerase FKBP20-1 OS=Arabidopsis thaliana GN=FKBP20-1 PE=1 SV=1//1.27943e-90
Bra034343	A04	12403917	12405089	924	1479.23	674.209	1.1336	1.2837e-58	1.1791e-57	Up	sp|Q568R1|NSRP1_DANRE Nuclear speckle splicing regulatory protein 1 OS=Danio rerio GN=nsrp1 PE=1 SV=2//3.13685e-22
Bra017711	A03	29975954	29976892	939	707.743	181.066	1.9667	1.3331e-58	1.2242e-57	Up	sp|Q39243|TRXB1_ARATH Thioredoxin reductase 1 OS=Arabidopsis thaliana GN=NTR1 PE=1 SV=3//4.48734e-176
Bra030921	A08	798934	800788	714	860.8	324.167	1.4089	1.5595e-58	1.4289e-57	Up	sp|O81149|PSA5A_ARATH Proteasome subunit alpha type-5-A OS=Arabidopsis thaliana GN=PAE1 PE=1 SV=1//9.84322e-174
Bra039323	A04	18731397	18734719	1596	1374.82	575.913	1.2553	1.6487e-58	1.509e-57	Up	sp|Q8S8S2|LPCT2_ARATH Lysophospholipid acyltransferase LPEAT2 OS=Arabidopsis thaliana GN=LPEAT2 PE=1 SV=1//0
Bra014363	A08	1402281	1403060	348	3084.74	1424.16	1.115	1.6802e-58	1.537e-57	Up	sp|Q94JV4|SUI12_ARATH Protein translation factor SUI1 homolog 2 OS=Arabidopsis thaliana GN=At1g54290 PE=3 SV=1//1.06535e-65
Bra010914	A08	16303027	16306346	2301	2429.3	1213.51	1.0014	1.8032e-58	1.6486e-57	Up	sp|Q9C7G1|PUB45_ARATH U-box domain-containing protein 45 OS=Arabidopsis thaliana GN=PUB45 PE=1 SV=1//0
Bra027438	A05	21633136	21635064	957	1747.08	842.515	1.0522	2.2436e-58	2.049e-57	Up	-//-
Bra006912	A09	27634006	27635811	732	1550.62	719.226	1.1083	2.3056e-58	2.1049e-57	Up	sp|Q99LX5|MMTA2_MOUSE Multiple myeloma tumor-associated protein 2 homolog OS=Mus musculus GN=Mmtag2 PE=2 SV=1//4.1746e-27
Novel00122	A02	1335847	1336924	481	296.434	44.9694	2.7207	2.3838e-58	2.1758e-57	Up	BnaAnng05960D [Brassica napus]
Bra021386	A04	19097261	19100043	2106	928.374	356.724	1.3799	2.3936e-58	2.1841e-57	Up	sp|Q8VYR7|BOR1_ARATH Boron transporter 1 OS=Arabidopsis thaliana GN=BOR1 PE=1 SV=1//0
Bra010642	A08	14961009	14962013	861	916.42	353.998	1.3723	2.5935e-58	2.3652e-57	Up	sp|Q940J1|ATB16_ARATH Homeobox-leucine zipper protein ATHB-16 OS=Arabidopsis thaliana GN=ATHB-16 PE=2 SV=2//1.9626e-157
Bra000601	A03	12020323	12021275	681	674.86	221.947	1.6044	2.9374e-58	2.6781e-57	Up	sp|Q93W20|NIFU2_ARATH NifU-like protein 2, chloroplastic OS=Arabidopsis thaliana GN=NIFU2 PE=1 SV=1//1.80245e-09
Bra028939	A03	5512682	5514190	1350	299.968	47.511	2.6585	4.4613e-58	4.0575e-57	Up	sp|Q9FG77|WRKY2_ARATH Probable WRKY transcription factor 2 OS=Arabidopsis thaliana GN=WRKY2 PE=2 SV=1//0
Bra000529	A03	11620857	11622870	1320	1436.66	542.016	1.4063	4.654e-58	4.2293e-57	Up	sp|Q8W207|CSN2_ARATH COP9 signalosome complex subunit 2 OS=Arabidopsis thaliana GN=CSN2 PE=1 SV=1//0
Bra002569	A10	8895167	8896788	909	1298.93	574.584	1.1767	4.9886e-58	4.5296e-57	Up	sp|Q8H112|PGL1A_ARATH PGR5-like protein 1A, chloroplastic OS=Arabidopsis thaliana GN=PGRL1A PE=1 SV=1//4.77302e-08
Bra007240	A09	29669202	29669873	672	885.593	335.312	1.4011	5.1643e-58	4.6879e-57	Up	-//-
Bra028449	A07	14078162	14079983	1116	1019.29	415.04	1.2962	6.9124e-58	6.2577e-57	Up	sp|Q9EPI1|XYLT1_RAT Xylosyltransferase 1 (Fragment) OS=Rattus norvegicus GN=Xylt1 PE=2 SV=1//4.35614e-08
Bra023660	A02	3368778	3369068	291	148.984	4.81868	4.9504	8.7418e-58	7.9052e-57	Up	sp|Q9FJG0|SAU20_ARATH Auxin-responsive protein SAUR20 OS=Arabidopsis thaliana GN=SAUR20 PE=2 SV=1//6.19034e-42
Bra019774	A06	4489742	4491014	1038	256.527	33.6129	2.932	9.793e-58	8.8438e-57	Up	sp|Q9LE33|HPR3_ARATH Glyoxylate/hydroxypyruvate reductase HPR3 OS=Arabidopsis thaliana GN=HPR3 PE=2 SV=1//1.13346e-155
Bra017743	A03	30200242	30202197	1956	470.384	122.444	1.9417	1.2818e-57	1.1566e-56	Up	-//-
Bra014283	A08	1973750	1974354	504	979.022	394.163	1.3125	1.3069e-57	1.179e-56	Up	-//-
Bra010473	A08	13933747	13941120	2808	1716.52	824.227	1.0584	1.6859e-57	1.52e-56	Up	sp|Q8VYC8|RIN2_ARATH E3 ubiquitin protein ligase RIN2 OS=Arabidopsis thaliana GN=RIN2 PE=1 SV=1//0
Bra003661	A07	17597498	17598112	459	558.164	109.06	2.3556	1.9297e-57	1.7379e-56	Up	-//-
Bra022499	A02	8399175	8401037	960	1982.2	968.399	1.0334	1.9804e-57	1.7831e-56	Up	-//-
Bra000688	A03	12496232	12497494	1089	1407.42	642.353	1.1316	2.1277e-57	1.9147e-56	Up	sp|Q9SZ83|Y4967_ARATH Uncharacterized oxidoreductase At4g09670 OS=Arabidopsis thaliana GN=At4g09670 PE=1 SV=1//0
Bra008025	A02	11625846	11626478	633	482.476	127.342	1.9217	2.1983e-57	1.9777e-56	Up	sp|P01071|ITRB_SOYBN Trypsin inhibitor B OS=Glycine max PE=1 SV=1//6.68359e-09
Bra022786	A03	7057863	7059445	1137	608.536	185.515	1.7138	2.4818e-57	2.2309e-56	Up	sp|O22921|WRK25_ARATH Probable WRKY transcription factor 25 OS=Arabidopsis thaliana GN=WRKY25 PE=1 SV=1//0
Bra036827	A09	27098745	27100827	1320	1616.33	775.875	1.0588	2.5729e-57	2.3116e-56	Up	sp|Q8N0X7|SPG20_HUMAN Spartin OS=Homo sapiens GN=SPG20 PE=1 SV=1//1.00731e-06
Bra008224	A02	12924432	12926954	966	1338.51	606.68	1.1416	2.6978e-57	2.4225e-56	Up	sp|P83332|TLP1_PRUPE Thaumatin-like protein 1 OS=Prunus persica PE=2 SV=1//6.50857e-86
Bra020776	A05	24080362	24081359	543	1836.39	906.085	1.0192	3.3504e-57	3.006e-56	Up	sp|Q9M8K7|DUS1B_ARATH Dual specificity protein phosphatase 1B OS=Arabidopsis thaliana GN=DSPTP1B PE=1 SV=1//5.29226e-106
Bra027328	A05	21055234	21070641	5883	1249.3	549.574	1.1847	5.5532e-57	4.9704e-56	Up	sp|Q9LUD7|CALS8_ARATH Putative callose synthase 8 OS=Arabidopsis thaliana GN=CALS8 PE=2 SV=2//0
Novel01117	Scaffold000362	5407	6563	1157	144.804	3.83221	5.2398	5.9331e-57	5.3089e-56	Up	hypothetical protein 24.t00017 [Brassica oleracea]
Bra029734	A05	23204385	23206315	999	555.977	165.404	1.749	7.0283e-57	6.2822e-56	Up	sp|Q8VYP0|SCO11_ARATH Protein SCO1 homolog 1, mitochondrial OS=Arabidopsis thaliana GN=HCC1 PE=2 SV=1//0
Bra028239	A04	7310525	7312027	1503	897.573	341.812	1.3928	7.0696e-57	6.3157e-56	Up	-//-
Bra019427	A06	11569502	11573076	1326	782.822	234.595	1.7385	8.448e-57	7.5431e-56	Up	sp|Q39183|D6KL2_ARATH Serine/threonine-protein kinase D6PKL2 OS=Arabidopsis thaliana GN=D6PKL2 PE=1 SV=1//7.14938e-133
Novel00761	A08	8976161	8977214	683	1835.98	869.767	1.0778	8.6331e-57	7.7063e-56	Up	PREDICTED: ubiquitin-NEDD8-like protein RUB2 [Brassica rapa]>gi|674905934|emb|CDY27155.1| BnaA08g07930D [Brassica napus]>gi|674920784|emb|CDY12428.1| BnaC08g09170D [Brassica napus]
Bra006373	A03	3239980	3241761	786	793.828	286.364	1.471	8.9569e-57	7.9932e-56	Up	sp|Q9LFD5|BPA1_ARATH Binding partner of ACD11 1 OS=Arabidopsis thaliana GN=BPA1 PE=1 SV=1//7.8195e-144
Bra004465	A05	268735	269043	309	385.457	83.7832	2.2018	1.0035e-56	8.9504e-56	Up	sp|O22901|BH151_ARATH Transcription factor UPBEAT1 OS=Arabidopsis thaliana GN=UPB1 PE=2 SV=1//6.78168e-63
Bra001421	A03	16318310	16319637	738	833.105	317.474	1.3919	1.0507e-56	9.3694e-56	Up	-//-
Bra033641	A06	24788128	24790932	1299	514.371	144.766	1.8291	1.4127e-56	1.2567e-55	Up	sp|Q9M069|E137_ARATH Glucan endo-1,3-beta-glucosidase 7 OS=Arabidopsis thaliana GN=At4g34480 PE=1 SV=2//4.31795e-163
Bra036668	A09	6155032	6156454	1161	377.635	81.5623	2.211	1.4186e-56	1.2616e-55	Up	sp|Q9LSE7|B561C_ARATH Cytochrome b561 and DOMON domain-containing protein At3g25290 OS=Arabidopsis thaliana GN=At3g25290 PE=2 SV=1//0
Bra030431	A05	11258830	11259497	171	1796.61	882.86	1.025	1.4496e-56	1.2888e-55	Up	sp|Q96253|ATP5E_ARATH ATP synthase subunit epsilon, mitochondrial OS=Arabidopsis thaliana GN=At1g51650 PE=1 SV=3//1.1691e-29
Bra018340	A05	7580920	7582654	1173	164.569	8.53242	4.2696	1.7994e-56	1.5977e-55	Up	sp|Q42381|HLS1_ARATH Probable N-acetyltransferase HLS1 OS=Arabidopsis thaliana GN=HLS1 PE=1 SV=1//4.26893e-92
Bra020492	A02	24484798	24485175	378	1019.99	421.882	1.2736	1.8283e-56	1.6229e-55	Up	-//-
Bra034832	A05	22358457	22362872	2745	1152.14	496.588	1.2142	2.0804e-56	1.8456e-55	Up	sp|Q96301|SPY_ARATH Probable UDP-N-acetylglucosamine--peptide N-acetylglucosaminyltransferase SPINDLY OS=Arabidopsis thaliana GN=SPY PE=1 SV=1//0
Bra025223	A06	21624192	21625822	1134	323.598	57.6461	2.4889	2.1051e-56	1.8671e-55	Up	sp|Q8L4H4|NORK_MEDTR Nodulation receptor kinase OS=Medicago truncatula GN=NORK PE=1 SV=2//1.15988e-61
Bra034644	A08	11526817	11527682	789	345.759	68.7926	2.3294	2.6727e-56	2.3667e-55	Up	sp|Q8L4M6|GATA3_ARATH GATA transcription factor 3 OS=Arabidopsis thaliana GN=GATA3 PE=2 SV=2//5.1141e-137
Bra020557	A02	24039904	24043809	2493	1527.09	723.728	1.0773	2.7928e-56	2.4724e-55	Up	sp|F4K1B1|RPAP2_ARATH Putative RNA polymerase II subunit B1 CTD phosphatase RPAP2 homolog OS=Arabidopsis thaliana GN=At5g26760 PE=2 SV=1//0
Bra011221	A01	3246023	3248183	1710	1710.11	837.467	1.03	4.3825e-56	3.8725e-55	Up	-//-
Bra003845	A07	18613105	18616758	2823	543.696	156.952	1.7925	4.5088e-56	3.982e-55	Up	sp|Q9FX32|SUS6_ARATH Sucrose synthase 6 OS=Arabidopsis thaliana GN=SUS6 PE=1 SV=1//0
Bra033124	A02	16389265	16389783	519	1098.64	462.237	1.249	5.2384e-56	4.6214e-55	Up	sp|Q9SZ69|SAP7_ARATH Zinc finger A20 and AN1 domain-containing stress-associated protein 7 OS=Arabidopsis thaliana GN=SAP7 PE=1 SV=1//8.37572e-104
Bra016305	A08	17038389	17040248	1224	1752.03	777.733	1.1717	8.9903e-56	7.9168e-55	Up	-//-
Bra003967	A07	19287728	19293100	3948	1828.58	769.618	1.2485	1.1258e-55	9.9034e-55	Up	sp|O04539|SNL4_ARATH Paired amphipathic helix protein Sin3-like 4 OS=Arabidopsis thaliana GN=SNL4 PE=3 SV=3//0
Bra025799	A06	7783881	7785310	1176	416.715	101.641	2.0356	1.3324e-55	1.1711e-54	Up	sp|Q6DYE5|U496K_ARATH UPF0496 protein At1g20180 OS=Arabidopsis thaliana GN=At1g20180 PE=2 SV=2//6.43698e-155
Bra009074	A10	13946933	13949035	1269	1512.06	711.333	1.0879	1.4017e-55	1.2314e-54	Up	sp|Q9FIB6|PS12A_ARATH 26S proteasome non-ATPase regulatory subunit 12 homolog A OS=Arabidopsis thaliana GN=RPN5A PE=1 SV=1//0
Bra038447	A01	10963680	10964896	1029	1489.99	663.495	1.1671	1.4033e-55	1.2324e-54	Up	sp|P51092|LDOX_PETHY Leucoanthocyanidin dioxygenase OS=Petunia hybrida GN=ANT17 PE=2 SV=1//1.15592e-70
Bra009558	A10	16028039	16029785	1371	1441.26	675.14	1.0941	2.0073e-55	1.7583e-54	Up	sp|Q9LYZ4|FBL79_ARATH F-box/LRR-repeat protein At5g02910 OS=Arabidopsis thaliana GN=At5g02910 PE=2 SV=1//0
Novel00779	A08	15886195	15887069	684	296.389	49.3359	2.5868	2.1642e-55	1.8953e-54	Up	PREDICTED: uncharacterized protein LOC103835269 [Brassica rapa]>gi|674943146|emb|CDX90195.1| BnaA08g17890D [Brassica napus]
Bra000366	A03	10780371	10781204	834	604.074	193.494	1.6424	2.3921e-55	2.0942e-54	Up	sp|Q8LBQ7|ERF34_ARATH Ethylene-responsive transcription factor ERF034 OS=Arabidopsis thaliana GN=ERF034 PE=2 SV=2//6.33184e-91
Bra029590	A05	23847457	23848161	705	370.025	79.863	2.212	2.9131e-55	2.5464e-54	Up	sp|Q9C8Z9|BH148_ARATH Transcription factor bHLH148 OS=Arabidopsis thaliana GN=BHLH148 PE=1 SV=1//1.2796e-74
Bra038487	A01	10719390	10720537	444	524.723	150.783	1.7991	3.1218e-55	2.7281e-54	Up	sp|Q28BZ2|HINT3_XENTR Histidine triad nucleotide-binding protein 3 OS=Xenopus tropicalis GN=hint3 PE=2 SV=1//8.94151e-26
Bra005867	A03	988965	991048	927	1308.25	596.427	1.1332	4.0744e-55	3.5568e-54	Up	sp|O24412|PSD7A_ARATH 26S proteasome non-ATPase regulatory subunit 7 homolog A OS=Arabidopsis thaliana GN=RPN8A PE=1 SV=1//0
Bra026466	A09	3112901	3115899	1461	1718.13	839.886	1.0326	4.2281e-55	3.69e-54	Up	sp|Q9ZNX9|SIGE_ARATH RNA polymerase sigma factor sigE, chloroplastic/mitochondrial OS=Arabidopsis thaliana GN=SIGE PE=1 SV=1//0
Bra033312	A10	2981605	2983958	1236	312.268	57.5426	2.4401	4.4623e-55	3.8923e-54	Up	sp|Q9FZ29|MAN1_ARATH Mannan endo-1,4-beta-mannosidase 1 OS=Arabidopsis thaliana GN=MAN1 PE=2 SV=1//0
Bra039377	Scaffold000164	189680	191211	696	1473.33	699.518	1.0747	6.3893e-55	5.5645e-54	Up	sp|O45766|CWC15_CAEEL Protein CWC15 homolog OS=Caenorhabditis elegans GN=T10C6.5 PE=3 SV=1//4.00908e-27
Bra027206	A05	20428123	20429066	660	1106.71	479.148	1.2077	6.4499e-55	5.6158e-54	Up	sp|Q9LVZ8|LOR12_ARATH Protein LURP-one-related 12 OS=Arabidopsis thaliana GN=At3g15810 PE=2 SV=1//5.19162e-130
Bra023655	A02	3362663	3362953	291	110.301	0	5.04258	6.6878e-55	5.8214e-54	Up	sp|Q9FJG0|SAU20_ARATH Auxin-responsive protein SAUR20 OS=Arabidopsis thaliana GN=SAUR20 PE=2 SV=1//7.22399e-44
Bra011994	A07	12919097	12919758	585	2302.43	1005.94	1.1946	7.1284e-55	6.2033e-54	Up	sp|Q56XJ7|Y4276_ARATH Uncharacterized protein At4g22758 OS=Arabidopsis thaliana GN=At4g22758 PE=2 SV=1//2.6908e-07
Bra012716	A03	22601986	22602399	324	2570.55	1218.93	1.0765	7.9485e-55	6.9043e-54	Up	-//-
Novel00962	A09	24848800	24850009	1181	270.576	17.1873	3.9766	9.1803e-55	7.966e-54	Up	PREDICTED: LOW QUALITY PROTEIN: F-box/kelch-repeat protein At1g26930-like [Brassica rapa]
Bra029332	A02	25290813	25294600	1881	1753.94	753.131	1.2196	9.4667e-55	8.2103e-54	Up	sp|Q9FNQ0|VIP4_ARATH Protein LEO1 homolog OS=Arabidopsis thaliana GN=VIP4 PE=1 SV=1//0
Bra016220	A07	22101649	22104900	1779	300.528	50.8302	2.5637	1.0392e-54	9.01e-54	Up	sp|Q551H4|FRAY2_DICDI Serine/threonine-protein kinase fray2 OS=Dictyostelium discoideum GN=fray2 PE=3 SV=1//5.64932e-111
Bra007107	A09	28873509	28879199	3399	178.781	12.2503	3.8673	1.1315e-54	9.8007e-54	Up	sp|Q9SV36|ARK1_ARATH Armadillo repeat-containing kinesin-like protein 1 OS=Arabidopsis thaliana GN=ARK1 PE=1 SV=2//0
Bra034201	A09	1250639	1252113	846	675.552	236.378	1.515	1.5506e-54	1.3423e-53	Up	sp|Q9ZQZ9|TI204_ARATH Protein TIC 20-IV, chloroplastic OS=Arabidopsis thaliana GN=TIC20-IV PE=2 SV=1//1.10318e-167
Bra002661	A10	8419895	8421728	1662	1400.12	563.704	1.3125	1.6412e-54	1.4197e-53	Up	sp|F4KEW8|NET4A_ARATH Protein NETWORKED 4A OS=Arabidopsis thaliana GN=NET4A PE=2 SV=1//0
Bra009178	A10	14933141	14933512	372	484.271	136.85	1.8232	1.9181e-54	1.6549e-53	Up	-//-
Bra025403	A06	20720030	20721400	1371	1689.09	840.889	1.0063	2.0373e-54	1.7573e-53	Up	sp|Q9LRQ8|PMAT2_ARATH Phenolic glucoside malonyltransferase 2 OS=Arabidopsis thaliana GN=PMAT2 PE=1 SV=1//0
Bra013292	A01	4784130	4785384	1173	898.896	356.047	1.3361	2.1593e-54	1.862e-53	Up	sp|O49725|PUP10_ARATH Probable purine permease 10 OS=Arabidopsis thaliana GN=PUP10 PE=2 SV=2//0
Bra007141	A09	29045082	29047317	2127	1180.74	528.093	1.1608	2.2151e-54	1.9097e-53	Up	sp|Q9M2V5|AB18G_ARATH ABC transporter G family member 18 OS=Arabidopsis thaliana GN=ABCG18 PE=2 SV=1//0
Bra035610	A02	6297098	6300214	2877	1203.05	527.949	1.1882	2.2555e-54	1.944e-53	Up	-//-
Bra037399	A09	429341	430432	867	111.045	0.260478	8.7358	2.614e-54	2.2512e-53	Up	sp|Q9M160|Y4095_ARATH Uncharacterized protein At4g00950 OS=Arabidopsis thaliana GN=At4g00950 PE=2 SV=1//8.5371e-106
Bra020133	A02	4165916	4166425	510	440.519	116.918	1.9137	2.8351e-54	2.4404e-53	Up	sp|Q9SUS4|RHA1A_ARATH RING-H2 zinc finger protein RHA1a OS=Arabidopsis thaliana GN=RHA1A PE=2 SV=1//2.03944e-13
Bra004476	A05	328333	331148	2115	368.061	81.5867	2.1735	2.9716e-54	2.5559e-53	Up	sp|Q8VYR7|BOR1_ARATH Boron transporter 1 OS=Arabidopsis thaliana GN=BOR1 PE=1 SV=1//0
Bra040507	A01	26730154	26731552	831	436.207	112.363	1.9568	3.1278e-54	2.6888e-53	Up	sp|Q9SRH5|VDAC1_ARATH Mitochondrial outer membrane protein porin 1 OS=Arabidopsis thaliana GN=VDAC1 PE=1 SV=3//8.4838e-173
Bra024436	A06	16384666	16385114	246	1599.28	777.542	1.0404	3.383e-54	2.9052e-53	Up	-//-
Bra028572	A02	1658872	1660692	870	890.516	352.541	1.3369	3.4156e-54	2.9317e-53	Up	sp|Q9FVR6|Y1222_ARATH Uncharacterized protein At1g32220, chloroplastic OS=Arabidopsis thaliana GN=At1g32220 PE=2 SV=1//1.67866e-47
Bra031947	A05	24510912	24514096	1407	794.503	266.939	1.5735	3.9873e-54	3.4189e-53	Up	sp|Q9SQG2|APY1_ARATH Apyrase 1 OS=Arabidopsis thaliana GN=APY1 PE=1 SV=1//0
Bra030304	A04	9593641	9597117	2529	501.849	144.18	1.7994	4.9137e-54	4.2099e-53	Up	sp|Q8S905|NACK1_ARATH Kinesin-like protein NACK1 OS=Arabidopsis thaliana GN=NACK1 PE=1 SV=1//9.99275e-42
Bra017265	A04	15775142	15775927	786	110.703	0.260478	8.7313	5.0524e-54	4.3277e-53	Up	sp|Q9SJ45|OPF15_ARATH Transcription repressor OFP15 OS=Arabidopsis thaliana GN=OFP15 PE=1 SV=1//2.56677e-74
Bra017764	A03	30357511	30357879	369	229.857	27.6755	3.0541	8.1056e-54	6.9233e-53	Up	-//-
Bra011104	A01	3856665	3862557	4434	1560.32	756.952	1.0436	8.7777e-54	7.4897e-53	Up	sp|O42900|PPK19_SCHPO Serine/threonine-protein kinase ppk19 OS=Schizosaccharomyces pombe (strain 972 / ATCC 24843) GN=ppk19 PE=1 SV=1//2.33262e-107
Bra001552	A03	17028233	17029507	1191	129.38	2.67183	5.5976	1.1466e-53	9.7682e-53	Up	sp|Q9LRR7|NCED3_ARATH 9-cis-epoxycarotenoid dioxygenase NCED3, chloroplastic OS=Arabidopsis thaliana GN=NCED3 PE=2 SV=1//0
Bra011238	A01	3135058	3136979	858	629.705	208.243	1.5964	1.1635e-53	9.9099e-53	Up	-//-
Bra040182	A01	4538857	4539876	774	1043.09	447.056	1.2223	1.2087e-53	1.0293e-52	Up	sp|Q8L586|Y4958_ARATH Uncharacterized membrane protein At4g09580 OS=Arabidopsis thaliana GN=At4g09580 PE=1 SV=1//5.36978e-102
Bra038948	A08	8515742	8518913	2295	695.53	247.68	1.4896	1.503e-53	1.2785e-52	Up	sp|P60300|CLCG_ARATH Putative chloride channel-like protein CLC-g OS=Arabidopsis thaliana GN=CBSCLC6 PE=3 SV=2//0
Bra024877	A06	22977101	22977869	543	755.501	278.28	1.4409	1.6372e-53	1.3916e-52	Up	sp|Q9ZVF1|CAR10_ARATH Protein C2-DOMAIN ABA-RELATED 10 OS=Arabidopsis thaliana GN=CAR10 PE=2 SV=1//3.61331e-119
Bra007834	A09	32671875	32672327	453	195.295	18.0733	3.4337	1.9126e-53	1.6248e-52	Up	sp|Q8S8A0|GDU4_ARATH Protein GLUTAMINE DUMPER 4 OS=Arabidopsis thaliana GN=GDU4 PE=2 SV=1//2.44088e-52
Bra002579	A10	8837540	8838613	480	1363.11	634.68	1.1028	2.099e-53	1.7828e-52	Up	sp|Q42540|UBC7_ARATH Ubiquitin-conjugating enzyme E2 7 OS=Arabidopsis thaliana GN=UBC7 PE=2 SV=1//5.25771e-98
Bra010932	A08	16414353	16415330	525	942.57	385.322	1.2905	2.4285e-53	2.061e-52	Up	sp|Q9SXC8|UFC1_ARATH Ubiquitin-fold modifier-conjugating enzyme 1 OS=Arabidopsis thaliana GN=At1g27530 PE=2 SV=1//2.34192e-124
Bra019069	A03	26502847	26504766	918	1047.63	444.873	1.2357	2.6818e-53	2.2749e-52	Up	sp|Q94C53|DDRGK_ARATH DDRGK domain-containing protein 1 OS=Arabidopsis thaliana GN=At4g27120 PE=2 SV=1//6.18302e-103
Bra031551	A09	37631699	37633351	780	1516.35	733.971	1.0468	2.7256e-53	2.3108e-52	Up	sp|Q499T2|GILT_RAT Gamma-interferon-inducible lysosomal thiol reductase OS=Rattus norvegicus GN=Ifi30 PE=2 SV=1//3.12081e-28
Bra023101	A03	8706822	8709044	1602	685.94	240.705	1.5108	2.7347e-53	2.3174e-52	Up	sp|Q7XTV7|HIP1_ORYSJ Probable E3 ubiquitin-protein ligase HIP1 OS=Oryza sativa subsp. japonica GN=HIP1 PE=1 SV=2//9.14154e-24
Bra030034	A07	9248587	9249684	597	2055.89	685.108	1.5854	2.7914e-53	2.3648e-52	Up	-//-
Bra019168	A03	25921290	25923116	1827	293.353	51.339	2.5145	3.4535e-53	2.9213e-52	Up	sp|Q9STJ8|Y4539_ARATH Receptor-like serine/threonine-protein kinase At4g25390 OS=Arabidopsis thaliana GN=At4g25390 PE=2 SV=1//3.07657e-83
Bra009065	A10	13908136	13911193	1293	1422.26	670.366	1.0852	5.1072e-53	4.3146e-52	Up	-//-
Bra004375	A07	21594998	21597665	2505	948.482	281.08	1.7546	5.285e-53	4.4625e-52	Up	-//-
Bra008696	A10	12238773	12241078	1572	742.597	278.085	1.4171	5.7505e-53	4.8519e-52	Up	sp|Q8GWT1|GAUTE_ARATH Probable galacturonosyltransferase 14 OS=Arabidopsis thaliana GN=GAUT14 PE=2 SV=1//0
Bra013591	A01	6536678	6540391	2121	656.091	226.943	1.5316	5.8244e-53	4.913e-52	Up	sp|Q6R2J8|SRF8_ARATH Protein STRUBBELIG-RECEPTOR FAMILY 8 OS=Arabidopsis thaliana GN=SRF8 PE=2 SV=1//0
Bra020344	A02	5294557	5295302	489	413.703	102.877	2.0077	6.0167e-53	5.0739e-52	Up	-//-
Bra008739	A10	12445555	12448503	1950	1391.88	663.142	1.0696	6.9565e-53	5.862e-52	Up	sp|Q94AY1|NADB_ARATH L-aspartate oxidase, chloroplastic OS=Arabidopsis thaliana GN=AO PE=1 SV=1//0
Bra004546	A05	742942	743312	222	1009.72	374.467	1.431	7.597e-53	6.3985e-52	Up	sp|O82337|AGP16_ARATH Arabinogalactan peptide 16 OS=Arabidopsis thaliana GN=AGP16 PE=1 SV=1//8.23787e-39
Bra029604	A05	23767516	23767797	204	947.703	393.239	1.269	7.7913e-53	6.5605e-52	Up	sp|Q8VXU6|DI194_ARATH Protein DEHYDRATION-INDUCED 19 homolog 4 OS=Arabidopsis thaliana GN=DI19-4 PE=1 SV=1//4.93149e-23
Bra034619	A08	11694115	11696585	1137	378.543	87.3866	2.115	7.8225e-53	6.5851e-52	Up	sp|Q9SYZ7|U496A_ARATH UPF0496 protein At4g34320 OS=Arabidopsis thaliana GN=At4g34320 PE=2 SV=1//0
Bra035566	A02	6487418	6488229	213	1238.69	562.936	1.1378	8.3123e-53	6.9939e-52	Up	sp|Q9FLN5|VA0E1_ARATH V-type proton ATPase subunit e1 OS=Arabidopsis thaliana GN=VHA-e1 PE=2 SV=1//1.77545e-39
Bra006117	A03	2088472	2090136	654	1270.55	588.799	1.1096	8.6381e-53	7.2661e-52	Up	sp|P42027|NDUS7_BRAOL NADH dehydrogenase [ubiquinone] iron-sulfur protein 7, mitochondrial OS=Brassica oleracea PE=2 SV=1//5.98699e-112
Bra018467	A05	8343301	8344848	1344	587.537	191.714	1.6157	9.565e-53	8.0336e-52	Up	-//-
Bra005325	A05	4842309	4845577	1899	894.923	363.645	1.2992	9.6806e-53	8.1286e-52	Up	sp|Q9FXA7|RGXT3_ARATH UDP-D-xylose:L-fucose alpha-1,3-D-xylosyltransferase 3 OS=Arabidopsis thaliana GN=RGXT3 PE=1 SV=1//2.44791e-06
Bra004588	A05	915771	918519	1491	903.858	360.743	1.3251	9.9654e-53	8.3636e-52	Up	sp|F4IIZ9|SCAB2_ARATH Stomatal closure-related actin-binding protein 2 OS=Arabidopsis thaliana GN=SCAB2 PE=2 SV=1//0
Bra024562	A09	25622447	25627385	1893	1141.38	487.411	1.2276	1.1427e-52	9.5802e-52	Up	sp|Q9SXS2|SUT33_ARATH Probable sulfate transporter 3.3 OS=Arabidopsis thaliana GN=SULTR3;3 PE=2 SV=2//0
Bra002871	A10	7101900	7102230	255	1125.66	305.113	1.8834	1.341e-52	1.1232e-51	Up	-//-
Bra032963	A02	21859668	21861777	1341	881.44	352.101	1.3239	1.5217e-52	1.2736e-51	Up	sp|Q0WQK2|ZDHC9_ARATH Probable protein S-acyltransferase 7 OS=Arabidopsis thaliana GN=PAT07 PE=1 SV=1//0
Bra039622	A07	1530193	1531059	867	196.603	17.371	3.5005	1.5297e-52	1.2799e-51	Up	sp|Q9ZPV9|SY112_ARATH Syntaxin-112 OS=Arabidopsis thaliana GN=SYP112 PE=2 SV=2//5.64978e-145
Bra028004	A09	19544595	19545579	504	462.717	46.3955	3.3181	1.5714e-52	1.3145e-51	Up	sp|Q570X5|ATL58_ARATH RING-H2 finger protein ATL58 OS=Arabidopsis thaliana GN=ATL58 PE=2 SV=1//2.7282e-69
Bra036681	A09	6101624	6105137	1683	1571.76	770.5	1.0285	1.8472e-52	1.5421e-51	Up	sp|Q9SK66|NDUA9_ARATH NADH dehydrogenase [ubiquinone] 1 alpha subcomplex subunit 9, mitochondrial OS=Arabidopsis thaliana GN=At2g20360 PE=1 SV=2//0
Bra003300	A07	15754365	15757306	969	1506.27	729.071	1.0468	2.2058e-52	1.8392e-51	Up	sp|Q3EAI1|BH060_ARATH Transcription factor bHLH60 OS=Arabidopsis thaliana GN=BHLH60 PE=2 SV=1//1.77853e-132
Bra003212	A07	15188385	15190273	1350	1442.29	693.415	1.0566	2.2838e-52	1.9033e-51	Up	sp|P52409|E13B_WHEAT Glucan endo-1,3-beta-glucosidase OS=Triticum aestivum GN=GLC1 PE=2 SV=1//5.75294e-138
Bra001486	A03	16654456	16656091	1194	1029.88	438.659	1.2313	2.3227e-52	1.9352e-51	Up	sp|Q8R1R3|STAR7_MOUSE StAR-related lipid transfer protein 7, mitochondrial OS=Mus musculus GN=Stard7 PE=2 SV=2//1.02413e-06
Bra033186	A02	17045851	17047219	801	1528.99	742.916	1.0413	3.0089e-52	2.5044e-51	Up	sp|Q8CGF5|TMM56_MOUSE Transmembrane protein 56 OS=Mus musculus GN=Tmem56 PE=2 SV=1//1.29189e-25
Novel00211	A02	21460033	21473179	3278	115.174	1.0893	6.7243	3.1246e-52	2.5994e-51	Up	01P13-1 [Brassica rapa subsp. pekinensis]
Bra025823	A06	7944761	7954632	3447	204.064	23.0653	3.1452	3.2944e-52	2.7379e-51	Up	sp|P0C5B6|4CLL4_ARATH 4-coumarate--CoA ligase-like 4 OS=Arabidopsis thaliana GN=4CLL4 PE=2 SV=1//0
Bra000585	A03	11930227	11932177	1194	405.867	101.387	2.0011	3.6439e-52	3.0246e-51	Up	sp|Q0VBD2|MCM10_MOUSE Protein MCM10 homolog OS=Mus musculus GN=Mcm10 PE=2 SV=1//3.47564e-29
Bra026125	A06	5660203	5662797	2595	533.54	163.437	1.7069	4.0975e-52	3.3977e-51	Up	sp|Q9M9E2|PPR45_ARATH Pentatricopeptide repeat-containing protein At1g15510, chloroplastic OS=Arabidopsis thaliana GN=PCMP-H73 PE=3 SV=1//0
Bra021529	A01	23897002	23899329	2328	5641.57	2785.54	1.0181	4.3963e-52	3.6437e-51	Up	sp|O65351|SBT17_ARATH Subtilisin-like protease SBT1.7 OS=Arabidopsis thaliana GN=SBT1.7 PE=1 SV=1//0
Bra022551	A02	8031954	8034781	1794	182.906	16.9973	3.4277	4.5185e-52	3.744e-51	Up	sp|Q9FHN6|SKS2_ARATH Monocopper oxidase-like protein SKS2 OS=Arabidopsis thaliana GN=SKS2 PE=1 SV=1//0
Bra012950	A03	21389226	21391042	930	1335.83	621.905	1.103	4.7753e-52	3.9558e-51	Up	sp|Q0WWQ1|ATG3_ARATH Autophagy-related protein 3 OS=Arabidopsis thaliana GN=ATG3 PE=1 SV=2//6.32794e-180
[truncated: 9,901 more rows]
