# Supplementary material for: Mutation of ACX1, a Jasmonic Acid Biosynthetic Enzyme, Leads to Petal Degeneration in Chinese Cabbage (Brassica campestris ssp. pekinensis)
Source: Int J Mol Sci. 2019 May 10;20(9):2310. doi: 10.3390/ijms20092310 (PMC6539522; doi:10.3390/ijms20092310)
Supplement: Supplementary file 1 [file ijms-20-02310-s001.zip › Supplementary files/Table S4. List of DEGs detected in a comparison between pJA and pdm..xlsx]

## Sheet: pJAvspdm
ID	chromosome	start	end	length	pJA_readcount(pJAvspdm)	pdm_readcount(pJAvspdm)	log2FoldChange(pJAvspdm)	pval(pJAvspdm)	padj(pJAvspdm)	significant(pJAvspdm)	Blast swiss prot
Bra000001	A03	8794511	8797095	1515	3.57305	0	Inf	0.02333	0.036234	UP	sp|Q0WT19|IP5P8_ARATH Type I inositol polyphosphate 5-phosphatase 8 OS=Arabidopsis thaliana GN=IP5P8 PE=2 SV=1//0
Bra000003	A03	8812470	8813271	570	1043.35	452.817	1.2042	5.1853e-45	3.5304e-44	UP	-//-
Bra000005	A03	8818081	8820123	1434	1849.55	822.344	1.1694	7.1022e-57	5.9002e-56	UP	sp|O80925|AGD7_ARATH ADP-ribosylation factor GTPase-activating protein AGD7 OS=Arabidopsis thaliana GN=AGD7 PE=1 SV=1//0
Bra000013	A03	8860638	8865526	2016	23.8365	93.377	-1.9699	8.5508e-14	2.671e-13	DOWN	sp|P55195|PUR6_VIGAC Phosphoribosylaminoimidazole carboxylase, chloroplastic (Fragment) OS=Vigna aconitifolia GN=PURKE PE=2 SV=1//0
Bra000015	A03	8871535	8872845	1311	19.0259	158.953	-3.0626	1.1619e-25	5.2789e-25	DOWN	sp|O80939|LRK41_ARATH L-type lectin-domain containing receptor kinase IV.1 OS=Arabidopsis thaliana GN=LECRK41 PE=2 SV=1//0
Bra000017	A03	8887864	8888097	234	0.346421	22.1225	-5.9968	1.2942e-08	3.2078e-08	DOWN	-//-
Bra000018	A03	8889891	8891742	948	19.3456	128.538	-2.7321	1.9946e-25	9.007e-25	DOWN	sp|Q0PGJ6|AKRC9_ARATH Aldo-keto reductase family 4 member C9 OS=Arabidopsis thaliana GN=AKR4C9 PE=1 SV=1//0
Bra000024	A03	8912612	8914401	1281	11.5334	52.7426	-2.1932	2.0402e-09	5.2736e-09	DOWN	sp|B9DFK5|RETIC_ARATH Protein RETICULATA OS=Arabidopsis thaliana GN=RE PE=1 SV=1//0
Bra000031	A03	8939197	8939799	603	4627.12	1330.91	1.7977	1.7983e-71	1.801e-70	UP	sp|Q9SR77|HBPL1_ARATH Heme-binding-like protein At3g10130, chloroplastic OS=Arabidopsis thaliana GN=At3g10130 PE=2 SV=1//1.69013e-15
Bra000033	A03	8941848	8945170	1884	187.396	23.0988	3.0202	3.4025e-45	2.3252e-44	UP	sp|Q8W486|Y1491_ARATH Uncharacterized protein At1g04910 OS=Arabidopsis thaliana GN=At1g04910 PE=2 SV=1//1.75782e-81
Bra000036	A03	8966374	8967776	690	80.2019	331.551	-2.0475	8.0368e-44	5.3413e-43	DOWN	sp|Q8LBZ4|OTU_ARATH OTU domain-containing protein At3g57810 OS=Arabidopsis thaliana GN=At3g57810 PE=2 SV=1//9.54899e-14
Bra000037	A03	8968571	8971517	2301	110.197	1756.12	-3.9942	0	0	DOWN	sp|Q9LD43|ACCA_ARATH Acetyl-coenzyme A carboxylase carboxyl transferase subunit alpha, chloroplastic OS=Arabidopsis thaliana GN=CAC3 PE=1 SV=1//0
Bra000038	A03	8982375	8984291	894	777.972	213.538	1.8652	3.6401e-74	3.7897e-73	UP	sp|Q8S9H7|DIV_ANTMA Transcription factor DIVARICATA OS=Antirrhinum majus GN=DIVARICATA PE=2 SV=1//3.41676e-84
Bra000042	A03	9004601	9005799	768	2.78737	78.7019	-4.8194	2.4911e-29	1.2277e-28	DOWN	sp|O80443|GDL46_ARATH GDSL esterase/lipase At2g38180 OS=Arabidopsis thaliana GN=At2g38180 PE=2 SV=1//2.2943e-137
Bra000043	A03	9008208	9010496	1374	20.6793	126.745	-2.6157	2.6817e-08	6.5357e-08	DOWN	sp|Q24306|DIAP1_DROME Death-associated inhibitor of apoptosis 1 OS=Drosophila melanogaster GN=Diap1 PE=1 SV=2//8.38644e-08
Bra000044	A03	9013447	9019414	3876	0	6.95564	#NAME?	0.00093689	0.0016832	DOWN	sp|Q9SZ11|GPDL3_ARATH Glycerophosphodiester phosphodiesterase GDPDL3 OS=Arabidopsis thaliana GN=GDPDL3 PE=1 SV=3//0
Bra000045	A03	9021983	9024777	1062	806.965	232.227	1.797	2.6905e-72	2.7231e-71	UP	sp|Q39224|SRG1_ARATH Protein SRG1 OS=Arabidopsis thaliana GN=SRG1 PE=2 SV=1//1.87871e-80
Bra000048	A03	9046053	9049341	2805	12.9584	207.773	-4.003	1.2201e-63	1.1039e-62	DOWN	sp|O65020|ETO1_ARATH Ethylene-overproduction protein 1 OS=Arabidopsis thaliana GN=ETO1 PE=1 SV=2//0
Bra000052	A03	9077577	9078200	624	37.4429	93.6437	-1.3225	7.3192e-08	1.7397e-07	DOWN	sp|O80920|PYL4_ARATH Abscisic acid receptor PYL4 OS=Arabidopsis thaliana GN=PYL4 PE=1 SV=1//4.7445e-131
Bra000056	A03	9116591	9117259	669	216.817	69.3774	1.6439	7.5759e-06	1.6009e-05	UP	sp|O80915|PR1B4_ARATH PRA1 family protein B4 OS=Arabidopsis thaliana GN=PRA1B4 PE=1 SV=1//1.57503e-114
Bra000057	A03	9118257	9119962	1467	66.6881	134.535	-1.0125	1.4795e-07	3.4566e-07	DOWN	sp|F4ISY0|Y2837_ARATH WEB family protein At2g38370 OS=Arabidopsis thaliana GN=At2g38370 PE=2 SV=1//2.45368e-154
Bra000059	A03	9127404	9129415	1047	26.8913	1.7712	3.9243	1.738e-07	4.0429e-07	UP	sp|P24102|PER22_ARATH Peroxidase 22 OS=Arabidopsis thaliana GN=PER22 PE=1 SV=2//0
Bra000065	A03	9151332	9152037	549	950.15	100.713	3.2379	6.1954e-189	1.82e-187	UP	sp|D7LBN4|CSPLH_ARALL CASP-like protein 4B1 OS=Arabidopsis lyrata subsp. lyrata GN=ARALYDRAFT_321547 PE=3 SV=1//4.82974e-88
Bra000067	A03	9158873	9160525	1071	2.07486	26.4055	-3.6698	6.2316e-09	1.5719e-08	DOWN	-//-
Bra000070	A03	9165383	9166991	1068	31.3665	78.2745	-1.3193	9.4505e-05	0.00018466	DOWN	-//-
Bra000071	A03	9167977	9171476	1596	577.298	275.4	1.0678	5.7498e-25	2.5632e-24	UP	-//-
Bra000073	A03	9173679	9174424	495	12.7494	46.2017	-1.8575	8.3168e-07	1.8604e-06	DOWN	-//-
Bra000075	A03	9185202	9187020	717	68.9182	154.014	-1.1601	3.2699e-10	8.7702e-10	DOWN	sp|Q9ZVI3|QKIL3_ARATH KH domain-containing protein At2g38610 OS=Arabidopsis thaliana GN=At2g38610 PE=1 SV=1//4.16869e-132
Bra000080	A03	9202914	9203619	588	30.7397	96.1299	-1.6449	0.00065729	0.0011967	DOWN	sp|Q9ZVI6|LOR8_ARATH Protein LURP-one-related 8 OS=Arabidopsis thaliana GN=At2g38640 PE=2 SV=1//2.29777e-122
Bra000081	A03	9208572	9212229	1860	204.864	426.743	-1.0587	8.9234e-20	3.41e-19	DOWN	sp|Q9ZVI7|GAUT7_ARATH Probable galacturonosyltransferase 7 OS=Arabidopsis thaliana GN=GAUT7 PE=1 SV=2//0
Bra000090	A03	9234531	9236318	948	2618.33	28.0925	6.5423	0	0	UP	sp|Q9ZVJ6|ANXD4_ARATH Annexin D4 OS=Arabidopsis thaliana GN=ANN4 PE=2 SV=1//0
Bra000091	A03	9238397	9239801	960	3920.2	30.9905	6.983	0	0	UP	sp|Q9SE45|ANXD3_ARATH Annexin D3 OS=Arabidopsis thaliana GN=ANN3 PE=2 SV=2//0
Bra000092	A03	9240319	9243435	1413	103.243	273.484	-1.4054	1.2006e-21	4.8859e-21	DOWN	-//-
Bra000094	A03	9245181	9247831	1290	20.4528	45.9055	-1.1664	0.00062697	0.0011438	DOWN	-//-
Bra000097	A03	9254395	9255066	405	21.2741	5.83952	1.8652	0.00044206	0.00081882	UP	sp|O23628|H2AV1_ARATH Histone H2A variant 1 OS=Arabidopsis thaliana GN=H2AV PE=1 SV=1//3.88348e-64
Bra000102	A03	9269351	9271397	1101	167.071	634.298	-1.9247	1.8565e-57	1.5531e-56	DOWN	sp|Q9M1G6|BZP25_ARATH Basic leucine zipper 25 OS=Arabidopsis thaliana GN=BZIP25 PE=1 SV=1//1.72529e-66
Bra000108	A03	9292400	9295663	2217	47.6708	215.32	-2.1753	1.2864e-32	6.8075e-32	DOWN	sp|Q8L7T6|JMJ19_ARATH Probable inactive lysine-specific demethylase JMJ19 OS=Arabidopsis thaliana GN=JMJ19 PE=2 SV=1//0
Bra000109	A03	9305620	9308225	1476	0	17.7611	#NAME?	2.6197e-09	6.7361e-09	DOWN	sp|Q93ZR6|WSD1_ARATH O-acyltransferase WSD1 OS=Arabidopsis thaliana GN=WSD1 PE=2 SV=1//0
Bra000110	A03	9313054	9315412	1431	0.326754	628.235	-10.909	4.4734e-264	2.158e-262	DOWN	sp|Q93ZR6|WSD1_ARATH O-acyltransferase WSD1 OS=Arabidopsis thaliana GN=WSD1 PE=2 SV=1//0
Bra000115	A03	9351563	9353100	981	3602.81	1133.32	1.6686	1.0068e-42	6.5442e-42	UP	-//-
Bra000116	A03	9354182	9355694	813	886.214	34.3847	4.6878	3.4528e-234	1.3957e-232	UP	sp|Q9ZV02|SWET9_ARATH Bidirectional sugar transporter SWEET9 OS=Arabidopsis thaliana GN=SWEET9 PE=2 SV=1//2.51802e-139
Bra000122	A03	9402385	9405670	1653	0	26.0269	#NAME?	3.7021e-13	1.1284e-12	DOWN	sp|O80961|MLO12_ARATH MLO-like protein 12 OS=Arabidopsis thaliana GN=MLO12 PE=2 SV=2//0
Bra000124	A03	9431075	9433255	1803	2477.09	335.491	2.8843	6.6162e-294	3.7173e-292	UP	sp|F4I9E1|NFD4_ARATH Protein NUCLEAR FUSION DEFECTIVE 4 OS=Arabidopsis thaliana GN=NFD4 PE=3 SV=1//4.21147e-09
Bra000125	A03	9443907	9446069	1452	40.7857	10.5962	1.9445	4.1188e-07	9.3789e-07	UP	sp|O80959|PLP6_ARATH Patatin-like protein 6 OS=Arabidopsis thaliana GN=PLP6 PE=2 SV=1//0
Bra000129	A03	9471640	9473627	1365	293.282	0.976804	8.23	1.6197e-96	2.1598e-95	UP	sp|O80950|JAL22_ARATH Jacalin-related lectin 22 OS=Arabidopsis thaliana GN=JAL22 PE=1 SV=1//0
Bra000130	A03	9478015	9480471	2457	1423.63	663.21	1.102	5.5822e-46	3.8724e-45	UP	sp|O80623|Y2393_ARATH Probable receptor-like protein kinase At2g39360 OS=Arabidopsis thaliana GN=At2g39360 PE=2 SV=1//0
Bra000134	A03	9495453	9496975	1374	299.974	132.062	1.1836	1.5379e-17	5.4734e-17	UP	-//-
Bra000135	A03	9498712	9499356	453	435.05	894.207	-1.0394	9.7805e-32	5.0873e-31	DOWN	sp|Q9AT35|RL23A_DAUCA 60S ribosomal protein L23a OS=Daucus carota GN=RPL23A PE=2 SV=1//7.31521e-60
Bra000137	A03	9510304	9510951	648	127.3	29.7239	2.0985	6.3207e-20	2.4293e-19	UP	sp|P68171|IDE3_ERYLA Trypsin inhibitor DE-3 OS=Erythrina latissima PE=1 SV=1//2.27774e-15
Bra000141	A03	9536910	9538685	1182	16.3563	3.62479	2.1739	0.0014062	0.0024864	UP	sp|O48814|BIK1_ARATH Serine/threonine-protein kinase BIK1 OS=Arabidopsis thaliana GN=BIK1 PE=1 SV=1//0
Bra000143	A03	9548602	9549729	1128	973.681	445.61	1.1277	2.4698e-20	9.6228e-20	UP	sp|P0CH30|RING1_GOSHI E3 ubiquitin-protein ligase RING1 OS=Gossypium hirsutum GN=RING1 PE=1 SV=1//9.83278e-29
Bra000144	A03	9554121	9556314	1428	5172.47	2420.55	1.0955	5.6826e-76	6.0346e-75	UP	sp|P10896|RCA_ARATH Ribulose bisphosphate carboxylase/oxygenase activase, chloroplastic OS=Arabidopsis thaliana GN=RCA PE=1 SV=2//0
Bra000145	A03	9557389	9560601	2037	145.694	559.055	-1.94	5.8364e-62	5.1685e-61	DOWN	sp|O22285|PMTB_ARATH Probable methyltransferase PMT11 OS=Arabidopsis thaliana GN=At2g39750 PE=2 SV=1//0
Bra000152	A03	9595333	9601300	1545	67.9683	33.0043	1.0422	6.4819e-05	0.00012819	UP	sp|Q0WSN2|DAR2_ARATH Protein DA1-related 2 OS=Arabidopsis thaliana GN=DAR2 PE=2 SV=1//0
Bra000153	A03	9612582	9615327	1473	798.62	363.393	1.136	7.9862e-34	4.3461e-33	UP	sp|P48484|PP14_ARATH Serine/threonine-protein phosphatase PP1 isozyme 4 OS=Arabidopsis thaliana GN=TOPP4 PE=1 SV=1//0
Bra000159	A03	9649204	9650832	960	654.009	1603.87	-1.2942	3.1376e-30	1.5811e-29	DOWN	sp|O04204|RLA01_ARATH 60S acidic ribosomal protein P0-1 OS=Arabidopsis thaliana GN=RPP0A PE=1 SV=1//0
Bra000161	A03	9657250	9658704	654	102.274	283.454	-1.4707	1.7308e-23	7.3979e-23	DOWN	-//-
Bra000163	A03	9670745	9672374	795	5189.55	2482.75	1.0637	8.2985e-71	8.2418e-70	UP	sp|O04209|CLC2_ARATH Clathrin light chain 2 OS=Arabidopsis thaliana GN=CLC2 PE=1 SV=1//2.48542e-138
Bra000165	A03	9677469	9677813	345	378.149	2746.8	-2.8607	2.0562e-300	1.2038e-298	DOWN	sp|O04211|ELF4_ARATH Protein EARLY FLOWERING 4 OS=Arabidopsis thaliana GN=ELF4 PE=1 SV=1//1.40067e-57
Bra000168	A03	9701787	9704388	1821	1.07676	37.0249	-5.1037	2.3669e-15	7.8126e-15	DOWN	sp|Q8GV43|PLCD6_ARATH Phosphoinositide phospholipase C 6 OS=Arabidopsis thaliana GN=PLC6 PE=2 SV=2//0
Bra000169	A03	9713173	9716706	2781	32.8112	2.22025	3.8854	3.0564e-11	8.5955e-11	UP	sp|Q889C2|CLPB_PSESM Chaperone protein ClpB OS=Pseudomonas syringae pv. tomato (strain DC3000) GN=clpB PE=3 SV=1//6.77875e-08
Bra000178	A03	9746891	9749607	1011	74.0768	182.892	-1.3039	1.2203e-13	3.7851e-13	DOWN	sp|A0MES8|ABI4_ARATH Ethylene-responsive transcription factor ABI4 OS=Arabidopsis thaliana GN=ABI4 PE=1 SV=2//2.83943e-91
Bra000181	A03	9779549	9782747	1755	147.901	300.822	-1.0243	1.6723e-14	5.3616e-14	DOWN	sp|Q9SIZ3|PMTN_ARATH Probable methyltransferase PMT23 OS=Arabidopsis thaliana GN=At2g40280 PE=2 SV=2//0
Bra000184	A03	9792566	9793204	639	705.219	201.604	1.8065	4.3459e-67	4.1041e-66	UP	sp|Q8S8E3|PYL6_ARATH Abscisic acid receptor PYL6 OS=Arabidopsis thaliana GN=PYL6 PE=1 SV=1//7.93305e-124
Bra000186	A03	9799253	9799958	630	15.0653	43.3376	-1.5244	3.7878e-05	7.6231e-05	DOWN	sp|O22890|Y2045_ARATH Putative BTB/POZ domain-containing protein At2g40450 OS=Arabidopsis thaliana GN=At2g40450 PE=3 SV=1//6.99222e-83
Bra000187	A03	9803023	9808177	1755	137.496	32.6075	2.0761	6.2658e-21	2.4827e-20	UP	sp|Q8VZR7|PTR30_ARATH Protein NRT1/ PTR FAMILY 5.1 OS=Arabidopsis thaliana GN=NPF5.1 PE=2 SV=2//0
Bra000188	A03	9810598	9811563	600	76.5127	11.7017	2.709	8.8722e-12	2.5512e-11	UP	sp|Q8L5T5|LBD15_ARATH LOB domain-containing protein 15 OS=Arabidopsis thaliana GN=LBD15 PE=2 SV=2//8.85589e-105
Bra000190	A03	9820081	9821790	1425	1107.58	253.709	2.1262	3.3536e-95	4.4155e-94	UP	sp|Q5XVC7|Y2048_ARATH WEB family protein At2g40480 OS=Arabidopsis thaliana GN=At2g40480 PE=2 SV=1//0
Bra000193	A03	9828909	9829962	390	37.5195	273.828	-2.8676	2.9755e-25	1.3366e-24	DOWN	sp|Q9LYK9|RS263_ARATH 40S ribosomal protein S26-3 OS=Arabidopsis thaliana GN=RPS26C PE=2 SV=1//9.55028e-41
Bra000197	A03	9843999	9845641	1029	2.47845	91.7198	-5.2097	8.7921e-36	5.0063e-35	DOWN	sp|Q58FY4|PUB63_ARATH U-box domain-containing protein 63 OS=Arabidopsis thaliana GN=PUB63 PE=2 SV=1//2.66951e-166
Bra000206	A03	9895145	9896358	1017	63.8003	138.667	-1.12	1.9741e-08	4.8453e-08	DOWN	-//-
Bra000208	A03	9900236	9901825	1590	30.3309	616.165	-4.3445	1.1445e-176	3.0981e-175	DOWN	sp|O22199|P4KG1_ARATH Phosphatidylinositol 4-kinase gamma 1 OS=Arabidopsis thaliana GN=PI4KG1 PE=2 SV=1//0
Bra000209	A03	9902282	9905255	1968	57.8849	159.454	-1.4619	1.9017e-14	6.0824e-14	DOWN	sp|Q940A2|P2C31_ARATH Protein kinase and PP2C-like domain-containing protein OS=Arabidopsis thaliana GN=At2g40860/At2g40870 PE=2 SV=1//0
Bra000211	A03	9912511	9914826	1527	114.993	306.574	-1.4147	9.8755e-24	4.2516e-23	DOWN	sp|O22203|C98A3_ARATH Cytochrome P450 98A3 OS=Arabidopsis thaliana GN=CYP98A3 PE=1 SV=1//0
Bra000212	A03	9919431	9922408	1182	181.595	40.0988	2.1791	2.5186e-28	1.2128e-27	UP	sp|F4IJ08|WTR15_ARATH WAT1-related protein At2g40900 OS=Arabidopsis thaliana GN=At2g40900 PE=2 SV=1//0
Bra000215	A03	9951162	9953829	1704	203.276	487.392	-1.2616	1.5483e-28	7.494e-28	DOWN	sp|O80673|CAMK1_ARATH CDPK-related kinase 1 OS=Arabidopsis thaliana GN=CRK1 PE=1 SV=1//0
Bra000217	A03	9962399	9965269	1563	137.273	5.1525	4.7356	5.0705e-40	3.1298e-39	UP	sp|P47082|AVT1_YEAST Vacuolar amino acid transporter 1 OS=Saccharomyces cerevisiae (strain ATCC 204508 / S288c) GN=AVT1 PE=1 SV=1//1.38194e-33
Bra000218	A03	9967482	9968630	486	105.006	31.4465	1.7395	2.5483e-13	7.8078e-13	UP	-//-
Bra000219	A03	9969619	9972641	2322	0	4.78216	#NAME?	0.0079543	0.013057	DOWN	sp|Q9SLG9|PI5K5_ARATH Phosphatidylinositol 4-phosphate 5-kinase 5 OS=Arabidopsis thaliana GN=PIP5K5 PE=2 SV=1//0
Bra000222	A03	10000845	10002911	1038	3133.78	459.428	2.77	0	3.3584e-307	UP	sp|Q9SLG8|SSL2_ARATH Protein STRICTOSIDINE SYNTHASE-LIKE 2 OS=Arabidopsis thaliana GN=SSL2 PE=2 SV=1//0
Bra000223	A03	10007608	10009831	1110	30.2897	8.27179	1.8726	2.5766e-05	5.2513e-05	UP	sp|F4IJZ6|SSL1_ARATH Protein STRICTOSIDINE SYNTHASE-LIKE 1 OS=Arabidopsis thaliana GN=SSL1 PE=3 SV=1//9.93769e-11
Bra000224	A03	10020127	10021362	651	2.48028	11.3647	-2.196	0.0052116	0.0087152	DOWN	sp|O80365|ARR8_ARATH Two-component response regulator ARR8 OS=Arabidopsis thaliana GN=ARR8 PE=1 SV=1//2.44603e-114
Bra000225	A03	10024744	10026120	1206	142.012	8.50513	4.0615	5.0766e-48	3.6584e-47	UP	sp|Q9FLE8|Y5986_ARATH Uncharacterized protein At5g39865 OS=Arabidopsis thaliana GN=At5g39865 PE=2 SV=1//2.04311e-40
Bra000226	A03	10028112	10029758	897	444.049	220.286	1.0113	4.5593e-19	1.7039e-18	UP	sp|Q96CS2|HAUS1_HUMAN HAUS augmin-like complex subunit 1 OS=Homo sapiens GN=HAUS1 PE=1 SV=1//5.35595e-17
Bra000229	A03	10065584	10067577	1323	0	16.3625	#NAME?	1.1282e-08	2.8043e-08	DOWN	sp|O22213|CKX1_ARATH Cytokinin dehydrogenase 1 OS=Arabidopsis thaliana GN=CKX1 PE=1 SV=1//5.62819e-116
Bra000231	A03	10072134	10073879	978	2708.71	511.454	2.4049	2.2537e-233	9.0664e-232	UP	sp|O22216|GPDHC_ARATH Glycerol-3-phosphate dehydrogenase [NAD(+)] GPDHC1, cytosolic OS=Arabidopsis thaliana GN=GPDHC1 PE=2 SV=1//0
Bra000237	A03	10106365	10108859	1392	6.63367	62.0671	-3.226	8.5547e-17	2.9706e-16	DOWN	sp|Q8GWK2|AP2L4_ARATH AP2-like ethylene-responsive transcription factor At2g41710 OS=Arabidopsis thaliana GN=At2g41710 PE=2 SV=2//0
Bra000244	A03	10135750	10135935	186	71.2896	906.46	-3.6685	2.0065e-36	1.1583e-35	DOWN	sp|Q8S2W4|AGP23_ARATH Arabinogalactan peptide 23 OS=Arabidopsis thaliana GN=AGP23 PE=2 SV=2//1.55152e-06
Bra000247	A03	10147963	10150891	2184	22.0632	5.07842	2.1192	0.00015185	0.00029207	UP	-//-
Bra000248	A03	10151763	10153993	1095	2.74803	33.2936	-3.5988	1.0091e-10	2.7693e-10	DOWN	sp|P93749|Y2197_ARATH Probable protein kinase At2g41970 OS=Arabidopsis thaliana GN=At2g41970 PE=2 SV=1//0
Bra000249	A03	10155259	10156368	924	390.473	171.231	1.1893	1.2572e-22	5.2582e-22	UP	sp|P93748|SINA1_ARATH Putative E3 ubiquitin-protein ligase SINAT1 OS=Arabidopsis thaliana GN=SINAT1 PE=3 SV=1//0
Bra000251	A03	10165071	10166681	807	868.309	289.359	1.5853	4.3948e-62	3.8971e-61	UP	-//-
Bra000255	A03	10214202	10214402	201	6.80492	16.9667	-1.3181	0.022929	0.035659	DOWN	-//-
Bra000263	A03	10255434	10256119	429	164.967	2326.05	-3.8176	0	0	DOWN	sp|Q9SIN5|CR15B_ARATH Protein COLD-REGULATED 15B, chloroplastic OS=Arabidopsis thaliana GN=COR15B PE=1 SV=1//9.1101e-58
Bra000265	A03	10259231	10260310	390	2081.31	24079.1	-3.5322	7.753e-149	1.6907e-147	DOWN	sp|Q9SIN5|CR15B_ARATH Protein COLD-REGULATED 15B, chloroplastic OS=Arabidopsis thaliana GN=COR15B PE=1 SV=1//4.72118e-57
Bra000268	A03	10273603	10275197	789	701.724	1615.65	-1.2031	1.4496e-56	1.1989e-55	DOWN	sp|Q96299|14339_ARATH 14-3-3-like protein GF14 mu OS=Arabidopsis thaliana GN=GRF9 PE=1 SV=2//2.63306e-180
Bra000271	A03	10296143	10297396	648	15.7261	78.4042	-2.3178	1.9275e-14	6.1621e-14	DOWN	sp|Q9SJI9|PCO4_ARATH Plant cysteine oxidase 4 OS=Arabidopsis thaliana GN=PCO4 PE=1 SV=2//1.25405e-70
Bra000276	A03	10309821	10310171	351	0.326754	35.4319	-6.7607	1.971e-16	6.7526e-16	DOWN	sp|Q9SJH0|PAR1_ARATH Transcription factor PAR1 OS=Arabidopsis thaliana GN=PAR1 PE=1 SV=1//7.66591e-45
Bra000279	A03	10335920	10339466	2364	3928.03	937.802	2.0665	2.8066e-212	9.8866e-211	UP	sp|Q9SJG8|AML2_ARATH Protein MEI2-like 2 OS=Arabidopsis thaliana GN=ML2 PE=2 SV=2//0
Bra000282	A03	10344819	10346797	819	0.383922	6.23579	-4.0217	0.007671	0.012613	DOWN	sp|Q9SK55|NAC42_ARATH Transcription factor JUNGBRUNNEN 1 OS=Arabidopsis thaliana GN=JUB1 PE=1 SV=1//3.96292e-170
Bra000283	A03	10351025	10352836	1242	1993.18	627.766	1.6668	1.149e-110	1.7701e-109	UP	sp|Q8W2F3|PIF4_ARATH Transcription factor PIF4 OS=Arabidopsis thaliana GN=PIF4 PE=1 SV=1//3.12877e-177
Bra000284	A03	10358526	10361064	1443	11.6496	67.0812	-2.5256	4.3415e-14	1.3706e-13	DOWN	sp|Q9SKX5|PAO2_ARATH Probable polyamine oxidase 2 OS=Arabidopsis thaliana GN=PAO2 PE=2 SV=1//0
Bra000285	A03	10361926	10362726	801	1241.49	4552.28	-1.8745	3.3435e-76	3.5596e-75	DOWN	sp|Q9SKX4|RK3A_ARATH 50S ribosomal protein L3-1, chloroplastic OS=Arabidopsis thaliana GN=RPL3A PE=2 SV=1//3.66433e-142
Bra000287	A03	10369600	10369950	351	29.5825	6.97278	2.0849	1.0097e-05	2.1141e-05	UP	sp|P14009|14KD_DAUCA 14 kDa proline-rich protein DC2.15 OS=Daucus carota PE=2 SV=1//7.37016e-18
Bra000292	A03	10400937	10404361	2724	14.9924	0.661077	4.5033	2.373e-06	5.1727e-06	UP	-//-
Bra000298	A03	10423968	10429086	1284	446.29	164.193	1.4426	1.2753e-33	6.9066e-33	UP	sp|Q8GY97|CSTR2_ARATH CMP-sialic acid transporter 2 OS=Arabidopsis thaliana GN=At2g43240 PE=2 SV=1//0
Bra000299	A03	10434161	10434379	219	385.467	119.615	1.6882	7.4339e-38	4.4062e-37	UP	sp|O22845|CML5_ARATH Calmodulin-like protein 5 OS=Arabidopsis thaliana GN=CML5 PE=2 SV=2//9.90354e-39
Bra000301	A03	10448912	10449536	543	50.4283	142.705	-1.5007	1.8964e-13	5.8361e-13	DOWN	-//-
Bra000303	A03	10451870	10453963	1143	3.21062	410.051	-6.9968	2.939e-167	7.3983e-166	DOWN	sp|P54967|BIOB_ARATH Biotin synthase OS=Arabidopsis thaliana GN=BIO2 PE=2 SV=1//0
Bra000306	A03	10464722	10465973	564	34.7683	164.278	-2.2403	4.1318e-27	1.9378e-26	DOWN	-//-
Bra000310	A03	10496406	10497525	849	69.6108	310.888	-2.159	1.6082e-43	1.0625e-42	DOWN	sp|Q06209|CHI4_BRANA Basic endochitinase CHB4 OS=Brassica napus PE=1 SV=2//4.84032e-106
Bra000311	A03	10508139	10509454	807	15.0939	104.968	-2.7979	2.2723e-23	9.6881e-23	DOWN	sp|Q06209|CHI4_BRANA Basic endochitinase CHB4 OS=Brassica napus PE=1 SV=2//2.14229e-164
Bra000318	A03	10549218	10551266	1788	16.3547	84.7617	-2.3737	2.6475e-16	9.0274e-16	DOWN	sp|Q8LPG9|IQD14_ARATH Protein IQ-DOMAIN 14 OS=Arabidopsis thaliana GN=IQD14 PE=1 SV=1//2.65728e-20
Bra000326	A03	10570804	10572805	1188	2362.21	1012	1.2229	2.2232e-55	1.8092e-54	UP	sp|Q39026|MPK6_ARATH Mitogen-activated protein kinase 6 OS=Arabidopsis thaliana GN=MPK6 PE=1 SV=1//0
Bra000334	A03	10631089	10632898	846	104.995	282.492	-1.4279	2.9881e-22	1.2349e-21	DOWN	-//-
Bra000335	A03	10633203	10635095	999	260.584	574.006	-1.1393	1.3267e-27	6.2912e-27	DOWN	sp|O80565|OEP37_ARATH Outer envelope pore protein 37, chloroplastic OS=Arabidopsis thaliana GN=OEP37 PE=2 SV=2//0
Bra000338	A03	10642031	10643773	1047	26.2008	206.072	-2.9755	2.2165e-46	1.5472e-45	DOWN	sp|O80574|DAPB1_ARATH 4-hydroxy-tetrahydrodipicolinate reductase 1, chloroplastic OS=Arabidopsis thaliana GN=DAPB1 PE=2 SV=2//0
Bra000340	A03	10657781	10658194	414	0.730343	50.8413	-6.1213	1.3294e-22	5.556e-22	DOWN	sp|Q8RXL7|ARL_ARATH ARGOS-like protein OS=Arabidopsis thaliana GN=ARL PE=2 SV=1//1.25483e-24
Bra000341	A03	10658608	10659652	591	4.51947	44.8037	-3.3094	8.3778e-09	2.0977e-08	DOWN	sp|P60039|RL73_ARATH 60S ribosomal protein L7-3 OS=Arabidopsis thaliana GN=RPL7C PE=2 SV=1//1.24059e-109
Bra000342	A03	10664903	10666108	1206	819.5	2427.49	-1.5666	5.9951e-93	7.6759e-92	DOWN	sp|O80582|FBK46_ARATH F-box/kelch-repeat protein At2g44130 OS=Arabidopsis thaliana GN=At2g44130 PE=2 SV=2//0
Bra000343	A03	10667875	10670500	1089	0.383922	12.6341	-5.0404	8.1469e-06	1.718e-05	DOWN	sp|Q945S8|ASHH3_ARATH Histone-lysine N-methyltransferase ASHH3 OS=Arabidopsis thaliana GN=ASHH3 PE=2 SV=2//1.22192e-172
Bra000348	A03	10691590	10698295	2313	226.483	51.2505	2.1438	2.9417e-34	1.6169e-33	UP	-//-
Bra000349	A03	10699427	10699855	429	413.941	1206.62	-1.5435	3.7555e-64	3.4162e-63	DOWN	-//-
Bra000351	A03	10711013	10714550	1335	4513.62	2093.02	1.1087	5.3679e-75	5.636e-74	UP	sp|P20115|CISY4_ARATH Citrate synthase 4, mitochondrial OS=Arabidopsis thaliana GN=CSY4 PE=1 SV=3//0
Bra000352	A03	10721323	10722051	729	2.86237	104.436	-5.1893	1.0775e-40	6.7404e-40	DOWN	-//-
Bra000357	A03	10733955	10736028	1386	3.51771	34.9681	-3.3133	2.7192e-10	7.3238e-10	DOWN	sp|Q9M903|TGD4_ARATH Protein TRIGALACTOSYLDIACYLGLYCEROL 4, chloroplastic OS=Arabidopsis thaliana GN=TGD4 PE=1 SV=1//1.5216e-62
Bra000358	A03	10739192	10739579	285	68.3038	178.774	-1.3881	4.574e-14	1.4429e-13	DOWN	-//-
Bra000364	A03	10761143	10761947	588	195.495	16.7491	3.545	8.6932e-56	7.1247e-55	UP	sp|O80517|BCB2_ARATH Uclacyanin-2 OS=Arabidopsis thaliana GN=At2g44790 PE=1 SV=1//1.04179e-33
Bra000365	A03	10767310	10770545	2409	1400.45	3203.43	-1.1937	5.2217e-76	5.547e-75	DOWN	-//-
Bra000366	A03	10780371	10781204	834	533.504	197.191	1.4359	3.9693e-38	2.3645e-37	UP	sp|Q8LBQ7|ERF34_ARATH Ethylene-responsive transcription factor ERF034 OS=Arabidopsis thaliana GN=ERF034 PE=2 SV=2//6.33184e-91
Bra000371	A03	10803389	10806642	2217	57.8204	264.436	-2.1933	4.173e-39	2.5346e-38	DOWN	sp|A8ID74|BOP1_CHLRE Ribosome biogenesis protein BOP1 homolog OS=Chlamydomonas reinhardtii GN=CHLREDRAFT_111274 PE=3 SV=2//0
Bra000377	A03	10838452	10838847	396	83.9851	2720.87	-5.0178	0	0	DOWN	sp|P14009|14KD_DAUCA 14 kDa proline-rich protein DC2.15 OS=Daucus carota PE=2 SV=1//3.86488e-32
Bra000380	A03	10859184	10859669	486	1.99986	18.7319	-3.2275	7.9326e-06	1.6738e-05	DOWN	sp|O22150|SAU36_ARATH Auxin-responsive protein SAUR36 OS=Arabidopsis thaliana GN=SAUR36 PE=2 SV=1//5.23244e-66
Bra000382	A03	10864434	10866669	1533	34.3933	172.989	-2.3305	8.9232e-30	4.445e-29	DOWN	sp|O22149|PME17_ARATH Probable pectinesterase/pectinesterase inhibitor 17 OS=Arabidopsis thaliana GN=PME17 PE=2 SV=2//0
Bra000384	A03	10875850	10878101	1545	7731.64	704.385	3.4563	0	0	UP	sp|P17688|AROA_BRANA 3-phosphoshikimate 1-carboxyvinyltransferase, chloroplastic OS=Brassica napus PE=3 SV=1//0
Bra000385	A03	10879386	10880693	1308	1100.41	475.454	1.2107	4.0138e-34	2.1986e-33	UP	sp|O22141|GAE4_ARATH UDP-glucuronate 4-epimerase 4 OS=Arabidopsis thaliana GN=GAE4 PE=1 SV=1//0
Bra000389	A03	10894340	10894510	171	0.673175	15.3548	-4.5116	2.7785e-06	6.0264e-06	DOWN	sp|F4IG60|ZPR1_ARATH Protein LITTLE ZIPPER 1 OS=Arabidopsis thaliana GN=ZPR1 PE=1 SV=1//5.1935e-12
Bra000392	A03	10914526	10916635	774	51.6601	131.757	-1.3508	9.028e-10	2.3755e-09	DOWN	sp|P29386|AGL6_ARATH Agamous-like MADS-box protein AGL6 OS=Arabidopsis thaliana GN=AGL6 PE=1 SV=2//4.73818e-149
Bra000393	A03	10918286	10920672	642	10.037	24.2089	-1.2702	0.0084456	0.013824	DOWN	sp|O64645|SOC1_ARATH MADS-box protein SOC1 OS=Arabidopsis thaliana GN=SOC1 PE=1 SV=1//4.64394e-113
Bra000394	A03	10930743	10933795	1584	659.76	276.741	1.2534	2.176e-34	1.1988e-33	UP	sp|Q8S8S2|LPCT2_ARATH Lysophospholipid acyltransferase LPEAT2 OS=Arabidopsis thaliana GN=LPEAT2 PE=1 SV=1//0
Bra000395	A03	10937732	10938667	936	3.42121	64.7044	-4.2413	2.7174e-22	1.1243e-21	DOWN	sp|O64647|TCP9_ARATH Transcription factor TCP9 OS=Arabidopsis thaliana GN=TCP9 PE=2 SV=1//3.05992e-124
Bra000399	A03	10952059	10953693	1635	47.7886	22.4567	1.0895	0.00096414	0.0017304	UP	sp|O22193|PUB4_ARATH U-box domain-containing protein 4 OS=Arabidopsis thaliana GN=PUB4 PE=1 SV=3//6.86431e-08
Bra000402	A03	10959041	10959649	609	4.22839	16.1741	-1.9355	0.0019867	0.0034609	DOWN	sp|Q58FX0|BAP2_ARATH BON1-associated protein 2 OS=Arabidopsis thaliana GN=BAP2 PE=1 SV=1//1.76894e-79
Bra000403	A03	10968977	10970832	741	59.7702	321.448	-2.4271	2.0306e-24	8.932e-24	DOWN	sp|O80840|PMM_ARATH Phosphomannomutase OS=Arabidopsis thaliana GN=PMM PE=1 SV=1//6.30273e-175
Bra000404	A03	10971206	10972114	681	13.5671	287.579	-4.4058	3.0215e-92	3.8435e-91	DOWN	sp|O80839|PLI2A_ARATH LIM domain-containing protein PLIM2a OS=Arabidopsis thaliana GN=PLIM2A PE=1 SV=1//2.86871e-105
Bra000405	A03	10974955	10976281	1158	452.792	965.834	-1.0929	8.2043e-20	3.1399e-19	DOWN	-//-
Bra000406	A03	10977548	10978636	1089	2.8052	9.93282	-1.8241	0.028128	0.043233	DOWN	-//-
Bra000407	A03	10985040	10986810	981	20.5419	51.881	-1.3366	2.098e-05	4.2977e-05	DOWN	sp|A8MQG7|ASK20_ARATH SKP1-like protein 20 OS=Arabidopsis thaliana GN=ASK20 PE=2 SV=1//7.06747e-132
Bra000410	A03	11002378	11003504	564	8307.2	1020.13	3.0256	0	0	UP	sp|P42750|UBC6_ARATH Ubiquitin-conjugating enzyme E2 6 OS=Arabidopsis thaliana GN=UBC6 PE=2 SV=2//9.54399e-105
Bra000412	A03	11010262	11012094	852	6.47816	24.9264	-1.944	0.00013865	0.00026744	DOWN	sp|Q9LQ92|PUB54_ARATH U-box domain-containing protein 54 OS=Arabidopsis thaliana GN=PUB54 PE=2 SV=1//8.05838e-123
Bra000415	A03	11021629	11022508	597	196.402	76.7042	1.3564	1.8958e-15	6.2743e-15	UP	sp|Q32KT5|CF136_BOVIN Uncharacterized protein C6orf136 homolog OS=Bos taurus PE=2 SV=1//3.87521e-06
Bra000419	A03	11036525	11036839	222	0.383922	13.6345	-5.1503	3.6217e-06	7.8083e-06	DOWN	sp|O82337|AGP16_ARATH Arabinogalactan peptide 16 OS=Arabidopsis thaliana GN=AGP16 PE=1 SV=1//4.20135e-39
Bra000423	A03	11056838	11057863	846	21.165	0.794396	4.7357	6.4921e-09	1.636e-08	UP	sp|Q9SKD9|WRK46_ARATH Probable WRKY transcription factor 46 OS=Arabidopsis thaliana GN=WRKY46 PE=2 SV=1//1.03803e-132
Bra000428	A03	11078002	11078421	420	2823.65	1145.33	1.3018	4.8657e-72	4.9083e-71	UP	sp|Q941A0|SDH4_ARATH Succinate dehydrogenase subunit 4, mitochondrial OS=Arabidopsis thaliana GN=SDH4 PE=1 SV=1//4.78187e-51
Bra000430	A03	11086849	11087205	357	1215.15	507.444	1.2598	2.3018e-42	1.4832e-41	UP	sp|Q9ZPX9|KIC_ARATH Calcium-binding protein KIC OS=Arabidopsis thaliana GN=KIC PE=1 SV=2//1.83332e-74
Bra000432	A03	11107122	11108279	1158	160.369	48.0044	1.7402	4.4975e-19	1.6812e-18	UP	sp|Q9ZT63|MTP1_ARATH Metal tolerance protein 1 OS=Arabidopsis thaliana GN=MTP1 PE=1 SV=2//0
Bra000433	A03	11110008	11112235	1914	352.77	7.21444	5.6117	7.796e-99	1.0694e-97	UP	sp|Q8S8N4|Y2685_ARATH Probably inactive receptor-like protein kinase At2g46850 OS=Arabidopsis thaliana GN=At2g46850 PE=3 SV=1//0
Bra000435	A03	11126803	11127657	771	105.373	50.5436	1.0599	1.7185e-06	3.776e-06	UP	-//-
Bra000438	A03	11148026	11150015	1791	521.716	7476.82	-3.8411	0	0	DOWN	sp|Q5MFV8|PME5_ARATH Pectinesterase 5 OS=Arabidopsis thaliana GN=PME5 PE=1 SV=2//0
Bra000439	A03	11154383	11155033	651	95.3008	1634.2	-4.1	0	0	DOWN	sp|P41510|PME_BRANA Probable pectinesterase/pectinesterase inhibitor OS=Brassica napus GN=BP19 PE=2 SV=1//2.54429e-16
Bra000441	A03	11161924	11162839	822	2.74803	54.2657	-4.3036	8.4963e-11	2.3383e-10	DOWN	sp|O80713|SDR3A_ARATH Short-chain dehydrogenase reductase 3a OS=Arabidopsis thaliana GN=SDR3a PE=2 SV=1//1.58222e-148
Bra000444	A03	11178769	11180358	1590	3.61238	11.6299	-1.6868	0.022455	0.034973	DOWN	sp|Q9SIT7|PP151_ARATH Pentatricopeptide repeat-containing protein At2g13600 OS=Arabidopsis thaliana GN=PCMP-E76 PE=3 SV=1//1.79182e-12
Bra000450	A03	11203968	11204162	195	55.7188	20.4873	1.4434	9.9884e-06	2.0924e-05	UP	sp|Q9LZQ0|CX5C2_ARATH Cytochrome c oxidase subunit 5C-2 OS=Arabidopsis thaliana GN=At3g62400 PE=2 SV=1//1.6529e-29
Bra000453	A03	11210760	11213776	1131	30.8108	142.979	-2.2143	4.0693e-23	1.7235e-22	DOWN	sp|O22264|MYB12_ARATH Transcription factor MYB12 OS=Arabidopsis thaliana GN=MYB12 PE=2 SV=1//7.471e-165
Bra000455	A03	11218408	11219571	819	339.154	964.904	-1.5084	4.447e-61	3.8927e-60	DOWN	sp|P49692|RL7A1_ARATH 60S ribosomal protein L7a-1 OS=Arabidopsis thaliana GN=RPL7AA PE=1 SV=2//3.35016e-156
Bra000458	A03	11229380	11230302	489	875.236	2036.23	-1.2182	1.0441e-50	7.8772e-50	DOWN	sp|Q8LGG8|USPAL_ARATH Universal stress protein A-like protein OS=Arabidopsis thaliana GN=At3g01520 PE=1 SV=2//1.80717e-09
Bra000460	A03	11233249	11234131	648	27113	3989.76	2.7646	0	0	UP	sp|Q96266|GSTF8_ARATH Glutathione S-transferase F8, chloroplastic OS=Arabidopsis thaliana GN=GSTF8 PE=1 SV=3//3.59498e-130
Bra000461	A03	11234386	11238588	2058	318.676	1165.48	-1.8708	1.7056e-97	2.3065e-96	DOWN	sp|O65458|BGL03_ARATH Beta-glucosidase 3 OS=Arabidopsis thaliana GN=BGLU3 PE=3 SV=2//0
Bra000462	A03	11241275	11241745	471	8.93694	0	Inf	0.00012188	0.000236	UP	sp|O82248|NFYB5_ARATH Nuclear transcription factor Y subunit B-5 OS=Arabidopsis thaliana GN=NFYB5 PE=2 SV=1//3.65978e-95
Bra000465	A03	11255550	11256767	1218	17.1598	101.721	-2.5675	1.4689e-20	5.7648e-20	DOWN	-//-
Bra000466	A03	11257522	11259236	1215	57.6578	288.012	-2.3205	2.5515e-45	1.7493e-44	DOWN	sp|Q84W91|C3H32_ARATH Zinc finger CCCH domain-containing protein 32 OS=Arabidopsis thaliana GN=At2g47850 PE=2 SV=2//0
Bra000467	A03	11265302	11265727	426	14.5298	3.32853	2.1261	0.0024202	0.0041802	UP	-//-
Bra000471	A03	11285396	11286292	897	831.031	167.354	2.312	2.9976e-109	4.5591e-108	UP	sp|O82383|U71D1_ARATH UDP-glycosyltransferase 71D1 OS=Arabidopsis thaliana GN=UGT71D1 PE=2 SV=1//7.17982e-176
Bra000472	A03	11287574	11288011	438	1950.77	857.777	1.1854	4.2201e-62	3.7441e-61	UP	sp|Q9ST43|PH1_ARATH Pleckstrin homology domain-containing protein 1 OS=Arabidopsis thaliana GN=PH1 PE=2 SV=2//1.01043e-94
Bra000474	A03	11298534	11299292	675	62687.2	6388.12	3.2947	0	0	UP	sp|P46421|GSTU5_ARATH Glutathione S-transferase U5 OS=Arabidopsis thaliana GN=GSTU5 PE=2 SV=1//2.092e-145
Bra000475	A03	11300943	11302649	957	2297.52	843.718	1.4452	9.526e-95	1.2454e-93	UP	sp|P30366|PP11_ARATH Serine/threonine-protein phosphatase PP1 isozyme 1 OS=Arabidopsis thaliana GN=TOPP1 PE=2 SV=1//0
Bra000478	A03	11313610	11318230	1443	33.9968	1.53187	4.472	2.2215e-13	6.8208e-13	UP	sp|P46573|APK1B_ARATH Protein kinase APK1B, chloroplastic OS=Arabidopsis thaliana GN=APK1B PE=2 SV=2//0
Bra000479	A03	11328543	11328965	423	670.423	131.14	2.354	1.1e-42	7.1433e-42	UP	sp|Q9LZ60|SMR3_ARATH Cyclin-dependent protein kinase inhibitor SMR3 OS=Arabidopsis thaliana GN=SMR3 PE=2 SV=1//2.91067e-06
Bra000481	A03	11347527	11347838	312	295.118	118.587	1.3153	3.7648e-19	1.4111e-18	UP	sp|P0CG89|H4_SOYBN Histone H4 OS=Glycine max PE=3 SV=1//3.58019e-51
Bra000484	A03	11356689	11357728	681	0	50.1218	#NAME?	2.0926e-21	8.4282e-21	DOWN	sp|Q9SIB4|WOX3_ARATH WUSCHEL-related homeobox 3 OS=Arabidopsis thaliana GN=WOX3 PE=2 SV=1//4.67567e-89
Bra000487	A03	11381421	11383499	1254	27.3898	7.34592	1.8986	5.0028e-05	9.9817e-05	UP	sp|Q9SK03|RAP27_ARATH Ethylene-responsive transcription factor RAP2-7 OS=Arabidopsis thaliana GN=RAP2-7 PE=2 SV=2//0
Bra000488	A03	11384546	11385775	1128	13.3421	51.9509	-1.9612	1.3997e-06	3.0919e-06	DOWN	-//-
Bra000495	A03	11427792	11429095	927	35.5251	251.805	-2.8254	1.1173e-51	8.5822e-51	DOWN	sp|Q0V7X4|FIT_ARATH Transcription factor FER-LIKE IRON DEFICIENCY-INDUCED TRANSCRIPTION FACTOR OS=Arabidopsis thaliana GN=FIT PE=1 SV=1//1.1554e-169
Bra000496	A03	11438310	11438988	507	36.6753	139.401	-1.9264	4.0688e-19	1.523e-18	DOWN	-//-
Bra000497	A03	11443867	11444241	375	702.763	2842.18	-2.0159	7.8989e-178	2.1574e-176	DOWN	sp|Q9ZUZ3|SAU32_ARATH Auxin-responsive protein SAUR32 OS=Arabidopsis thaliana GN=SAUR32 PE=2 SV=1//1.39913e-11
Bra000498	A03	11466001	11468022	1608	20.1687	617.483	-4.9362	7.3354e-141	1.5054e-139	DOWN	sp|P21239|RUB1_BRANA RuBisCO large subunit-binding protein subunit alpha, chloroplastic (Fragment) OS=Brassica napus PE=2 SV=2//0
Bra000501	A03	11479402	11480049	345	227.894	519.527	-1.1888	8.8262e-19	3.269e-18	DOWN	sp|P51407|RLA21_ARATH 60S acidic ribosomal protein P2-1 OS=Arabidopsis thaliana GN=RPP2A PE=2 SV=2//1.1951e-30
Bra000505	A03	11491969	11492466	498	944.207	420.571	1.1668	5.4001e-41	3.3902e-40	UP	sp|Q9ZNU9|SAP3_ARATH Zinc finger A20 and AN1 domain-containing stress-associated protein 3 OS=Arabidopsis thaliana GN=SAP3 PE=2 SV=1//8.46571e-78
Bra000507	A03	11505794	11506258	465	45.6872	101.861	-1.1567	3.6509e-06	7.8696e-06	DOWN	sp|Q9ZQG8|FER3_ARATH Ferredoxin-3, chloroplastic OS=Arabidopsis thaliana GN=FD3 PE=1 SV=1//1.07217e-93
Bra000510	A03	11525145	11526154	672	19.9186	49.2224	-1.3052	0.0050984	0.0085322	DOWN	sp|Q9ZQH1|CML48_ARATH Probable calcium-binding protein CML48 OS=Arabidopsis thaliana GN=CML48 PE=2 SV=2//2.22609e-126
Bra000512	A03	11535824	11536234	411	2.19103	9.16989	-2.0653	0.017411	0.027486	DOWN	-//-
Bra000517	A03	11554409	11558939	1827	253.542	87.1255	1.5411	1.1508e-23	4.9448e-23	UP	sp|Q9XIN8|FB119_ARATH F-box protein At2g27310 OS=Arabidopsis thaliana GN=At2g27310 PE=2 SV=1//1.53129e-137
Bra000521	A03	11576503	11581938	450	24.5705	179.373	-2.868	1.2137e-38	7.3106e-38	DOWN	-//-
Bra000523	A03	11592948	11593738	693	348.615	101.868	1.7749	2.3523e-37	1.3816e-36	UP	sp|D9UBX6|RTM2B_ARATH Inactive protein RESTRICTED TEV MOVEMENT 2 OS=Arabidopsis thaliana GN=RTM2 PE=3 SV=1//1.7525e-06
Bra000526	A03	11602917	11603687	771	3.34279	13.4011	-2.0032	0.0042404	0.0071504	DOWN	sp|Q9SJ52|YLS9_ARATH Protein YLS9 OS=Arabidopsis thaliana GN=YLS9 PE=2 SV=1//7.98217e-12
Bra000529	A03	11620857	11622870	1320	1144.78	552.424	1.0512	7.4351e-38	4.4062e-37	UP	sp|Q8W207|CSN2_ARATH COP9 signalosome complex subunit 2 OS=Arabidopsis thaliana GN=CSN2 PE=1 SV=1//0
Bra000532	A03	11629350	11630303	624	25.347	133.192	-2.3936	2.9825e-24	1.3048e-23	DOWN	-//-
Bra000533	A03	11632356	11633814	738	51.6493	228.892	-2.1478	5.2324e-34	2.8586e-33	DOWN	sp|Q9CQL0|MT21A_MOUSE Protein N-lysine methyltransferase METTL21A OS=Mus musculus GN=Mettl21A PE=2 SV=1//4.00508e-09
Bra000534	A03	11637310	11639260	1314	5655.65	1450.09	1.9635	6.1255e-219	2.2602e-217	UP	sp|O81027|HMGCL_ARATH Hydroxymethylglutaryl-CoA lyase, mitochondrial OS=Arabidopsis thaliana GN=HMGCL PE=1 SV=2//0
Bra000538	A03	11663078	11665462	495	6154.31	322.314	4.2551	4.7056e-191	1.402e-189	UP	sp|Q8GW46|YAB5_ARATH Axial regulator YABBY 5 OS=Arabidopsis thaliana GN=YAB5 PE=1 SV=1//1.12017e-109
Bra000541	A03	11693178	11695491	1812	65.3438	1098.98	-4.072	3.0355e-263	1.458e-261	DOWN	sp|Q7Y201|PME13_ARATH Probable pectinesterase/pectinesterase inhibitor 13 OS=Arabidopsis thaliana GN=PME13 PE=2 SV=2//0
Bra000544	A03	11710373	11711287	915	65.6058	203.682	-1.6344	1.3305e-20	5.2277e-20	DOWN	-//-
Bra000549	A03	11727673	11730065	2298	1.44102	13.0618	-3.1802	0.00017708	0.00033875	DOWN	sp|Q6DGE9|UN45B_DANRE Protein unc-45 homolog B OS=Danio rerio GN=unc45b PE=1 SV=2//1.26095e-09
Bra000550	A03	11731851	11735493	1848	32.0609	166.329	-2.3751	3.8295e-29	1.878e-28	DOWN	sp|Q27GK7|TPR4_ARATH Topless-related protein 4 OS=Arabidopsis thaliana GN=TPR4 PE=1 SV=2//3.09458e-18
Bra000555	A03	11770629	11775459	2871	2.11419	11.8397	-2.4854	0.0026466	0.0045551	DOWN	sp|O82318|Y2579_ARATH Probably inactive leucine-rich repeat receptor-like protein kinase At2g25790 OS=Arabidopsis thaliana GN=At2g25790 PE=2 SV=1//0
Bra000557	A03	11781957	11783340	1047	229.381	14.4326	3.9903	3.5376e-71	3.5345e-70	UP	sp|O80982|HSFA2_ARATH Heat stress transcription factor A-2 OS=Arabidopsis thaliana GN=HSFA2 PE=1 SV=1//0
Bra000558	A03	11788389	11790710	1596	457.359	1265	-1.4677	5.1579e-70	5.0639e-69	DOWN	sp|B9DFU2|MAX1_ARATH Cytochrome P450 711A1 OS=Arabidopsis thaliana GN=CYP711A1 PE=2 SV=1//0
Bra000564	A03	11817955	11822618	3048	147.961	356.289	-1.2678	1.2463e-22	5.2139e-22	DOWN	sp|P0CAP5|REM13_ARATH B3 domain-containing protein REM13 OS=Arabidopsis thaliana GN=REM13 PE=2 SV=2//7.09547e-72
Bra000566	A03	11831366	11832208	843	64.4223	1010.08	-3.9708	2.28e-105	3.3328e-104	DOWN	sp|Q9ZQ23|FLA3_ARATH Fasciclin-like arabinogalactan protein 3 OS=Arabidopsis thaliana GN=FLA3 PE=2 SV=1//3.22704e-140
Bra000567	A03	11834630	11835343	714	389.949	867.41	-1.1534	9.8931e-20	3.7758e-19	DOWN	sp|P82658|TL19_ARATH Thylakoid lumenal 19 kDa protein, chloroplastic OS=Arabidopsis thaliana GN=At3g63540 PE=1 SV=2//3.59797e-112
Bra000570	A03	11851580	11853616	1056	78.5516	37.8489	1.0534	0.00010715	0.00020836	UP	sp|Q9ZUH8|HHP3_ARATH Heptahelical transmembrane protein 3 OS=Arabidopsis thaliana GN=HHP3 PE=2 SV=2//3.2105e-180
Bra000572	A03	11857908	11859691	1500	3.09445	63.779	-4.3653	2.2405e-22	9.287e-22	DOWN	sp|Q9LHA1|C8D11_ARATH Cytochrome P450 81D11 OS=Arabidopsis thaliana GN=CYP81D11 PE=2 SV=1//0
Bra000575	A03	11869824	11872123	1557	39.1215	177.077	-2.1783	1.5716e-27	7.4437e-27	DOWN	sp|O81001|GRF1_ARATH Growth-regulating factor 1 OS=Arabidopsis thaliana GN=GRF1 PE=1 SV=1//0
Bra000578	A03	11891069	11895707	1218	0	10.2231	#NAME?	1.6426e-05	3.3894e-05	DOWN	sp|O48723|PLP2_ARATH Patatin-like protein 2 OS=Arabidopsis thaliana GN=PLP2 PE=1 SV=1//0
Bra000581	A03	11907776	11910193	1359	63.0238	1.63788	5.266	4.6529e-27	2.1788e-26	UP	sp|Q05762|DRTS1_ARATH Bifunctional dihydrofolate reductase-thymidylate synthase 1 OS=Arabidopsis thaliana GN=THY-1 PE=1 SV=2//1.79119e-177
Bra000583	A03	11917187	11919959	1548	85.1929	377.794	-2.1488	7.5736e-52	5.8405e-51	DOWN	sp|Q8W4G3|MATE4_ARATH MATE efflux family protein 4, chloroplastic OS=Arabidopsis thaliana GN=DTX46 PE=2 SV=1//0
Bra000584	A03	11921521	11923788	1452	8.47461	0.264799	5.0002	0.00038473	0.00071631	UP	sp|Q9S836|LAX2_ARATH Auxin transporter-like protein 2 OS=Arabidopsis thaliana GN=LAX2 PE=2 SV=1//0
Bra000585	A03	11930227	11932177	1194	276.415	103.303	1.42	1.0062e-21	4.1057e-21	UP	sp|Q0VBD2|MCM10_MOUSE Protein MCM10 homolog OS=Mus musculus GN=Mcm10 PE=2 SV=1//3.47564e-29
Bra000586	A03	11932430	11934749	1944	1.74994	20.0605	-3.519	1.1403e-06	2.5307e-06	DOWN	-//-
Bra000587	A03	11936679	11939018	1632	1817.24	519.062	1.8078	2.0555e-121	3.513e-120	UP	-//-
Bra000588	A03	11943040	11944050	858	4054.85	2001.19	1.0188	1.4609e-61	1.2849e-60	UP	-//-
Bra000589	A03	11948360	11949552	921	2.63029	34.8542	-3.728	1.5412e-11	4.3872e-11	DOWN	-//-
Bra000591	A03	11952856	11954070	1215	22.5079	279.314	-3.6334	4.7483e-43	3.11e-42	DOWN	sp|F4ILY9|ANTL1_ARATH Amino acid transporter ANTL1 OS=Arabidopsis thaliana GN=At2g42005 PE=2 SV=1//0
Bra000592	A03	11955722	11967929	2481	184.695	727.797	-1.9784	7.461e-19	2.7719e-18	DOWN	sp|Q9LT96|Y5977_ARATH Probable leucine-rich repeat receptor-like protein kinase At5g49770 OS=Arabidopsis thaliana GN=At5g49770 PE=2 SV=1//0
Bra000593	A03	11973202	11973993	792	25.4149	124.381	-2.291	7.6154e-18	2.7389e-17	DOWN	sp|Q9LTA2|AHL17_ARATH AT-hook motif nuclear-localized protein 17 OS=Arabidopsis thaliana GN=AHL17 PE=2 SV=1//5.47199e-125
Bra000595	A03	11992761	11995408	1401	307.444	943.997	-1.6185	2.8422e-64	2.5897e-63	DOWN	-//-
Bra000599	A03	12011972	12012846	798	48.5496	259.675	-2.4192	2.926e-44	1.9654e-43	DOWN	-//-
Bra000601	A03	12020323	12021275	681	716.856	226.217	1.664	1.4302e-59	1.2279e-58	UP	sp|Q93W20|NIFU2_ARATH NifU-like protein 2, chloroplastic OS=Arabidopsis thaliana GN=NIFU2 PE=1 SV=1//1.80245e-09
Bra000603	A03	12026966	12029606	1368	25650.4	2482.84	3.3689	0	0	UP	sp|Q9LTX3|PPOX1_ARATH Pyridoxine/pyridoxamine 5&apos;-phosphate oxidase 1, chloroplastic OS=Arabidopsis thaliana GN=PPOX1 PE=1 SV=1//0
Bra000606	A03	12041433	12043195	1227	0.692842	12.1359	-4.1306	5.2168e-05	0.00010394	DOWN	sp|Q8VYS8|ZDH24_ARATH Probable protein S-acyltransferase 9 OS=Arabidopsis thaliana GN=PAT09 PE=2 SV=1//0
Bra000607	A03	12044169	12045359	1191	36.577	139.6	-1.9323	1.0329e-18	3.8165e-18	DOWN	sp|Q9LV28|GPLPC_ARATH Receptor for activated C kinase 1C OS=Arabidopsis thaliana GN=RACK1C PE=1 SV=1//6.38762e-06
Bra000610	A03	12054044	12055522	618	17.6633	58.5987	-1.7301	2.0697e-07	4.789e-07	DOWN	sp|A6TXE3|RSMG_ALKMQ Ribosomal RNA small subunit methyltransferase G OS=Alkaliphilus metalliredigens (strain QYMF) GN=rsmG PE=3 SV=1//1.42933e-55
Bra000612	A03	12068930	12070765	1056	205.958	460.209	-1.1599	6.2453e-24	2.7079e-23	DOWN	sp|Q2MHE4|HT1_ARATH Serine/threonine-protein kinase HT1 OS=Arabidopsis thaliana GN=HT1 PE=1 SV=1//1.0053e-70
Bra000613	A03	12076381	12077317	621	0.673175	22.8844	-5.0872	9.1908e-10	2.4176e-09	DOWN	sp|Q9FGS5|NRT31_ARATH High-affinity nitrate transporter 3.1 OS=Arabidopsis thaliana GN=NRT3.1 PE=1 SV=1//1.81631e-95
Bra000615	A03	12088856	12090510	1086	18561	249.72	6.2158	0	0	UP	sp|Q9FGR9|CEP1_ARATH KDEL-tailed cysteine endopeptidase CEP1 OS=Arabidopsis thaliana GN=CEP1 PE=2 SV=1//0
Bra000618	A03	12108271	12111261	2991	0	8.42826	#NAME?	0.00010463	0.00020359	DOWN	sp|Q9C9H7|RLP12_ARATH Receptor-like protein 12 OS=Arabidopsis thaliana GN=RLP12 PE=2 SV=2//1.29498e-179
Bra000625	A03	12143420	12145034	837	55.9296	453.166	-3.0184	1.6111e-93	2.0747e-92	DOWN	sp|Q9M643|CCI1_ARATH Cycloeucalenol cycloisomerase OS=Arabidopsis thaliana GN=CPI1 PE=2 SV=1//7.01605e-175
Bra000627	A03	12149842	12150143	210	4.21238	22.096	-2.3911	3.1079e-05	6.2986e-05	DOWN	sp|P0DI75|S61G2_ARATH Protein transport protein Sec61 subunit gamma-2 OS=Arabidopsis thaliana GN=SEC61G2 PE=1 SV=1//3.63514e-31
Bra000631	A03	12163201	12164134	786	44.0713	6.89687	2.6758	6.1419e-11	1.7034e-10	UP	sp|F4IMK4|MES19_ARATH Putative methylesterase 19 OS=Arabidopsis thaliana GN=MES19 PE=2 SV=2//1.0638e-149
Bra000633	A03	12168182	12169443	1179	1674.52	539.152	1.635	3.3682e-99	4.63e-98	UP	sp|Q84WW1|FB140_ARATH F-box protein At3g12350 OS=Arabidopsis thaliana GN=At3g12350 PE=2 SV=1//0
Bra000634	A03	12174389	12177885	2406	344.353	695.854	-1.0149	6.9429e-26	3.1712e-25	DOWN	sp|Q969X6|CIR1A_HUMAN Cirhin OS=Homo sapiens GN=CIRH1A PE=1 SV=1//2.01658e-49
Bra000635	A03	12179419	12181838	2079	962	372.219	1.3699	1.6783e-53	1.3248e-52	UP	sp|Q9ZQB9|CSLCC_ARATH Probable xyloglucan glycosyltransferase 12 OS=Arabidopsis thaliana GN=CSLC12 PE=1 SV=1//0
Bra000636	A03	12185814	12187357	714	737.726	331.958	1.1521	4.7125e-25	2.1047e-24	UP	sp|A1BHL1|DNAJ_CHLPD Chaperone protein DnaJ OS=Chlorobium phaeobacteroides (strain DSM 266) GN=dnaJ PE=3 SV=1//3.14495e-10
Bra000640	A03	12238919	12240378	963	2.48028	45.9614	-4.2118	1.5862e-16	5.4526e-16	DOWN	sp|Q9FPT1|UBP12_ARATH Ubiquitin carboxyl-terminal hydrolase 12 OS=Arabidopsis thaliana GN=UBP12 PE=1 SV=2//5.86602e-07
Bra000651	A03	12324375	12324596	222	0.346421	23.414	-6.0787	6.9176e-11	1.9144e-10	DOWN	-//-
Bra000657	A03	12346265	12349776	3087	46.4569	854.981	-4.2019	9.4605e-225	3.5898e-223	DOWN	sp|Q8VZG8|Y4885_ARATH Probable LRR receptor-like serine/threonine-protein kinase At4g08850 OS=Arabidopsis thaliana GN=At4g08850 PE=2 SV=3//0
Bra000659	A03	12356098	12357514	1026	6055.02	2213.5	1.4518	2.6033e-129	4.7871e-128	UP	sp|P46637|ARGI1_ARATH Arginase 1, mitochondrial OS=Arabidopsis thaliana GN=ARGAH1 PE=2 SV=1//0
Bra000660	A03	12363457	12364401	945	288.095	7041.07	-4.6112	0	0	DOWN	sp|Q9ZPE7|EXO_ARATH Protein EXORDIUM OS=Arabidopsis thaliana GN=EXO PE=2 SV=1//8.63449e-175
Bra000663	A03	12373635	12375406	1047	6.34258	69.3866	-3.4515	4.5018e-20	1.7376e-19	DOWN	sp|P82281|TL29_ARATH Thylakoid lumenal 29 kDa protein, chloroplastic OS=Arabidopsis thaliana GN=TL29 PE=1 SV=2//0
Bra000664	A03	12376422	12377510	1089	21.642	168.689	-2.9625	3.0351e-27	1.4272e-26	DOWN	sp|Q9SVJ9|FBK95_ARATH F-box/kelch-repeat protein At4g38940 OS=Arabidopsis thaliana GN=At4g38940 PE=1 SV=1//1.45872e-72
Bra000665	A03	12379558	12380661	1104	5.6694	19.8994	-1.8115	0.0013527	0.0023955	DOWN	sp|Q9SVJ9|FBK95_ARATH F-box/kelch-repeat protein At4g38940 OS=Arabidopsis thaliana GN=At4g38940 PE=1 SV=1//4.7934e-75
Bra000667	A03	12388718	12392932	2163	494.393	2302.28	-2.2193	2.6397e-188	7.687e-187	DOWN	sp|Q9M0S5|ISOA3_ARATH Isoamylase 3, chloroplastic OS=Arabidopsis thaliana GN=ISA3 PE=2 SV=2//0
Bra000669	A03	12397787	12398227	441	2.11603	24.9718	-3.5609	3.5302e-08	8.5549e-08	DOWN	sp|Q9SVJ9|FBK95_ARATH F-box/kelch-repeat protein At4g38940 OS=Arabidopsis thaliana GN=At4g38940 PE=1 SV=1//7.0164e-31
Bra000674	A03	12413169	12416883	2250	50.0313	116.843	-1.2237	8.3344e-09	2.0872e-08	DOWN	sp|Q9ZRV4|MLH1_ARATH DNA mismatch repair protein MLH1 OS=Arabidopsis thaliana GN=MLH1 PE=2 SV=1//0
Bra000675	A03	12421180	12422364	933	8.9532	27.9236	-1.641	0.0016532	0.0029052	DOWN	sp|Q9M0R2|PATL5_ARATH Patellin-5 OS=Arabidopsis thaliana GN=PATL5 PE=1 SV=2//0
Bra000679	A03	12429075	12431370	1347	93.4423	213.083	-1.1893	5.5678e-14	1.7508e-13	DOWN	sp|Q9PTY5|RANB9_XENLA Ran-binding protein 9 OS=Xenopus laevis GN=ranbp9 PE=2 SV=1//4.26693e-39
Bra000681	A03	12445022	12447366	1584	244.887	810.728	-1.7271	9.2308e-68	8.8167e-67	DOWN	sp|Q67XD9|CINV2_ARATH Alkaline/neutral invertase CINV2 OS=Arabidopsis thaliana GN=CINV2 PE=1 SV=1//0
Bra000691	A03	12508006	12510706	1791	84.135	317.847	-1.9176	1.5789e-37	9.3042e-37	DOWN	sp|Q84MA2|IP5P1_ARATH Type I inositol polyphosphate 5-phosphatase 1 OS=Arabidopsis thaliana GN=IP5P1 PE=1 SV=2//0
Bra000692	A03	12518310	12519310	459	1375.78	3724.36	-1.4367	6.3455e-111	9.7937e-110	DOWN	sp|P34788|RS18_ARATH 40S ribosomal protein S18 OS=Arabidopsis thaliana GN=RPS18A PE=1 SV=1//6.88489e-96
Bra000693	A03	12519785	12521111	1005	229.166	541.776	-1.2413	1.5177e-30	7.7012e-30	DOWN	sp|Q9SRE4|UGAL2_ARATH UDP-galactose transporter 2 OS=Arabidopsis thaliana GN=UDP-GALT2 PE=2 SV=1//4.02754e-75
Bra000698	A03	12555223	12557452	1155	911.423	368.842	1.3051	2.4527e-48	1.7767e-47	UP	sp|Q2TAP9|ABHDB_XENLA Alpha/beta hydrolase domain-containing protein 11 OS=Xenopus laevis GN=abhd11 PE=2 SV=1//9.29212e-13
Bra000699	A03	12560397	12561232	339	2800.45	618.799	2.1781	7.5124e-28	3.5775e-27	UP	sp|Q9T0G2|CYC2_ARATH Cytochrome c-2 OS=Arabidopsis thaliana GN=CYTC-2 PE=1 SV=1//8.62725e-77
Bra000702	A03	12568688	12571182	1614	1807.42	835.044	1.114	6.5245e-42	4.1744e-41	UP	sp|P48732|DET1_ARATH Light-mediated development protein DET1 OS=Arabidopsis thaliana GN=DET1 PE=1 SV=2//0
Bra000708	A03	12593385	12594658	843	108.798	420.099	-1.9491	1.8191e-17	6.4565e-17	DOWN	sp|Q9XF89|CB5_ARATH Chlorophyll a-b binding protein CP26, chloroplastic OS=Arabidopsis thaliana GN=LHCB5 PE=1 SV=1//3.42721e-162
Bra000710	A03	12602344	12609091	906	27.6057	56.3433	-1.0293	0.000539	0.00098982	DOWN	sp|Q9SV84|NIP51_ARATH Probable aquaporin NIP5-1 OS=Arabidopsis thaliana GN=NIP5-1 PE=2 SV=1//1.75241e-170
Bra000711	A03	12616918	12617860	627	209.145	725.906	-1.7953	5.8843e-66	5.4642e-65	DOWN	sp|Q9SZY1|NACA4_ARATH Nascent polypeptide-associated complex subunit alpha-like protein 4 OS=Arabidopsis thaliana GN=At4g10480 PE=2 SV=1//1.76771e-64
Bra000713	A03	12642001	12646929	1053	27.9023	9.29905	1.5852	0.00066793	0.0012153	UP	sp|P24397|HY6H_HYONI Hyoscyamine 6-dioxygenase OS=Hyoscyamus niger GN=H6H PE=1 SV=1//4.71386e-66
Bra000720	A03	12684721	12685954	1071	7.11042	70.874	-3.3172	7.3781e-20	2.8286e-19	DOWN	sp|Q8H1Q7|GMPP3_ARATH Probable mannose-1-phosphate guanylyltransferase 3 OS=Arabidopsis thaliana GN=At4g30570 PE=2 SV=1//0
Bra000722	A03	12693561	12693815	255	436.298	215.249	1.0193	3.3455e-19	1.2558e-18	UP	-//-
Bra000732	A03	12734237	12736134	1083	19.6492	4.73123	2.0542	0.0010775	0.0019267	UP	sp|Q8L7I0|GUN19_ARATH Endoglucanase 19 OS=Arabidopsis thaliana GN=At4g11050 PE=2 SV=1//0
Bra000734	A03	12758403	12763256	1119	42.0623	1433.42	-5.0908	0	0	DOWN	sp|Q5XF75|EFTS_ARATH Elongation factor Ts, mitochondrial OS=Arabidopsis thaliana GN=EFTS PE=2 SV=1//0
Bra000739	A03	12814486	12815731	804	3912.32	1004.29	1.9618	1.251e-193	3.8122e-192	UP	sp|Q9SUT9|RTNLB_ARATH Reticulon-like protein B2 OS=Arabidopsis thaliana GN=RTNLB2 PE=1 SV=1//1.02512e-156
Bra000742	A03	12825459	12829145	927	2.86237	19.7466	-2.7863	1.7034e-05	3.5112e-05	DOWN	sp|Q9SUS5|RHA1B_ARATH E3 ubiquitin-protein ligase RHA1B OS=Arabidopsis thaliana GN=RHA1B PE=2 SV=1//2.55794e-68
Bra000744	A03	12837058	12839461	1977	0	11.998	#NAME?	2.2679e-06	4.9474e-06	DOWN	sp|Q9LDM5|CRK31_ARATH Putative cysteine-rich receptor-like protein kinase 31 OS=Arabidopsis thaliana GN=CRK31 PE=3 SV=1//0
Bra000749	A03	12876333	12877364	951	244.244	79.6102	1.6173	1.4921e-24	6.5849e-24	UP	sp|Q9T0D3|HFB2B_ARATH Heat stress transcription factor B-2b OS=Arabidopsis thaliana GN=HSFB2B PE=2 SV=1//4.0375e-123
Bra000754	A03	12916956	12918664	1077	53.4082	223.359	-2.0642	2.1848e-28	1.0533e-27	DOWN	sp|Q8GY82|CRK45_ARATH Cysteine-rich receptor-like protein kinase 45 OS=Arabidopsis thaliana GN=CRK45 PE=1 SV=1//1.15982e-174
Bra000755	A03	12920476	12921810	825	550.361	186.218	1.5634	1.1675e-39	7.147e-39	UP	sp|Q66WT5|SGR2_ARATH Protein STAY-GREEN 2, chloroplastic OS=Arabidopsis thaliana GN=SGR2 PE=2 SV=1//4.58537e-160
Bra000757	A03	12929199	12931458	963	6717.04	2461.96	1.448	4.348e-132	8.226e-131	UP	sp|Q8GYC7|PGL1B_ARATH PGR5-like protein 1B, chloroplastic OS=Arabidopsis thaliana GN=PGRL1B PE=1 SV=1//2.19185e-173
Bra000761	A03	12948010	12952385	2037	2.78737	9.35597	-1.747	0.030943	0.047288	DOWN	sp|Q9SZ77|SEC1B_ARATH Protein transport Sec1b OS=Arabidopsis thaliana GN=SEC1B PE=2 SV=3//0
Bra000767	A03	12967434	12968501	1068	15.0262	38.0336	-1.3398	0.00031185	0.00058512	DOWN	-//-
Bra000769	A03	12972559	12974537	1551	7.28534	203.839	-4.8063	1.4845e-72	1.5075e-71	DOWN	sp|O64637|C76C2_ARATH Cytochrome P450 76C2 OS=Arabidopsis thaliana GN=CYP76C2 PE=2 SV=1//4.69301e-118
Bra000772	A03	12987350	12987847	498	18.7794	0.396278	5.5665	2.9619e-09	7.5955e-09	UP	sp|O22150|SAU36_ARATH Auxin-responsive protein SAUR36 OS=Arabidopsis thaliana GN=SAUR36 PE=2 SV=1//1.28291e-27
Bra000773	A03	12997147	13000036	1758	1.82494	11.1804	-2.6151	0.0018906	0.0033015	DOWN	sp|Q9SU40|SKU5_ARATH Monocopper oxidase-like protein SKU5 OS=Arabidopsis thaliana GN=SKU5 PE=1 SV=1//0
Bra000774	A03	13012050	13016554	2085	1756.91	516.311	1.7667	2.6802e-113	4.2164e-112	UP	sp|Q9SU36|ORP2B_ARATH Oxysterol-binding protein-related protein 2B OS=Arabidopsis thaliana GN=ORP2B PE=2 SV=2//0
Bra000778	A03	13053972	13054373	402	19.6062	1.92814	3.346	1.0741e-06	2.3875e-06	UP	sp|Q39176|ERLI1_ARATH Lipid transfer protein EARLI 1 OS=Arabidopsis thaliana GN=EARLI1 PE=1 SV=1//9.24164e-26
Bra000779	A03	13080683	13082971	2142	378.217	166.526	1.1835	3.3161e-22	1.3683e-21	UP	sp|Q9SU29|UPL5_ARATH E3 ubiquitin-protein ligase UPL5 OS=Arabidopsis thaliana GN=UPL5 PE=1 SV=1//0
Bra000781	A03	13099239	13100051	387	221.147	556.274	-1.3308	4.3482e-20	1.6803e-19	DOWN	sp|Q6P8E9|NH2L1_XENTR NHP2-like protein 1 OS=Xenopus tropicalis GN=nhp2l1 PE=2 SV=1//5.48622e-57
Bra000782	A03	13101323	13104325	1623	2386.64	1128.11	1.0811	3.3217e-30	1.6736e-29	UP	sp|Q9SU25|T2FA_ARATH Transcription initiation factor IIF subunit alpha OS=Arabidopsis thaliana GN=RAP74 PE=1 SV=1//3.60798e-16
Bra000783	A03	13112014	13113298	870	46.7512	227.381	-2.282	5.9109e-36	3.3801e-35	DOWN	sp|Q84ZT9|WVD2_ARATH Protein WAVE-DAMPENED 2 OS=Arabidopsis thaliana GN=WVD2 PE=2 SV=1//9.63677e-17
Bra000786	A03	13119194	13119757	564	26.563	0	Inf	2.8284e-14	8.9956e-14	UP	sp|P0DKG3|OFP9_ARATH Probable transcription repressor OFP9 OS=Arabidopsis thaliana GN=OFP9 PE=3 SV=1//7.13892e-66
Bra000787	A03	13126410	13128078	936	2201.42	885.773	1.3134	3.777e-77	4.0652e-76	UP	sp|Q8RWU7|PUX4_ARATH Plant UBX domain-containing protein 4 OS=Arabidopsis thaliana GN=PUX4 PE=1 SV=1//5.92067e-146
Bra000789	A03	13152314	13155995	2307	3286.51	8451.65	-1.3627	4.5002e-124	7.8477e-123	DOWN	sp|Q9XEA1|CSCL5_ARATH Protein OSCA1 OS=Arabidopsis thaliana GN=OSCA1 PE=1 SV=1//0
Bra000793	A03	13171295	13173762	1560	26.5452	72.1068	-1.4417	2.1588e-07	4.9892e-07	DOWN	sp|Q9XEC3|WRK42_ARATH Probable WRKY transcription factor 42 OS=Arabidopsis thaliana GN=WRKY42 PE=2 SV=1//0
Bra000794	A03	13177622	13180076	1488	1246.13	78.2621	3.993	4.5614e-291	2.5163e-289	UP	sp|Q9XEC4|APA3_ARATH Aspartic proteinase A3 OS=Arabidopsis thaliana GN=APA3 PE=1 SV=1//0
Bra000797	A03	13193187	13195847	1827	4.82839	16.2297	-1.749	0.0061666	0.010244	DOWN	sp|Q9SYS7|CRK39_ARATH Putative cysteine-rich receptor-like protein kinase 39 OS=Arabidopsis thaliana GN=CRK39 PE=3 SV=1//0
Bra000799	A03	13235722	13238673	1971	0	17.2296	#NAME?	6.0865e-09	1.5358e-08	DOWN	sp|Q9XEC8|CRK38_ARATH Cysteine-rich receptor-like protein kinase 38 OS=Arabidopsis thaliana GN=CRK38 PE=3 SV=1//0
Bra000802	A03	13249886	13251010	1125	1248.33	3473.28	-1.4763	3.91e-113	6.131e-112	DOWN	sp|Q01908|ATPG1_ARATH ATP synthase gamma chain 1, chloroplastic OS=Arabidopsis thaliana GN=ATPC1 PE=1 SV=1//0
Bra000809	A03	13304613	13309693	2670	89.18	257.914	-1.5321	1.0563e-23	4.5428e-23	DOWN	sp|Q8NI36|WDR36_HUMAN WD repeat-containing protein 36 OS=Homo sapiens GN=WDR36 PE=1 SV=1//2.92447e-170
Bra000811	A03	13317113	13317812	537	40.7429	119.353	-1.5506	1.5282e-12	4.5379e-12	DOWN	sp|Q9S9T6|FB220_ARATH F-box protein At4g05010 OS=Arabidopsis thaliana GN=At4g05010 PE=2 SV=1//3.83119e-56
Bra000813	A03	13322612	13322890	279	24.2954	173.114	-2.833	1.3997e-37	8.2542e-37	DOWN	-//-
Bra000822	A03	13372554	13374269	1134	0	5.23121	#NAME?	0.0042978	0.0072443	DOWN	sp|Q9C968|CCA24_ARATH Cyclin-A2-4 OS=Arabidopsis thaliana GN=CYCA2-4 PE=2 SV=1//2.29739e-23
Bra000825	A03	13391744	13392962	921	4061.86	221.486	4.1969	0	0	UP	-//-
Bra000827	A03	13401517	13405226	2289	287.582	654.916	-1.1873	1.0016e-31	5.2036e-31	DOWN	sp|Q6R2K3|SRF3_ARATH Protein STRUBBELIG-RECEPTOR FAMILY 3 OS=Arabidopsis thaliana GN=SRF3 PE=2 SV=1//0
Bra000836	A03	13438981	13439445	465	19.783	230.95	-3.5452	1.5844e-61	1.3931e-60	DOWN	sp|Q9ZR02|CML6_ARATH Calmodulin-like protein 6 OS=Arabidopsis thaliana GN=CML6 PE=2 SV=1//3.53377e-84
Bra000837	A03	13440823	13441955	696	195.848	1502.83	-2.9399	1.0209e-221	3.8089e-220	DOWN	sp|Q9ZR03|UCRIA_ARATH Cytochrome b6-f complex iron-sulfur subunit, chloroplastic OS=Arabidopsis thaliana GN=petC PE=1 SV=1//2.20893e-131
Bra000838	A03	13444508	13446205	1365	2526.78	1206.41	1.0666	2.6097e-56	2.152e-55	UP	sp|Q6DIQ3|PP1R7_XENTR Protein phosphatase 1 regulatory subunit 7 OS=Xenopus tropicalis GN=ppp1r7 PE=2 SV=1//1.9516e-07
Bra000840	A03	13455912	13457043	873	42.1803	559.371	-3.7292	2.9318e-141	6.0314e-140	DOWN	sp|Q8LDW9|XTH9_ARATH Xyloglucan endotransglucosylase/hydrolase protein 9 OS=Arabidopsis thaliana GN=XTH9 PE=2 SV=2//0
Bra000841	A03	13461926	13462335	273	25.8523	2.87948	3.1664	4.4271e-08	1.0656e-07	UP	-//-
Bra000842	A03	13463232	13465774	1761	4158.19	1253.79	1.7297	9.647e-160	2.2791e-158	UP	sp|Q9ZR12|GRH1_ARATH GRR1-like protein 1 OS=Arabidopsis thaliana GN=GRH1 PE=1 SV=1//0
Bra000854	A03	13533288	13535585	1230	3507.28	1566.54	1.1628	2.2345e-75	2.3527e-74	UP	-//-
Bra000855	A03	13536538	13540521	2310	0	5.15482	#NAME?	0.0044567	0.0075053	DOWN	sp|Q9SY14|CSCL2_ARATH CSC1-like protein At4g02900 OS=Arabidopsis thaliana GN=At4g02900 PE=3 SV=1//0
Bra000862	A03	13564963	13566263	987	1.36602	53.6472	-5.2955	1.0314e-21	4.206e-21	DOWN	-//-
Bra000863	A03	13568019	13570118	1113	228.39	742.832	-1.7015	6.9151e-63	6.1844e-62	DOWN	sp|Q8H1F6|DGP3_ARATH DAR GTPase 3, chloroplastic OS=Arabidopsis thaliana GN=DGP3 PE=2 SV=1//0
Bra000865	A03	13595929	13599094	1512	130.4	338.525	-1.3763	3.4496e-21	1.3808e-20	DOWN	sp|Q0WRC9|SKI17_ARATH F-box protein SKIP17 OS=Arabidopsis thaliana GN=SKIP17 PE=1 SV=1//1.38723e-150
Bra000867	A03	13605023	13605964	396	487.875	2247.75	-2.2039	2.8695e-184	8.164e-183	DOWN	-//-
Bra000871	A03	13643798	13644958	387	2344.59	886.019	1.4039	4.1886e-90	5.1861e-89	UP	sp|Q9ZQX4|VATF_ARATH V-type proton ATPase subunit F OS=Arabidopsis thaliana GN=VHA-F PE=2 SV=1//9.89994e-87
Bra000873	A03	13648622	13650950	768	3958.77	1431.27	1.4678	6.3842e-119	1.0618e-117	UP	sp|O22769|NDUV2_ARATH NADH dehydrogenase [ubiquinone] flavoprotein 2, mitochondrial OS=Arabidopsis thaliana GN=At4g02580 PE=2 SV=3//0
Bra000875	A03	13661766	13662884	642	13.9368	655.867	-5.5564	1.6885e-224	6.3854e-223	DOWN	sp|Q9SLM6|GSTF3_ARATH Glutathione S-transferase F3 OS=Arabidopsis thaliana GN=GSTF3 PE=2 SV=1//3.70011e-133
Bra000876	A03	13665108	13666213	642	3.45871	392.155	-6.825	1.2032e-158	2.8267e-157	DOWN	sp|P46422|GSTF2_ARATH Glutathione S-transferase F2 OS=Arabidopsis thaliana GN=GSTF2 PE=1 SV=3//5.86494e-122
Bra000880	A03	13690093	13692132	2040	0	6.10663	#NAME?	0.026921	0.041476	DOWN	sp|O81291|LRK44_ARATH L-type lectin-domain containing receptor kinase IV.4 OS=Arabidopsis thaliana GN=LECRK44 PE=3 SV=1//0
Bra000882	A03	13701313	13703123	939	55.0831	113.577	-1.044	6.2712e-07	1.415e-06	DOWN	sp|A0QM57|Y4873_MYCA1 Putative S-adenosyl-L-methionine-dependent methyltransferase MAV_4873 OS=Mycobacterium avium (strain 104) GN=MAV_4873 PE=3 SV=1//1.67428e-15
Bra000886	A03	13733473	13734021	549	4.9784	56.7576	-3.5111	1.2981e-13	4.0223e-13	DOWN	sp|Q8GT41|PLA1_PLAAC Putative invertase inhibitor OS=Platanus acerifolia PE=1 SV=1//3.07071e-11
Bra000890	A03	13760274	13760813	540	23.8755	7.18897	1.7317	0.00040691	0.00075589	UP	-//-
Bra000893	A03	13778147	13780139	1620	57.6116	151.79	-1.3976	5.0278e-13	1.5223e-12	DOWN	-//-
Bra000897	A03	13801958	13805754	2157	64.9667	32.4181	1.0029	0.00032163	0.00060277	UP	sp|P43299|MCM7_ARATH DNA replication licensing factor MCM7 OS=Arabidopsis thaliana GN=MCM7 PE=1 SV=2//0
Bra000902	A03	13831961	13834232	1506	11.2656	94.6649	-3.0709	6.9819e-24	3.0234e-23	DOWN	sp|Q93WC5|PP300_ARATH Pentatricopeptide repeat-containing protein At4g01990, mitochondrial OS=Arabidopsis thaliana GN=At4g01990 PE=2 SV=1//0
Bra000913	A03	13892119	13894071	1953	45.6104	169.01	-1.8897	2.0635e-21	8.3153e-21	DOWN	sp|Q145B2|TOLB_BURXL Protein TolB OS=Burkholderia xenovorans (strain LB400) GN=tolB PE=3 SV=1//2.45586e-12
Bra000915	A03	13904663	13909983	2949	1076.47	2879.14	-1.4193	5.7178e-51	4.3354e-50	DOWN	sp|Q9SYI0|SECA1_ARATH Protein translocase subunit SECA1, chloroplastic OS=Arabidopsis thaliana GN=SECA1 PE=2 SV=2//0
Bra000916	A03	13910208	13910970	447	9.58704	24.9778	-1.3815	0.00305	0.0052198	DOWN	-//-
Bra000919	A03	13931841	13933376	858	71.9539	199.701	-1.4727	1.0354e-17	3.7058e-17	DOWN	-//-
Bra000921	A03	13940695	13941075	381	10.0121	70.3218	-2.8122	1.9105e-16	6.5471e-16	DOWN	-//-
Bra000927	A03	13987436	13988125	690	1.44102	50.6562	-5.1356	3.3586e-20	1.3027e-19	DOWN	-//-
Bra000930	A03	14011794	14013727	1578	6.72833	39.0063	-2.5354	9.641e-09	2.4065e-08	DOWN	sp|Q9SF32|IQD1_ARATH Protein IQ-DOMAIN 1 OS=Arabidopsis thaliana GN=IQD1 PE=1 SV=1//2.32776e-10
Bra000933	A03	14020316	14024222	1587	4957.96	2065.84	1.263	1.2351e-96	1.6502e-95	UP	sp|O23086|ALMTA_ARATH Aluminum-activated malate transporter 10 OS=Arabidopsis thaliana GN=ALMT10 PE=3 SV=2//0
Bra000937	A03	14054247	14058116	2118	33.9608	144.196	-2.0861	1.511e-21	6.1243e-21	DOWN	sp|Q9LD40|CNG13_ARATH Putative cyclic nucleotide-gated ion channel 13 OS=Arabidopsis thaliana GN=CNGC13 PE=3 SV=2//0
Bra000940	A03	14063558	14066097	1506	115.928	842.603	-2.8616	1.2033e-143	2.5251e-142	DOWN	sp|Q9M158|STR4_ARATH Rhodanese-like domain-containing protein 4, chloroplastic OS=Arabidopsis thaliana GN=STR4 PE=1 SV=2//5.95707e-164
Bra000941	A03	14069741	14070231	231	1661.36	160.441	3.3723	1.2581e-289	6.9177e-288	UP	sp|Q9M157|ETC3_ARATH MYB-like transcription factor ETC3 OS=Arabidopsis thaliana GN=ETC3 PE=2 SV=1//1.48938e-29
Bra000942	A03	14074274	14075239	966	46.6444	104.564	-1.1646	1.3078e-07	3.0658e-07	DOWN	sp|Q9M156|U72B1_ARATH UDP-glycosyltransferase 72B1 OS=Arabidopsis thaliana GN=UGT72B1 PE=1 SV=1//0
Bra000946	A03	14106507	14106984	375	18.7369	240.359	-3.6812	1.5422e-48	1.1206e-47	DOWN	sp|Q9M153|GDL61_ARATH GDSL esterase/lipase At4g01130 OS=Arabidopsis thaliana GN=At4g01130 PE=2 SV=1//3.68291e-70
Bra000947	A03	14109081	14110014	495	262.448	836.965	-1.6731	1.2464e-48	9.0663e-48	DOWN	sp|O04616|CUT1A_ARATH Protein CURVATURE THYLAKOID 1A, chloroplastic OS=Arabidopsis thaliana GN=CURT1A PE=1 SV=1//2.37744e-87
Bra000949	A03	14114137	14118531	3072	105.158	364.679	-1.7941	2.9382e-34	1.6153e-33	DOWN	-//-
Bra000953	A03	14131625	14132970	795	43.3245	503.025	-3.5374	9.8929e-122	1.696e-120	DOWN	sp|O04603|RK5_ARATH 50S ribosomal protein L5, chloroplastic OS=Arabidopsis thaliana GN=RPL5 PE=2 SV=1//5.88062e-168
Bra000958	A03	14146426	14149052	1377	13.6636	125.588	-3.2003	1.4721e-31	7.6109e-31	DOWN	sp|Q4V3D3|PUX9_ARATH Plant UBX domain-containing protein 9 OS=Arabidopsis thaliana GN=PUX9 PE=1 SV=1//0
Bra000963	A03	14168214	14171363	2919	5.44257	46.3628	-3.0906	5.255e-11	1.4615e-10	DOWN	sp|B8XCH5|QKY_ARATH Protein QUIRKY OS=Arabidopsis thaliana GN=QKY PE=2 SV=1//2.06349e-18
Bra000964	A03	14175192	14175680	399	405.92	96.4754	2.073	3.0708e-16	1.044e-15	UP	sp|Q9M2D8|Y3126_ARATH Uncharacterized protein At3g61260 OS=Arabidopsis thaliana GN=At3g61260 PE=1 SV=1//4.33293e-11
Bra000970	A03	14198724	14202754	1965	66.8753	14.1187	2.2439	5.038e-12	1.465e-11	UP	sp|Q8W2F1|BH012_ARATH Transcription factor MYC1 OS=Arabidopsis thaliana GN=BHLH12 PE=1 SV=1//0
Bra000974	A03	14235366	14236625	867	2080.69	4524.73	-1.1208	1.2856e-74	1.3451e-73	DOWN	sp|Q39196|PIP14_ARATH Probable aquaporin PIP1-4 OS=Arabidopsis thaliana GN=PIP1.4 PE=1 SV=1//0
Bra000981	A03	14289811	14291907	1392	1560.72	667.786	1.2248	4.2722e-58	3.6029e-57	UP	sp|Q9SGA0|ACR6_ARATH ACT domain-containing protein ACR6 OS=Arabidopsis thaliana GN=ACR6 PE=2 SV=1//0
Bra000982	A03	14293458	14293809	249	2.8642	13.7993	-2.2684	0.0017221	0.0030213	DOWN	-//-
Bra000983	A03	14294191	14295624	1434	10.6119	83.3243	-2.9731	6.2944e-20	2.4195e-19	DOWN	-//-
Bra000985	A03	14299410	14299835	426	6.63183	38.4198	-2.5344	1.8351e-08	4.5126e-08	DOWN	sp|Q9SGI8|CML40_ARATH Probable calcium-binding protein CML40 OS=Arabidopsis thaliana GN=CML40 PE=2 SV=1//2.97011e-51
Bra000990	A03	14309935	14313006	2544	8190.42	2014.54	2.0235	7.3197e-254	3.3612e-252	UP	sp|F4J8D3|TPLAT_ARATH Protein TPLATE OS=Arabidopsis thaliana GN=TPLATE PE=1 SV=1//2.68309e-68
Bra000991	A03	14315022	14315399	378	102.515	493.293	-2.2666	6.4568e-62	5.7118e-61	DOWN	-//-
Bra000993	A03	14318057	14321034	2424	2065.45	632.392	1.7076	8.9224e-119	1.4825e-117	UP	-//-
Bra000995	A03	14324243	14324653	411	144.492	2525.85	-4.1277	9.062e-164	2.221e-162	DOWN	sp|Q9FVE0|AGP11_ARATH Classical arabinogalactan protein 11 OS=Arabidopsis thaliana GN=AGP11 PE=2 SV=2//5.46979e-19
Bra000996	A03	14325599	14328858	2499	403.241	141.374	1.5121	7.9871e-31	4.0727e-30	UP	sp|Q93XX2|SEOA_ARATH Protein SIEVE ELEMENT OCCLUSION A OS=Arabidopsis thaliana GN=SEOA PE=1 SV=1//0
Bra001002	A03	14348726	14349400	582	1522.35	10.2527	7.2142	0	0	UP	sp|C3S7F0|OLES1_BRANA Oleosin S1-2 OS=Brassica napus GN=S1 PE=1 SV=1//7.68594e-115
Bra001003	A03	14350235	14352133	1146	7198.6	53.2328	7.0793	0	0	UP	sp|Q8H0T6|PPT2_ARATH Phosphoenolpyruvate/phosphate translocator 2, chloroplastic OS=Arabidopsis thaliana GN=PPT2 PE=2 SV=1//0
Bra001004	A03	14352950	14355987	1911	16522.6	6673.17	1.308	1.6025e-72	1.6268e-71	UP	sp|Q8H136|RH14_ARATH DEAD-box ATP-dependent RNA helicase 14 OS=Arabidopsis thaliana GN=RH14 PE=1 SV=2//0
Bra001005	A03	14365018	14365921	627	18690.9	448.19	5.3821	0	0	UP	sp|Q9SSA1|MYB57_ARATH Transcription factor MYB57 OS=Arabidopsis thaliana GN=MYB57 PE=2 SV=1//6.79623e-109
Bra001006	A03	14376358	14377422	1065	372.308	82.6818	2.1709	1.2638e-18	4.6592e-18	UP	sp|O22193|PUB4_ARATH U-box domain-containing protein 4 OS=Arabidopsis thaliana GN=PUB4 PE=1 SV=3//2.12177e-64
Bra001008	A03	14391498	14398338	2454	1.42318	25.0482	-4.1375	3.1422e-09	8.0468e-09	DOWN	sp|Q5REW0|VIP2_PONAB Inositol hexakisphosphate and diphosphoinositol-pentakisphosphate kinase 2 OS=Pongo abelii GN=PPIP5K2 PE=2 SV=1//5.76683e-11
Bra001009	A03	14399919	14400999	861	11.9745	583.308	-5.6062	2.2068e-204	7.3043e-203	DOWN	sp|Q9SRH6|HIR3_ARATH Hypersensitive-induced response protein 3 OS=Arabidopsis thaliana GN=HIR3 PE=1 SV=1//0
Bra001010	A03	14401659	14403192	831	3201.6	970.375	1.7222	9.5035e-144	1.9956e-142	UP	sp|Q9SRH5|VDAC1_ARATH Mitochondrial outer membrane protein porin 1 OS=Arabidopsis thaliana GN=VDAC1 PE=1 SV=3//1.13673e-164
Bra001011	A03	14404192	14406158	1416	203.022	3297.7	-4.0218	4.288e-271	2.1687e-269	DOWN	sp|Q9SRH4|PLY7_ARATH Probable pectate lyase 7 OS=Arabidopsis thaliana GN=At3g01270 PE=2 SV=1//0
Bra001013	A03	14410361	14410747	387	84.0068	1660.4	-4.3049	0	0	DOWN	-//-
Bra001015	A03	14415828	14416208	381	36.4306	591.74	-4.0217	4.2459e-159	9.9889e-158	DOWN	-//-
Bra001019	A03	14420639	14421378	162	508.451	162.408	1.6465	0.0023157	0.0040084	UP	-//-
Bra001020	A03	14424376	14426938	1638	5955.33	1291.76	2.2048	9.5452e-270	4.7984e-268	UP	sp|P55217|CGS1_ARATH Cystathionine gamma-synthase 1, chloroplastic OS=Arabidopsis thaliana GN=CGS1 PE=1 SV=3//2.55607e-40
Bra001023	A03	14438806	14443867	3195	20.6846	1208.09	-5.868	0	0	DOWN	sp|Q9ZVM9|Y1461_ARATH Probable serine/threonine-protein kinase At1g54610 OS=Arabidopsis thaliana GN=At1g54610 PE=1 SV=1//2.26831e-158
Bra001024	A03	14451832	14452626	357	54.0027	205.458	-1.9277	1.8878e-18	6.9252e-18	DOWN	sp|Q9MAB9|MUB1_ARATH Membrane-anchored ubiquitin-fold protein 1 OS=Arabidopsis thaliana GN=MUB1 PE=1 SV=1//1.7126e-61
Bra001027	A03	14458828	14460888	1428	0	19.08	#NAME?	6.9903e-09	1.7581e-08	DOWN	sp|F4I2H7|TPX2_ARATH Protein TPX2 OS=Arabidopsis thaliana GN=TPX2 PE=1 SV=1//9.73013e-10
Bra001035	A03	14490690	14492186	612	111.518	419.043	-1.9098	3.3105e-41	2.0873e-40	DOWN	sp|Q9S7P8|SP1L3_ARATH Protein SPIRAL1-like 3 OS=Arabidopsis thaliana GN=SP1L3 PE=1 SV=1//3.42311e-27
Bra001038	A03	14505045	14507189	1545	369.282	156.117	1.2421	1.8434e-17	6.5392e-17	UP	sp|Q8W486|Y1491_ARATH Uncharacterized protein At1g04910 OS=Arabidopsis thaliana GN=At1g04910 PE=2 SV=1//2.92258e-75
Bra001044	A03	14531127	14532605	1479	90.4464	40.8993	1.145	0.00051074	0.00094031	UP	sp|O23305|Y4449_ARATH FHA domain-containing protein At4g14490 OS=Arabidopsis thaliana GN=At4g14490 PE=1 SV=1//1.00324e-08
Bra001046	A03	14537085	14538567	1335	43272.6	16757.3	1.3687	1.9054e-147	4.1174e-146	UP	sp|Q9SDM8|DCAM3_BRAJU S-adenosylmethionine decarboxylase proenzyme 3 OS=Brassica juncea GN=SAMDC3 PE=2 SV=1//0
Bra001048	A03	14550121	14552761	798	0	23.5474	#NAME?	3.9325e-12	1.1476e-11	DOWN	-//-
Bra001052	A03	14563264	14564063	576	327.622	711.217	-1.1183	2.4145e-30	1.22e-29	DOWN	sp|Q9XH45|RS7_BRAOL 40S ribosomal protein S7 OS=Brassica oleracea GN=RPS7 PE=2 SV=1//1.81557e-126
Bra001057	A03	14574324	14575944	1191	248.171	502.33	-1.0173	1.5267e-20	5.9867e-20	DOWN	sp|Q9M879|STAD5_ARATH Acyl-[acyl-carrier-protein] desaturase 5, chloroplastic OS=Arabidopsis thaliana GN=S-ACP-DES5 PE=1 SV=1//0
Bra001059	A03	14578724	14581241	1566	15.2779	103.916	-2.7659	5.2333e-23	2.2112e-22	DOWN	sp|Q9M876|SYYM_ARATH Tyrosine--tRNA ligase, chloroplastic/mitochondrial OS=Arabidopsis thaliana GN=EMB2768 PE=2 SV=1//0
Bra001063	A03	14591003	14593080	846	194.227	520.048	-1.4209	1.1697e-36	6.7969e-36	DOWN	sp|Q42553|IDI2_ARATH Isopentenyl-diphosphate Delta-isomerase II, chloroplastic OS=Arabidopsis thaliana GN=IPP2 PE=2 SV=1//3.27813e-174
Bra001064	A03	14594254	14595242	606	25.7167	74.3683	-1.532	3.6243e-08	8.7729e-08	DOWN	sp|Q9ZVN4|Y1500_ARATH Probable tyrosine-protein phosphatase At1g05000 OS=Arabidopsis thaliana GN=At1g05000 PE=1 SV=1//3.28489e-65
Bra001065	A03	14596720	14598940	1707	30.4274	611.099	-4.328	5.1901e-177	1.4095e-175	DOWN	sp|Q9SFT7|Y3707_ARATH Serine/threonine-protein kinase At3g07070 OS=Arabidopsis thaliana GN=At3g07070 PE=2 SV=1//7.23587e-144
Bra001067	A03	14603683	14604789	1107	0	16.4413	#NAME?	1.3174e-08	3.2633e-08	DOWN	sp|Q5PNY6|PUB21_ARATH U-box domain-containing protein 21 OS=Arabidopsis thaliana GN=PUB21 PE=2 SV=1//8.25657e-75
Bra001069	A03	14610820	14615342	903	2.53745	10.0194	-1.9813	0.014967	0.023798	DOWN	sp|Q9M8L4|GLPK_ARATH Glycerol kinase OS=Arabidopsis thaliana GN=GLPK PE=1 SV=1//2.87243e-45
Bra001070	A03	14616758	14617856	984	6.91925	104.963	-3.9231	7.717e-27	3.5975e-26	DOWN	sp|Q9M8T8|EXOL6_ARATH Protein EXORDIUM-like 6 OS=Arabidopsis thaliana GN=EXL6 PE=3 SV=1//0
Bra001071	A03	14620481	14622412	1362	6.63183	48.8793	-2.8817	5.2724e-10	1.4007e-09	DOWN	sp|Q9SCW5|HFA1E_ARATH Heat stress transcription factor A-1e OS=Arabidopsis thaliana GN=HSFA1E PE=2 SV=2//0
Bra001072	A03	14626948	14630037	1128	18.1437	1.58879	3.5135	4.4312e-06	9.4964e-06	UP	sp|Q8L6Z8|XYLL1_ARATH D-xylose-proton symporter-like 1 OS=Arabidopsis thaliana GN=At3g03090 PE=2 SV=1//1.75908e-17
Bra001073	A03	14632161	14634025	354	38.0392	98.6934	-1.3755	8.2337e-09	2.0628e-08	DOWN	-//-
Bra001085	A03	14669843	14674652	2766	78.7163	646.162	-3.0372	2.0114e-126	3.5824e-125	DOWN	sp|Q8GZQ3|PNP1_ARATH Polyribonucleotide nucleotidyltransferase 1, chloroplastic OS=Arabidopsis thaliana GN=PNP1 PE=1 SV=1//0
Bra001093	A03	14723831	14726576	2442	3.24629	19.4545	-2.5832	5.1941e-05	0.00010352	DOWN	sp|Q8VZG8|Y4885_ARATH Probable LRR receptor-like serine/threonine-protein kinase At4g08850 OS=Arabidopsis thaliana GN=At4g08850 PE=2 SV=3//1.07299e-57
Bra001094	A03	14728412	14731500	1647	85.5173	331.266	-1.9537	2.4675e-40	1.5321e-39	DOWN	sp|Q94K05|TCPQ_ARATH T-complex protein 1 subunit theta OS=Arabidopsis thaliana GN=CCT8 PE=1 SV=1//0
Bra001098	A03	14763518	14763958	441	82.1874	292.871	-1.8333	3.3201e-33	1.7807e-32	DOWN	sp|Q42340|RS163_ARATH 40S ribosomal protein S16-3 OS=Arabidopsis thaliana GN=RPS16C PE=2 SV=1//3.73385e-94
Bra001103	A03	14777390	14778583	1194	15.4314	199.987	-3.696	4.4446e-57	3.7044e-56	DOWN	-//-
Bra001104	A03	14781876	14786099	2271	883.124	1813.56	-1.0381	6.0377e-47	4.2592e-46	DOWN	sp|Q8W595|SUVR4_ARATH Histone-lysine N-methyltransferase SUVR4 OS=Arabidopsis thaliana GN=SUVR4 PE=1 SV=2//2.29377e-19
Bra001110	A03	14824114	14825064	495	31.6001	11.6531	1.4392	0.00049317	0.00090915	UP	sp|O22969|Y2416_ARATH Uncharacterized protein At2g34160 OS=Arabidopsis thaliana GN=At2g34160 PE=1 SV=1//7.01923e-49
Bra001115	A03	14852979	14853994	792	3550.75	164.447	4.4324	0	0	UP	sp|Q8GYX9|WDL1_ARATH Protein WVD2-like 1 OS=Arabidopsis thaliana GN=WDL1 PE=1 SV=1//2.406e-109
Bra001117	A03	14857729	14858829	960	96.2472	206.867	-1.1039	4.4153e-12	1.2871e-11	DOWN	sp|Q9SR07|WRK39_ARATH Probable WRKY transcription factor 39 OS=Arabidopsis thaliana GN=WRKY39 PE=2 SV=1//4.20902e-165
Bra001118	A03	14861499	14863863	1338	66.9952	157.243	-1.2309	1.1254e-08	2.7981e-08	DOWN	sp|Q9SR06|CLP1_ARATH Protein CLP1 homolog OS=Arabidopsis thaliana GN=CLPS3 PE=1 SV=1//0
Bra001119	A03	14865617	14866692	579	60.4313	1397.74	-4.5317	4.4443e-135	8.6733e-134	DOWN	-//-
Bra001120	A03	14867248	14870091	1371	15.4778	99.079	-2.6784	8.3222e-21	3.2886e-20	DOWN	sp|Q8NFD2|ANKK1_HUMAN Ankyrin repeat and protein kinase domain-containing protein 1 OS=Homo sapiens GN=ANKK1 PE=2 SV=1//2.06446e-09
Bra001122	A03	14872534	14873238	423	11.5512	465.879	-5.3338	2.1553e-163	5.267e-162	DOWN	sp|P32045|PRP2_SOLLC Pathogenesis-related protein P2 OS=Solanum lycopersicum PE=2 SV=1//1.13252e-63
Bra001123	A03	14874483	14875819	645	3.97663	33.0812	-3.0564	2.5023e-07	5.7675e-07	DOWN	sp|P43082|HEVL_ARATH Hevein-like preproprotein OS=Arabidopsis thaliana GN=HEL PE=1 SV=1//3.91462e-116
Bra001124	A03	14885269	14888295	1758	19.4848	52.2954	-1.4243	1.2375e-05	2.5763e-05	DOWN	sp|Q9CAU7|NEK2_ARATH Serine/threonine-protein kinase Nek2 OS=Arabidopsis thaliana GN=NEK2 PE=2 SV=1//0
Bra001125	A03	14888661	14892595	2037	56.506	161.229	-1.5126	4.795e-15	1.5646e-14	DOWN	sp|Q96PZ0|PUS7_HUMAN Pseudouridylate synthase 7 homolog OS=Homo sapiens GN=PUS7 PE=1 SV=2//2.01541e-104
Bra001134	A03	14933892	14934774	408	838.125	4043.68	-2.2704	1.6756e-248	7.4487e-247	DOWN	sp|P32887|ACP3_BRANA Acyl carrier protein, chloroplastic OS=Brassica napus GN=ACL1.A3 PE=2 SV=1//6.23382e-75
Bra001139	A03	14951616	14952747	1047	168.663	344.742	-1.0314	1.5876e-15	5.2699e-15	DOWN	sp|Q8RXX9|ATL6_ARATH E3 ubiquitin-protein ligase ATL6 OS=Arabidopsis thaliana GN=ATL6 PE=1 SV=2//1.27405e-13
Bra001140	A03	14959171	14968004	1569	613.914	5174.8	-3.0754	1.7174e-186	4.9366e-185	DOWN	sp|Q94BT9|ATOX1_ARATH Copper transport protein ATX1 OS=Arabidopsis thaliana GN=ATX1 PE=1 SV=1//8.66405e-08
Bra001145	A03	14985166	14986254	573	0	11.0193	#NAME?	5.0925e-06	1.0879e-05	DOWN	sp|O34598|GUAD_BACSU Guanine deaminase OS=Bacillus subtilis (strain 168) GN=guaD PE=1 SV=1//1.20349e-26
Bra001148	A03	14996355	14999096	2472	30.1935	4.81131	2.6497	4.6444e-07	1.0542e-06	UP	sp|Q9MA60|FH11_ARATH Formin-like protein 11 OS=Arabidopsis thaliana GN=FH11 PE=2 SV=1//1.0527e-61
Bra001155	A03	15025566	15026791	957	362.994	157.297	1.2065	1.9081e-21	7.7018e-21	UP	sp|Q9M9W3|PP19_ARATH Serine/threonine-protein phosphatase PP1 isozyme 9 OS=Arabidopsis thaliana GN=TOPP9 PE=2 SV=1//0
Bra001156	A03	15028776	15029735	564	104.622	360.751	-1.7858	1.3653e-37	8.0528e-37	DOWN	sp|P42791|RL182_ARATH 60S ribosomal protein L18-2 OS=Arabidopsis thaliana GN=RPL18B PE=1 SV=2//8.49918e-130
Bra001157	A03	15030195	15031697	1332	144.696	2512.87	-4.1182	1.1516e-197	3.6386e-196	DOWN	sp|Q8GX86|PME21_ARATH Probable pectinesterase/pectinesterase inhibitor 21 OS=Arabidopsis thaliana GN=PME21 PE=2 SV=2//2.75378e-170
Bra001158	A03	15033694	15035087	783	5.96049	83.1716	-3.8026	3.0757e-11	8.6485e-11	DOWN	-//-
Bra001160	A03	15040407	15044257	3135	4.07838	29.4934	-2.8543	1.6559e-07	3.8571e-07	DOWN	sp|Q9FI14|TAO1_ARATH Disease resistance protein TAO1 OS=Arabidopsis thaliana GN=TAO1 PE=3 SV=1//0
Bra001162	A03	15050135	15054981	4080	11.5496	70.8944	-2.6178	9.2706e-16	3.0982e-15	DOWN	sp|Q9FI14|TAO1_ARATH Disease resistance protein TAO1 OS=Arabidopsis thaliana GN=TAO1 PE=3 SV=1//0
Bra001164	A03	15076404	15077733	846	6.44249	54.9689	-3.0929	2.9667e-14	9.4285e-14	DOWN	sp|Q9M9X4|NFYA2_ARATH Nuclear transcription factor Y subunit A-2 OS=Arabidopsis thaliana GN=NFYA2 PE=2 SV=1//3.98643e-160
Bra001168	A03	15104471	15105037	567	3.49988	118.198	-5.0778	8.3117e-45	5.6407e-44	DOWN	sp|Q9M9L6|BH150_ARATH Transcription factor bHLH150 OS=Arabidopsis thaliana GN=BHLH150 PE=1 SV=1//1.51034e-61
Bra001169	A03	15109781	15112199	1233	6259.07	2739.16	1.1922	2.0732e-91	2.6104e-90	UP	sp|P43289|KSG3_ARATH Shaggy-related protein kinase gamma OS=Arabidopsis thaliana GN=ASK3 PE=2 SV=1//0
Bra001170	A03	15115781	15116053	273	7.7461	0	Inf	0.00015587	0.00029958	UP	-//-
Bra001172	A03	15130587	15132829	1254	109.063	249.404	-1.1933	8.5898e-16	2.8744e-15	DOWN	sp|Q9SFF6|PAE12_ARATH Pectin acetylesterase 12 OS=Arabidopsis thaliana GN=PAE12 PE=2 SV=1//0
Bra001173	A03	15135524	15136446	657	14.8618	60.7283	-2.0308	1.5767e-09	4.0997e-09	DOWN	sp|P93000|GL23_ARATH Germin-like protein subfamily 2 member 3 OS=Arabidopsis thaliana GN=GLP8 PE=2 SV=1//1.39111e-121
Bra001174	A03	15141150	15144015	1668	173.317	758.719	-2.1302	3.3407e-63	3.0029e-62	DOWN	sp|Q84WV1|TCPG_ARATH T-complex protein 1 subunit gamma OS=Arabidopsis thaliana GN=CCT3 PE=1 SV=1//0
Bra001175	A03	15145899	15152027	4095	1038.32	2347	-1.1766	6.7492e-66	6.2622e-65	DOWN	sp|F4KHI3|VICTR_ARATH Protein VARIATION IN COMPOUND TRIGGERED ROOT growth response OS=Arabidopsis thaliana GN=VICTR PE=1 SV=1//0
Bra001176	A03	15154241	15156887	1527	136.053	55.2851	1.2992	5.4377e-11	1.5113e-10	UP	sp|Q9SFG0|STP6_ARATH Sugar transport protein 6 OS=Arabidopsis thaliana GN=STP6 PE=1 SV=1//0
Bra001177	A03	15158432	15163524	2091	3932.81	1623.67	1.2763	1.0185e-91	1.2883e-90	UP	sp|Q8LPS1|LACS6_ARATH Long chain acyl-CoA synthetase 6, peroxisomal OS=Arabidopsis thaliana GN=LACS6 PE=1 SV=1//0
Bra001184	A03	15208243	15209854	1419	254.982	81.3022	1.649	5.2313e-26	2.396e-25	UP	sp|Q94BT9|ATOX1_ARATH Copper transport protein ATX1 OS=Arabidopsis thaliana GN=ATX1 PE=1 SV=1//3.26209e-07
Bra001185	A03	15211343	15213103	1761	21.1385	99.2137	-2.2307	1.7279e-17	6.1393e-17	DOWN	-//-
Bra001188	A03	15234247	15235287	1041	2.93921	20.5128	-2.803	2.6311e-05	5.3577e-05	DOWN	sp|Q9M8J2|GATL4_ARATH Probable galacturonosyltransferase-like 4 OS=Arabidopsis thaliana GN=GATL4 PE=2 SV=1//0
Bra001189	A03	15237295	15238445	1065	346.062	148.791	1.2177	8.011e-21	3.1671e-20	UP	sp|Q7XJ53|P2C35_ARATH Probable protein phosphatase 2C 35 OS=Arabidopsis thaliana GN=At3g06270 PE=2 SV=1//0
Bra001193	A03	15256741	15259341	1311	874.741	253.842	1.7849	2.5148e-60	2.1791e-59	UP	sp|F4JKK0|SUD1_ARATH Probable E3 ubiquitin ligase SUD1 OS=Arabidopsis thaliana GN=SUD1 PE=1 SV=1//1.03061e-06
Bra001195	A03	15264507	15267514	1794	127.96	364.633	-1.5107	9.6521e-30	4.8016e-29	DOWN	sp|Q9SQT8|DHQSD_ARATH Bifunctional 3-dehydroquinate dehydratase/shikimate dehydrogenase, chloroplastic OS=Arabidopsis thaliana GN=EMB3004 PE=1 SV=1//0
Bra001197	A03	15276750	15277838	360	482.974	74.5882	2.6949	3.7062e-24	1.6168e-23	UP	sp|Q8S925|ATG8H_ARATH Autophagy-related protein 8h OS=Arabidopsis thaliana GN=ATG8H PE=2 SV=1//6.65526e-78
Bra001199	A03	15288421	15289257	837	16.544	0.529597	4.9653	1.7486e-05	3.6006e-05	UP	sp|Q9SYY4|ELO3L_ARATH Elongation of fatty acids protein 3-like OS=Arabidopsis thaliana GN=HOS3 PE=2 SV=1//2.02158e-27
Bra001203	A03	15307020	15319357	7209	51.4385	291.621	-2.5032	1.2339e-50	9.2921e-50	DOWN	sp|Q9C8Z4|HEAT1_ARATH Uncharacterized protein At3g06530 OS=Arabidopsis thaliana GN=At3g06530 PE=1 SV=3//0
Bra001211	A03	15372432	15374170	1047	37.8908	103.025	-1.4431	8.3917e-10	2.2107e-09	DOWN	-//-
Bra001213	A03	15385206	15386886	582	86.5941	546.969	-2.6591	1.3955e-44	9.4342e-44	DOWN	sp|Q84WM0|RL292_ARATH 60S ribosomal protein L29-2 OS=Arabidopsis thaliana GN=RPL29B PE=2 SV=2//6.0776e-35
Bra001217	A03	15404932	15405402	471	324.648	37.0049	3.1331	4.2263e-74	4.3959e-73	UP	-//-
Bra001218	A03	15411829	15412575	426	93.3119	263.264	-1.4964	5.3788e-23	2.2709e-22	DOWN	sp|Q84JZ6|MORF3_ARATH Multiple organellar RNA editing factor 3, mitochondrial OS=Arabidopsis thaliana GN=MORF3 PE=1 SV=1//6.17124e-61
Bra001221	A03	15420316	15424493	2178	14852	4587.45	1.6949	1.6274e-201	5.3025e-200	UP	sp|O49809|MFPA_BRANA Glyoxysomal fatty acid beta-oxidation multifunctional protein MFP-a OS=Brassica napus PE=2 SV=2//0
Bra001224	A03	15434546	15434926	381	1.88211	17.8416	-3.2448	5.5241e-06	1.1777e-05	DOWN	-//-
Bra001227	A03	15442960	15444719	969	3.44088	71.8069	-4.3833	3.52e-25	1.5778e-24	DOWN	sp|Q6MEE7|TRUA1_PARUW tRNA pseudouridine synthase A 1 OS=Protochlamydia amoebophila (strain UWE25) GN=truA1 PE=3 SV=1//2.9975e-61
Bra001229	A03	15452537	15455343	1899	40.4731	86.906	-1.1025	3.8006e-06	8.1818e-06	DOWN	sp|Q9M8Z7|U80A2_ARATH Sterol 3-beta-glucosyltransferase UGT80A2 OS=Arabidopsis thaliana GN=UGT80A2 PE=1 SV=1//0
Bra001230	A03	15457568	15458617	582	0.326754	6.28808	-4.2663	0.024783	0.038344	DOWN	sp|Q8N5L8|RP25L_HUMAN Ribonuclease P protein subunit p25-like protein OS=Homo sapiens GN=RPP25L PE=1 SV=1//8.26111e-15
Bra001232	A03	15460603	15463339	1755	99.5202	334.559	-1.7492	4.6528e-35	2.6019e-34	DOWN	sp|Q9M8Z5|NSN1_ARATH Guanine nucleotide-binding protein-like NSN1 OS=Arabidopsis thaliana GN=NSN1 PE=2 SV=1//0
Bra001233	A03	15465215	15467127	1329	0.673175	5.94737	-3.1432	0.022039	0.034357	DOWN	sp|Q9SFT7|Y3707_ARATH Serine/threonine-protein kinase At3g07070 OS=Arabidopsis thaliana GN=At3g07070 PE=2 SV=1//0
Bra001237	A03	15481144	15482442	1299	14.8636	0.792556	4.2291	1.6907e-05	3.486e-05	UP	sp|O22899|DHX15_ARATH Probable pre-mRNA-splicing factor ATP-dependent RNA helicase OS=Arabidopsis thaliana GN=At2g47250 PE=2 SV=1//1.0517e-176
Bra001245	A03	15515497	15518299	1701	15.7993	99.386	-2.6532	4.4784e-21	1.7861e-20	DOWN	sp|Q06915|EA6_ARATH Probable glucan endo-1,3-beta-glucosidase A6 OS=Arabidopsis thaliana GN=A6 PE=2 SV=1//2.60247e-144
Bra001249	A03	15543670	15544437	768	492.163	4724.96	-3.2631	5.6543e-105	8.2327e-104	DOWN	sp|Q94BT2|AIR12_ARATH Auxin-induced in root cultures protein 12 OS=Arabidopsis thaliana GN=AIR12 PE=1 SV=3//3.22704e-86
Bra001250	A03	15545344	15547924	1872	250.15	81.9313	1.6103	2.5577e-24	1.1211e-23	UP	sp|Q9SW95|SYNC2_ARATH Asparagine--tRNA ligase, cytoplasmic 2 OS=Arabidopsis thaliana GN=SYNC2 PE=1 SV=2//0
Bra001256	A03	15565258	15566720	1146	0.383922	5.5784	-3.861	0.009759	0.015856	DOWN	sp|Q9SRR2|FH10_ARATH Formin-like protein 10 OS=Arabidopsis thaliana GN=FH10 PE=2 SV=1//7.74147e-131
Bra001260	A03	15577187	15578099	507	30.7935	73.66	-1.2583	1.9313e-06	4.2317e-06	DOWN	sp|Q9VU02|SMD1_DROME Probable small nuclear ribonucleoprotein Sm D1 OS=Drosophila melanogaster GN=SmD1 PE=1 SV=1//2.72397e-39
Bra001264	A03	15588412	15589869	1056	136.375	1166.67	-3.0968	2.7349e-202	8.9461e-201	DOWN	sp|Q9SSE5|COL9_ARATH Zinc finger protein CONSTANS-LIKE 9 OS=Arabidopsis thaliana GN=COL9 PE=2 SV=1//0
Bra001268	A03	15600365	15601748	1188	175.767	2623.46	-3.8997	1.1143e-280	5.9131e-279	DOWN	sp|P35337|PGLR_BRANA Polygalacturonase OS=Brassica napus PE=2 SV=1//0
Bra001269	A03	15606141	15607782	1194	13.0101	220.316	-4.0819	1.8004e-67	1.7118e-66	DOWN	sp|P35337|PGLR_BRANA Polygalacturonase OS=Brassica napus PE=2 SV=1//0
Bra001278	A03	15638438	15641542	2160	0.653508	16.6546	-4.6716	1.7441e-06	3.8312e-06	DOWN	sp|Q9SFB8|PI5K6_ARATH Phosphatidylinositol 4-phosphate 5-kinase 6 OS=Arabidopsis thaliana GN=PIP5K6 PE=2 SV=1//0
Bra001280	A03	15648165	15655120	3912	715.867	340.328	1.0728	2.2711e-29	1.1201e-28	UP	sp|A0A078CGE6|M3KE1_BRANA MAP3K epsilon protein kinase 1 OS=Brassica napus GN=M3KE1 PE=1 SV=1//0
Bra001283	A03	15680451	15685236	1590	51.2439	16.9098	1.5995	1.4271e-06	3.1498e-06	UP	sp|Q9SFB0|FRD3_ARATH MATE efflux family protein FRD3 OS=Arabidopsis thaliana GN=FRD3 PE=1 SV=1//0
Bra001285	A03	15699786	15701218	864	506.074	150.508	1.7495	5.8335e-49	4.2589e-48	UP	sp|Q6IDS6|C3H35_ARATH E3 ubiquitin-protein ligase makorin OS=Arabidopsis thaliana GN=MKRN PE=2 SV=1//2.96592e-168
Bra001287	A03	15715789	15722991	3654	7.55151	71.8169	-3.2495	3.8123e-13	1.1612e-12	DOWN	sp|Q54NP8|KIF4_DICDI Kinesin-related protein 4 OS=Dictyostelium discoideum GN=kif4 PE=2 SV=1//1.56445e-110
Bra001290	A03	15734792	15736042	1251	2.42128	15.4862	-2.6771	0.00033089	0.0006195	DOWN	-//-
Bra001295	A03	15748946	15750143	615	38.8055	110.439	-1.5089	2.3196e-11	6.5505e-11	DOWN	sp|Q9TU71|ANKR1_RABIT Ankyrin repeat domain-containing protein 1 OS=Oryctolagus cuniculus GN=ANKRD1 PE=2 SV=1//1.94521e-19
Bra001300	A03	15771841	15773073	429	77.3466	431.262	-2.4792	7.1849e-70	7.0417e-69	DOWN	sp|P49201|RS232_ARATH 40S ribosomal protein S23-2 OS=Arabidopsis thaliana GN=RPS23B PE=2 SV=2//1.56992e-97
Bra001302	A03	15775847	15777674	1221	9.26395	93.234	-3.3312	2.2293e-25	1.0052e-24	DOWN	sp|Q9SF40|RL4A_ARATH 60S ribosomal protein L4-1 OS=Arabidopsis thaliana GN=RPL4A PE=2 SV=1//0
Bra001305	A03	15790217	15792079	1863	1.46069	16.8575	-3.5287	1.0209e-05	2.1373e-05	DOWN	sp|Q9LZD3|E70A1_ARATH Exocyst complex component EXO70A1 OS=Arabidopsis thaliana GN=EXO70A1 PE=1 SV=1//6.96943e-53
Bra001306	A03	15793572	15794259	372	381.132	838.202	-1.137	1.6236e-35	9.1981e-35	DOWN	sp|Q9SF53|RL351_ARATH 60S ribosomal protein L35-1 OS=Arabidopsis thaliana GN=RPL35A PE=2 SV=1//1.53062e-76
Bra001314	A03	15829407	15831009	1077	53.3922	121.313	-1.184	7.7351e-07	1.7342e-06	DOWN	sp|Q99P31|HPBP1_MOUSE Hsp70-binding protein 1 OS=Mus musculus GN=Hspbp1 PE=2 SV=1//2.2546e-15
Bra001317	A03	15838470	15840505	1335	1024.29	447.997	1.1931	3.0901e-43	2.0319e-42	UP	sp|Q9SR33|ORP3B_ARATH Oxysterol-binding protein-related protein 3B OS=Arabidopsis thaliana GN=ORP3B PE=2 SV=1//0
Bra001325	A03	15868951	15870819	972	13.5314	61.968	-2.1952	6.915e-08	1.6456e-07	DOWN	sp|Q9SR43|PFBS_ARATH Phytochromobilin:ferredoxin oxidoreductase, chloroplastic OS=Arabidopsis thaliana GN=HY2 PE=2 SV=1//0
Bra001326	A03	15877585	15879564	1980	53.6568	4.84093	3.4704	7.131e-13	2.1447e-12	UP	sp|Q9SS80|U503A_ARATH UPF0503 protein At3g09070, chloroplastic OS=Arabidopsis thaliana GN=At3g09070 PE=1 SV=1//0
Bra001336	A03	15927440	15930453	1530	1639.59	763.496	1.1026	3.8366e-50	2.8616e-49	UP	sp|Q9SR93|LMBD1_ARATH LIMR family protein At3g08930 OS=Arabidopsis thaliana GN=At3g08930 PE=2 SV=2//0
Bra001341	A03	15941763	15944871	1377	57.6405	24.4714	1.236	4.8381e-05	9.6611e-05	UP	sp|Q9SR86|AGT23_ARATH Alanine--glyoxylate aminotransferase 2 homolog 3, mitochondrial OS=Arabidopsis thaliana GN=At3g08860 PE=2 SV=1//0
Bra001345	A03	15964146	15964487	342	122.533	13733.4	-6.8084	0	0	DOWN	sp|Q9LDB4|NLTP6_ARATH Non-specific lipid-transfer protein 6 OS=Arabidopsis thaliana GN=LTP6 PE=2 SV=1//1.78774e-39
Bra001346	A03	15965442	15966133	495	583.461	192.724	1.5981	2.9765e-48	2.1529e-47	UP	sp|Q9C9Y6|TRXH9_ARATH Thioredoxin H9 OS=Arabidopsis thaliana GN=TRX9 PE=1 SV=1//4.4038e-87
Bra001348	A03	15969500	15972615	1626	214.542	453.633	-1.0803	4.8903e-13	1.4822e-12	DOWN	-//-
Bra001349	A03	15973897	15976943	1752	2.88204	19.4439	-2.7542	2.1786e-05	4.4584e-05	DOWN	sp|Q9C9Z0|Y3866_ARATH Putative BTB/POZ domain-containing protein At3g08660 OS=Arabidopsis thaliana GN=At3g08660 PE=3 SV=1//0
Bra001352	A03	15985912	15986835	924	31.7735	108.738	-1.775	2.9028e-13	8.8782e-13	DOWN	-//-
Bra001358	A03	16016746	16017839	669	65.3184	321.935	-2.3012	9.6595e-50	7.1489e-49	DOWN	-//-
Bra001364	A03	16030839	16033064	429	59.097	7.26953	3.0232	7.5409e-14	2.3584e-13	UP	sp|Q9C9Y4|FB136_ARATH F-box protein At3g08750 OS=Arabidopsis thaliana GN=At3g08750 PE=2 SV=1//3.06216e-06
Bra001365	A03	16033945	16036439	1296	284.286	116.938	1.2816	1.5387e-19	5.8434e-19	UP	sp|Q84K00|NAC78_ARATH NAC domain-containing protein 78 OS=Arabidopsis thaliana GN=NAC078 PE=2 SV=2//2.59591e-73
Bra001367	A03	16044729	16045100	372	1939.39	249.834	2.9566	2.0672e-32	1.0905e-31	UP	sp|Q9LPP4|SMR1_ARATH Cyclin-dependent protein kinase inhibitor SMR1 OS=Arabidopsis thaliana GN=SMR1 PE=1 SV=1//1.07498e-34
Bra001368	A03	16050869	16054378	1932	497.402	1473.93	-1.5672	3.3566e-85	3.9248e-84	DOWN	sp|Q9LZ66|SIR_ARATH Sulfite reductase [ferredoxin], chloroplastic OS=Arabidopsis thaliana GN=SIR PE=1 SV=1//0
Bra001371	A03	16061243	16062515	705	1795.69	816.224	1.1375	2.9589e-55	2.4056e-54	UP	sp|Q4QQV8|CHMP5_RAT Charged multivesicular body protein 5 OS=Rattus norvegicus GN=Chmp5 PE=2 SV=1//1.88124e-46
Bra001378	A03	16099737	16100033	297	65.3292	11.1253	2.5539	6.6345e-14	2.0804e-13	UP	sp|Q9SNB4|PCL1_ARATH Transcription factor LUX OS=Arabidopsis thaliana GN=LUX PE=1 SV=1//1.76654e-22
Bra001383	A03	16120011	16122048	1248	3.55521	0	Inf	0.023489	0.036467	UP	sp|Q9SG94|MAN3_ARATH Mannan endo-1,4-beta-mannosidase 3 OS=Arabidopsis thaliana GN=MAN3 PE=2 SV=1//0
Bra001392	A03	16174179	16176446	1290	712.971	253.284	1.4931	1.8683e-49	1.3769e-48	UP	sp|P46310|FAD3C_ARATH Omega-3 fatty acid desaturase, chloroplastic OS=Arabidopsis thaliana GN=FAD7 PE=2 SV=1//0
Bra001396	A03	16198271	16199264	387	31.125	308.444	-3.3089	1.0852e-56	8.9955e-56	DOWN	sp|Q9C777|YIPL3_ARATH Protein yippee-like At3g11230 OS=Arabidopsis thaliana GN=At3g11230 PE=2 SV=1//2.14871e-86
Bra001399	A03	16203476	16206115	1497	1262.48	507.014	1.3162	3.0886e-38	1.8454e-37	UP	sp|Q8VYG9|PIRL9_ARATH Plant intracellular Ras-group-related LRR protein 9 OS=Arabidopsis thaliana GN=PIRL9 PE=2 SV=1//0
Bra001402	A03	16219382	16221790	1503	43.3874	13.2424	1.7121	2.1959e-06	4.7952e-06	UP	-//-
Bra001405	A03	16239938	16243066	1152	320.514	9.91935	5.014	2.0892e-116	3.387e-115	UP	sp|Q6XMI3|BSMT1_ARATH Salicylate/benzoate carboxyl methyltransferase OS=Arabidopsis thaliana GN=BSMT1 PE=1 SV=1//0
Bra001410	A03	16262503	16264976	1278	319.862	45.1184	2.8257	8.0761e-66	7.4892e-65	UP	sp|Q9CAX1|TBL8_ARATH Protein trichome birefringence-like 8 OS=Arabidopsis thaliana GN=TBL8 PE=2 SV=1//0
Bra001411	A03	16267629	16268940	711	164.791	392.73	-1.2529	4.8745e-24	2.1193e-23	DOWN	sp|Q8RYD3|Y3158_ARATH B3 domain-containing protein At3g11580 OS=Arabidopsis thaliana GN=ARF32 PE=2 SV=1//2.14844e-124
Bra001414	A03	16286298	16288366	942	101.135	360.017	-1.8318	1.2988e-39	7.9463e-39	DOWN	sp|Q5F477|LDAH_CHICK Lipid droplet-associated hydrolase OS=Gallus gallus GN=LDAH PE=2 SV=2//3.50976e-24
Bra001417	A03	16301748	16304357	1569	0	6.95332	#NAME?	0.00047114	0.00087056	DOWN	-//-
Bra001419	A03	16313781	16314811	585	28.2702	452.071	-3.9992	1.3471e-127	2.4342e-126	DOWN	sp|Q9SF24|LOR10_ARATH Protein LURP-one-related 10 OS=Arabidopsis thaliana GN=At3g11740 PE=2 SV=2//1.17981e-129
Bra001420	A03	16315625	16316856	459	11546	939.178	3.6199	0	0	UP	sp|Q54SW1|Y2179_DICDI Putative phosphatidylglycerol/phosphatidylinositol transfer protein DDB_G0282179 OS=Dictyostelium discoideum GN=DDB_G0282179 PE=3 SV=2//1.35099e-15
Bra001421	A03	16318310	16319637	738	695.261	323.576	1.1034	7.3626e-31	3.7589e-30	UP	-//-
Bra001423	A03	16322822	16326718	1683	107.718	397.2	-1.8826	1.0128e-43	6.7216e-43	DOWN	sp|Q9SF16|TCPH_ARATH T-complex protein 1 subunit eta OS=Arabidopsis thaliana GN=CCT7 PE=1 SV=1//0
Bra001429	A03	16360261	16362631	1152	60.3901	382.013	-2.6612	6.3994e-70	6.2773e-69	DOWN	sp|Q1ACB3|HSTC_ARATH Homogentisate solanesyltransferase, chloroplastic OS=Arabidopsis thaliana GN=HST PE=1 SV=1//0
Bra001437	A03	16396380	16397992	1005	567.17	281.654	1.0099	6.6672e-23	2.8078e-22	UP	sp|Q9C7C4|EML1_ARATH Protein EMSY-LIKE 1 OS=Arabidopsis thaliana GN=EML1 PE=1 SV=1//0
Bra001438	A03	16398923	16400926	1083	386.944	107.698	1.8451	1.0374e-43	6.8822e-43	UP	sp|Q8C1A9|CD029_MOUSE Uncharacterized protein C4orf29 homolog OS=Mus musculus PE=2 SV=1//1.04683e-13
Bra001445	A03	16425936	16427088	900	8.8782	29.2026	-1.7178	0.00014138	0.00027247	DOWN	sp|Q0WVD6|ANM3_ARATH Probable protein arginine N-methyltransferase 3 OS=Arabidopsis thaliana GN=PRMT3 PE=2 SV=1//1.77559e-171
Bra001446	A03	16427364	16432290	3084	305.774	81.1179	1.9144	2.7619e-29	1.359e-28	UP	sp|Q9LKZ3|RBR1_ARATH Retinoblastoma-related protein 1 OS=Arabidopsis thaliana GN=RBR1 PE=1 SV=1//0
Bra001449	A03	16437053	16438278	798	763.035	81.9971	3.2181	1.7103e-157	3.9678e-156	UP	-//-
Bra001450	A03	16439541	16440674	570	75.8498	707.411	-3.2213	1.5012e-145	3.1883e-144	DOWN	sp|Q9LHG9|NACA1_ARATH Nascent polypeptide-associated complex subunit alpha-like protein 1 OS=Arabidopsis thaliana GN=At3g12390 PE=1 SV=1//1.14156e-59
Bra001453	A03	16454612	16456042	729	122.684	0	Inf	2.9986e-62	2.6639e-61	UP	sp|Q09023|CHI2_BRANA Endochitinase CH25 OS=Brassica napus PE=2 SV=1//1.85868e-118
Bra001454	A03	16459496	16462613	1416	61.7849	2.43412	4.6658	5.0804e-18	1.8375e-17	UP	sp|Q09023|CHI2_BRANA Endochitinase CH25 OS=Brassica napus PE=2 SV=1//4.72033e-134
Bra001455	A03	16468471	16469749	633	14.3583	29.2091	-1.0245	0.014434	0.022996	DOWN	sp|Q9C7A8|PSF2_ARATH DNA replication complex GINS protein PSF2 OS=Arabidopsis thaliana GN=GINS2 PE=2 SV=2//2.45417e-137
Bra001457	A03	16474528	16476872	1767	1251.05	473.792	1.4008	7.0898e-65	6.5095e-64	UP	sp|Q9LHA8|MD37C_ARATH Probable mediator of RNA polymerase II transcription subunit 37c OS=Arabidopsis thaliana GN=MED37C PE=1 SV=1//0
Bra001459	A03	16487735	16489262	615	2.78737	44.449	-3.9952	3.2425e-15	1.0647e-14	DOWN	sp|Q9LHK1|NUD16_ARATH Nudix hydrolase 16, mitochondrial OS=Arabidopsis thaliana GN=NUDT16 PE=2 SV=1//3.19211e-94
Bra001466	A03	16518757	16520980	1329	1490.65	271.139	2.4588	1.8091e-176	4.8733e-175	UP	sp|Q766C2|NEP2_NEPGR Aspartic proteinase nepenthesin-2 OS=Nepenthes gracilis GN=nep2 PE=1 SV=1//2.9419e-36
Bra001470	A03	16529417	16531945	1455	413.664	2895.63	-2.8073	3.9218e-198	1.2427e-196	DOWN	sp|Q9LD57|PGKH1_ARATH Phosphoglycerate kinase 1, chloroplastic OS=Arabidopsis thaliana GN=PGK1 PE=1 SV=1//0
Bra001473	A03	16542902	16543282	381	11.953	32.2094	-1.4301	0.00061413	0.0011214	DOWN	sp|Q9LTV3|SAU72_ARATH Auxin-responsive protein SAUR72 OS=Arabidopsis thaliana GN=SAUR72 PE=2 SV=1//4.42883e-61
Bra001474	A03	16549691	16552174	1518	23.6865	118.38	-2.3213	6.5894e-21	2.6091e-20	DOWN	sp|O94514|NOP56_SCHPO Nucleolar protein 56 OS=Schizosaccharomyces pombe (strain 972 / ATCC 24843) GN=nop56 PE=3 SV=1//0
Bra001477	A03	16584261	16585366	1023	555.218	219.659	1.3378	4.3155e-34	2.3611e-33	UP	sp|Q9LDD1|BRG3_ARATH Probable BOI-related E3 ubiquitin-protein ligase 3 OS=Arabidopsis thaliana GN=BRG3 PE=1 SV=1//3.88591e-174
Bra001482	A03	16632824	16635376	1752	989.396	93.7867	3.3991	2.8193e-188	8.2026e-187	UP	-//-
Bra001486	A03	16654456	16656091	1194	1010.76	447.082	1.1768	2.7005e-42	1.7384e-41	UP	sp|Q8R1R3|STAR7_MOUSE StAR-related lipid transfer protein 7, mitochondrial OS=Mus musculus GN=Stard7 PE=2 SV=2//1.02413e-06
Bra001488	A03	16660678	16666742	4482	29.3042	735.554	-4.6497	2.2921e-133	4.4113e-132	DOWN	sp|Q9LK64|AB3C_ARATH ABC transporter C family member 3 OS=Arabidopsis thaliana GN=ABCC3 PE=1 SV=1//0
Bra001489	A03	16668393	16669487	573	114.527	490.365	-2.0982	3.6745e-52	2.8507e-51	DOWN	sp|Q9LK61|RR10_ARATH 30S ribosomal protein S10, chloroplastic OS=Arabidopsis thaliana GN=RPS10 PE=2 SV=1//2.02262e-90
Bra001490	A03	16672292	16677565	4440	78.9854	662.409	-3.0681	1.4407e-129	2.6639e-128	DOWN	sp|Q9LK64|AB3C_ARATH ABC transporter C family member 3 OS=Arabidopsis thaliana GN=ABCC3 PE=1 SV=1//0
Bra001491	A03	16679729	16680211	483	82.7564	0.290263	8.1554	2.7604e-25	1.2413e-24	UP	-//-
Bra001494	A03	16687593	16687943	351	5.30515	29.8068	-2.4902	8.1843e-07	1.8319e-06	DOWN	-//-
Bra001495	A03	16688778	16689653	876	2.8642	10.6508	-1.8948	0.015574	0.024706	DOWN	-//-
Bra001497	A03	16698072	16698548	477	5.36049	23.334	-2.122	8.9385e-05	0.00017495	DOWN	sp|Q9FYB5|DNJ11_ARATH Chaperone protein dnaJ 11, chloroplastic OS=Arabidopsis thaliana GN=ATJ11 PE=1 SV=2//2.53445e-19
Bra001503	A03	16728350	16730335	1668	34.27	373.227	-3.445	8.475e-93	1.0822e-91	DOWN	sp|Q00624|ASOL_BRANA L-ascorbate oxidase homolog OS=Brassica napus GN=Bp10 PE=2 SV=1//0
Bra001504	A03	16732583	16735107	1656	435.496	7417.56	-4.0902	6.6155e-179	1.8247e-177	DOWN	sp|Q00624|ASOL_BRANA L-ascorbate oxidase homolog OS=Brassica napus GN=Bp10 PE=2 SV=1//0
Bra001507	A03	16760832	16763852	1773	24.1811	548.391	-4.5033	6.8011e-166	1.6904e-164	DOWN	sp|Q9LJE4|CPNB2_ARATH Chaperonin 60 subunit beta 2, chloroplastic OS=Arabidopsis thaliana GN=CPN60B2 PE=1 SV=1//0
Bra001509	A03	16769572	16772427	1062	0.710676	10.9943	-3.9514	0.00020277	0.00038614	DOWN	sp|Q9LJE2|SYKM_ARATH Lysine--tRNA ligase, chloroplastic/mitochondrial OS=Arabidopsis thaliana GN=OVA5 PE=2 SV=1//3.86076e-15
Bra001519	A03	16832374	16833156	645	222.741	20.4836	3.4428	1.638e-50	1.2308e-49	UP	sp|Q9M2P4|SINA2_ARATH E3 ubiquitin-protein ligase SINAT2 OS=Arabidopsis thaliana GN=SINAT2 PE=1 SV=1//2.937e-74
Bra001520	A03	16840543	16843453	1821	207.967	422.236	-1.0217	2.6678e-18	9.7343e-18	DOWN	sp|Q9CAL8|PEK13_ARATH Proline-rich receptor-like protein kinase PERK13 OS=Arabidopsis thaliana GN=PERK13 PE=2 SV=1//5.43858e-96
Bra001521	A03	16850511	16853195	1926	1690.81	487.125	1.7954	2.5409e-116	4.1155e-115	UP	sp|Q9LIC2|TMN7_ARATH Transmembrane 9 superfamily member 7 OS=Arabidopsis thaliana GN=TMN7 PE=2 SV=1//0
Bra001522	A03	16854479	16856758	1074	1397.08	348.548	2.003	5.5458e-124	9.6662e-123	UP	sp|O74545|YCV6_SCHPO Putative hydrolase C777.06c OS=Schizosaccharomyces pombe (strain 972 / ATCC 24843) GN=SPCC777.06c PE=4 SV=1//8.76722e-60
Bra001523	A03	16860953	16863408	1539	552.643	192.747	1.5196	7.647e-18	2.75e-17	UP	sp|Q9LRW7|IDD11_ARATH Protein indeterminate-domain 11 OS=Arabidopsis thaliana GN=IDD11 PE=2 SV=1//0
Bra001528	A03	16893345	16893653	309	77.4822	207.063	-1.4181	2.9298e-17	1.0324e-16	DOWN	-//-
Bra001533	A03	16912811	16920186	3090	51.2691	894.851	-4.1255	2.4609e-129	4.5327e-128	DOWN	sp|Q94AM9|CID4_ARATH Polyadenylate-binding protein-interacting protein 4 OS=Arabidopsis thaliana GN=CID4 PE=2 SV=1//1.30525e-20
Bra001536	A03	16924897	16926778	1086	139.036	352.756	-1.3432	6.6385e-25	2.9555e-24	DOWN	sp|Q24JJ8|GLO3_ARATH Peroxisomal (S)-2-hydroxy-acid oxidase GLO3 OS=Arabidopsis thaliana GN=GLO3 PE=2 SV=1//0
Bra001539	A03	16938403	16939767	702	468.541	221.666	1.0798	7.1599e-22	2.9322e-21	UP	sp|Q8NHS0|DNJB8_HUMAN DnaJ homolog subfamily B member 8 OS=Homo sapiens GN=DNAJB8 PE=1 SV=1//3.66135e-14
Bra001541	A03	16944358	16946058	1059	767.748	2038.02	-1.4085	1.3492e-43	8.9313e-43	DOWN	sp|Q9LUM4|RAP22_ARATH Ethylene-responsive transcription factor RAP2-2 OS=Arabidopsis thaliana GN=RAP2-2 PE=1 SV=2//1.32456e-130
Bra001542	A03	16947734	16950037	2304	19.66	124.542	-2.6633	9.9902e-26	4.5451e-25	DOWN	sp|O49607|SBT16_ARATH Subtilisin-like protease SBT1.6 OS=Arabidopsis thaliana GN=SBT1.6 PE=2 SV=1//0
Bra001545	A03	16966646	16972845	5304	4977.08	1143.11	2.1223	4.948e-239	2.0371e-237	UP	sp|Q9LUM0|FAB1B_ARATH 1-phosphatidylinositol-3-phosphate 5-kinase FAB1B OS=Arabidopsis thaliana GN=FAB1B PE=2 SV=1//0
Bra001547	A03	16978423	16984585	1776	44.1106	21.5114	1.036	0.0024706	0.0042634	UP	sp|O49006|PME3_ARATH Pectinesterase/pectinesterase inhibitor 3 OS=Arabidopsis thaliana GN=PME3 PE=2 SV=2//0
Bra001548	A03	16989937	16994409	360	22.2004	58.3618	-1.3944	0.003746	0.0063497	DOWN	sp|Q9M0E2|RL282_ARATH 60S ribosomal protein L28-2 OS=Arabidopsis thaliana GN=RPL28C PE=2 SV=1//1.08481e-27
Bra001550	A03	17007906	17010065	1104	88.5304	1001.22	-3.4994	2.1409e-209	7.3783e-208	DOWN	sp|Q9LRS0|GLO2_ARATH Peroxisomal (S)-2-hydroxy-acid oxidase GLO2 OS=Arabidopsis thaliana GN=GLO2 PE=1 SV=1//0
Bra001551	A03	17010785	17012815	1077	524.395	1642.22	-1.6469	4.2036e-97	5.6549e-96	DOWN	sp|Q9LRR9|GLO1_ARATH Peroxisomal (S)-2-hydroxy-acid oxidase GLO1 OS=Arabidopsis thaliana GN=GLO1 PE=1 SV=1//0
Bra001552	A03	17028233	17029507	1191	1062.68	2.72254	8.6085	0	0	UP	sp|Q9LRR7|NCED3_ARATH 9-cis-epoxycarotenoid dioxygenase NCED3, chloroplastic OS=Arabidopsis thaliana GN=NCED3 PE=2 SV=1//0
Bra001558	A03	17071452	17072662	366	39.8052	297.443	-2.9016	1.3033e-56	1.079e-55	DOWN	sp|Q8L9S1|R18AL_ARATH 60S ribosomal protein L18a-like protein OS=Arabidopsis thaliana GN=At1g29970 PE=2 SV=2//1.87286e-06
Bra001559	A03	17073870	17074478	453	177.669	770.589	-2.1168	2.33e-89	2.8636e-88	DOWN	sp|P51418|R18A2_ARATH 60S ribosomal protein L18a-2 OS=Arabidopsis thaliana GN=RPL18AB PE=2 SV=2//1.38276e-102
Bra001560	A03	17082779	17085204	1527	0	15.8885	#NAME?	3.1017e-08	7.5317e-08	DOWN	sp|Q9LUC5|C7A15_ARATH Cytochrome P450 72A15 OS=Arabidopsis thaliana GN=CYP72A15 PE=2 SV=1//0
Bra001563	A03	17092075	17093986	1368	577.149	124.498	2.2128	1.3561e-77	1.4667e-76	UP	sp|Q9LUC5|C7A15_ARATH Cytochrome P450 72A15 OS=Arabidopsis thaliana GN=CYP72A15 PE=2 SV=1//0
Bra001564	A03	17094760	17096321	963	60.0421	15.2765	1.9747	7.3778e-10	1.9482e-09	UP	sp|Q9LUC6|C7A14_ARATH Cytochrome P450 72A14 OS=Arabidopsis thaliana GN=CYP72A14 PE=2 SV=1//1.56554e-28
Bra001565	A03	17098388	17101446	2529	1683.93	485.268	1.795	4.9408e-115	7.9142e-114	UP	sp|Q9LH74|MSL5_ARATH Mechanosensitive ion channel protein 5 OS=Arabidopsis thaliana GN=MSL5 PE=2 SV=1//0
Bra001566	A03	17112803	17119718	2958	154.564	347.664	-1.1695	3.9997e-19	1.4976e-18	DOWN	sp|C0LGN2|Y3148_ARATH Probable leucine-rich repeat receptor-like serine/threonine-protein kinase At3g14840 OS=Arabidopsis thaliana GN=LRR-RLK PE=2 SV=1//0
Bra001567	A03	17121789	17127740	3048	0	16.6819	#NAME?	7.5753e-06	1.6009e-05	DOWN	sp|C0LGN2|Y3148_ARATH Probable leucine-rich repeat receptor-like serine/threonine-protein kinase At3g14840 OS=Arabidopsis thaliana GN=LRR-RLK PE=2 SV=1//0
Bra001568	A03	17136089	17136482	297	0	82.4531	#NAME?	3.998e-40	2.4714e-39	DOWN	sp|C0LGN2|Y3148_ARATH Probable leucine-rich repeat receptor-like serine/threonine-protein kinase At3g14840 OS=Arabidopsis thaliana GN=LRR-RLK PE=2 SV=1//6.4084e-27
Bra001570	A03	17151313	17153426	1482	257.626	562.155	-1.1257	8.0343e-26	3.6647e-25	DOWN	-//-
Bra001571	A03	17157027	17158346	1320	83.4068	27.3768	1.6072	5.7008e-10	1.513e-09	UP	sp|Q9LXU9|IRKI_ARATH IRK-interacting protein OS=Arabidopsis thaliana GN=IRKI PE=1 SV=1//1.17447e-06
Bra001572	A03	17159558	17162571	1383	10.3048	28.2004	-1.4524	0.0013463	0.0023849	DOWN	sp|Q84JE8|ZDP_ARATH Polynucleotide 3&apos;-phosphatase ZDP OS=Arabidopsis thaliana GN=ZDP PE=1 SV=1//9.25809e-17
Bra001577	A03	17178091	17180272	1179	323.112	966.642	-1.5809	2.1626e-66	2.0245e-65	DOWN	sp|Q9FPF0|DJ1A_ARATH Protein DJ-1 homolog A OS=Arabidopsis thaliana GN=DJ1A PE=1 SV=1//0
Bra001580	A03	17194918	17195595	678	724.013	265.737	1.446	5.451e-32	2.8486e-31	UP	-//-
Bra001582	A03	17201501	17203167	1314	595.751	161.523	1.883	1.1706e-41	7.4566e-41	UP	sp|Q7XTV7|HIP1_ORYSJ Probable E3 ubiquitin-protein ligase HIP1 OS=Oryza sativa subsp. japonica GN=HIP1 PE=1 SV=2//3.18434e-30
Bra001583	A03	17210630	17212522	1053	1291.73	502.622	1.3618	2.2209e-63	2.0012e-62	UP	sp|Q924D0|RT4I1_MOUSE Reticulon-4-interacting protein 1, mitochondrial OS=Mus musculus GN=Rtn4ip1 PE=1 SV=2//2.42857e-38
Bra001587	A03	17233416	17234306	606	32.9753	212.803	-2.6901	1.6556e-42	1.0709e-41	DOWN	sp|Q9ASV6|RR20_ARATH 30S ribosomal protein S20, chloroplastic OS=Arabidopsis thaliana GN=RPS20 PE=2 SV=1//3.26352e-64
Bra001590	A03	17253846	17256114	1779	0.346421	7.532	-4.4424	0.0014807	0.0026115	DOWN	sp|B3H4K7|PPI2_ARATH Proton pump-interactor 2 OS=Arabidopsis thaliana GN=PPI2 PE=2 SV=1//0
Bra001592	A03	17262073	17262878	492	0.383922	8.00883	-4.3827	0.0009959	0.001785	DOWN	sp|Q9SEU6|TRXM4_ARATH Thioredoxin M4, chloroplastic OS=Arabidopsis thaliana GN=At3g15360 PE=2 SV=2//1.49429e-71
Bra001595	A03	17276902	17278524	951	114.845	321.363	-1.4845	3.2343e-10	8.6824e-10	DOWN	sp|Q8UVY2|BRX1_XENLA Ribosome biogenesis protein BRX1 homolog OS=Xenopus laevis GN=brix1 PE=2 SV=1//2.02401e-81
Bra001598	A03	17314194	17315283	585	119.758	6.31403	4.2454	5.074e-32	2.6533e-31	UP	sp|O24409|IAA19_ARATH Auxin-responsive protein IAA19 OS=Arabidopsis thaliana GN=IAA19 PE=1 SV=2//1.16958e-127
Bra001599	A03	17316923	17318770	1323	0	7.00241	#NAME?	0.00055849	0.001024	DOWN	sp|Q5KS50|NPH3_ORYSJ Coleoptile phototropism protein 1 OS=Oryza sativa subsp. japonica GN=CPT1 PE=2 SV=1//4.6366e-65
Bra001600	A03	17321324	17321659	336	337.885	1159.52	-1.7789	4.9138e-89	6.0062e-88	DOWN	-//-
Bra001606	A03	17384774	17386386	642	1676.95	89.8198	4.2227	0	0	UP	sp|Q9LVZ8|LOR12_ARATH Protein LURP-one-related 12 OS=Arabidopsis thaliana GN=At3g15810 PE=2 SV=1//2.4842e-140
Bra001608	A03	17394205	17395798	810	231.687	1391.23	-2.5861	7.9879e-177	2.1657e-175	DOWN	-//-
Bra001617	A03	17454242	17458037	1962	10.6835	0.925875	3.5284	0.00039799	0.00073978	UP	sp|Q9LW86|SUT34_ARATH Probable sulfate transporter 3.4 OS=Arabidopsis thaliana GN=SULTR3;4 PE=2 SV=1//0
Bra001618	A03	17458337	17460841	2172	53.8191	463.651	-3.1068	1.2196e-50	9.1866e-50	DOWN	sp|Q9LW85|MFP1_ARATH MAR-binding filament-like protein 1 OS=Arabidopsis thaliana GN=MFP1 PE=2 SV=2//0
Bra001622	A03	17485534	17486118	447	1253.56	80.4578	3.9617	1.0025e-211	3.5203e-210	UP	-//-
Bra001624	A03	17505616	17513436	822	33.1162	106.789	-1.6892	1.7951e-12	5.3158e-12	DOWN	sp|Q43292|RL372_ARATH 60S ribosomal protein L37-2 OS=Arabidopsis thaliana GN=RPL37B PE=3 SV=2//2.33869e-58
Bra001626	A03	17533686	17535004	750	2949.69	318.818	3.2098	0	0	UP	sp|Q41951|TIP21_ARATH Aquaporin TIP2-1 OS=Arabidopsis thaliana GN=TIP2-1 PE=1 SV=2//5.68896e-149
Bra001629	A03	17560178	17561235	411	133.973	1192.19	-3.1536	8.5707e-147	1.8426e-145	DOWN	sp|Q9LU15|AHP4_ARATH Histidine-containing phosphotransfer protein 4 OS=Arabidopsis thaliana GN=AHP4 PE=1 SV=2//6.06738e-57
Bra001633	A03	17592927	17594320	1122	8.43894	0.529597	3.9941	0.0012838	0.0022783	UP	-//-
Bra001634	A03	17624668	17625966	819	791.504	121.269	2.7064	1.0767e-130	2.0098e-129	UP	sp|Q8LAL2|IAA26_ARATH Auxin-responsive protein IAA26 OS=Arabidopsis thaliana GN=IAA26 PE=1 SV=2//5.50716e-154
Bra001639	A03	17649294	17650130	837	2.57312	30.4637	-3.5655	6.22e-10	1.6479e-09	DOWN	sp|Q8L9T5|ATL2_ARATH RING-H2 finger protein ATL2 OS=Arabidopsis thaliana GN=ATL2 PE=2 SV=2//7.34569e-93
Bra001640	A03	17657757	17658819	738	1200.11	299.09	2.0045	5.6185e-112	8.732e-111	UP	sp|P42736|RAP23_ARATH Ethylene-responsive transcription factor RAP2-3 OS=Arabidopsis thaliana GN=RAP2-3 PE=1 SV=2//6.96789e-117
Bra001642	A03	17669792	17672016	1356	1409.28	668.468	1.076	1.7141e-43	1.1313e-42	UP	sp|A7PZL3|PGLR_VITVI Probable polygalacturonase OS=Vitis vinifera GN=GSVIVT00026920001 PE=1 SV=1//7.61495e-129
Bra001643	A03	17676612	17679336	1953	726.871	348.711	1.0597	1.9155e-28	9.2524e-28	UP	sp|Q940D0|ARR1_ARATH Two-component response regulator ARR1 OS=Arabidopsis thaliana GN=ARR1 PE=1 SV=2//0
Bra001645	A03	17692682	17696127	1857	90.9064	881.125	-3.2769	7.3434e-176	1.9686e-174	DOWN	sp|A8MS68|PLPD1_ARATH Dihydrolipoyl dehydrogenase 1, chloroplastic OS=Arabidopsis thaliana GN=LPD1 PE=2 SV=1//0
Bra001652	A03	17714000	17715425	1035	77.7468	2023.22	-4.7017	0	0	DOWN	sp|Q9LSP1|PME67_ARATH Probable pectinesterase 67 OS=Arabidopsis thaliana GN=PME67 PE=2 SV=1//0
Bra001660	A03	17752642	17753986	864	98.9163	35.6731	1.4714	2.0238e-07	4.6853e-07	UP	sp|Q84WU2|UBP13_ARATH Ubiquitin carboxyl-terminal hydrolase 13 OS=Arabidopsis thaliana GN=UBP13 PE=1 SV=1//3.8069e-13
Bra001661	A03	17754567	17755748	1182	2925.8	10722.2	-1.8737	2.8674e-128	5.221e-127	DOWN	sp|Q9FUZ1|METK2_BRAJU S-adenosylmethionine synthase 2 OS=Brassica juncea GN=MSAMS2 PE=2 SV=1//0
Bra001665	A03	17770927	17774614	1332	2622.01	319.394	3.0373	3.1847e-111	4.9267e-110	UP	sp|Q8RWC9|CIPK1_ARATH CBL-interacting serine/threonine-protein kinase 1 OS=Arabidopsis thaliana GN=CIPK1 PE=1 SV=2//0
Bra001668	A03	17791255	17791497	243	178.702	22.497	2.9898	8.1285e-43	5.2949e-42	UP	-//-
Bra001669	A03	17798128	17798373	246	240.924	46.2753	2.3803	1.6555e-41	1.051e-40	UP	-//-
Bra001672	A03	17808019	17810907	2400	1.40352	7.63618	-2.4438	0.022461	0.034979	DOWN	sp|Q9LUN4|CHX19_ARATH Cation/H(+) antiporter 19 OS=Arabidopsis thaliana GN=CHX19 PE=2 SV=1//0
Bra001673	A03	17812859	17814049	1191	0	7.44777	#NAME?	0.00075336	0.0013656	DOWN	sp|Q00874|DR100_ARATH DNA-damage-repair/toleration protein DRT100 OS=Arabidopsis thaliana GN=DRT100 PE=2 SV=2//1.01463e-10
Bra001676	A03	17833555	17836622	2043	1.71244	101.012	-5.8823	1.2878e-42	8.3527e-42	DOWN	sp|Q9LD37|CNG20_ARATH Probable cyclic nucleotide-gated ion channel 20, chloroplastic OS=Arabidopsis thaliana GN=CNGC20 PE=2 SV=1//0
Bra001677	A03	17838026	17839478	714	1.32668	8.08891	-2.6081	0.010388	0.016821	DOWN	sp|Q9LUN2|YSL5_ARATH Probable metal-nicotianamine transporter YSL5 OS=Arabidopsis thaliana GN=YSL5 PE=1 SV=1//3.92495e-156
Bra001683	A03	17865740	17867321	1227	323.627	158.212	1.0325	5.2633e-15	1.7154e-14	UP	-//-
Bra001684	A03	17868270	17868598	252	14.8618	49.6261	-1.7395	1.2873e-06	2.8504e-06	DOWN	sp|Q9LVI9|DPYD_ARATH Dihydropyrimidine dehydrogenase (NADP(+)), chloroplastic OS=Arabidopsis thaliana GN=PYD1 PE=1 SV=1//5.608e-51
Bra001685	A03	17870206	17871131	324	241.592	45.0379	2.4234	5.5135e-17	1.927e-16	UP	-//-
Bra001686	A03	17878513	17880431	1065	9.61037	165.583	-4.1068	1.6255e-52	1.2679e-51	DOWN	sp|Q9LVI8|GLN13_ARATH Glutamine synthetase cytosolic isozyme 1-3 OS=Arabidopsis thaliana GN=GLN1-3 PE=1 SV=1//0
Bra001693	A03	17904530	17905240	534	0.653508	6.68252	-3.3541	0.01071	0.017313	DOWN	sp|Q9LVH4|CAR4_ARATH Protein C2-DOMAIN ABA-RELATED 4 OS=Arabidopsis thaliana GN=CAR4 PE=1 SV=1//1.65364e-103
Bra001696	A03	17927539	17929990	1857	25.5237	0.580526	5.4583	1.1839e-11	3.385e-11	UP	-//-
Bra001697	A03	17936683	17938248	1017	14.3779	96.5421	-2.7473	1.9214e-21	7.7537e-21	DOWN	sp|Q9SUC9|UGPI7_ARATH Uncharacterized GPI-anchored protein At4g28100 OS=Arabidopsis thaliana GN=At4g28100 PE=1 SV=1//4.6517e-52
Bra001698	A03	17940103	17941695	1104	45.3534	91.135	-1.0068	9.4806e-06	1.9898e-05	DOWN	sp|Q8LDG7|PEX31_ARATH Peroxisome biogenesis protein 3-1 OS=Arabidopsis thaliana GN=PEX3-1 PE=2 SV=2//0
Bra001701	A03	17956225	17956515	291	0.383922	14.9562	-5.2838	6.4049e-07	1.4444e-06	DOWN	sp|P82353|NLTP2_PRUAR Non-specific lipid-transfer protein 2 OS=Prunus armeniaca PE=1 SV=1//3.17522e-14
Bra001704	A03	17959438	17963057	2523	537.451	1419.53	-1.4012	4.3231e-69	4.1988e-68	DOWN	sp|Q9FYT6|CRS1_MAIZE Chloroplastic group IIA intron splicing facilitator CRS1, chloroplastic OS=Zea mays GN=CRS1 PE=1 SV=1//1.54051e-130
Bra001707	A03	17976492	17977991	1500	87.8014	219.16	-1.3197	2.0573e-12	6.0776e-12	DOWN	sp|Q9LS40|ASPG1_ARATH Protein ASPARTIC PROTEASE IN GUARD CELL 1 OS=Arabidopsis thaliana GN=ASPG1 PE=1 SV=1//0
Bra001709	A03	17995348	17999260	2814	396.285	156.411	1.3412	2.2141e-23	9.4411e-23	UP	sp|O24617|MSH2_ARATH DNA mismatch repair protein MSH2 OS=Arabidopsis thaliana GN=MSH2 PE=1 SV=1//0
Bra001715	A03	18035538	18037402	1005	45.3836	234.517	-2.3694	1.0734e-39	6.5804e-39	DOWN	sp|Q2JS42|PYRH_SYNJA Uridylate kinase OS=Synechococcus sp. (strain JA-3-3Ab) GN=pyrH PE=3 SV=1//2.03876e-109
Bra001718	A03	18048693	18056187	1596	2.7302	31.2313	-3.5159	1.5e-09	3.9023e-09	DOWN	sp|Q8S8Y8|WNK6_ARATH Probable serine/threonine-protein kinase WNK6 OS=Arabidopsis thaliana GN=WNK6 PE=2 SV=1//0
Bra001720	A03	18057428	18058209	405	29.6165	169.811	-2.5195	5.5977e-32	2.9244e-31	DOWN	-//-
Bra001721	A03	18060178	18060828	651	5.44257	169.201	-4.9583	1.0279e-61	9.0644e-61	DOWN	sp|Q9LS99|ATL77_ARATH RING-H2 finger protein ATL77 OS=Arabidopsis thaliana GN=ATL77 PE=2 SV=1//1.5388e-81
Bra001722	A03	18068087	18068621	450	6438.55	2710.31	1.2483	3.8295e-101	5.3722e-100	UP	sp|Q96292|ACT2_ARATH Actin-2 OS=Arabidopsis thaliana GN=ACT2 PE=1 SV=1//1.50895e-104
Bra001723	A03	18069253	18072324	2103	47.7873	813.263	-4.089	3.1766e-210	1.105e-208	DOWN	sp|Q9LS95|PERK6_ARATH Putative proline-rich receptor-like protein kinase PERK6 OS=Arabidopsis thaliana GN=PERK6 PE=2 SV=2//0
Bra001725	A03	18075163	18077813	1599	166.53	1130.9	-2.7636	1.0502e-57	8.8189e-57	DOWN	sp|Q8VZ80|PLT5_ARATH Polyol transporter 5 OS=Arabidopsis thaliana GN=PLT5 PE=1 SV=2//0
Bra001727	A03	18101580	18103192	849	2.48028	41.7533	-4.0733	7.0901e-14	2.2201e-13	DOWN	sp|Q1LXS2|PSMG2_DANRE Proteasome assembly chaperone 2 OS=Danio rerio GN=psmg2 PE=2 SV=1//5.5361e-24
Bra001728	A03	18111464	18112843	1380	2.44095	12.9739	-2.4101	0.014206	0.022649	DOWN	sp|Q9M2Z2|WDR5A_ARATH COMPASS-like H3K4 histone methylase component WDR5A OS=Arabidopsis thaliana GN=WDR5A PE=1 SV=1//5.02621e-12
Bra001729	A03	18117731	18126862	1734	16.7064	253.989	-3.9263	5.2017e-74	5.4004e-73	DOWN	sp|Q8L3W1|VRN1_ARATH B3 domain-containing transcription factor VRN1 OS=Arabidopsis thaliana GN=VRN1 PE=1 SV=1//2.99661e-171
Bra001730	A03	18134562	18140053	3462	77.8515	794.041	-3.3504	1.5914e-166	3.988e-165	DOWN	sp|Q9LJ64|PLRX1_ARATH Pollen-specific leucine-rich repeat extensin-like protein 1 OS=Arabidopsis thaliana GN=PEX1 PE=2 SV=1//1.05843e-19
Bra001734	A03	18176690	18182041	1962	3.05695	46.4665	-3.926	2.3472e-08	5.7376e-08	DOWN	sp|Q9LJL9|CAMK2_ARATH CDPK-related kinase 2 OS=Arabidopsis thaliana GN=CRK2 PE=1 SV=1//0
Bra001736	A03	18192966	18193708	534	22.7398	8.48702	1.4219	0.021348	0.033345	UP	sp|Q0WNX9|KRP6_ARATH Cyclin-dependent kinase inhibitor 6 OS=Arabidopsis thaliana GN=KRP6 PE=1 SV=2//2.45731e-28
Bra001740	A03	18210920	18212861	1059	409.916	199.42	1.0395	3.7904e-18	1.3767e-17	UP	sp|Q9LJK3|LAG12_ARATH LAG1 longevity assurance homolog 2 OS=Arabidopsis thaliana GN=LAG2 PE=1 SV=1//1.02516e-170
Bra001741	A03	18216628	18218822	1362	36.2159	0	Inf	7.0048e-14	2.194e-13	UP	sp|Q9LJK2|ABAH4_ARATH Abscisic acid 8&apos;-hydroxylase 4 OS=Arabidopsis thaliana GN=CYP707A4 PE=2 SV=2//0
Bra001746	A03	18245014	18247842	1728	651.124	243.571	1.4186	4.2123e-43	2.7622e-42	UP	sp|A5F120|NHAD_VIBC3 Na(+)/H(+) antiporter NhaD OS=Vibrio cholerae serotype O1 (strain ATCC 39541 / Classical Ogawa 395 / O395) GN=nhaD PE=1 SV=1//1.12129e-22
Bra001747	A03	18248054	18250367	1764	92.9175	288.345	-1.6338	6.1357e-28	2.9273e-27	DOWN	sp|Q9LT69|SERA3_ARATH D-3-phosphoglycerate dehydrogenase 3, chloroplastic OS=Arabidopsis thaliana GN=PGDH3 PE=1 SV=1//0
Bra001752	A03	18267425	18268228	804	6831.66	535.82	3.6724	0	0	UP	sp|Q9SSW2|AZF2_ARATH Zinc finger protein AZF2 OS=Arabidopsis thaliana GN=AZF2 PE=2 SV=1//5.11644e-91
Bra001753	A03	18271063	18271998	936	7.36034	0	Inf	0.00024016	0.00045511	UP	sp|Q00IB6|CPL4_ARATH RNA polymerase II C-terminal domain phosphatase-like 4 OS=Arabidopsis thaliana GN=CPL4 PE=1 SV=1//1.13274e-44
Bra001756	A03	18278344	18278634	291	7.28351	39.872	-2.4527	8.3293e-06	1.7551e-05	DOWN	-//-
Bra001762	A03	18319092	18321534	1635	0.326754	20.7767	-5.9906	1.9029e-09	4.9276e-09	DOWN	sp|Q9LT24|Y3985_ARATH BTB/POZ domain-containing protein At3g19850 OS=Arabidopsis thaliana GN=At3g19850 PE=2 SV=1//0
Bra001766	A03	18347914	18349841	1545	1.03743	9.35461	-3.1727	0.002912	0.0049934	DOWN	sp|Q39228|STP4_ARATH Sugar transport protein 4 OS=Arabidopsis thaliana GN=STP4 PE=1 SV=1//0
Bra001768	A03	18357285	18363576	3411	71.0416	608.523	-3.0986	2.2988e-107	3.4276e-106	DOWN	sp|Q9LHE9|MYO1_ARATH Myosin-1 OS=Arabidopsis thaliana GN=VIII-1 PE=1 SV=1//0
Bra001770	A03	18368914	18371176	912	413.679	205.852	1.0069	2.8587e-17	1.0079e-16	UP	sp|Q9LHE7|FYPP3_ARATH Phytochrome-associated serine/threonine-protein phosphatase 3 OS=Arabidopsis thaliana GN=FYPP3 PE=1 SV=1//0
Bra001771	A03	18375994	18379621	2478	55.3564	233.664	-2.0776	9.6119e-33	5.098e-32	DOWN	sp|O60177|YG42_SCHPO Uncharacterized ATP-dependent helicase C23E6.02 OS=Schizosaccharomyces pombe (strain 972 / ATCC 24843) GN=SPBC23E6.02 PE=3 SV=1//2.43496e-93
Bra001773	A03	18385964	18389426	1641	45.3927	330.143	-2.8626	8.2378e-68	7.8705e-67	DOWN	sp|P28769|TCPA_ARATH T-complex protein 1 subunit alpha OS=Arabidopsis thaliana GN=CCT1 PE=1 SV=1//0
Bra001774	A03	18394641	18396492	1626	20.5902	101.519	-2.3017	3.749e-18	1.3621e-17	DOWN	sp|Q9FI39|THAD_ARATH Cytochrome P450 705A5 OS=Arabidopsis thaliana GN=CYP705A5 PE=2 SV=1//0
Bra001776	A03	18408327	18414378	3705	11.8226	76.545	-2.6948	5.0143e-17	1.7545e-16	DOWN	sp|Q9LDN0|KN12A_ARATH Kinesin-like protein KIN12A OS=Arabidopsis thaliana GN=KIN12A PE=1 SV=1//1.67822e-47
Bra001779	A03	18422027	18424212	2046	62.3312	383.321	-2.6205	1.4918e-68	1.4389e-67	DOWN	sp|Q9LJY0|PRK4_ARATH Pollen receptor-like kinase 4 OS=Arabidopsis thaliana GN=PRK4 PE=1 SV=1//0
Bra001781	A03	18427146	18430487	2478	50.2225	154.018	-1.6167	3.8781e-16	1.3127e-15	DOWN	sp|Q9LJX4|PUM5_ARATH Pumilio homolog 5 OS=Arabidopsis thaliana GN=APUM5 PE=1 SV=2//0
Bra001787	A03	18480365	18490555	2793	2207.45	1.37492	10.649	0	0	UP	sp|Q9M2J5|MCC16_ARATH MATH domain and coiled-coil domain-containing protein At3g58210 OS=Arabidopsis thaliana GN=At3g58210 PE=3 SV=1//5.33282e-11
Bra001790	A03	18499376	18503965	2511	66.9863	326.609	-2.2856	1.2984e-49	9.5925e-49	DOWN	sp|F4JEQ1|GPDL5_ARATH Glycerophosphodiester phosphodiesterase GDPDL5 OS=Arabidopsis thaliana GN=GDPDL5 PE=2 SV=1//0
Bra001791	A03	18505741	18507166	1092	1.32668	30.3692	-4.5167	7.0999e-12	2.0505e-11	DOWN	sp|Q9FE20|PBS1_ARATH Serine/threonine-protein kinase PBS1 OS=Arabidopsis thaliana GN=PBS1 PE=1 SV=1//3.37156e-161
Bra001794	A03	18525586	18526282	615	217.601	88.2871	1.3014	1.8406e-16	6.3129e-16	UP	sp|Q9SK27|ENL1_ARATH Early nodulin-like protein 1 OS=Arabidopsis thaliana GN=At2g25060 PE=1 SV=2//4.23562e-30
Bra001795	A03	18526849	18529542	2007	52.2173	981.123	-4.2318	2.1809e-251	9.8525e-250	DOWN	sp|Q9LJU0|CBL10_ARATH COBRA-like protein 10 OS=Arabidopsis thaliana GN=COBL10 PE=2 SV=1//0
Bra001796	A03	18532876	18533511	636	16.1494	106.362	-2.7194	1.4933e-14	4.7966e-14	DOWN	sp|O48915|NDR1_ARATH Protein NDR1 OS=Arabidopsis thaliana GN=NDR1 PE=1 SV=1//2.32495e-114
Bra001798	A03	18544829	18547782	1305	53.2815	18.8694	1.4976	4.1555e-06	8.9211e-06	UP	sp|Q8GXT3|BH123_ARATH Transcription factor bHLH123 OS=Arabidopsis thaliana GN=BHLH123 PE=2 SV=1//1.35842e-168
Bra001807	A03	18608999	18610762	1035	56.4439	150.67	-1.4165	2.7788e-09	7.1375e-09	DOWN	sp|O13787|SEC62_SCHPO Translocation protein sec62 OS=Schizosaccharomyces pombe (strain 972 / ATCC 24843) GN=sec62 PE=3 SV=1//1.01895e-07
Bra001809	A03	18614603	18614923	321	106.188	917.613	-3.1113	7.6538e-158	1.7806e-156	DOWN	sp|Q39195|PST2_ARATH Photosystem II 5 kDa protein, chloroplastic OS=Arabidopsis thaliana GN=PSBT PE=3 SV=2//9.73774e-47
Bra001815	A03	18635240	18635932	693	1524.17	35.6185	5.4193	0	0	UP	sp|Q9LJB7|BBX32_ARATH B-box zinc finger protein 32 OS=Arabidopsis thaliana GN=BBX32 PE=1 SV=1//3.5673e-79
Bra001816	A03	18636780	18639846	1716	868.198	197.235	2.1381	4.7431e-101	6.6484e-100	UP	sp|Q8H116|MNS2_ARATH Mannosyl-oligosaccharide 1,2-alpha-mannosidase MNS2 OS=Arabidopsis thaliana GN=MNS2 PE=1 SV=1//0
Bra001818	A03	18657981	18658973	993	387.722	88.7505	2.1272	5.6566e-52	4.3733e-51	UP	sp|Q8RXG3|M2K5_ARATH Mitogen-activated protein kinase kinase 5 OS=Arabidopsis thaliana GN=MKK5 PE=1 SV=2//0
Bra001819	A03	18663880	18669799	1725	14.7975	37.9785	-1.3598	0.00032062	0.00060096	DOWN	sp|Q9LU36|4CL4_ARATH 4-coumarate--CoA ligase 4 OS=Arabidopsis thaliana GN=4CL4 PE=1 SV=1//0
Bra001820	A03	18675088	18678049	1758	11.0923	170.714	-3.9439	7.1696e-52	5.5315e-51	DOWN	sp|Q9LU36|4CL4_ARATH 4-coumarate--CoA ligase 4 OS=Arabidopsis thaliana GN=4CL4 PE=1 SV=1//0
Bra001824	A03	18692929	18693147	219	32.8573	12.2549	1.4229	0.0055962	0.0093307	UP	-//-
Bra001825	A03	18694015	18695906	1569	2573.92	480.591	2.4211	8.7529e-228	3.3867e-226	UP	sp|O82804|ELF3_ARATH Protein EARLY FLOWERING 3 OS=Arabidopsis thaliana GN=ELF3 PE=1 SV=1//3.25169e-18
Bra001831	A03	18741137	18741445	309	44.6425	12.9516	1.7853	6.3909e-05	0.00012646	UP	sp|Q9LIF1|GRS10_ARATH Monothiol glutaredoxin-S10 OS=Arabidopsis thaliana GN=GRXS10 PE=3 SV=1//1.07212e-67
Bra001842	A03	18826265	18827410	642	113.543	43.6889	1.3779	1.6253e-10	4.4195e-10	UP	-//-
Bra001845	A03	18853375	18854841	1467	5777.21	2723.12	1.0851	5.1213e-50	3.8105e-49	UP	sp|Q9LSY8|U71B2_ARATH UDP-glycosyltransferase 71B2 OS=Arabidopsis thaliana GN=UGT71B2 PE=1 SV=1//0
Bra001846	A03	18855453	18856886	1434	1592.67	463.967	1.7794	1.2003e-110	1.8474e-109	UP	sp|Q9LSY8|U71B2_ARATH UDP-glycosyltransferase 71B2 OS=Arabidopsis thaliana GN=UGT71B2 PE=1 SV=1//0
Bra001854	A03	18918650	18931242	4605	22.874	69.2561	-1.5982	4.2578e-08	1.0265e-07	DOWN	sp|Q9T053|PLDG1_ARATH Phospholipase D gamma 1 OS=Arabidopsis thaliana GN=PLDGAMMA1 PE=1 SV=1//0
Bra001855	A03	18945150	18946869	1032	14.1081	41.5992	-1.56	3.2591e-05	6.5895e-05	DOWN	sp|Q9SF32|IQD1_ARATH Protein IQ-DOMAIN 1 OS=Arabidopsis thaliana GN=IQD1 PE=1 SV=1//7.22849e-06
Bra001867	A03	19092345	19094567	1698	952.024	263.461	1.8534	1.1979e-84	1.3876e-83	UP	sp|Q8S8Y9|WNK2_ARATH Serine/threonine-protein kinase WNK2 OS=Arabidopsis thaliana GN=WNK2 PE=1 SV=1//0
Bra001870	A03	19098085	19100068	1674	2.51778	17.5787	-2.8036	3.3867e-05	6.8413e-05	DOWN	-//-
Bra001872	A03	19105015	19105341	327	12.4958	2.19294	2.5105	0.001221	0.0021714	UP	-//-
Bra001873	A03	19115091	19115985	795	18.2421	195.732	-3.4235	5.6577e-51	4.2907e-50	DOWN	-//-
Bra001874	A03	19126049	19126740	507	3.97663	14.6173	-1.8781	0.0047172	0.0079228	DOWN	sp|Q9ZQI8|NLTL2_ARATH Non-specific lipid-transfer protein-like protein At2g13820 OS=Arabidopsis thaliana GN=At2g13820 PE=1 SV=1//4.43628e-09
Bra001875	A03	19127803	19128510	618	0	3.5151	#NAME?	0.03232	0.049298	DOWN	-//-
Bra001877	A03	19132173	19133033	861	65.3092	184.397	-1.4975	1.8504e-10	5.0194e-10	DOWN	sp|Q9LUJ5|EBP2_ARATH Probable rRNA-processing protein EBP2 homolog OS=Arabidopsis thaliana GN=At3g22660 PE=2 SV=1//8.88984e-151
Bra001884	A03	19146128	19152768	3672	6.05516	126.328	-4.3829	1.5859e-43	1.0482e-42	DOWN	sp|Q9LUI3|TSO1_ARATH CRC domain-containing protein TSO1 OS=Arabidopsis thaliana GN=TSO1 PE=1 SV=1//3.4952e-115
Bra001885	A03	19157242	19159063	1176	276.31	38.0924	2.8587	1.0758e-54	8.6619e-54	UP	sp|Q9LUH8|HFA6B_ARATH Heat stress transcription factor A-6b OS=Arabidopsis thaliana GN=HSFA6b PE=2 SV=1//2.69727e-176
Bra001889	A03	19168758	19169904	750	163.791	3.38546	5.5964	3.7012e-67	3.4992e-66	UP	sp|P24805|TSJT1_TOBAC Stem-specific protein TSJT1 OS=Nicotiana tabacum GN=TSJT1 PE=2 SV=1//2.80139e-29
Bra001896	A03	19209556	19212793	1698	727.905	2278.14	-1.646	4.0527e-115	6.498e-114	DOWN	sp|Q9LIK0|PKP1_ARATH Plastidial pyruvate kinase 1, chloroplastic OS=Arabidopsis thaliana GN=PKP1 PE=1 SV=1//0
Bra001900	A03	19263301	19265148	714	2628.62	336.835	2.9642	1.96720000001906e-313	1.22229999999987e-311	UP	sp|Q38825|IAA7_ARATH Auxin-responsive protein IAA7 OS=Arabidopsis thaliana GN=IAA7 PE=1 SV=1//3.48173e-141
Bra001901	A03	19272437	19274350	1392	104.891	1.21614	6.4304	3.8857e-48	2.8038e-47	UP	sp|Q9LS86|DRIPH_ARATH Probable E3 ubiquitin protein ligase DRIPH OS=Arabidopsis thaliana GN=At3g23060 PE=2 SV=1//3.10623e-21
Bra001903	A03	19277837	19283306	2217	40.8533	173.329	-2.085	1.9608e-25	8.858e-25	DOWN	sp|Q9LW83|CE101_ARATH G-type lectin S-receptor-like serine/threonine-protein kinase CES101 OS=Arabidopsis thaliana GN=CES101 PE=2 SV=2//0
Bra001909	A03	19325475	19327759	1821	439.089	1331.15	-1.6001	1.7175e-83	1.9676e-82	DOWN	sp|Q8H118|PMT1_ARATH Probable methyltransferase PMT1 OS=Arabidopsis thaliana GN=At3g23300 PE=2 SV=2//0
Bra001910	A03	19329685	19330424	552	0.653508	8.61067	-3.7198	0.0026868	0.0046226	DOWN	sp|F4J424|RIC5_ARATH CRIB domain-containing protein RIC5 OS=Arabidopsis thaliana GN=RIC5 PE=1 SV=1//1.71096e-64
Bra001911	A03	19331370	19332141	318	37.1195	94.9857	-1.3555	2.7173e-08	6.6206e-08	DOWN	sp|O23290|RL36A_ARATH 60S ribosomal protein L36a OS=Arabidopsis thaliana GN=RPL36AA PE=2 SV=3//1.60811e-55
Bra001912	A03	19333944	19339107	2223	13.0442	1.87905	2.7953	0.031984	0.048801	UP	sp|Q9LW56|FAO3_ARATH Long-chain-alcohol oxidase FAO3 OS=Arabidopsis thaliana GN=FAO3 PE=1 SV=1//0
Bra001919	A03	19363085	19367607	2157	173.63	353.758	-1.0267	1.4914e-16	5.1325e-16	DOWN	sp|Q9LK39|AAE16_ARATH Probable acyl-activating enzyme 16, chloroplastic OS=Arabidopsis thaliana GN=AAE16 PE=2 SV=1//0
Bra001920	A03	19368078	19368272	195	0	92.8641	#NAME?	3.4826e-45	2.3789e-44	DOWN	sp|O23262|RLF32_ARATH Protein RALF-like 32 OS=Arabidopsis thaliana GN=RALFL32 PE=3 SV=1//4.46748e-18
Bra001921	A03	19369139	19371346	1458	38.1037	150.254	-1.9794	2.1304e-12	6.2881e-12	DOWN	sp|Q9LK36|SAHH2_ARATH Adenosylhomocysteinase 2 OS=Arabidopsis thaliana GN=SAHH2 PE=1 SV=1//0
Bra001923	A03	19386885	19388255	1371	5479.65	1816.23	1.5931	1.6263e-151	3.6293e-150	UP	sp|Q9LIS3|GAE6_ARATH UDP-glucuronate 4-epimerase 6 OS=Arabidopsis thaliana GN=GAE6 PE=1 SV=1//0
Bra001931	A03	19450823	19454195	1455	18883	5479.67	1.7849	9.3342e-227	3.5867e-225	UP	sp|P48641|GSHRC_ARATH Glutathione reductase, cytosolic OS=Arabidopsis thaliana GN=At3g24170 PE=2 SV=1//0
Bra001940	A03	19495060	19496562	1428	1.42318	9.06019	-2.6704	0.0079403	0.013035	DOWN	sp|Q9LK16|AMT15_ARATH Putative ammonium transporter 1 member 5 OS=Arabidopsis thaliana GN=AMT1-5 PE=3 SV=1//0
Bra001941	A03	19504304	19505334	825	1.0571	11.3179	-3.4204	0.00035842	0.00066942	DOWN	sp|P81391|MYB05_ANTMA Myb-related protein 305 OS=Antirrhinum majus GN=MYB305 PE=2 SV=1//8.9634e-51
Bra001942	A03	19519675	19521881	1596	156.951	404.21	-1.3648	5.2684e-26	2.4123e-25	DOWN	sp|Q9FV81|GATB_ARATH Glutamyl-tRNA(Gln) amidotransferase subunit B, chloroplastic/mitochondrial OS=Arabidopsis thaliana GN=GATB PE=2 SV=1//0
Bra001943	A03	19522233	19523832	609	17.1511	54.498	-1.6679	3.9438e-07	8.9884e-07	DOWN	-//-
Bra001948	A03	19539409	19540888	423	2.78737	33.0394	-3.5672	1.3562e-10	3.7029e-10	DOWN	-//-
Bra001950	A03	19572078	19575827	2271	15619.8	3291.51	2.2466	1.7106e-19	6.4879e-19	UP	sp|Q9LHF1|LRX4_ARATH Leucine-rich repeat extensin-like protein 4 OS=Arabidopsis thaliana GN=LRX4 PE=2 SV=1//0
Bra001952	A03	19589691	19593716	1506	5353.13	1359.62	1.9772	2.3212e-217	8.4715e-216	UP	sp|Q56YU0|AL2C4_ARATH Aldehyde dehydrogenase family 2 member C4 OS=Arabidopsis thaliana GN=ALDH2C4 PE=1 SV=2//0
Bra001953	A07	3168349	3169205	594	522.683	11154.9	-4.4156	0	0	DOWN	sp|Q9XIM7|CRPM1_ARATH Cold-regulated 413 plasma membrane protein 1 OS=Arabidopsis thaliana GN=COR413PM1 PE=2 SV=1//4.03e-87
Bra001960	A07	3096725	3099302	1749	440.035	144.418	1.6074	5.2193e-38	3.1008e-37	UP	sp|Q84RR2|ARI2_ARATH Probable E3 ubiquitin-protein ligase ARI2 OS=Arabidopsis thaliana GN=ARI2 PE=2 SV=1//0
Bra001971	A07	2982206	2985539	2727	60.335	236.876	-1.9731	5.6751e-31	2.904e-30	DOWN	sp|C0LGK4|Y2165_ARATH Probable LRR receptor-like serine/threonine-protein kinase At2g16250 OS=Arabidopsis thaliana GN=At2g16250 PE=2 SV=1//0
Bra001974	A07	2943393	2944916	1524	321.968	741.562	-1.2037	8.4361e-36	4.8052e-35	DOWN	sp|Q9SIX1|KCS9_ARATH 3-ketoacyl-CoA synthase 9 OS=Arabidopsis thaliana GN=KCS9 PE=2 SV=1//0
Bra001975	A07	2923822	2925250	1251	1154.2	4422.23	-1.9379	2.0016e-197	6.3008e-196	DOWN	sp|Q84V03|FB348_ARATH F-box protein At2g16365 OS=Arabidopsis thaliana GN=At2g16365 PE=2 SV=2//0
Bra001983	A07	2859032	2860204	1014	7.49618	58.564	-2.9658	5.8733e-15	1.9113e-14	DOWN	-//-
Bra001986	A07	2837379	2838892	954	698.716	12.1086	5.8506	1.4237e-256	6.6564e-255	UP	sp|Q43872|PER64_ARATH Peroxidase 64 OS=Arabidopsis thaliana GN=PER64 PE=1 SV=1//0
Bra001988	A07	2819487	2821025	1056	2.11419	121.308	-5.8424	3.2542e-50	2.4327e-49	DOWN	sp|Q9FKC8|MT799_ARATH Probable S-adenosylmethionine-dependent methyltransferase At5g37990 OS=Arabidopsis thaliana GN=At5g37990 PE=3 SV=2//1.25895e-93
Bra001991	A07	2807431	2811527	2439	0.346421	12.8378	-5.2117	8.0321e-06	1.6944e-05	DOWN	sp|Q9SCU9|BGA13_ARATH Beta-galactosidase 13 OS=Arabidopsis thaliana GN=BGAL13 PE=2 SV=1//0
Bra001997	A07	2755472	2757570	1257	48.6834	125.622	-1.3676	1.638e-10	4.4538e-10	DOWN	sp|O22468|MSI2_ARATH WD-40 repeat-containing protein MSI2 OS=Arabidopsis thaliana GN=MSI2 PE=2 SV=1//0
Bra001998	A07	2748977	2750770	1794	763.066	182.804	2.0615	5.6215e-85	6.5525e-84	UP	sp|Q9LZW3|PUB16_ARATH U-box domain-containing protein 16 OS=Arabidopsis thaliana GN=PUB16 PE=2 SV=1//0
Bra002004	A07	2676861	2679143	1704	22.5059	3.06373	2.8769	2.6891e-05	5.4728e-05	UP	sp|Q9ZVX2|AMS_ARATH Transcription factor ABORTED MICROSPORES OS=Arabidopsis thaliana GN=AMS PE=1 SV=2//0
Bra002007	A07	2630869	2632098	720	0.692842	10.9416	-3.9811	0.00025185	0.00047648	DOWN	-//-
Bra002011	A07	2600744	2606657	2646	2247.54	1014.6	1.1474	4.351e-62	3.8592e-61	UP	sp|Q8H0U4|TNPO1_ARATH Transportin-1 OS=Arabidopsis thaliana GN=TRN1 PE=1 SV=1//0
Bra002018	A07	2527636	2528864	960	0.383922	7.21676	-4.2325	0.0064572	0.010703	DOWN	sp|Q9FIW5|NAC94_ARATH Putative NAC domain-containing protein 94 OS=Arabidopsis thaliana GN=ANAC094 PE=3 SV=1//7.06082e-48
Bra002021	A07	2492928	2494398	1095	29.1219	170.759	-2.5518	7.6495e-33	4.0694e-32	DOWN	sp|O23006|LYM2_ARATH LysM domain-containing GPI-anchored protein 2 OS=Arabidopsis thaliana GN=LYM2 PE=1 SV=1//2.02922e-141
Bra002024	A07	2481311	2484168	2631	13.7976	69.3995	-2.3305	1.0042e-06	2.2354e-06	DOWN	sp|Q0WPZ6|PP158_ARATH Pentatricopeptide repeat-containing protein At2g17140 OS=Arabidopsis thaliana GN=At2g17140 PE=2 SV=1//0
Bra002027	A07	2447928	2448452	525	1.0571	46.3249	-5.4536	2.7931e-19	1.0518e-18	DOWN	sp|Q9SIJ0|ZAT2_ARATH Zinc finger protein ZAT2 OS=Arabidopsis thaliana GN=ZAT2 PE=2 SV=1//4.85359e-39
Bra002030	A07	2428725	2430938	2214	4.24622	19.6661	-2.2115	0.00021768	0.00041378	DOWN	sp|Q9SII7|PP159_ARATH Pentatricopeptide repeat-containing protein At2g17210 OS=Arabidopsis thaliana GN=PCMP-E77 PE=3 SV=2//0
Bra002031	A07	2425759	2427587	1233	128.998	521.183	-2.0144	2.8906e-61	2.5343e-60	DOWN	sp|P43293|NAK_ARATH Probable serine/threonine-protein kinase NAK OS=Arabidopsis thaliana GN=NAK PE=1 SV=2//1.89223e-142
Bra002034	A07	2387770	2388846	1077	1514.06	6460.96	-2.0933	5.8334e-89	7.1198e-88	DOWN	sp|Q9SII5|EXOL5_ARATH Protein EXORDIUM-like 5 OS=Arabidopsis thaliana GN=EXL5 PE=2 SV=1//0
Bra002036	A07	2372762	2375707	1383	30.2771	70.3454	-1.2162	1.3769e-05	2.8583e-05	DOWN	sp|Q5I0I8|NOC4L_RAT Nucleolar complex protein 4 homolog OS=Rattus norvegicus GN=Noc4l PE=2 SV=1//8.08093e-37
Bra002041	A07	2339780	2346084	1512	0	6.36911	#NAME?	0.0013768	0.0024362	DOWN	sp|Q9CAY3|GPAT5_ARATH Glycerol-3-phosphate acyltransferase 5 OS=Arabidopsis thaliana GN=GPAT5 PE=1 SV=1//0
Bra002043	A07	2328667	2331287	1479	64.6916	217.089	-1.7466	3.0063e-15	9.887e-15	DOWN	sp|Q9CAX8|RGAP4_ARATH Rho GTPase-activating protein 4 OS=Arabidopsis thaliana GN=ROPGAP4 PE=2 SV=1//4.76232e-177
Bra002047	A07	2308940	2310052	1113	164.121	371.856	-1.18	2.9432e-18	1.0725e-17	DOWN	sp|Q8L7R2|KHSE_ARATH Homoserine kinase OS=Arabidopsis thaliana GN=HSK PE=1 SV=1//0
Bra002048	A07	2306616	2307829	642	13.5545	34.8689	-1.3632	0.010343	0.016751	DOWN	sp|Q7DNC3|MPCP1_ARATH Mitochondrial phosphate carrier protein 1, mitochondrial OS=Arabidopsis thaliana GN=MPT1 PE=2 SV=1//1.85812e-131
Bra002053	A07	2283029	2284938	1656	964.503	169.011	2.5127	1.6486e-135	3.2325e-134	UP	sp|P43256|HMDH2_ARATH 3-hydroxy-3-methylglutaryl-coenzyme A reductase 2 OS=Arabidopsis thaliana GN=HMG2 PE=2 SV=1//0
Bra002068	A07	2126091	2128237	1182	0.730343	14.1891	-4.2801	6.2608e-06	1.3306e-05	DOWN	sp|P38355|YB8B_YEAST Uncharacterized transporter YBR287W OS=Saccharomyces cerevisiae (strain ATCC 204508 / S288c) GN=YBR287W PE=1 SV=1//5.93989e-14
Bra002069	A07	2115770	2117665	1896	18.0884	54.655	-1.5953	1.0984e-06	2.4402e-06	DOWN	sp|Q84VG6|PP160_ARATH Pentatricopeptide repeat-containing protein At2g17525, mitochondrial OS=Arabidopsis thaliana GN=At2g17525 PE=2 SV=2//0
Bra002076	A07	2060075	2060284	210	5.99982	69.9393	-3.5431	7.7481e-21	3.0642e-20	DOWN	sp|Q8GYN5|RIN4_ARATH RPM1-interacting protein 4 OS=Arabidopsis thaliana GN=RIN4 PE=1 SV=1//3.20327e-07
Bra002078	A07	2019578	2022739	1704	15.4529	82.7655	-2.4212	3.2343e-16	1.0987e-15	DOWN	sp|Q2MHE4|HT1_ARATH Serine/threonine-protein kinase HT1 OS=Arabidopsis thaliana GN=HT1 PE=1 SV=1//5.274e-75
Bra002079	A07	2009869	2010252	384	352.779	170.981	1.0449	4.3437e-16	1.4683e-15	UP	sp|Q9STN5|Y4833_ARATH Uncharacterized protein At4g08330, chloroplastic OS=Arabidopsis thaliana GN=At4g08330 PE=1 SV=1//1.28271e-08
Bra002080	A07	2008366	2009095	471	1215.77	570.6	1.0913	2.0002e-42	1.2908e-41	UP	-//-
Bra002084	A07	1985534	1986698	720	5432.04	902.89	2.5889	0	0	UP	sp|Q8GT74|NIP2_ARATH NEP1-interacting protein 2 OS=Arabidopsis thaliana GN=NIP2 PE=1 SV=1//3.64413e-121
Bra002086	A07	1969912	1972487	1512	3155.07	1039.22	1.6022	1.2626e-126	2.256e-125	UP	sp|Q9LX20|ASPL1_ARATH Aspartic proteinase-like protein 1 OS=Arabidopsis thaliana GN=At5g10080 PE=1 SV=1//1.27441e-87
Bra002096	A07	1869793	1873095	1350	1.46069	10.306	-2.8188	0.0028041	0.0048157	DOWN	-//-
Bra002100	A07	1835204	1838422	1452	41.0537	131.152	-1.6757	4.1937e-15	1.3725e-14	DOWN	sp|Q7XJS0|ASHR1_ARATH Histone-lysine N-methyltransferase ASHR1 OS=Arabidopsis thaliana GN=ASHR1 PE=2 SV=2//0
Bra002111	A10	11457701	11458045	345	25.1773	11.1827	1.1709	0.0085064	0.013917	UP	-//-
Bra002112	A10	11455076	11456803	1728	7217.62	1360.48	2.4074	1.1964e-191	3.5901e-190	UP	sp|Q9FKP1|CCX1_ARATH Cation/calcium exchanger 1 OS=Arabidopsis thaliana GN=CCX1 PE=2 SV=1//0
Bra002113	A10	11449935	11450267	333	0.980262	48.8414	-5.6388	1.4743e-20	5.7855e-20	DOWN	sp|Q9FKP0|PSRP6_ARATH 50S ribosomal protein 6, chloroplastic OS=Arabidopsis thaliana GN=PSRP6 PE=3 SV=1//1.14973e-54
Bra002118	A10	11415750	11418902	3153	220.589	70.925	1.637	1.2523e-22	5.2382e-22	UP	sp|B8XCH5|QKY_ARATH Protein QUIRKY OS=Arabidopsis thaliana GN=QKY PE=2 SV=1//1.43817e-35
Bra002121	A10	11410341	11410622	282	64.6408	3.90905	4.0476	4.7909e-06	1.025e-05	UP	sp|Q9FK62|SAU24_ARATH Auxin-responsive protein SAUR24 OS=Arabidopsis thaliana GN=SAUR24 PE=2 SV=1//6.17319e-46
Bra002123	A10	11407672	11407962	291	19.917	0.686541	4.8585	5.6068e-09	1.4176e-08	UP	sp|Q9FJG0|SAU20_ARATH Auxin-responsive protein SAUR20 OS=Arabidopsis thaliana GN=SAUR20 PE=2 SV=1//1.22976e-45
Bra002124	A10	11406023	11406313	291	159.328	37.6642	2.0807	8.5241e-24	3.6793e-23	UP	sp|Q9FK62|SAU24_ARATH Auxin-responsive protein SAUR24 OS=Arabidopsis thaliana GN=SAUR24 PE=2 SV=1//2.87924e-46
Bra002132	A10	11387376	11388621	945	10.4603	0	Inf	1.9165e-05	3.9346e-05	UP	sp|Q9FK61|Y5809_ARATH B3 domain-containing protein At5g18090 OS=Arabidopsis thaliana GN=At5g18090 PE=2 SV=1//1.22582e-104
Bra002135	A10	11382199	11383527	888	647.217	134.174	2.2701	2.375e-86	2.8114e-85	UP	sp|Q84JN1|APRL7_ARATH 5&apos;-adenylylsulfate reductase-like 7 OS=Arabidopsis thaliana GN=APRL7 PE=2 SV=1//7.25973e-157
Bra002136	A10	11376393	11378035	831	3587.93	210.639	4.0903	4.0947e-200	1.3226e-198	UP	-//-
Bra002138	A10	11373707	11374023	249	227.503	88.8165	1.357	2.863e-17	1.0093e-16	UP	-//-
Bra002139	A10	11367491	11369526	1236	268.879	835.047	-1.6349	4.9482e-63	4.4348e-62	DOWN	sp|Q43314|DHE1_ARATH Glutamate dehydrogenase 1 OS=Arabidopsis thaliana GN=GDH1 PE=2 SV=1//0
Bra002140	A10	11363090	11366206	2076	1482.42	588.481	1.3329	2.2841e-66	2.1371e-65	UP	sp|P40234|CKI2_SCHPO Casein kinase I homolog 2 OS=Schizosaccharomyces pombe (strain 972 / ATCC 24843) GN=cki2 PE=1 SV=2//2.62432e-52
Bra002141	A10	11358852	11360119	1035	318.1	101.369	1.6499	5.0962e-31	2.6098e-30	UP	sp|Q9FK51|AGLUP_ARATH ADP-glucose phosphorylase OS=Arabidopsis thaliana GN=At5g18200 PE=1 SV=1//0
Bra002142	A10	11357007	11357867	795	4.57481	38.6938	-3.0803	7.1864e-11	1.9868e-10	DOWN	sp|Q08632|SDR1_PICAB Short-chain type dehydrogenase/reductase OS=Picea abies PE=2 SV=1//2.92909e-87
Bra002147	A10	11337134	11338675	1155	135.513	61.0829	1.1496	4.2843e-09	1.0899e-08	UP	-//-
Bra002148	A10	11327542	11329050	1011	178.351	35.1422	2.3434	1.0447e-31	5.4248e-31	UP	sp|Q9FLJ2|NC100_ARATH NAC domain-containing protein 100 OS=Arabidopsis thaliana GN=NAC100 PE=2 SV=1//1.62413e-92
Bra002150	A10	11301569	11304579	1419	116.798	265.915	-1.1869	7.5611e-16	2.5353e-15	DOWN	sp|Q9SPM5|APY2_ARATH Apyrase 2 OS=Arabidopsis thaliana GN=APY2 PE=1 SV=1//0
Bra002152	A10	11288976	11289753	498	1229.64	125.859	3.2884	2.5461e-229	9.9552e-228	UP	-//-
Bra002153	A10	11279455	11287038	4101	10.0924	23.8108	-1.2383	0.011048	0.017829	DOWN	sp|Q9FI14|TAO1_ARATH Disease resistance protein TAO1 OS=Arabidopsis thaliana GN=TAO1 PE=3 SV=1//1.07412e-09
Bra002158	A10	11256869	11259231	1383	101.826	224.509	-1.1407	2.1691e-13	6.6617e-13	DOWN	-//-
Bra002162	A10	11237123	11239556	1650	1825.47	317.636	2.5228	2.8724e-205	9.5929e-204	UP	-//-
Bra002163	A10	11232779	11234757	1461	1444.04	335.935	2.1039	4.2849e-137	8.5265e-136	UP	sp|Q8LEB6|Y5185_ARATH Probable receptor-like protein kinase At5g18500 OS=Arabidopsis thaliana GN=At5g18500 PE=2 SV=1//0
Bra002167	A10	11193687	11195740	1311	181.065	546.45	-1.5936	3.3383e-44	2.2378e-43	DOWN	sp|Q6NPN3|C3H58_ARATH Zinc finger CCCH domain-containing protein 58 OS=Arabidopsis thaliana GN=At5g18550 PE=2 SV=1//4.79406e-177
Bra002169	A10	11177864	11180700	1443	1.7106	14.9863	-3.1311	0.0001191	0.00023084	DOWN	sp|Q9FEE2|TON2_ARATH Probable serine/threonine-protein phosphatase 2A regulatory subunit B&apos;&apos; subunit TON2 OS=Arabidopsis thaliana GN=TON2 PE=1 SV=1//0
Bra002174	A10	11148814	11151371	1071	1614.17	552.537	1.5466	4.7263e-87	5.6328e-86	UP	sp|P19515|LIP_RHIMI Lipase OS=Rhizomucor miehei PE=1 SV=2//2.10315e-25
Bra002175	A10	11145661	11147927	1080	1021.27	268.2	1.929	7.6881e-68	7.3516e-67	UP	sp|P19515|LIP_RHIMI Lipase OS=Rhizomucor miehei PE=1 SV=2//5.50214e-29
Bra002176	A10	11141494	11143484	804	2894.03	1380.61	1.0678	3.7198e-60	3.2149e-59	UP	sp|Q96PM5|ZN363_HUMAN RING finger and CHY zinc finger domain-containing protein 1 OS=Homo sapiens GN=RCHY1 PE=1 SV=1//2.1466e-72
Bra002177	A10	11139954	11141186	1233	222.507	538.428	-1.2749	2.4043e-30	1.215e-29	DOWN	sp|Q1H537|DCVR_ARATH Divinyl chlorophyllide a 8-vinyl-reductase, chloroplastic OS=Arabidopsis thaliana GN=DVR PE=1 SV=1//0
Bra002178	A10	11134259	11136129	1614	726.771	106.374	2.7724	1.6582e-126	2.9581e-125	UP	sp|Q8VYW2|BAM9_ARATH Inactive beta-amylase 9 OS=Arabidopsis thaliana GN=BAM9 PE=2 SV=1//0
Bra002180	A10	11122153	11122560	408	160.334	35.9124	2.1585	4.475e-18	1.622e-17	UP	sp|Q6NN00|AGP25_ARATH Classical arabinogalactan protein 25 OS=Arabidopsis thaliana GN=AGP25 PE=3 SV=1//7.36194e-07
Bra002184	A10	11102367	11103155	789	8.58711	32.4057	-1.916	1.0071e-05	2.1087e-05	DOWN	-//-
Bra002187	A10	11082443	11082808	366	8.68886	0	Inf	4.6464e-05	9.2895e-05	UP	-//-
Bra002189	A10	11056975	11060035	1458	5.22831	656.796	-6.973	7.5636e-252	3.4355e-250	DOWN	sp|Q8LBI9|EDL16_ARATH Sugar transporter ERD6-like 16 OS=Arabidopsis thaliana GN=At5g18840 PE=2 SV=2//0
Bra002191	A10	11044029	11050295	2592	154.345	19.829	2.9605	2.4447e-36	1.4091e-35	UP	sp|B5Y231|RIHC_KLEP3 Non-specific ribonucleoside hydrolase RihC OS=Klebsiella pneumoniae (strain 342) GN=rihC PE=3 SV=1//1.15028e-09
Bra002198	A10	11014547	11015304	513	156.206	54.1157	1.5293	9.249e-14	2.884e-13	UP	-//-
Bra002199	A10	11011340	11014188	2478	9514.39	1878.86	2.3403	0	0	UP	-//-
Bra002200	A10	11004165	11006512	1203	2045.92	471.834	2.1164	1.5667e-166	3.9291e-165	UP	sp|Q8L765|BPM1_ARATH BTB/POZ and MATH domain-containing protein 1 OS=Arabidopsis thaliana GN=BPM1 PE=1 SV=1//0
Bra002202	A10	10997691	10999412	1722	30.579	70.0458	-1.1958	1.2351e-05	2.5718e-05	DOWN	sp|P0C8Q8|PP394_ARATH Pentatricopeptide repeat-containing protein At5g19020, mitochondrial OS=Arabidopsis thaliana GN=PCMP-E42 PE=2 SV=1//1.4041e-49
Bra002203	A10	10995292	10995930	639	185.103	60.726	1.6079	2.9932e-19	1.1258e-18	UP	sp|P0C8Q9|Y5902_ARATH Uncharacterized protein At5g19025 OS=Arabidopsis thaliana GN=At5g19025 PE=2 SV=3//1.43378e-61
Bra002204	A10	10990103	10991107	1005	0.383922	4.80763	-3.6464	0.027783	0.042744	DOWN	sp|Q94ID2|IPT5_ARATH Adenylate isopentenyltransferase 5, chloroplastic OS=Arabidopsis thaliana GN=IPT5 PE=1 SV=2//0
Bra002209	A10	10947666	10950613	1992	628.266	3092.54	-2.2993	6.0864e-181	1.6941e-179	DOWN	sp|Q94BT9|ATOX1_ARATH Copper transport protein ATX1 OS=Arabidopsis thaliana GN=ATX1 PE=1 SV=1//1.15808e-09
Bra002218	A10	10888254	10889825	1410	14.8547	163.217	-3.4578	1.0882e-43	7.2168e-43	DOWN	sp|Q5BPJ0|TBL11_ARATH Protein trichome birefringence-like 11 OS=Arabidopsis thaliana GN=TBL11 PE=2 SV=1//0
Bra002221	A10	10874680	10877310	1551	17.3992	701.562	-5.3335	8.0189e-133	1.5301e-131	DOWN	sp|P55229|GLGL1_ARATH Glucose-1-phosphate adenylyltransferase large subunit 1, chloroplastic OS=Arabidopsis thaliana GN=ADG2 PE=1 SV=3//0
Bra002222	A10	10863798	10864637	840	15.7652	0	Inf	1.7707e-07	4.1166e-07	UP	sp|Q6NMR8|FAF3_ARATH Protein FANTASTIC FOUR 3 OS=Arabidopsis thaliana GN=FAF3 PE=2 SV=1//1.80084e-104
Bra002224	A10	10853064	10854071	1008	231.932	1288.99	-2.4745	2.7603e-124	4.8186e-123	DOWN	sp|Q9C942|CSE_ARATH Caffeoylshikimate esterase OS=Arabidopsis thaliana GN=CSE PE=1 SV=1//2.95522e-40
Bra002229	A10	10834877	10835650	774	75.5642	1173.6	-3.9571	4.5271e-266	2.2223e-264	DOWN	-//-
Bra002231	A10	10827103	10829226	1554	4.28739	92.0368	-4.424	8.1059e-24	3.5006e-23	DOWN	sp|Q3E9C0|CDPKY_ARATH Calcium-dependent protein kinase 34 OS=Arabidopsis thaliana GN=CPK34 PE=2 SV=1//0
Bra002235	A10	10805965	10810529	3345	1.47852	7.40053	-2.3235	0.019631	0.030786	DOWN	sp|Q9FN03|UVR8_ARATH Ultraviolet-B receptor UVR8 OS=Arabidopsis thaliana GN=UVR8 PE=1 SV=1//1.30885e-14
Bra002238	A10	10790212	10793576	1245	42.918	490.193	-3.5137	6.3304e-119	1.0534e-117	DOWN	sp|Q8VXZ0|NUD20_ARATH Nudix hydrolase 20, chloroplastic OS=Arabidopsis thaliana GN=NUDT20 PE=2 SV=1//9.97413e-169
Bra002241	A10	10778946	10780117	672	793.582	1975.14	-1.3155	1.8875e-45	1.2964e-44	DOWN	sp|Q9SCX3|EF1B2_ARATH Elongation factor 1-beta 2 OS=Arabidopsis thaliana GN=At5g19510 PE=1 SV=1//6.5883e-105
Bra002245	A10	10756019	10759366	1218	7291.31	2260.83	1.6893	2.2087e-178	6.0573e-177	UP	sp|P46645|AAT2_ARATH Aspartate aminotransferase, cytoplasmic isozyme 1 OS=Arabidopsis thaliana GN=ASP2 PE=1 SV=2//0
Bra002247	A10	10746822	10748911	1695	293.655	3512.68	-3.5804	2.0044e-162	4.852e-161	DOWN	sp|I1S2N3|GAOA_GIBZE Galactose oxidase OS=Gibberella zeae (strain PH-1 / ATCC MYA-4620 / FGSC 9075 / NRRL 31084) GN=GAOA PE=3 SV=1//2.14435e-12
Bra002248	A10	10743707	10744162	456	31.6736	207.305	-2.7104	4.5919e-42	2.9452e-41	DOWN	-//-
Bra002253	A10	10714842	10717220	1761	40.225	122.644	-1.6083	3.2875e-13	1.0036e-12	DOWN	sp|Q9FFN2|GLYT3_ARATH Probable glycosyltransferase At5g03795 OS=Arabidopsis thaliana GN=At5g03795 PE=3 SV=2//1.15227e-102
Bra002255	A10	10706075	10711746	2346	568.361	1352.89	-1.2512	5.7981e-55	4.6933e-54	DOWN	sp|Q93ZY3|STT3A_ARATH Dolichyl-diphosphooligosaccharide--protein glycosyltransferase subunit STT3A OS=Arabidopsis thaliana GN=STT3A PE=2 SV=1//0
Bra002257	A10	10694075	10696798	1149	289.787	11.3392	4.6756	2.3322e-101	3.2856e-100	UP	sp|Q8VYZ3|PME53_ARATH Probable pectinesterase 53 OS=Arabidopsis thaliana GN=PME53 PE=2 SV=1//0
Bra002258	A10	10688679	10690218	837	68.6594	230.314	-1.7461	5.1321e-10	1.364e-09	DOWN	sp|Q2KIY1|PXMP2_BOVIN Peroxisomal membrane protein 2 OS=Bos taurus GN=PXMP2 PE=2 SV=3//1.93998e-27
Bra002272	A10	10625471	10626826	1356	1123.14	374.854	1.5831	5.086e-47	3.5915e-46	UP	-//-
Bra002276	A10	10616060	10617014	678	38.8144	379.19	-3.2883	3.5697e-89	4.3792e-88	DOWN	sp|Q941D3|PAP8_ARATH Probable plastid-lipid-associated protein 8, chloroplastic OS=Arabidopsis thaliana GN=PAP8 PE=2 SV=1//4.68374e-122
Bra002280	A10	10590117	10591152	855	269.877	1140.15	-2.0789	5.4118e-114	8.5702e-113	DOWN	-//-
Bra002282	A10	10574057	10581964	1911	37.4216	344.464	-3.2024	6.0134e-26	2.7497e-25	DOWN	sp|Q9FI46|CRL_ARATH Chromophore lyase CRL, chloroplastic OS=Arabidopsis thaliana GN=CRL PE=1 SV=1//5.40485e-08
Bra002283	A10	10568704	10570720	534	6.47633	18.2342	-1.4934	0.011639	0.018748	DOWN	sp|Q07488|BCB1_ARATH Blue copper protein OS=Arabidopsis thaliana GN=BCB PE=1 SV=2//1.31004e-58
Bra002286	A10	10553535	10556674	2553	30.7914	428.201	-3.7977	9.8098e-115	1.5646e-113	DOWN	sp|Q8RX87|RFS6_ARATH Probable galactinol--sucrose galactosyltransferase 6 OS=Arabidopsis thaliana GN=RFS6 PE=2 SV=2//0
Bra002288	A10	10546538	10548756	1002	111.541	900.217	-3.0127	1.5102e-160	3.5908e-159	DOWN	sp|Q93ZH9|HHP1_ARATH Heptahelical transmembrane protein 1 OS=Arabidopsis thaliana GN=HHP1 PE=1 SV=1//0
Bra002289	A10	10529929	10535080	3129	13095.7	4513.95	1.5366	1.3287e-165	3.2928e-164	UP	sp|Q94BT0|SPSA1_ARATH Sucrose-phosphate synthase 1 OS=Arabidopsis thaliana GN=SPS1 PE=1 SV=1//0
Bra002290	A10	10527389	10528655	684	721.333	1652.29	-1.1957	7.9159e-41	4.9593e-40	DOWN	sp|Q93VG5|RS81_ARATH 40S ribosomal protein S8-1 OS=Arabidopsis thaliana GN=RPS8A PE=2 SV=1//2.0501e-109
Bra002305	A10	10459324	10462502	3096	28.7719	137.543	-2.2571	6.4761e-23	2.728e-22	DOWN	sp|C0LGT6|EFR_ARATH LRR receptor-like serine/threonine-protein kinase EFR OS=Arabidopsis thaliana GN=EFR PE=1 SV=1//0
Bra002307	A10	10454287	10456420	849	23.3167	445.299	-4.2553	3.1317e-131	5.8783e-130	DOWN	sp|Q5XEM9|ALFL5_ARATH PHD finger protein ALFIN-LIKE 5 OS=Arabidopsis thaliana GN=AL5 PE=2 SV=1//1.53119e-120
Bra002314	A10	10429043	10430596	1554	103.464	350.081	-1.7586	4.0713e-37	2.3836e-36	DOWN	sp|Q9Y7M6|RRP1_SCHPO Ribosomal RNA-processing protein 1 homolog OS=Schizosaccharomyces pombe (strain 972 / ATCC 24843) GN=SPBC9B6.07 PE=3 SV=1//4.11084e-22
Bra002320	A10	10387552	10389925	1638	76.8182	199.496	-1.3768	6.0232e-16	2.0269e-15	DOWN	sp|F4K5L5|TBL16_ARATH Protein trichome birefringence-like 16 OS=Arabidopsis thaliana GN=TBL16 PE=2 SV=1//0
Bra002321	A10	10384125	10386457	1947	117.362	31.3488	1.9045	1.8444e-16	6.3254e-16	UP	sp|Q3E991|PRK6_ARATH Probable pollen receptor-like kinase 6 OS=Arabidopsis thaliana GN=PRK6 PE=2 SV=4//0
Bra002322	A10	10381812	10382650	747	23541.7	4236.39	2.4743	0	0	UP	-//-
Bra002326	A10	10365594	10366850	753	491.349	1395.84	-1.5063	6.4699e-77	6.9434e-76	DOWN	sp|O65282|CH10C_ARATH 20 kDa chaperonin, chloroplastic OS=Arabidopsis thaliana GN=CPN21 PE=1 SV=2//2.84673e-143
Bra002328	A10	10354310	10354921	612	0.383922	797.815	-11.021	1.304e-285	7.0311e-284	DOWN	sp|P17407|21KD_DAUCA 21 kDa protein OS=Daucus carota PE=2 SV=1//7.31626e-33
Bra002329	A10	10342692	10343255	564	0	55.8234	#NAME?	6.7795e-28	3.2308e-27	DOWN	-//-
Bra002332	A10	10326699	10330086	2361	62352.3	13231.5	2.2365	1.561e-215	5.5931e-214	UP	sp|P49040|SUSY1_ARATH Sucrose synthase 1 OS=Arabidopsis thaliana GN=SUS1 PE=1 SV=3//0
Bra002333	A10	10313350	10319062	2508	987.898	461.458	1.0982	1.7594e-36	1.0172e-35	UP	sp|Q7XZU1|SAC4_ARATH Phosphoinositide phosphatase SAC4 OS=Arabidopsis thaliana GN=SAC4 PE=2 SV=1//0
Bra002336	A10	10297097	10297618	522	44.6606	91.3906	-1.033	9.3789e-06	1.9693e-05	DOWN	sp|Q9P7E1|YOF7_SCHPO Uncharacterized RING finger protein P4H10.07 OS=Schizosaccharomyces pombe (strain 972 / ATCC 24843) GN=SPBP4H10.07 PE=1 SV=1//4.81256e-12
Bra002337	A10	10292213	10294982	1584	506.53	1061.5	-1.0674	6.3999e-37	3.7364e-36	DOWN	sp|Q940P8|TCPB_ARATH T-complex protein 1 subunit beta OS=Arabidopsis thaliana GN=CCT2 PE=1 SV=1//0
Bra002338	A10	10290663	10291706	606	8655.4	1385.53	2.6432	0	0	UP	sp|Q9C5K8|TIF3B_ARATH Protein TIFY 3B OS=Arabidopsis thaliana GN=TIFY3B PE=1 SV=1//4.43439e-48
Bra002348	A10	10217322	10218242	786	119.21	29.5943	2.0101	4.8035e-08	1.1539e-07	UP	sp|Q9M670|RTM2_ARATH Protein RESTRICTED TEV MOVEMENT 2 OS=Arabidopsis thaliana GN=RTM2 PE=2 SV=1//3.21586e-15
Bra002349	A10	10205965	10217068	5106	14.5903	74.7456	-2.357	7.4748e-14	2.3382e-13	DOWN	sp|Q0WNZ5|METE3_ARATH 5-methyltetrahydropteroyltriglutamate--homocysteine methyltransferase 3, chloroplastic OS=Arabidopsis thaliana GN=MS3 PE=1 SV=1//0
Bra002351	A10	10199801	10200844	1044	0.383922	5.33538	-3.7967	0.019093	0.029996	DOWN	sp|Q6P121|HYCCI_DANRE Hyccin OS=Danio rerio GN=fam126a PE=2 SV=1//2.92669e-08
Bra002352	A10	10196505	10199595	1137	14.5673	131.96	-3.1793	1.9414e-33	1.0471e-32	DOWN	sp|Q89AR4|AKH_BUCBP Bifunctional aspartokinase/homoserine dehydrogenase OS=Buchnera aphidicola subsp. Baizongia pistaciae (strain Bp) GN=thrA PE=3 SV=1//3.61997e-45
Bra002353	A10	10194094	10195180	792	0.673175	19.3111	-4.8423	1.3609e-06	3.0094e-06	DOWN	-//-
Bra002354	A10	10190369	10192591	657	9869.66	4880.12	1.0161	7.5345e-74	7.8101e-73	UP	sp|Q9XIC7|SERK2_ARATH Somatic embryogenesis receptor kinase 2 OS=Arabidopsis thaliana GN=SERK2 PE=1 SV=1//7.29348e-70
Bra002355	A10	10183456	10185816	1722	30197.1	45.8268	9.364	0	0	UP	sp|Q40588|ASO_TOBAC L-ascorbate oxidase OS=Nicotiana tabacum GN=AAO PE=2 SV=1//0
Bra002356	A10	10171027	10173742	1377	39.8623	0	Inf	4.4041e-21	1.7567e-20	UP	sp|P14133|ASO_CUCSA L-ascorbate oxidase OS=Cucumis sativus PE=1 SV=1//0
Bra002357	A10	10165666	10169440	1734	3938.39	116.665	5.0772	0	0	UP	sp|P14133|ASO_CUCSA L-ascorbate oxidase OS=Cucumis sativus PE=1 SV=1//0
Bra002369	A10	10081410	10084459	1326	4646.44	1354.32	1.7786	8.9909e-174	2.3741e-172	UP	sp|Q84VQ3|CIPKQ_ARATH CBL-interacting serine/threonine-protein kinase 26 OS=Arabidopsis thaliana GN=CIPK26 PE=1 SV=2//0
Bra002370	A10	10079753	10080855	654	48.6301	178.495	-1.876	7.0126e-23	2.9518e-22	DOWN	sp|Q84VQ4|NDHU_ARATH NAD(P)H-quinone oxidoreductase subunit U, chloroplastic OS=Arabidopsis thaliana GN=ndhU PE=1 SV=1//5.99546e-105
Bra002371	A10	10061398	10064457	1578	1593.04	374.583	2.0884	1.0763e-141	2.2265e-140	UP	sp|Q9FUJ1|CKX7_ARATH Cytokinin dehydrogenase 7 OS=Arabidopsis thaliana GN=CKX7 PE=1 SV=1//0
Bra002373	A10	10048005	10049069	738	184.315	1098.05	-2.5747	1.3779e-151	3.079e-150	DOWN	sp|Q9C595|YLMG2_ARATH YlmG homolog protein 2, chloroplastic OS=Arabidopsis thaliana GN=YLMG2 PE=2 SV=1//4.23617e-144
Bra002374	A10	10041627	10047461	2658	297.294	601.676	-1.0171	7.3682e-24	3.1878e-23	DOWN	sp|B9DFX7|HMA8_ARATH Copper-transporting ATPase PAA2, chloroplastic OS=Arabidopsis thaliana GN=PAA2 PE=2 SV=1//0
Bra002377	A10	10025189	10025875	687	37.3325	0.81986	5.5089	1.0257e-13	3.1927e-13	UP	sp|Q9C591|ERF16_ARATH Ethylene-responsive transcription factor ERF016 OS=Arabidopsis thaliana GN=ERF016 PE=2 SV=1//2.31521e-74
Bra002383	A10	9988225	9989950	1188	563.485	1553.08	-1.4627	1.1514e-46	8.0748e-46	DOWN	sp|Q8VWF6|SSL3_ARATH Protein STRICTOSIDINE SYNTHASE-LIKE 3 OS=Arabidopsis thaliana GN=SSL3 PE=2 SV=1//0
Bra002385	A10	9977351	9979132	1269	3568.72	1003.31	1.8306	2.3124e-79	2.5454e-78	UP	sp|Q94AW8|DNAJ3_ARATH Chaperone protein dnaJ 3 OS=Arabidopsis thaliana GN=ATJ3 PE=1 SV=2//0
Bra002386	A10	9972683	9974497	1269	4305.63	1410.26	1.6103	6.5865e-144	1.3866e-142	UP	sp|Q94AW8|DNAJ3_ARATH Chaperone protein dnaJ 3 OS=Arabidopsis thaliana GN=ATJ3 PE=1 SV=2//0
Bra002396	A10	9910232	9911156	624	44.2444	13.0576	1.7606	2.0877e-06	4.5648e-06	UP	sp|Q9SJ52|YLS9_ARATH Protein YLS9 OS=Arabidopsis thaliana GN=YLS9 PE=2 SV=1//5.9496e-15
Bra002400	A10	9899874	9900719	846	89.9909	380.92	-2.0816	1.2186e-35	6.9212e-35	DOWN	sp|Q9FMS6|CAF1K_ARATH Probable CCR4-associated factor 1 homolog 11 OS=Arabidopsis thaliana GN=CAF1-11 PE=2 SV=1//3.29941e-164
Bra002402	A10	9886965	9887243	279	1461.28	81.6642	4.1614	3.0642e-42	1.9707e-41	UP	-//-
Bra002404	A10	9878953	9880586	1455	9.79971	92.3992	-3.2371	3.0568e-25	1.3724e-24	DOWN	sp|Q66GQ2|Y5162_ARATH Uncharacterized protein At5g41620 OS=Arabidopsis thaliana GN=At5g41620 PE=2 SV=2//5.2905e-06
Bra002409	A10	9854097	9854657	561	316.756	79.7518	1.9898	3.3243e-41	2.0952e-40	UP	-//-
Bra002410	A10	9838951	9842374	861	546.714	12.4989	5.4509	1.2698e-158	2.9809e-157	UP	sp|Q9LXN3|FACR4_ARATH Probable fatty acyl-CoA reductase 4 OS=Arabidopsis thaliana GN=FAR4 PE=2 SV=1//3.60487e-135
Bra002411	A10	9834214	9835350	639	737.978	2265.81	-1.6184	1.6145e-111	2.5045e-110	DOWN	sp|P59231|R10A3_ARATH 60S ribosomal protein L10a-3 OS=Arabidopsis thaliana GN=RPL10AC PE=1 SV=1//7.3547e-131
Bra002413	A10	9809685	9811672	1023	149.766	16.4153	3.1896	9.0342e-38	5.3463e-37	UP	-//-
Bra002416	A10	9785042	9788663	1482	2189.5	193.404	3.5009	0	0	UP	sp|Q39152|FACR1_ARATH Fatty acyl-CoA reductase 1 OS=Arabidopsis thaliana GN=FAR1 PE=2 SV=1//0
Bra002421	A10	9758836	9759966	867	7.97452	0.396278	4.3308	0.0014493	0.0025591	UP	sp|Q8GWF1|WRK38_ARATH Probable WRKY transcription factor 38 OS=Arabidopsis thaliana GN=WRKY38 PE=1 SV=1//3.58793e-115
Bra002422	A10	9736800	9737224	336	2158.55	497.171	2.1182	1.7592e-168	4.4928e-167	UP	sp|Q9FK81|Y5258_ARATH Uncharacterized protein At5g22580 OS=Arabidopsis thaliana GN=At5g22580 PE=1 SV=1//3.56345e-60
Bra002423	A10	9728283	9729581	1299	1218.4	359.485	1.761	4.7329e-94	6.1349e-93	UP	sp|Q9FNJ8|AROD5_ARATH Arogenate dehydratase 5, chloroplastic OS=Arabidopsis thaliana GN=ADT5 PE=1 SV=1//0
Bra002424	A10	9720823	9724635	2577	136.829	909.512	-2.7327	2.6817e-143	5.6206e-142	DOWN	sp|Q8LPR8|TI100_ARATH Protein TIC 100 OS=Arabidopsis thaliana GN=TIC100 PE=1 SV=1//0
Bra002425	A10	9718715	9720333	786	229.022	503.371	-1.1361	1.3317e-24	5.885e-24	DOWN	sp|Q56WH4|HDT2_ARATH Histone deacetylase HDT2 OS=Arabidopsis thaliana GN=HDT2 PE=1 SV=2//3.45329e-32
Bra002426	A10	9711255	9718404	2910	358.643	890.823	-1.3126	4.446e-46	3.0881e-45	DOWN	sp|Q9FNI7|CSLA2_ARATH Glucomannan 4-beta-mannosyltransferase 2 OS=Arabidopsis thaliana GN=CSLA2 PE=2 SV=1//0
Bra002434	A10	9668960	9671184	1476	908.338	241.272	1.9126	8.9908e-87	1.0696e-85	UP	sp|Q9S9K4|ASPL2_ARATH Aspartic proteinase-like protein 2 OS=Arabidopsis thaliana GN=At1g65240 PE=1 SV=2//1.15801e-86
Bra002450	A10	9586339	9587515	795	5.39982	28.3786	-2.3938	2.1125e-06	4.6173e-06	DOWN	sp|Q9SZN7|HIP26_ARATH Heavy metal-associated isoprenylated plant protein 26 OS=Arabidopsis thaliana GN=HIPP26 PE=1 SV=1//3.35163e-07
Bra002454	A10	9550160	9553552	2178	22.1007	63.4887	-1.5224	1.7869e-07	4.153e-07	DOWN	sp|Q9FJH9|LPAH1_ARATH P-loop NTPase domain-containing protein LPA1 homolog 1 OS=Arabidopsis thaliana GN=At5g60760 PE=2 SV=1//0
Bra002458	A10	9500544	9504627	2553	153.59	330.149	-1.104	4.8517e-17	1.6983e-16	DOWN	sp|Q9SE43|REV_ARATH Homeobox-leucine zipper protein REVOLUTA OS=Arabidopsis thaliana GN=REV PE=1 SV=2//0
Bra002460	A10	9460425	9460925	501	48.0873	172.015	-1.8388	1.5089e-21	6.1166e-21	DOWN	sp|Q9FF52|RL123_ARATH 60S ribosomal protein L12-3 OS=Arabidopsis thaliana GN=RPL12C PE=2 SV=1//1.29218e-111
Bra002462	A10	9450456	9451814	783	83.096	21.7452	1.9341	8.5984e-13	2.5775e-12	UP	sp|Q9FF53|PIP24_ARATH Probable aquaporin PIP2-4 OS=Arabidopsis thaliana GN=PIP2-4 PE=1 SV=1//4.58982e-153
Bra002468	A10	9412858	9416618	2085	15155.5	7123.78	1.0891	1.4448e-88	1.757e-87	UP	sp|F4K0E8|ISPG_ARATH 4-hydroxy-3-methylbut-2-en-1-yl diphosphate synthase (ferredoxin), chloroplastic OS=Arabidopsis thaliana GN=ISPG PE=1 SV=1//0
Bra002470	A10	9407066	9409208	1443	5442.77	574.272	3.2445	0	0	UP	-//-
Bra002478	A10	9375264	9375593	330	0.346421	16.0195	-5.5312	1.8948e-07	4.3956e-07	DOWN	sp|P38389|SC61B_ARATH Protein transport protein Sec61 subunit beta OS=Arabidopsis thaliana GN=At2g45070 PE=1 SV=1//1.61699e-14
Bra002479	A10	9366287	9369714	2277	158.454	1286.95	-3.0218	1.1822e-207	4.0367e-206	DOWN	sp|Q9ZTX9|ARFD_ARATH Auxin response factor 4 OS=Arabidopsis thaliana GN=ARF4 PE=1 SV=1//0
Bra002488	A10	9323989	9324671	501	0.692842	9.11944	-3.7183	0.0025572	0.0044058	DOWN	sp|O32472|PHAJ_AERCA (R)-specific enoyl-CoA hydratase OS=Aeromonas caviae GN=phaJ PE=1 SV=1//5.2994e-22
Bra002494	A10	9303024	9305078	1404	0.383922	5.25667	-3.7753	0.016083	0.025482	DOWN	sp|Q9LSR8|LRK19_ARATH L-type lectin-domain containing receptor kinase I.9 OS=Arabidopsis thaliana GN=LECRK19 PE=1 SV=2//7.48103e-102
Bra002495	A10	9298715	9301354	2640	2.80703	16.3649	-2.5435	0.00022103	0.00041983	DOWN	sp|O64973|RPS5_ARATH Disease resistance protein RPS5 OS=Arabidopsis thaliana GN=RPS5 PE=1 SV=2//0
Bra002498	A10	9274027	9277939	2301	5.5569	36.5236	-2.7165	1.2316e-08	3.0565e-08	DOWN	sp|Q9LSR9|LRK18_ARATH L-type lectin-domain containing receptor kinase I.8 OS=Arabidopsis thaliana GN=LECRK18 PE=2 SV=1//0
Bra002502	A10	9253661	9256982	2334	44.7851	229.198	-2.3555	8.746e-38	5.1767e-37	DOWN	sp|P0CE10|Y4102_ARATH Putative uncharacterized protein At4g01020, chloroplastic OS=Arabidopsis thaliana GN=At4g01020 PE=3 SV=1//5.70496e-15
Bra002509	A10	9217849	9218985	657	14.6887	38.816	-1.4019	0.00026397	0.0004984	DOWN	sp|Q9LST3|Y5142_ARATH B3 domain-containing protein At5g60142 OS=Arabidopsis thaliana GN=At5g60142 PE=2 SV=3//2.05333e-19
Bra002511	A10	9195089	9196057	969	37.8575	1.08282	5.1277	3.0126e-11	8.4759e-11	UP	sp|Q9LVG3|PUM18_ARATH Pumilio homolog 18 OS=Arabidopsis thaliana GN=APUM18 PE=2 SV=1//8.15534e-139
Bra002512	A10	9191690	9193890	1455	145.349	707.686	-2.2836	3.5213e-93	4.5241e-92	DOWN	sp|Q9LVG4|APRR3_ARATH Two-component response regulator-like APRR3 OS=Arabidopsis thaliana GN=APRR3 PE=1 SV=1//0
Bra002518	A10	9139465	9141881	1071	456.427	207.407	1.1379	1.8555e-22	7.7172e-22	UP	-//-
Bra002523	A10	9126293	9126813	447	339.137	125.562	1.4335	3.1403e-26	1.445e-25	UP	sp|Q9FJE8|H2A7_ARATH Probable histone H2A.7 OS=Arabidopsis thaliana GN=At5g59870 PE=1 SV=1//2.69898e-65
Bra002528	A10	9111813	9112295	483	109.309	287.396	-1.3946	7.9232e-18	2.8484e-17	DOWN	sp|Q42410|ZAT12_ARATH Zinc finger protein ZAT12 OS=Arabidopsis thaliana GN=ZAT12 PE=2 SV=1//5.38673e-90
Bra002531	A10	9097333	9099160	1281	67.6146	144.827	-1.0989	7.5466e-09	1.8937e-08	DOWN	sp|Q9LX14|UFC_ARATH Protein UPSTREAM OF FLC OS=Arabidopsis thaliana GN=UFC PE=2 SV=1//1.85401e-08
Bra002537	A10	9050979	9052865	1887	3170.6	1336.1	1.2467	1.9221e-83	2.1997e-82	UP	sp|Q9LZD3|E70A1_ARATH Exocyst complex component EXO70A1 OS=Arabidopsis thaliana GN=EXO70A1 PE=1 SV=1//2.77725e-74
Bra002541	A10	9032552	9035041	2490	4.90339	381.311	-6.281	3.7858e-149	8.2773e-148	DOWN	sp|Q9FN92|Y5597_ARATH Probable receptor-like protein kinase At5g59700 OS=Arabidopsis thaliana GN=At5g59700 PE=3 SV=1//0
Bra002560	A10	8938163	8938399	237	204.653	98.9221	1.0488	4.4715e-11	1.2483e-10	UP	-//-
Bra002561	A10	8933999	8935174	1176	896.067	398.74	1.1682	2.6474e-38	1.5855e-37	UP	-//-
Bra002563	A10	8924146	8925729	852	226.501	39.4608	2.521	5.9759e-24	2.5925e-23	UP	sp|P53078|SDT1_YEAST Suppressor of disruption of TFIIS OS=Saccharomyces cerevisiae (strain ATCC 204508 / S288c) GN=SDT1 PE=1 SV=1//2.42746e-10
Bra002564	A10	8921114	8922067	954	113.824	332.709	-1.5475	4.1184e-29	2.0184e-28	DOWN	sp|Q9LTI5|SCL11_ARATH Scarecrow-like protein 11 OS=Arabidopsis thaliana GN=SCL11 PE=2 SV=1//0
Bra002565	A10	8914572	8915783	942	3.84446	35.8129	-3.2196	2.2575e-10	6.1009e-10	DOWN	sp|P23919|KTHY_HUMAN Thymidylate kinase OS=Homo sapiens GN=DTYMK PE=1 SV=4//2.25688e-61
Bra002566	A10	8911625	8914022	1710	2378.9	900.814	1.401	1.1233e-90	1.4001e-89	UP	sp|Q8L7L8|TRP1_ARATH Telomere repeat-binding protein 1 OS=Arabidopsis thaliana GN=TRP1 PE=1 SV=2//0
Bra002567	A10	8900955	8903796	1146	0.673175	9.91335	-3.8803	0.00044232	0.0008192	DOWN	sp|Q93Y40|ORP3C_ARATH Oxysterol-binding protein-related protein 3C OS=Arabidopsis thaliana GN=ORP3C PE=2 SV=1//5.10421e-68
Bra002569	A10	8895167	8896788	909	1540.63	585.556	1.3956	1.5934e-71	1.5977e-70	UP	sp|Q8H112|PGL1A_ARATH PGR5-like protein 1A, chloroplastic OS=Arabidopsis thaliana GN=PGRL1A PE=1 SV=1//4.77302e-08
Bra002574	A10	8869003	8869824	822	124.894	44.0278	1.5042	1.2867e-12	3.8309e-12	UP	-//-
Bra002577	A10	8849123	8850600	666	0	4.94694	#NAME?	0.016184	0.025637	DOWN	sp|P34791|CP20C_ARATH Peptidyl-prolyl cis-trans isomerase CYP20-3, chloroplastic OS=Arabidopsis thaliana GN=CYP20-3 PE=1 SV=1//8.73483e-57
Bra002579	A10	8837540	8838613	480	1361.15	646.781	1.0735	8.2187e-43	5.3527e-42	UP	sp|Q42540|UBC7_ARATH Ubiquitin-conjugating enzyme E2 7 OS=Arabidopsis thaliana GN=UBC7 PE=2 SV=1//5.25771e-98
Bra002582	A10	8827819	8828310	492	63.3739	606.761	-3.2592	2.4781e-129	4.5618e-128	DOWN	sp|Q39065|COPT1_ARATH Copper transporter 1 OS=Arabidopsis thaliana GN=COPT1 PE=2 SV=2//6.64582e-73
Bra002583	A10	8804795	8807638	828	189.592	1386.51	-2.8705	1.5235e-204	5.0577e-203	DOWN	-//-
Bra002584	A10	8800095	8802121	741	55.3742	10.8351	2.3535	6.0301e-11	1.6733e-10	UP	-//-
Bra002586	A10	8792724	8795599	2115	0	14.5664	#NAME?	1.2862e-07	3.0162e-07	DOWN	sp|Q39547|CUCM1_CUCME Cucumisin OS=Cucumis melo PE=1 SV=1//0
Bra002590	A10	8774263	8775734	936	2039.66	334.259	2.6093	1.3235e-172	3.462e-171	UP	sp|P48482|PP12_ARATH Serine/threonine-protein phosphatase PP1 isozyme 2 OS=Arabidopsis thaliana GN=TOPP2 PE=1 SV=1//0
Bra002594	A10	8758197	8760040	1239	2180.31	124.014	4.136	0	0	UP	sp|Q9FIF5|P2C78_ARATH Probable protein phosphatase 2C 78 OS=Arabidopsis thaliana GN=At5g59220 PE=2 SV=1//0
Bra002598	A10	8711107	8717499	2565	38.9072	184.007	-2.2416	7.1642e-30	3.5757e-29	DOWN	-//-
Bra002604	A10	8670621	8673193	1653	10716.9	3071.63	1.8028	7.0141e-206	2.3542e-204	UP	sp|Q9LXU9|IRKI_ARATH IRK-interacting protein OS=Arabidopsis thaliana GN=IRKI PE=1 SV=1//6.3244e-09
Bra002608	A10	8641700	8643232	1533	49.9403	219.788	-2.1378	1.1894e-31	6.1674e-31	DOWN	sp|Q9SS80|U503A_ARATH UPF0503 protein At3g09070, chloroplastic OS=Arabidopsis thaliana GN=At3g09070 PE=1 SV=1//2.59706e-07
Bra002612	A10	8624228	8627332	2817	0.673175	6.71446	-3.3182	0.012091	0.019435	DOWN	-//-
Bra002616	A10	8606507	8609891	2340	2359.34	1119.41	1.0756	1.1297e-55	9.2405e-55	UP	sp|Q9FIM2|FTSH9_ARATH ATP-dependent zinc metalloprotease FTSH 9, chloroplastic OS=Arabidopsis thaliana GN=FTSH9 PE=2 SV=1//0
Bra002619	A10	8592150	8593245	918	14.5135	0.925875	3.9704	6.5374e-06	1.3879e-05	UP	sp|Q56Y11|DDPS2_ARATH Dehydrodolichyl diphosphate synthase 2 OS=Arabidopsis thaliana GN=At5g58770 PE=2 SV=2//3.42643e-159
Bra002621	A10	8580773	8582308	477	673.977	335.457	1.0066	1.586e-25	7.1804e-25	UP	sp|Q9CQ48|NUDC2_MOUSE NudC domain-containing protein 2 OS=Mus musculus GN=Nudcd2 PE=1 SV=1//1.56689e-23
Bra002627	A10	8559345	8561758	1602	272.339	67.5705	2.0109	3.7848e-36	2.1725e-35	UP	sp|Q39032|PLCD1_ARATH Phosphoinositide phospholipase C 1 OS=Arabidopsis thaliana GN=PLC1 PE=2 SV=1//0
Bra002633	A10	8535904	8538214	1269	69.7075	160.415	-1.2024	4.6631e-11	1.3003e-10	DOWN	sp|F4IXE7|IDM1_ARATH Increased DNA methylation 1 OS=Arabidopsis thaliana GN=IDM1 PE=1 SV=1//1.24616e-24
Bra002634	A10	8532995	8534585	1200	338.164	1057.5	-1.6449	2.0903e-54	1.6749e-53	DOWN	sp|Q9LUZ6|TBL44_ARATH Protein PMR5 OS=Arabidopsis thaliana GN=PMR5 PE=2 SV=1//0
Bra002640	A10	8496390	8496746	357	31.3754	11.3984	1.4608	0.031296	0.047795	UP	sp|Q9FLE8|Y5986_ARATH Uncharacterized protein At5g39865 OS=Arabidopsis thaliana GN=At5g39865 PE=2 SV=1//2.65303e-21
Bra002645	A10	8472643	8474021	972	252.701	969.621	-1.94	3.4529e-91	4.3297e-90	DOWN	sp|Q9S9N9|CCR1_ARATH Cinnamoyl-CoA reductase 1 OS=Arabidopsis thaliana GN=CCR1 PE=1 SV=1//2.63968e-78
Bra002646	A10	8470789	8472340	1437	2.26603	26.1963	-3.5311	1.0798e-08	2.6878e-08	DOWN	sp|Q9FGH4|E139_ARATH Glucan endo-1,3-beta-glucosidase 9 OS=Arabidopsis thaliana GN=At5g58480 PE=1 SV=1//0
Bra002654	A10	8435515	8436903	1389	1749.11	519.157	1.7524	2.3413e-59	2.0054e-58	UP	sp|Q9C562|CIPKA_ARATH CBL-interacting serine/threonine-protein kinase 10 OS=Arabidopsis thaliana GN=CIPK10 PE=1 SV=1//0
Bra002655	A10	8434779	8435116	264	302.424	120.425	1.3284	2.5392e-17	8.9685e-17	UP	-//-
Bra002657	A10	8429680	8430708	1029	1.34635	10.8078	-3.0049	0.0014759	0.0026041	DOWN	sp|Q9LVL4|OFP3_ARATH Transcription repressor OFP3 OS=Arabidopsis thaliana GN=OFP3 PE=1 SV=1//5.39304e-79
Bra002661	A10	8419895	8421728	1662	1737.41	574.462	1.5967	3.6114e-95	4.7513e-94	UP	sp|F4KEW8|NET4A_ARATH Protein NETWORKED 4A OS=Arabidopsis thaliana GN=NET4A PE=2 SV=1//0
Bra002665	A10	8401191	8401994	639	60.8223	619.083	-3.3475	3.043e-136	6.0122e-135	DOWN	sp|P51204|YCF54_PORPU Uncharacterized protein ycf54 OS=Porphyra purpurea GN=ycf54 PE=3 SV=1//5.02669e-15
Bra002666	A10	8400053	8400968	573	226.023	569.458	-1.3331	2.9957e-34	1.6461e-33	DOWN	sp|Q86KK2|FHIT_DICDI Bis(5&apos;-adenosyl)-triphosphatase OS=Dictyostelium discoideum GN=fhit PE=3 SV=1//1.50999e-49
Bra002668	A10	8390207	8396005	3879	3778.33	1749.72	1.1106	2.9713e-70	2.9232e-69	UP	sp|Q9LVN1|FH13_ARATH Formin-like protein 13 OS=Arabidopsis thaliana GN=FH13 PE=2 SV=3//0
Bra002669	A10	8384101	8389126	2649	8932.3	660.553	3.7573	0	0	UP	sp|P93025|PHOT2_ARATH Phototropin-2 OS=Arabidopsis thaliana GN=PHOT2 PE=1 SV=2//0
Bra002673	A10	8368278	8370404	1443	210.121	839.473	-1.9983	3.366e-47	2.383e-46	DOWN	sp|Q93Z08|E136_ARATH Glucan endo-1,3-beta-glucosidase 6 OS=Arabidopsis thaliana GN=At5g58090 PE=1 SV=2//0
Bra002674	A10	8365381	8365794	414	2037.1	738.022	1.4648	2.4513e-33	1.3183e-32	UP	sp|Q46036|BLC_CITFR Outer membrane lipoprotein Blc OS=Citrobacter freundii PE=3 SV=1//1.48597e-13
Bra002676	A10	8359284	8362878	2268	86.6051	214.074	-1.3056	1.5881e-15	5.2712e-15	DOWN	sp|Q9LVN0|GPDL7_ARATH Glycerophosphodiester phosphodiesterase GDPDL7 OS=Arabidopsis thaliana GN=GDPDL7 PE=2 SV=1//0
Bra002678	A10	8351458	8352525	1068	3602.74	1502.48	1.2617	1.0629e-20	4.1838e-20	UP	sp|Q3T1J8|RTF2_RAT Protein RTF2 homolog OS=Rattus norvegicus GN=Rtfdc1 PE=2 SV=1//1.3896e-30
Bra002680	A10	8344184	8344657	474	1.74994	40.97	-4.5492	1.5444e-15	5.128e-15	DOWN	-//-
Bra002682	A10	8335354	8337670	1743	13.6688	133.289	-3.2856	3.7923e-34	2.0783e-33	DOWN	sp|Q56X72|RTNLS_ARATH Reticulon-like protein B21 OS=Arabidopsis thaliana GN=RTNLB21 PE=2 SV=2//0
Bra002686	A10	8304141	8306726	903	2181.69	367.301	2.5704	1.3791e-232	5.5215e-231	UP	sp|Q9FDX1|SKIP1_ARATH F-box protein SKIP1 OS=Arabidopsis thaliana GN=SKIP1 PE=1 SV=1//0
Bra002688	A10	8296630	8298408	318	2.49812	15.433	-2.6271	0.00027729	0.00052258	DOWN	sp|Q501F9|P2C67_ARATH Probable protein phosphatase 2C 67 OS=Arabidopsis thaliana GN=At5g02760 PE=2 SV=1//2.64636e-08
Bra002692	A10	8276045	8288380	1893	32.8038	423.137	-3.6892	3.7647e-111	5.8185e-110	DOWN	sp|Q8H1Z0|CER3_ARATH Protein ECERIFERUM 3 OS=Arabidopsis thaliana GN=CER3 PE=1 SV=1//0
Bra002696	A10	8260775	8260996	222	12.6495	37.5994	-1.5716	6.1078e-05	0.00012111	DOWN	-//-
Bra002697	A10	8255621	8256106	486	18.3223	292.011	-3.9943	2.5739e-85	3.0117e-84	DOWN	-//-
Bra002698	A10	8250360	8252396	1227	26.9202	4.62522	2.5411	1.4286e-05	2.9622e-05	UP	-//-
Bra002699	A10	8242425	8244602	1548	304.345	87.3759	1.8004	2.2165e-33	1.1932e-32	UP	sp|Q6NLQ8|XB32_ARATH E3 ubiquitin-protein ligase XBAT32 OS=Arabidopsis thaliana GN=XBAT32 PE=1 SV=1//0
Bra002702	A10	8221476	8221930	369	6.05333	33.3269	-2.4609	9.5786e-08	2.2624e-07	DOWN	sp|Q9FHH1|Y5772_ARATH B3 domain-containing protein At5g57720 OS=Arabidopsis thaliana GN=At5g57720 PE=2 SV=1//3.96024e-17
Bra002709	A10	8154616	8155343	657	27092.8	6170.47	2.1345	0	0	UP	sp|Q9FHH8|COL5_ARATH Zinc finger protein CONSTANS-LIKE 5 OS=Arabidopsis thaliana GN=COL5 PE=2 SV=2//1.22102e-107
Bra002712	A10	8117691	8119626	1215	16.4153	535.082	-5.0266	9.5464e-57	7.9191e-56	DOWN	sp|Q94CG0|CIPKL_ARATH CBL-interacting serine/threonine-protein kinase 21 OS=Arabidopsis thaliana GN=CIPK21 PE=1 SV=1//0
Bra002715	A10	8094132	8098335	2520	5.68907	40.8599	-2.8444	2.2797e-10	6.1578e-10	DOWN	sp|B0F481|BIODA_ARATH Bifunctional dethiobiotin synthetase/7,8-diamino-pelargonic acid aminotransferase, mitochondrial OS=Arabidopsis thaliana GN=BIO3-BIO1 PE=1 SV=1//0
Bra002718	A10	8085700	8086422	645	80.5337	259.551	-1.6884	7.1476e-27	3.3344e-26	DOWN	sp|Q38857|XTH22_ARATH Xyloglucan endotransglucosylase/hydrolase protein 22 OS=Arabidopsis thaliana GN=XTH22 PE=1 SV=1//3.39652e-151
Bra002719	A10	8078905	8079834	852	20.4331	99.304	-2.2809	5.438e-08	1.3021e-07	DOWN	sp|Q38857|XTH22_ARATH Xyloglucan endotransglucosylase/hydrolase protein 22 OS=Arabidopsis thaliana GN=XTH22 PE=1 SV=1//0
Bra002725	A10	8057465	8058274	480	14.5101	118.329	-3.0277	6.9917e-29	3.4116e-28	DOWN	sp|Q9FKM2|VDAC4_ARATH Mitochondrial outer membrane protein porin 4 OS=Arabidopsis thaliana GN=VDAC4 PE=1 SV=1//2.27317e-71
Bra002728	A10	8046394	8048055	717	159.729	382.464	-1.2597	1.0116e-23	4.3534e-23	DOWN	sp|Q8VZP1|GPP2_ARATH (DL)-glycerol-3-phosphatase 2 OS=Arabidopsis thaliana GN=GPP2 PE=1 SV=1//2.03185e-166
Bra002734	A10	8012094	8013428	507	44.0354	233.078	-2.4041	8.081e-40	4.9687e-39	DOWN	-//-
Bra002736	A10	8005177	8006295	528	5.63007	18.9462	-1.7507	0.0028038	0.0048157	DOWN	-//-
Bra002747	A10	7956429	7958083	933	0	65.0146	#NAME?	2.8299e-32	1.4875e-31	DOWN	sp|O65790|C81F1_ARATH Cytochrome P450 81F1 OS=Arabidopsis thaliana GN=CYP81F1 PE=2 SV=2//3.37173e-160
Bra002750	A10	7935547	7938535	1782	107.918	269.212	-1.3188	2.9057e-19	1.0936e-18	DOWN	sp|Q9LVD8|CAP7_ARATH Putative clathrin assembly protein At5g57200 OS=Arabidopsis thaliana GN=At5g57200 PE=3 SV=1//0
Bra002752	A10	7926279	7928365	1182	15.435	135.619	-3.1353	5.6483e-34	3.0828e-33	DOWN	sp|Q9LU68|CIA2_ARATH Protein CHLOROPLAST IMPORT APPARATUS 2 OS=Arabidopsis thaliana GN=CIA2 PE=2 SV=1//2.43781e-120
Bra002753	A10	7915988	7916681	348	17.1635	99.4665	-2.5349	6.1495e-20	2.3643e-19	DOWN	sp|P81748|MIFH_TRITR Macrophage migration inhibitory factor homolog OS=Trichuris trichiura PE=1 SV=2//7.78189e-23
Bra002757	A10	7898699	7900664	1212	21.5634	67.6908	-1.6504	1.2963e-08	3.2128e-08	DOWN	sp|Q9LU72|PPA28_ARATH Probable inactive purple acid phosphatase 28 OS=Arabidopsis thaliana GN=PAP28 PE=2 SV=1//0
Bra002758	A10	7894644	7897950	2310	21.6848	1.79666	3.5933	1.4923e-07	3.4859e-07	UP	-//-
Bra002764	A10	7806002	7807720	1719	1427.9	128.293	3.4764	2.1674e-273	1.1045e-271	UP	-//-
Bra002769	A10	7779943	7782297	1593	34.4698	158.589	-2.2019	2.7296e-07	6.281e-07	DOWN	sp|Q38932|LCYE_ARATH Lycopene epsilon cyclase, chloroplastic OS=Arabidopsis thaliana GN=LUT2 PE=1 SV=2//0
Bra002775	A10	7734956	7736077	1122	8.2871	18.9972	-1.1968	0.032384	0.049393	DOWN	-//-
Bra002777	A10	7709311	7712297	1101	1272.97	1.21614	10.032	0	0	UP	sp|Q9LTS3|CKX3_ARATH Cytokinin dehydrogenase 3 OS=Arabidopsis thaliana GN=CKX3 PE=1 SV=1//0
Bra002779	A10	7697632	7698688	396	10.4763	22.6493	-1.1123	0.019365	0.030401	DOWN	sp|P82915|RT16_BOVIN 28S ribosomal protein S16, mitochondrial OS=Bos taurus GN=MRPS16 PE=1 SV=2//7.79594e-24
Bra002787	A10	7644524	7644889	366	0.346421	4.38772	-3.6629	0.032582	0.049683	DOWN	-//-
Bra002788	A10	7632890	7634537	1164	122.277	35.9898	1.7645	7.1663e-16	2.4053e-15	UP	sp|Q5HZ36|GAT21_ARATH GATA transcription factor 21 OS=Arabidopsis thaliana GN=GATA21 PE=1 SV=2//4.58128e-144
Bra002791	A10	7594324	7605068	3633	112.39	371.264	-1.7239	1.6816e-37	9.9005e-37	DOWN	sp|Q9CAL8|PEK13_ARATH Proline-rich receptor-like protein kinase PERK13 OS=Arabidopsis thaliana GN=PERK13 PE=2 SV=1//1.48569e-35
Bra002793	A10	7588352	7589368	927	53.8923	20.9628	1.3622	1.6126e-05	3.3299e-05	UP	sp|Q42538|SAT5_ARATH Serine acetyltransferase 5 OS=Arabidopsis thaliana GN=SAT5 PE=1 SV=1//9.86456e-162
Bra002794	A10	7586025	7587446	879	122.668	348.343	-1.5058	6.7467e-29	3.295e-28	DOWN	sp|O23969|SF21_HELAN Pollen-specific protein SF21 OS=Helianthus annuus GN=SF21 PE=2 SV=1//5.02927e-143
Bra002795	A10	7580611	7583131	1383	14.685	152.207	-3.3736	4.1819e-40	2.5841e-39	DOWN	sp|Q9FJT8|HATB_ARATH Histone acetyltransferase type B catalytic subunit OS=Arabidopsis thaliana GN=HAG2 PE=2 SV=1//0
Bra002797	A10	7573286	7574511	1122	107.611	37.4003	1.5247	1.6241e-11	4.6187e-11	UP	sp|Q08062|MDHC_MAIZE Malate dehydrogenase, cytoplasmic OS=Zea mays PE=2 SV=2//3.00735e-171
Bra002800	A10	7565137	7566808	1335	50.2426	461.69	-3.1999	4.8918e-66	4.5477e-65	DOWN	sp|P54970|ILL2_ARATH IAA-amino acid hydrolase ILR1-like 2 OS=Arabidopsis thaliana GN=ILL2 PE=1 SV=2//0
Bra002804	A10	7547932	7548867	396	236.816	562.702	-1.2486	5.5896e-31	2.8616e-30	DOWN	sp|Q9FE63|PROF5_ARATH Profilin-5 OS=Arabidopsis thaliana GN=PRO5 PE=2 SV=1//5.4993e-82
Bra002809	A10	7505458	7507325	1269	15.6456	52.7473	-1.7533	5.1782e-07	1.1731e-06	DOWN	-//-
Bra002812	A10	7491283	7492924	1392	19.3563	261.261	-3.7546	1.9918e-73	2.0482e-72	DOWN	sp|Q9LVC3|PUM12_ARATH Pumilio homolog 12 OS=Arabidopsis thaliana GN=APUM12 PE=2 SV=2//0
Bra002828	A10	7373318	7375583	2022	4668.87	818.804	2.5115	0	4.3674e-307	UP	sp|Q9FG77|WRKY2_ARATH Probable WRKY transcription factor 2 OS=Arabidopsis thaliana GN=WRKY2 PE=2 SV=1//0
Bra002833	A10	7313812	7314369	558	12.7977	31.5442	-1.3015	0.003109	0.0053144	DOWN	sp|Q9FH16|PR1G2_ARATH PRA1 family protein G2 OS=Arabidopsis thaliana GN=PRA1G2 PE=2 SV=1//2.60727e-80
Bra002834	A10	7309782	7312700	2919	22.9881	129.832	-2.4977	3.7352e-25	1.6734e-24	DOWN	-//-
Bra002837	A10	7296981	7299123	1329	1141.09	567.463	1.0078	5.8437e-35	3.2603e-34	UP	sp|Q9Y7K5|YGI3_SCHPO Uncharacterized WD repeat-containing protein C2A9.03 OS=Schizosaccharomyces pombe (strain 972 / ATCC 24843) GN=SPBC2A9.03 PE=3 SV=2//2.19698e-36
Bra002839	A10	7281062	7282150	453	1753.87	786.223	1.1575	1.282e-55	1.0474e-54	UP	sp|B3GS44|LRE_ARATH GPI-anchored protein LORELEI OS=Arabidopsis thaliana GN=LRE PE=2 SV=1//4.0652e-37
Bra002840	A10	7269388	7269621	234	40.1909	782.787	-4.2837	2.3311e-129	4.303e-128	DOWN	sp|B3GS44|LRE_ARATH GPI-anchored protein LORELEI OS=Arabidopsis thaliana GN=LRE PE=2 SV=1//6.82748e-21
Bra002849	A10	7236411	7241576	2919	65.8647	1053.86	-4	3.8583e-250	1.7267e-248	DOWN	sp|O23461|ARAK_ARATH L-arabinokinase OS=Arabidopsis thaliana GN=ARA1 PE=1 SV=1//0
Bra002850	A10	7233817	7235689	843	38.9802	88.7328	-1.1867	9.6492e-07	2.1508e-06	DOWN	sp|Q65XV7|RFA1C_ORYSJ Replication protein A 70 kDa DNA-binding subunit C OS=Oryza sativa subsp. japonica GN=RPA1C PE=1 SV=1//4.86682e-06
Bra002853	A10	7219483	7220328	846	183.932	54.2897	1.7604	3.1433e-21	1.2594e-20	UP	sp|Q9SJ52|YLS9_ARATH Protein YLS9 OS=Arabidopsis thaliana GN=YLS9 PE=2 SV=1//3.88852e-08
Bra002854	A10	7209828	7212860	1407	2117.49	989.491	1.0976	6.7891e-55	5.4834e-54	UP	sp|O65583|UKL4_ARATH Uridine kinase-like protein 4 OS=Arabidopsis thaliana GN=UKL4 PE=2 SV=2//0
Bra002855	A10	7204088	7207434	3264	4145.02	1034.03	2.0031	1.1432e-206	3.8682e-205	UP	sp|C0LGR3|Y4265_ARATH Probable LRR receptor-like serine/threonine-protein kinase At4g26540 OS=Arabidopsis thaliana GN=At4g26540 PE=2 SV=1//0
Bra002861	A10	7140815	7142845	1956	1327.58	658.979	1.0105	3.6539e-16	1.2381e-15	UP	sp|D3ZXD8|TM245_RAT Transmembrane protein 245 OS=Rattus norvegicus GN=Tmem245 PE=3 SV=1//1.91425e-14
Bra002865	A10	7130024	7132046	1197	163.808	59.1978	1.4684	2.5537e-15	8.4193e-15	UP	sp|Q8RXL8|Y1689_ARATH Uncharacterized membrane protein At1g06890 OS=Arabidopsis thaliana GN=At1g06890 PE=1 SV=1//3.58152e-34
Bra002868	A10	7116918	7118494	1503	5340.08	1947.65	1.4551	2.7907e-128	5.0842e-127	UP	sp|Q9FG74|D6PK_ARATH Serine/threonine-protein kinase D6PK OS=Arabidopsis thaliana GN=D6PK PE=1 SV=1//0
Bra002869	A10	7114961	7116589	1146	224.593	92.5345	1.2793	2.7856e-16	9.4908e-16	UP	sp|Q6BPT6|AIM32_DEBHA Altered inheritance of mitochondria protein 32 OS=Debaryomyces hansenii (strain ATCC 36239 / CBS 767 / JCM 1990 / NBRC 0083 / IGC 2968) GN=AIM32 PE=3 SV=2//8.78741e-15
Bra002870	A10	7111017	7113043	1962	952.679	350.738	1.4416	1.8522e-56	1.5296e-55	UP	sp|Q9LVQ4|Y5586_ARATH WEB family protein At5g55860 OS=Arabidopsis thaliana GN=At5g55860 PE=1 SV=1//0
Bra002871	A10	7101900	7102230	255	866.047	310.958	1.4777	2.1652e-32	1.1411e-31	UP	-//-
Bra002877	A10	7078223	7080697	2475	16.553	79.9842	-2.2726	1.67e-14	5.3553e-14	DOWN	sp|Q9FM64|PP431_ARATH Pentatricopeptide repeat-containing protein At5g55740, chloroplastic OS=Arabidopsis thaliana GN=CRR21 PE=2 SV=1//0
Bra002878	A10	7072419	7074372	1281	366.09	2029.89	-2.4711	2.5715e-67	2.4387e-66	DOWN	sp|Q9FM65|FLA1_ARATH Fasciclin-like arabinogalactan protein 1 OS=Arabidopsis thaliana GN=FLA1 PE=1 SV=1//0
Bra002892	A10	6979341	6980415	414	1008.75	309.75	1.7034	1.0181e-78	1.1141e-77	UP	-//-
Bra002893	A10	6977573	6978839	1155	6.17108	22.1201	-1.8418	0.00093518	0.0016804	DOWN	sp|Q9T031|FBK96_ARATH F-box/kelch-repeat protein At4g39240 OS=Arabidopsis thaliana GN=At4g39240 PE=2 SV=1//1.23475e-48
Bra002894	A10	6973272	6974711	1440	0.346421	7.19081	-4.3756	0.0020519	0.00357	DOWN	sp|Q9SUF5|SCL26_ARATH Scarecrow-like protein 26 OS=Arabidopsis thaliana GN=SCL26 PE=2 SV=1//0
Bra002896	A10	6960193	6961449	1257	51.4676	298.152	-2.5343	2.8785e-53	2.2647e-52	DOWN	sp|Q9LFG1|Y3359_ARATH Putative leucine-rich repeat receptor-like serine/threonine-protein kinase At3g53590 OS=Arabidopsis thaliana GN=At3g53590 PE=3 SV=2//9.39439e-09
Bra002905	A10	6915362	6918243	1602	0	3.5424	#NAME?	0.02605	0.040207	DOWN	sp|Q8S397|NHX4_ARATH Sodium/hydrogen exchanger 4 OS=Arabidopsis thaliana GN=NHX4 PE=2 SV=2//0
Bra002907	A10	6908734	6909042	309	20.6043	4.784	2.1067	0.00026272	0.00049615	UP	sp|Q8W453|DIRL1_ARATH Putative lipid-transfer protein DIR1 OS=Arabidopsis thaliana GN=DIR1 PE=1 SV=1//3.87919e-06
Bra002908	A10	6900422	6905298	4098	3.22846	13.8539	-2.1014	0.0021112	0.0036688	DOWN	sp|B7SY83|PS1_ARATH FHA domain-containing protein PS1 OS=Arabidopsis thaliana GN=PS1 PE=2 SV=1//9.00968e-29
Bra002914	A10	6842731	6843039	309	11.3816	128.203	-3.4937	3.7503e-19	1.4058e-18	DOWN	sp|Q8W453|DIRL1_ARATH Putative lipid-transfer protein DIR1 OS=Arabidopsis thaliana GN=DIR1 PE=1 SV=1//6.0708e-10
Bra002917	A10	6821692	6825645	2721	2715.11	1022.34	1.4091	3.1666e-95	4.171e-94	UP	sp|P30181|TOP1_ARATH DNA topoisomerase 1 OS=Arabidopsis thaliana GN=TOP1 PE=1 SV=1//0
Bra002918	A10	6819521	6821169	1236	13.7994	717.131	-5.6996	9.9997e-247	4.3698e-245	DOWN	sp|Q42545|FTSZ1_ARATH Cell division protein FtsZ homolog 1, chloroplastic OS=Arabidopsis thaliana GN=FTSZ1 PE=1 SV=2//0
Bra002919	A10	6806122	6809959	1161	1.11426	292.195	-8.0347	8.0924e-128	1.4647e-126	DOWN	sp|Q9FLN8|IAMT1_ARATH Indole-3-acetate O-methyltransferase 1 OS=Arabidopsis thaliana GN=IAMT1 PE=1 SV=1//0
Bra002922	A10	6793128	6795770	1758	183.877	610.326	-1.7308	2.9685e-45	2.0323e-44	DOWN	sp|Q9FLP0|MA651_ARATH 65-kDa microtubule-associated protein 1 OS=Arabidopsis thaliana GN=MAP65-1 PE=1 SV=1//0
Bra002925	A10	6778843	6780541	882	1161.49	577.768	1.0074	3.8086e-36	2.1858e-35	UP	sp|B3Q970|GRPE_RHOPT Protein GrpE OS=Rhodopseudomonas palustris (strain TIE-1) GN=grpE PE=3 SV=1//1.65371e-35
Bra002927	A10	6761272	6762758	1392	103.959	228.285	-1.1348	3.5509e-13	1.083e-12	DOWN	sp|Q9ZU91|E133_ARATH Glucan endo-1,3-beta-glucosidase 3 OS=Arabidopsis thaliana GN=At2g01630 PE=1 SV=2//1.36081e-106
Bra002933	A10	6718583	6719908	1326	26.2559	3.38362	2.956	1.6336e-07	3.8061e-07	UP	sp|Q40541|NPK1_TOBAC Mitogen-activated protein kinase kinase kinase NPK1 OS=Nicotiana tabacum GN=NPK1 PE=1 SV=1//1.16196e-51
Bra002934	A10	6710939	6713826	1401	3462.23	1443.76	1.2619	3.301e-86	3.9007e-85	UP	sp|Q9FLQ4|ODO2A_ARATH Dihydrolipoyllysine-residue succinyltransferase component of 2-oxoglutarate dehydrogenase complex 1, mitochondrial OS=Arabidopsis thaliana GN=At5g55070 PE=2 SV=1//0
Bra002940	A10	6665280	6666197	579	11.2672	42.339	-1.9099	1.392e-06	3.0755e-06	DOWN	sp|D7MUY4|CSPL2_ARALL CASP-like protein 2D1 OS=Arabidopsis lyrata subsp. lyrata GN=ARALYDRAFT_495581 PE=3 SV=1//1.14437e-100
Bra002942	A10	6656281	6658104	1824	10876.3	3186.5	1.7711	8.1311e-183	2.2958e-181	UP	sp|Q9FFT4|PDC2_ARATH Pyruvate decarboxylase 2 OS=Arabidopsis thaliana GN=PDC2 PE=2 SV=1//0
Bra002945	A10	6643406	6644287	795	96.5509	381.311	-1.9816	2.4667e-46	1.7208e-45	DOWN	-//-
Bra002948	A10	6628226	6630686	1626	3663.96	466.19	2.9744	0	0	UP	-//-
Bra002949	A10	6623920	6626256	1482	224.359	101.07	1.1505	1.3751e-13	4.256e-13	UP	sp|Q8RWQ5|FBT4_ARATH Probable folate-biopterin transporter 4 OS=Arabidopsis thaliana GN=At5g54860 PE=2 SV=1//0
Bra002951	A10	6619319	6619846	528	53.3384	135.023	-1.34	4.9889e-11	1.3888e-10	DOWN	-//-
Bra002954	A10	6598801	6600638	1398	2377.9	843.808	1.4947	1.3917e-100	1.9426e-99	UP	sp|P14671|TRPB1_ARATH Tryptophan synthase beta chain 1, chloroplastic OS=Arabidopsis thaliana GN=TSB1 PE=2 SV=1//0
Bra002955	A10	6595228	6597159	1245	1476.01	526.072	1.4884	1.3304e-66	1.2489e-65	UP	sp|Q9M5A9|GPT1_ARATH Glucose-6-phosphate/phosphate translocator 1, chloroplastic OS=Arabidopsis thaliana GN=GPT1 PE=2 SV=1//0
Bra002956	A10	6550088	6555432	711	14.3601	5.26083	1.4487	0.021004	0.032833	UP	-//-
Bra002957	A10	6525963	6527631	1059	1344.49	12943.9	-3.2671	6.4378e-178	1.7597e-176	DOWN	sp|Q38814|THI4_ARATH Thiamine thiazole synthase, chloroplastic OS=Arabidopsis thaliana GN=THI1 PE=1 SV=1//0
Bra002960	A10	6510823	6513671	2226	561.265	270.188	1.0547	1.4264e-23	6.1133e-23	UP	sp|Q9FH32|AT18F_ARATH Autophagy-related protein 18f OS=Arabidopsis thaliana GN=ATG18F PE=2 SV=1//0
Bra002964	A10	6478056	6479558	702	1900.66	920.685	1.0457	1.2603e-49	9.3141e-49	UP	sp|Q9FH37|ILR3_ARATH Transcription factor ILR3 OS=Arabidopsis thaliana GN=ILR3 PE=1 SV=1//9.80777e-125
Bra002970	A10	6429159	6429816	393	1663.47	534.818	1.6371	4.859e-77	5.2214e-76	UP	sp|Q9LD28|H2A6_ARATH Histone H2A.6 OS=Arabidopsis thaliana GN=RAT5 PE=1 SV=1//3.66076e-56
Bra002974	A10	6407063	6409070	1302	240.496	541.234	-1.1702	3.7577e-27	1.7638e-26	DOWN	sp|Q9LFV3|Y5157_ARATH Probable leucine-rich repeat receptor-like serine/threonine-protein kinase At5g15730 OS=Arabidopsis thaliana GN=At5g15730 PE=2 SV=1//4.10592e-113
Bra002975	A10	6396559	6397423	393	7496.72	107.142	6.1287	0	0	UP	-//-
Bra002980	A10	6377817	6379288	528	0	4.27803	#NAME?	0.015143	0.024062	DOWN	-//-
Bra002982	A10	6363297	6364403	615	107.738	244.093	-1.1799	4.0802e-15	1.336e-14	DOWN	sp|Q9LSQ5|FQR1_ARATH NAD(P)H dehydrogenase (quinone) FQR1 OS=Arabidopsis thaliana GN=FQR1 PE=1 SV=1//1.54762e-123
Bra002984	A10	6353054	6353449	396	57.4173	338.647	-2.5602	2.208e-59	1.8917e-58	DOWN	sp|Q9LSQ6|PBP1_ARATH Calcium-binding protein PBP1 OS=Arabidopsis thaliana GN=PBP1 PE=1 SV=1//2.29461e-61
Bra002986	A10	6341253	6341801	549	224.964	35.6421	2.658	1.3168e-45	9.0687e-45	UP	sp|Q9LJB7|BBX32_ARATH B-box zinc finger protein 32 OS=Arabidopsis thaliana GN=BBX32 PE=1 SV=1//4.75311e-08
Bra002993	A10	6268625	6271198	2574	655.849	1468.48	-1.1629	1.6442e-50	1.2352e-49	DOWN	sp|Q9LK35|THE1_ARATH Receptor-like protein kinase THESEUS 1 OS=Arabidopsis thaliana GN=THE1 PE=1 SV=1//0
Bra002998	A10	6223191	6228909	3618	3725.67	418.888	3.1529	8.5313e-128	1.5433e-126	UP	sp|F4K0A6|MYO2_ARATH Myosin-2 OS=Arabidopsis thaliana GN=VIII-2 PE=2 SV=1//0
Bra002999	A10	6222012	6222982	798	474.955	1207.77	-1.3465	5.3562e-58	4.5125e-57	DOWN	sp|P27489|CB23_SOLLC Chlorophyll a-b binding protein 13, chloroplastic OS=Solanum lycopersicum GN=CAB13 PE=1 SV=1//1.44561e-170
Bra003001	A10	6203509	6208673	2097	174.993	1000.5	-2.5154	6.0888e-137	1.2102e-135	DOWN	sp|Q94AS9|CNGC4_ARATH Cyclic nucleotide-gated ion channel 4 OS=Arabidopsis thaliana GN=CNGC4 PE=2 SV=2//0
Bra003002	A10	6201430	6202825	843	474.633	112.522	2.0766	1.4768e-60	1.283e-59	UP	-//-
Bra003004	A10	6187926	6189744	1212	14.0724	1.05919	3.7318	3.6063e-05	7.2714e-05	UP	sp|Q42536|PORA_ARATH Protochlorophyllide reductase A, chloroplastic OS=Arabidopsis thaliana GN=PORA PE=1 SV=2//0
Bra003005	A10	6184844	6186441	1500	49.1174	152.55	-1.635	5.198e-16	1.7522e-15	DOWN	-//-
Bra003006	A10	6180950	6182783	1350	759.461	325.939	1.2204	4.7603e-38	2.8301e-37	UP	sp|Q8R1R3|STAR7_MOUSE StAR-related lipid transfer protein 7, mitochondrial OS=Mus musculus GN=Stard7 PE=2 SV=2//7.70193e-11
Bra003007	A10	6176102	6179161	1095	2222.8	388.835	2.5151	1.2317e-225	4.7005e-224	UP	sp|Q9FK25|OMT1_ARATH Flavone 3&apos;-O-methyltransferase 1 OS=Arabidopsis thaliana GN=OMT1 PE=1 SV=1//0
Bra003009	A10	6154442	6160001	1053	3649.77	29296.4	-3.0048	2.6029e-304	1.5483e-302	DOWN	sp|Q9FK25|OMT1_ARATH Flavone 3&apos;-O-methyltransferase 1 OS=Arabidopsis thaliana GN=OMT1 PE=1 SV=1//0
Bra003013	A10	6123104	6123730	627	561.508	183.352	1.6147	3.6462e-27	1.7122e-26	UP	sp|Q6NML5|RPB7L_ARATH DNA-directed RNA polymerase subunit 7-like protein OS=Arabidopsis thaliana GN=NRPB7L PE=2 SV=1//7.44664e-74
Bra003015	A10	6095828	6097123	726	676.994	231.131	1.5504	7.6767e-51	5.8088e-50	UP	sp|Q1ECE0|VAP41_ARATH Vesicle-associated protein 4-1 OS=Arabidopsis thaliana GN=PVA41 PE=2 SV=1//5.27715e-115
Bra003016	A10	6087034	6089788	1248	175.572	29.623	2.5673	2.2565e-35	1.2734e-34	UP	sp|Q99JB2|STML2_MOUSE Stomatin-like protein 2, mitochondrial OS=Mus musculus GN=Stoml2 PE=1 SV=1//1.19348e-95
Bra003017	A10	6085914	6086441	408	74.7748	1196.95	-4.0007	2.9903e-274	1.5309e-272	DOWN	-//-
Bra003023	A10	6044859	6046801	1074	0	9.59163	#NAME?	3.3039e-05	6.677e-05	DOWN	sp|O04017|NAC98_ARATH Protein CUP-SHAPED COTYLEDON 2 OS=Arabidopsis thaliana GN=NAC098 PE=1 SV=1//0
Bra003024	A10	6038014	6039353	381	44.7621	187.855	-2.0693	2.7829e-27	1.3097e-26	DOWN	sp|Q9FN32|YIPL7_ARATH Protein yippee-like At5g53940 OS=Arabidopsis thaliana GN=At5g53940 PE=2 SV=1//1.04192e-85
Bra003026	A10	6013691	6016690	3000	15.5491	149.081	-3.2612	4.2824e-38	2.5492e-37	DOWN	sp|Q9FN37|PSKR2_ARATH Phytosulfokine receptor 2 OS=Arabidopsis thaliana GN=PSKR2 PE=2 SV=1//0
Bra003030	A10	5969444	5972539	2415	0	10.4138	#NAME?	1.5016e-05	3.1081e-05	DOWN	sp|Q9SXB8|Y1133_ARATH G-type lectin S-receptor-like serine/threonine-protein kinase At1g11330 OS=Arabidopsis thaliana GN=At1g11330 PE=2 SV=3//0
Bra003031	A10	5965222	5966718	492	104.097	279.698	-1.4259	4.4023e-22	1.8115e-21	DOWN	-//-
Bra003037	A10	5912820	5916077	1710	1932.24	493.901	1.968	1.0781e-142	2.247e-141	UP	sp|Q9FI00|MLO11_ARATH MLO-like protein 11 OS=Arabidopsis thaliana GN=MLO11 PE=2 SV=1//0
Bra003045	A10	5807701	5809220	1086	72.1519	237.408	-1.7183	2.2529e-25	1.0157e-24	DOWN	sp|Q56Y42|PLR1_ARATH Pyridoxal reductase, chloroplastic OS=Arabidopsis thaliana GN=PLR1 PE=1 SV=1//0
Bra003053	A10	5721455	5722491	726	141.506	1131.59	-2.9994	7.0592e-189	2.0719e-187	DOWN	sp|P81760|TL17_ARATH Thylakoid lumenal 17.4 kDa protein, chloroplastic OS=Arabidopsis thaliana GN=At5g53490 PE=1 SV=2//3.78437e-128
Bra003062	A10	5605066	5606521	1371	2712.76	340.571	2.9937	0	0	UP	sp|Q9FK05|PME61_ARATH Probable pectinesterase/pectinesterase inhibitor 61 OS=Arabidopsis thaliana GN=PME61 PE=2 SV=1//0
Bra003063	A10	5600331	5603827	1677	9942.06	3048.35	1.7055	1.1274e-192	3.4016e-191	UP	sp|B1J693|CLPX_PSEPW ATP-dependent Clp protease ATP-binding subunit ClpX OS=Pseudomonas putida (strain W619) GN=clpX PE=3 SV=1//1.03085e-128
Bra003065	A10	5582663	5583927	630	449.755	210.181	1.0975	3.5889e-21	1.4358e-20	UP	-//-
Bra003072	A10	5512203	5513060	858	0	22.7771	#NAME?	1.8472e-11	5.242e-11	DOWN	-//-
Bra003075	A10	5464198	5465848	579	22.1972	0.529597	5.3893	5.4993e-10	1.4601e-09	UP	sp|Q6NQN5|SWET3_ARATH Bidirectional sugar transporter SWEET3 OS=Arabidopsis thaliana GN=SWEET3 PE=2 SV=1//1.1926e-82
Bra003077	A10	5453721	5454763	555	11.1031	77.126	-2.7963	4.5176e-18	1.6371e-17	DOWN	sp|Q9FGM1|PYL8_ARATH Abscisic acid receptor PYL8 OS=Arabidopsis thaliana GN=PYL8 PE=1 SV=1//1.16967e-115
Bra003081	A10	5414086	5416746	2277	299.051	4.33264	6.109	1.3831e-123	2.4007e-122	UP	sp|O65717|CNGC1_ARATH Cyclic nucleotide-gated ion channel 1 OS=Arabidopsis thaliana GN=CNGC1 PE=1 SV=1//0
Bra003082	A10	5411843	5413960	1086	979.997	330.844	1.5666	4.3148e-59	3.6835e-58	UP	sp|Q94BN2|SPSY_ARATH Spermine synthase OS=Arabidopsis thaliana GN=SPMS PE=1 SV=1//0
Bra003089	A10	5345826	5346861	663	133.551	39.3785	1.7619	3.5755e-16	1.2123e-15	UP	-//-
Bra003095	A10	5316920	5319324	1110	0.692842	185.513	-8.0648	1.6562e-52	1.2915e-51	DOWN	sp|Q9FLW9|PKP2_ARATH Plastidial pyruvate kinase 2 OS=Arabidopsis thaliana GN=PKP2 PE=1 SV=1//9.16246e-10
Bra003096	A10	5310545	5316073	3525	20.3741	141.657	-2.7976	2.3849e-16	8.147e-16	DOWN	sp|Q9Z2Y1|TIM_RAT Protein timeless homolog OS=Rattus norvegicus GN=Timeless PE=1 SV=1//1.28498e-11
Bra003098	A10	5287537	5288232	696	411.641	4.81178	6.4187	1.7152e-171	4.4621e-170	UP	sp|Q84JK8|MAKR6_ARATH Probable membrane-associated kinase regulator 6 OS=Arabidopsis thaliana GN=MAKR6 PE=2 SV=1//1.71195e-124
Bra003101	A10	5246822	5247452	546	6.80492	0.580526	3.5511	0.0096055	0.015615	UP	-//-
Bra003102	A10	5223872	5228392	2469	831.544	103.534	3.0057	1.5964e-152	3.5938e-151	UP	sp|Q6AZT2|SPAST_XENLA Spastin OS=Xenopus laevis GN=spast PE=2 SV=1//1.57297e-67
Bra003106	A10	5183057	5184160	918	27.7701	65.2622	-1.2327	7.3001e-06	1.5446e-05	DOWN	sp|Q9FLX4|MAKR5_ARATH Probable membrane-associated kinase regulator 5 OS=Arabidopsis thaliana GN=MAKR5 PE=2 SV=1//4.61386e-82
Bra003108	A10	5160230	5162917	2631	20.3363	62.6374	-1.623	9.2534e-08	2.1874e-07	DOWN	sp|Q9FLX6|PP430_ARATH Pentatricopeptide repeat-containing protein At5g52850, chloroplastic OS=Arabidopsis thaliana GN=PCMP-H31 PE=2 SV=1//0
Bra003114	A10	5089286	5089856	420	3.03729	36.7647	-3.5975	2.0028e-11	5.6736e-11	DOWN	-//-
Bra003115	A10	5081019	5081589	420	28.5592	292.206	-3.355	5.0245e-23	2.1241e-22	DOWN	-//-
Bra003122	A10	5006236	5006505	270	53.201	278.074	-2.3859	3.7252e-42	2.3912e-41	DOWN	-//-
Bra003126	A07	14754085	14756786	2124	306.867	60.7783	2.336	2.5109e-49	1.8472e-48	UP	sp|P45724|PAL2_ARATH Phenylalanine ammonia-lyase 2 OS=Arabidopsis thaliana GN=PAL2 PE=1 SV=2//0
Bra003133	A07	14792772	14793795	870	582.293	275.068	1.082	1.9727e-25	8.9105e-25	UP	sp|Q9LFH6|LUL2_ARATH Probable E3 ubiquitin-protein ligase LUL2 OS=Arabidopsis thaliana GN=LUL2 PE=2 SV=1//3.41839e-122
Bra003135	A07	14801295	14803648	504	0	4.65068	#NAME?	0.0084494	0.013829	DOWN	sp|Q9LFH3|LOG4_ARATH Cytokinin riboside 5&apos;-monophosphate phosphoribohydrolase LOG4 OS=Arabidopsis thaliana GN=LOG4 PE=1 SV=1//4.02327e-109
Bra003136	A07	14810261	14811542	621	128.087	764.538	-2.5775	2.5035e-99	3.4512e-98	DOWN	sp|Q9ZUU4|CP29B_ARATH RNA-binding protein CP29B, chloroplastic OS=Arabidopsis thaliana GN=CP29B PE=1 SV=1//7.93509e-104
Bra003138	A07	14826420	14827401	678	361.324	144.507	1.3221	1.3223e-24	5.8442e-24	UP	-//-
Bra003142	A07	14834283	14835465	750	1.15177	163.121	-7.1459	4.7011e-72	4.7436e-71	DOWN	sp|Q94BT9|ATOX1_ARATH Copper transport protein ATX1 OS=Arabidopsis thaliana GN=ATX1 PE=1 SV=1//1.45134e-10
Bra003143	A07	14835708	14839408	2676	9.68879	150.056	-3.953	8.1834e-37	4.7702e-36	DOWN	-//-
Bra003145	A07	14848308	14849294	987	13.5744	79.8555	-2.5565	1.8391e-16	6.3082e-16	DOWN	sp|Q9LS48|SG1_ARATH protein SLOW GREEN 1, chloroplastic OS=Arabidopsis thaliana GN=SG1 PE=1 SV=1//6.96885e-35
Bra003151	A07	14870576	14871623	600	102.402	218.786	-1.0953	1.5774e-10	4.2935e-10	DOWN	-//-
Bra003159	A07	14898534	14900306	678	41.3448	95.2505	-1.204	2.5947e-07	5.9767e-07	DOWN	sp|Q9M336|UPP_ARATH Uracil phosphoribosyltransferase, chloroplastic OS=Arabidopsis thaliana GN=UPP PE=1 SV=1//2.87563e-156
Bra003161	A07	14903068	14905725	1791	1.44102	26.3245	-4.1912	1.1486e-09	3.0077e-09	DOWN	sp|Q9M331|PTR45_ARATH Protein NRT1/ PTR FAMILY 5.7 OS=Arabidopsis thaliana GN=NPF5.7 PE=2 SV=2//0
Bra003165	A07	14927327	14928430	546	31.1446	8.48566	1.8759	0.0040435	0.0068289	UP	sp|Q9XEC6|CRK36_ARATH Cysteine-rich receptor-like protein kinase 36 OS=Arabidopsis thaliana GN=CRK36 PE=1 SV=1//4.47402e-09
Bra003167	A07	14939667	14945841	561	49.1103	174.095	-1.8258	1.0565e-21	4.3068e-21	DOWN	-//-
Bra003176	A07	14975993	14976701	627	34.9075	739.843	-4.4056	8.5309e-209	2.931e-207	DOWN	sp|Q9M385|RK17_ARATH 50S ribosomal protein L17, chloroplastic OS=Arabidopsis thaliana GN=RPL17 PE=2 SV=1//1.66045e-113
Bra003177	A07	14978390	14980618	726	2260.3	653.88	1.7894	1.3493e-133	2.6028e-132	UP	sp|Q9M376|VA727_ARATH Vesicle-associated membrane protein 727 OS=Arabidopsis thaliana GN=VAMP727 PE=2 SV=1//2.72833e-164
Bra003186	A07	15014402	15016409	1410	45.6356	625.36	-3.7765	7.0369e-85	8.1909e-84	DOWN	sp|Q42586|UMPS_ARATH Uridine 5&apos;-monophosphate synthase OS=Arabidopsis thaliana GN=PYRE-F PE=2 SV=2//0
Bra003187	A07	15017568	15020430	1842	3951.44	1332.27	1.5685	9.9209e-131	1.8528e-129	UP	-//-
Bra003190	A07	15041827	15044782	1146	9.11211	23.552	-1.37	0.0050485	0.0084526	DOWN	sp|Q9M1G8|DJ1F_ARATH DJ-1 protein homolog F OS=Arabidopsis thaliana GN=DJ1F PE=1 SV=1//0
Bra003192	A07	15050173	15051767	1044	327.281	731.668	-1.1607	1.0622e-18	3.9233e-18	DOWN	sp|Q9M1T1|SETH3_ARATH Probable arabinose 5-phosphate isomerase OS=Arabidopsis thaliana GN=SETH3 PE=2 SV=1//0
Bra003194	A07	15070685	15071719	942	136.849	561.22	-2.036	1.7654e-64	1.6125e-63	DOWN	sp|Q9SV30|GATA8_ARATH GATA transcription factor 8 OS=Arabidopsis thaliana GN=GATA8 PE=2 SV=1//9.41612e-130
Bra003198	A07	15100640	15101977	726	294.04	1236.56	-2.0722	9.4345e-118	1.5491e-116	DOWN	sp|Q01667|CAB6_ARATH Chlorophyll a-b binding protein 6, chloroplastic OS=Arabidopsis thaliana GN=LHCA1 PE=1 SV=1//4.47679e-164
Bra003200	A07	15104803	15108800	1476	11.5281	1479.74	-7.004	0	0	DOWN	sp|Q93Z04|PLY13_ARATH Probable pectate lyase 13 OS=Arabidopsis thaliana GN=PMR6 PE=1 SV=1//0
Bra003201	A07	15110672	15116420	1146	8.03352	33.763	-2.0713	0.00019694	0.00037536	DOWN	sp|Q9SV41|2A5E_ARATH Serine/threonine protein phosphatase 2A 57 kDa regulatory subunit B&apos; epsilon isoform OS=Arabidopsis thaliana GN=B&apos;EPSILON PE=2 SV=1//0
Bra003204	A07	15142493	15144188	1158	32.3824	107.193	-1.7269	6.9259e-08	1.648e-07	DOWN	sp|Q05728|PUR5_ARATH Phosphoribosylformylglycinamidine cyclo-ligase, chloroplastic OS=Arabidopsis thaliana GN=PUR5 PE=1 SV=2//0
Bra003205	A07	15145795	15146826	654	6.61217	67.1076	-3.3433	1.4431e-18	5.3142e-18	DOWN	sp|Q9M2W3|PGPS2_ARATH CDP-diacylglycerol--glycerol-3-phosphate 3-phosphatidyltransferase 2 OS=Arabidopsis thaliana GN=PGPS2 PE=1 SV=1//2.57115e-127
Bra003208	A07	15159488	15161759	2124	8321.67	858.565	3.2769	0	0	UP	sp|Q9M2V5|AB18G_ARATH ABC transporter G family member 18 OS=Arabidopsis thaliana GN=ABCG18 PE=2 SV=1//0
Bra003211	A07	15181191	15184722	3051	5784.87	2346.16	1.302	5.9552e-106	8.7547e-105	UP	sp|Q54JE4|ODO1_DICDI 2-oxoglutarate dehydrogenase, mitochondrial OS=Dictyostelium discoideum GN=ogdh PE=3 SV=1//0
Bra003212	A07	15188385	15190273	1350	2312.7	706.763	1.7103	7.7872e-125	1.3651e-123	UP	sp|P52409|E13B_WHEAT Glucan endo-1,3-beta-glucosidase OS=Triticum aestivum GN=GLC1 PE=2 SV=1//5.75294e-138
Bra003213	A07	15196167	15205678	2133	13.4404	36.2115	-1.4299	0.00035273	0.00065921	DOWN	sp|Q9FFI0|HDG9_ARATH Homeobox-leucine zipper protein HDG9 OS=Arabidopsis thaliana GN=HDG9 PE=2 SV=1//0
Bra003219	A07	15243045	15244169	879	30.2346	66.6456	-1.1403	3.2255e-05	6.5232e-05	DOWN	-//-
Bra003220	A07	15245648	15250605	2022	167.039	83.2511	1.0046	1.3961e-08	3.4523e-08	UP	sp|Q9M052|U76F1_ARATH UDP-glycosyltransferase 76F1 OS=Arabidopsis thaliana GN=UGT76F1 PE=2 SV=1//0
Bra003221	A07	15270048	15271695	951	246.821	21.8989	3.4945	4.8206e-70	4.7343e-69	UP	sp|P46283|S17P_ARATH Sedoheptulose-1,7-bisphosphatase, chloroplastic OS=Arabidopsis thaliana GN=At3g55800 PE=2 SV=1//0
Bra003222	A07	15279303	15281247	642	135.217	61.1027	1.146	0.00011894	0.00023055	UP	-//-
Bra003223	A07	15283687	15284699	378	218.951	77.4685	1.4989	2.039e-12	6.0246e-12	UP	sp|Q9LY56|YIPL4_ARATH Protein yippee-like At3g55890 OS=Arabidopsis thaliana GN=At3g55890 PE=2 SV=1//1.32217e-59
Bra003224	A07	15287333	15288666	891	943.274	440.9	1.0972	1.2386e-35	7.0312e-35	UP	sp|O15194|CTDSL_HUMAN CTD small phosphatase-like protein OS=Homo sapiens GN=CTDSPL PE=1 SV=2//2.71277e-20
Bra003226	A07	15297954	15299346	735	354.09	1383.84	-1.9665	6.4203e-118	1.0568e-116	DOWN	sp|Q9LYN2|FRI3_ARATH Ferritin-3, chloroplastic OS=Arabidopsis thaliana GN=FER3 PE=2 SV=1//4.85127e-132
Bra003230	A07	15317714	15318514	627	7.37818	139.132	-4.2371	8.0904e-40	4.9736e-39	DOWN	sp|Q9LYM3|LOR14_ARATH Protein LURP-one-related 14 OS=Arabidopsis thaliana GN=At3g56180 PE=2 SV=2//6.22383e-128
Bra003236	A07	15348632	15349490	525	184.734	990.079	-2.4221	1.3834e-128	2.5258e-127	DOWN	-//-
Bra003240	A07	15383301	15387901	4413	2097.94	430.401	2.2852	3.6078e-136	7.1198e-135	UP	sp|Q9FHK4|Y5519_ARATH Uncharacterized protein At5g05190 OS=Arabidopsis thaliana GN=Y-1 PE=1 SV=1//1.22698e-07
Bra003241	A07	15388902	15391822	1404	965.401	1981.24	-1.0372	2.2894e-48	1.6595e-47	DOWN	sp|A7RK30|QORL2_NEMVE Quinone oxidoreductase-like protein 2 homolog OS=Nematostella vectensis GN=v1g238856 PE=3 SV=1//3.26713e-54
Bra003242	A07	15392682	15395058	1476	448.031	189.249	1.2433	4.9422e-26	2.2645e-25	UP	sp|Q8GX05|SCAB3_ARATH Stomatal closure-related actin-binding protein 3 OS=Arabidopsis thaliana GN=SCAB3 PE=2 SV=1//0
Bra003245	A07	15409125	15410908	1128	13.7798	521.237	-5.2413	7.3856e-144	1.5538e-142	DOWN	sp|Q9LXX8|WTR27_ARATH WAT1-related protein At3g56620 OS=Arabidopsis thaliana GN=At3g56620 PE=2 SV=1//0
Bra003247	A07	15437101	15439198	1503	18.2331	6.18255	1.5603	0.019642	0.030801	UP	sp|P98188|C94A2_VICSA Cytochrome P450 94A2 OS=Vicia sativa GN=CYP94A2 PE=2 SV=1//1.55219e-122
Bra003248	A07	15441451	15444053	1650	5.78374	24.4246	-2.0783	5.4822e-05	0.00010907	DOWN	sp|B9TSP7|FACR6_ARATH Fatty acyl-CoA reductase 6, chloroplastic OS=Arabidopsis thaliana GN=FAR6 PE=2 SV=1//0
Bra003251	A07	15473582	15474513	450	7652.36	3799.79	1.01	1.6468e-70	1.6278e-69	UP	sp|Q682T9|CALM5_ARATH Calmodulin-5 OS=Arabidopsis thaliana GN=CAM5 PE=1 SV=1//2.20111e-103
Bra003252	A07	15477013	15478714	951	1.36602	33.5084	-4.6165	7.9252e-13	2.3787e-12	DOWN	-//-
Bra003253	A07	15483324	15486554	1212	16.758	53.3504	-1.6706	7.1573e-07	1.6082e-06	DOWN	sp|Q9LES3|AI5L2_ARATH ABSCISIC ACID-INSENSITIVE 5-like protein 2 OS=Arabidopsis thaliana GN=DPBF3 PE=1 SV=1//3.53054e-138
Bra003263	A07	15538242	15540169	1113	3243.41	94.9788	5.0938	0	0	UP	sp|Q9M1J6|SSL9_ARATH Protein STRICTOSIDINE SYNTHASE-LIKE 9 OS=Arabidopsis thaliana GN=SSL9 PE=2 SV=1//0
Bra003265	A07	15543847	15545066	723	295.101	45.2767	2.7044	1.1095e-57	9.3144e-57	UP	sp|O80366|ARR9_ARATH Two-component response regulator ARR9 OS=Arabidopsis thaliana GN=ARR9 PE=1 SV=1//3.09243e-106
Bra003267	A07	15550499	15551728	1230	401.418	144.173	1.4773	5.5956e-26	2.5607e-25	UP	sp|F4IB81|LYK3_ARATH LysM domain receptor-like kinase 3 OS=Arabidopsis thaliana GN=LYK3 PE=2 SV=1//1.42163e-43
Bra003269	A07	15576218	15579318	2364	0.383922	12.4498	-5.0192	1.0693e-05	2.2352e-05	DOWN	sp|Q9M1I6|SDP1L_ARATH Triacylglycerol lipase SDP1L OS=Arabidopsis thaliana GN=SDP1L PE=1 SV=1//0
Bra003273	A07	15597134	15598247	1020	22.2651	120.511	-2.4363	3.8415e-22	1.5835e-21	DOWN	sp|P52408|E13B_PRUPE Glucan endo-1,3-beta-glucosidase, basic isoform OS=Prunus persica GN=GNS1 PE=3 SV=1//3.97805e-131
Bra003274	A07	15599342	15600985	1332	18.3168	0.686541	4.7377	1.2407e-07	2.9124e-07	UP	-//-
Bra003279	A07	15622206	15623322	594	13.0476	42.9723	-1.7196	3.8285e-06	8.2387e-06	DOWN	sp|Q9M2K8|AGL18_ARATH Agamous-like MADS-box protein AGL18 OS=Arabidopsis thaliana GN=AGL18 PE=2 SV=1//1.2499e-76
Bra003283	A07	15654881	15655162	282	79.2652	198.455	-1.3241	6.8647e-14	2.1506e-13	DOWN	-//-
Bra003289	A07	15689491	15691364	1623	19.2921	56.9706	-1.5622	7.9529e-07	1.7818e-06	DOWN	sp|Q96529|PURA_ARATH Adenylosuccinate synthetase, chloroplastic OS=Arabidopsis thaliana GN=PURA PE=1 SV=1//0
Bra003292	A07	15713030	15715797	1173	547.614	1145.27	-1.0645	1.7405e-38	1.0454e-37	DOWN	sp|Q9XFW4|LPAT2_BRANA 1-acyl-sn-glycerol-3-phosphate acyltransferase 2 OS=Brassica napus GN=LPAT2 PE=2 SV=1//0
Bra003296	A07	15746084	15746269	186	22.4471	514.928	-4.5198	7.6852e-92	9.728e-91	DOWN	sp|Q8S2W4|AGP23_ARATH Arabinogalactan peptide 23 OS=Arabidopsis thaliana GN=AGP23 PE=2 SV=2//6.4288e-07
Bra003300	A07	15754365	15757306	969	1914.99	743.043	1.3658	3.2209e-77	3.4689e-76	UP	sp|Q3EAI1|BH060_ARATH Transcription factor bHLH60 OS=Arabidopsis thaliana GN=BHLH60 PE=2 SV=1//1.77853e-132
Bra003301	A07	15766076	15767631	483	2787.16	1198.06	1.2181	1.1567e-75	1.2233e-74	UP	sp|Q42551|SCE1_ARATH SUMO-conjugating enzyme SCE1 OS=Arabidopsis thaliana GN=SCE1 PE=1 SV=1//5.82056e-96
Bra003306	A07	15786517	15786924	408	77	202.964	-1.3983	1.7137e-14	5.4912e-14	DOWN	-//-
Bra003310	A07	15818779	15819813	369	808.054	332.96	1.2791	7.9887e-10	2.1062e-09	UP	sp|Q8S926|ATG8E_ARATH Autophagy-related protein 8e OS=Arabidopsis thaliana GN=ATG8E PE=2 SV=2//1.23698e-77
Bra003311	A07	15824267	15825787	1521	608.568	270.893	1.1677	1.0675e-30	5.4283e-30	UP	sp|Q7XJM8|SCL27_ARATH Scarecrow-like protein 27 OS=Arabidopsis thaliana GN=SCL27 PE=2 SV=1//0
Bra003313	A07	15833112	15835234	672	2612.48	573.327	2.188	8.879e-197	2.7767e-195	UP	sp|Q9SHC8|VAP12_ARATH Vesicle-associated protein 1-2 OS=Arabidopsis thaliana GN=PVA12 PE=1 SV=1//2.83643e-109
Bra003314	A07	15838631	15839944	1314	1181.75	537.136	1.1376	2.3802e-44	1.6003e-43	UP	sp|Q8GUK7|RMA3_ARATH E3 ubiquitin-protein ligase RMA3 OS=Arabidopsis thaliana GN=RMA3 PE=1 SV=1//6.30893e-22
Bra003319	A07	15860027	15862372	2346	2101.64	1002.34	1.0681	3.0182e-30	1.5214e-29	UP	-//-
Bra003320	A07	15864501	15866258	915	81.1342	664.091	-3.033	7.0391e-129	1.2901e-127	DOWN	sp|Q9M2K4|BZP61_ARATH Basic leucine zipper 61 OS=Arabidopsis thaliana GN=BZIP61 PE=1 SV=1//2.61473e-150
Bra003323	A07	15879616	15883454	2001	28.5665	201.561	-2.8188	8.3163e-43	5.4152e-42	DOWN	sp|Q8GWD2|CNG12_ARATH Probable cyclic nucleotide-gated ion channel 12 OS=Arabidopsis thaliana GN=CNGC12 PE=2 SV=2//0
Bra003332	A07	15913935	15916593	2016	10.744	83.0947	-2.9512	4.6467e-20	1.7931e-19	DOWN	sp|Q9M2H2|MCC31_ARATH MATH domain and coiled-coil domain-containing protein At3g58440 OS=Arabidopsis thaliana GN=At3g58440 PE=3 SV=2//4.91718e-28
Bra003337	A07	15960456	15964538	1740	3.9588	40.9066	-3.3692	2.7229e-12	8.0003e-12	DOWN	sp|F4J5U9|MCC30_ARATH MATH domain and coiled-coil domain-containing protein At3g58430 OS=Arabidopsis thaliana GN=At3g58430 PE=3 SV=2//5.0886e-12
Bra003342	A07	15985164	15987833	1779	163.328	381.162	-1.2226	1.1668e-22	4.8854e-22	DOWN	sp|Q8W0Z9|CCR4A_ARATH Carbon catabolite repressor protein 4 homolog 1 OS=Arabidopsis thaliana GN=CCR4-1 PE=2 SV=1//0
Bra003345	A07	15997322	16000104	1770	620.023	1867.44	-1.5907	4.4939e-74	4.6699e-73	DOWN	sp|Q05758|ILV5_ARATH Ketol-acid reductoisomerase, chloroplastic OS=Arabidopsis thaliana GN=At3g58610 PE=2 SV=2//0
Bra003347	A07	16009277	16013340	2283	8.24777	35.3338	-2.099	1.4565e-06	3.2124e-06	DOWN	sp|Q05609|CTR1_ARATH Serine/threonine-protein kinase CTR1 OS=Arabidopsis thaliana GN=CTR1 PE=1 SV=1//6.03362e-61
Bra003350	A07	16031477	16032919	987	0.767844	5.73718	-2.9015	0.019047	0.029927	DOWN	sp|Q9SFT7|Y3707_ARATH Serine/threonine-protein kinase At3g07070 OS=Arabidopsis thaliana GN=At3g07070 PE=2 SV=1//1.14081e-66
Bra003362	A07	16105999	16108471	1470	891.794	184.444	2.2735	7.7646e-71	7.7161e-70	UP	sp|Q9LYT1|PAO3_ARATH Polyamine oxidase 3 OS=Arabidopsis thaliana GN=PAO3 PE=1 SV=1//0
Bra003365	A07	16130168	16132252	1542	192.097	424.861	-1.1452	3.5525e-22	1.4653e-21	DOWN	sp|Q9SJG2|Y2296_ARATH Probable receptor-like protein kinase At2g42960 OS=Arabidopsis thaliana GN=At2g42960 PE=3 SV=1//0
Bra003366	A07	16136546	16149192	2583	18.0902	43.0218	-1.2499	0.00053694	0.0009862	DOWN	sp|Q8RJP2|RHIE_DICD3 Rhamnogalacturonate lyase OS=Dickeya dadantii (strain 3937) GN=rhiE PE=1 SV=1//9.15887e-33
Bra003376	A07	16190370	16190981	612	108.665	8.56022	3.6661	2.2355e-34	1.2314e-33	UP	sp|Q9LX27|CML4_ARATH Calmodulin-like protein 4 OS=Arabidopsis thaliana GN=CML4 PE=2 SV=1//7.20816e-117
Bra003382	A07	16211673	16215204	2658	104.199	241.384	-1.212	4.0176e-15	1.316e-14	DOWN	sp|Q9M1B0|NLP9_ARATH Protein NLP9 OS=Arabidopsis thaliana GN=NLP9 PE=2 SV=1//0
Bra003383	A07	16217299	16217931	456	35.7874	149.223	-2.0599	2.2094e-21	8.8935e-21	DOWN	sp|Q9UUC8|RM51_SCHPO 54S ribosomal protein L51, mitochondrial OS=Schizosaccharomyces pombe (strain 972 / ATCC 24843) GN=mrpl51 PE=3 SV=1//5.23102e-10
Bra003385	A07	16223700	16225371	1434	1.44102	23.4473	-4.0243	6.8592e-09	1.726e-08	DOWN	-//-
Bra003387	A07	16234519	16235529	1011	24.0095	105.007	-2.1288	2.2995e-15	7.5938e-15	DOWN	sp|Q2HJH6|SNR40_BOVIN U5 small nuclear ribonucleoprotein 40 kDa protein OS=Bos taurus GN=SNRNP40 PE=2 SV=1//5.06464e-10
Bra003389	A07	16244104	16247314	2067	335.761	1459.13	-2.1196	1.1652e-136	2.3131e-135	DOWN	sp|Q9FN48|CAS_ARATH Calcium sensing receptor, chloroplastic OS=Arabidopsis thaliana GN=CAS PE=1 SV=1//1.18613e-16
Bra003392	A07	16265593	16268405	1434	17.5458	302.628	-4.1083	6.454e-92	8.1757e-91	DOWN	sp|Q54Y55|SHKC_DICDI Dual specificity protein kinase shkC OS=Dictyostelium discoideum GN=shkC PE=3 SV=1//4.66446e-37
Bra003394	A07	16276235	16276573	339	37.3107	18.0731	1.0457	0.0030994	0.0052986	UP	sp|C7SFP6|ARGOS_BRARP Protein AUXIN-REGULATED GENE INVOLVED IN ORGAN SIZE OS=Brassica rapa subsp. pekinensis GN=ARGOS PE=2 SV=2//1.14538e-53
Bra003396	A07	16285400	16287755	780	0	9.93698	#NAME?	2.297e-05	4.6949e-05	DOWN	sp|Q9M1X9|ASHH4_ARATH Putative histone-lysine N-methyltransferase ASHH4 OS=Arabidopsis thaliana GN=ASHH4 PE=3 SV=1//8.27021e-08
Bra003404	A07	16329712	16330722	1011	38.4376	14.1872	1.4379	0.0001463	0.0002817	UP	sp|Q9LY41|ATL4_ARATH E3 ubiquitin-protein ligase ATL4 OS=Arabidopsis thaliana GN=ATL4 PE=1 SV=1//2.16977e-112
Bra003406	A07	16337601	16338204	396	625.467	1521.41	-1.2824	1.6855e-56	1.393e-55	DOWN	sp|Q8RXU5|R37A2_ARATH 60S ribosomal protein L37a-2 OS=Arabidopsis thaliana GN=RPL37AC PE=3 SV=1//1.95564e-58
Bra003409	A07	16347874	16350339	2466	74.0985	194.032	-1.3888	6.3101e-16	2.1218e-15	DOWN	-//-
Bra003411	A07	16356771	16359832	804	11.6333	30.7673	-1.4031	0.0023856	0.0041236	DOWN	-//-
Bra003412	A07	16362464	16363788	810	5.78715	22.3331	-1.9483	0.000289	0.00054405	DOWN	-//-
Bra003419	A07	16402046	16403090	738	0.692842	390.648	-9.1391	9.3022e-135	1.8122e-133	DOWN	sp|O49743|GATA4_ARATH GATA transcription factor 4 OS=Arabidopsis thaliana GN=GATA4 PE=2 SV=1//4.18903e-104
Bra003420	A07	16408014	16408821	663	0.730343	197.245	-8.0772	3.533e-88	4.2762e-87	DOWN	sp|Q9M205|CCU22_ARATH Cyclin-U2-2 OS=Arabidopsis thaliana GN=CYCU2-2 PE=1 SV=1//2.39848e-143
Bra003421	A07	16410107	16411249	801	59.1956	1053.23	-4.1532	7.8589e-145	1.6607e-143	DOWN	sp|Q9M203|EXPB5_ARATH Expansin-B5 OS=Arabidopsis thaliana GN=EXPB5 PE=2 SV=2//1.19821e-141
Bra003426	A07	16426087	16429347	1389	4.74972	55.0263	-3.5342	3.1232e-16	1.0616e-15	DOWN	sp|Q8RWV0|TKTC1_ARATH Transketolase-1, chloroplastic OS=Arabidopsis thaliana GN=TKL-1 PE=1 SV=1//0
Bra003427	A07	16430230	16431238	456	185.725	387.486	-1.061	1.8363e-18	6.7423e-18	DOWN	sp|P59224|RS132_ARATH 40S ribosomal protein S13-2 OS=Arabidopsis thaliana GN=RPS13B PE=2 SV=1//3.6593e-103
Bra003431	A07	16439775	16440172	312	0	4.8877	#NAME?	0.010465	0.016938	DOWN	sp|Q9LZX5|ZPR2_ARATH Protein LITTLE ZIPPER 2 OS=Arabidopsis thaliana GN=ZPR2 PE=1 SV=1//7.28682e-38
Bra003433	A07	16443861	16445288	672	19.5276	53.5453	-1.4552	9.1946e-06	1.9313e-05	DOWN	sp|O60344|ECE2_HUMAN Endothelin-converting enzyme 2 OS=Homo sapiens GN=ECE2 PE=1 SV=4//2.62477e-24
Bra003435	A07	16449823	16451058	708	11262.6	1642.08	2.778	4.5357e-277	2.3729e-275	UP	sp|Q84JW1|PX11E_ARATH Peroxisomal membrane protein 11E OS=Arabidopsis thaliana GN=PEX11E PE=1 SV=1//5.59181e-147
Bra003436	A07	16452041	16453647	537	31.5076	244.656	-2.957	1.9414e-53	1.5307e-52	DOWN	sp|Q9LEW8|FN3KR_ARATH Protein-ribulosamine 3-kinase, chloroplastic OS=Arabidopsis thaliana GN=At3g61080 PE=1 SV=2//2.02865e-10
Bra003440	A07	16467412	16469762	1299	90.1317	1611.46	-4.1602	3.6052e-205	1.2016e-203	DOWN	sp|O23145|KSG2_ARATH Shaggy-related protein kinase beta OS=Arabidopsis thaliana GN=ASK2 PE=2 SV=1//0
Bra003442	A07	16482089	16484406	1434	157.918	45.9614	1.7807	4.9644e-19	1.8531e-18	UP	sp|Q9M2E0|RH12_ARATH DEAD-box ATP-dependent RNA helicase 12 OS=Arabidopsis thaliana GN=RH12 PE=2 SV=1//0
Bra003443	A07	16487955	16489201	849	3.61238	0	Inf	0.022986	0.035739	UP	sp|Q50EX6|ODO1_PETHY Protein ODORANT1 OS=Petunia hybrida GN=ODO1 PE=2 SV=1//9.9612e-62
Bra003450	A07	16537872	16538393	522	7.49618	24.981	-1.7366	0.00064469	0.0011749	DOWN	sp|Q9SUS5|RHA1B_ARATH E3 ubiquitin-protein ligase RHA1B OS=Arabidopsis thaliana GN=RHA1B PE=2 SV=1//5.21292e-27
Bra003451	A07	16543169	16544251	780	229.773	1517.28	-2.7232	5.0104e-201	1.6262e-199	DOWN	sp|P13869|CB12_PETHY Chlorophyll a-b binding protein, chloroplastic OS=Petunia hybrida PE=2 SV=1//4.42472e-147
Bra003456	A07	16566384	16570226	2178	3.80513	30.7933	-3.0166	1.3319e-08	3.2981e-08	DOWN	sp|Q84WU4|GOGC3_ARATH Golgin candidate 3 OS=Arabidopsis thaliana GN=GC3 PE=1 SV=1//0
Bra003458	A07	16579861	16581087	1227	319.637	66.5562	2.2638	9.3228e-50	6.9043e-49	UP	sp|Q9M310|FBK77_ARATH F-box/kelch-repeat protein At3g61590 OS=Arabidopsis thaliana GN=At3g61590 PE=1 SV=1//0
Bra003459	A07	16585581	16587765	1686	7881.81	2649.07	1.573	2.8583e-158	6.6913e-157	UP	sp|Q9FPW6|POB1_ARATH BTB/POZ domain-containing protein POB1 OS=Arabidopsis thaliana GN=POB1 PE=2 SV=2//0
Bra003463	A07	16602929	16603702	564	373.742	40.0182	3.2233	1.0988e-87	1.3208e-86	UP	sp|Q84MC7|PYL9_ARATH Abscisic acid receptor PYL9 OS=Arabidopsis thaliana GN=PYL9 PE=1 SV=1//4.60147e-94
Bra003465	A07	16617705	16619758	1101	40.0947	122.656	-1.6131	2.5991e-13	7.9598e-13	DOWN	-//-
Bra003466	A07	16620398	16626762	2247	1261.25	558.13	1.1762	4.0874e-33	2.188e-32	UP	sp|Q9M367|BECN1_ARATH Beclin-1-like protein OS=Arabidopsis thaliana GN=At3g61710 PE=2 SV=2//0
Bra003468	A07	16636843	16638732	1164	30.3521	201.614	-2.7317	9.5221e-41	5.9622e-40	DOWN	sp|Q9M363|B561I_ARATH Cytochrome b561 and DOMON domain-containing protein At3g61750 OS=Arabidopsis thaliana GN=At3g61750 PE=3 SV=1//0
Bra003475	A07	16659433	16660802	1101	0.980262	6.84778	-2.8044	0.020885	0.03266	DOWN	sp|Q8VYE5|E1312_ARATH Glucan endo-1,3-beta-glucosidase 12 OS=Arabidopsis thaliana GN=At4g29360 PE=1 SV=1//6.37929e-71
Bra003480	A07	16683851	16685206	1356	0.653508	5.78811	-3.1468	0.019436	0.030506	DOWN	-//-
Bra003481	A07	16687492	16690313	1830	1267.53	589.066	1.1055	3.913e-43	2.5679e-42	UP	sp|Q52EB3|ATG1_MAGO7 Serine/threonine-protein kinase ATG1 OS=Magnaporthe oryzae (strain 70-15 / ATCC MYA-4617 / FGSC 8958) GN=ATG1 PE=1 SV=1//1.30163e-68
Bra003482	A07	16700095	16700955	861	266.104	116.667	1.1896	9.4271e-17	3.2692e-16	UP	sp|Q9M268|NGA2_ARATH B3 domain-containing transcription factor NGA2 OS=Arabidopsis thaliana GN=NGA2 PE=2 SV=1//2.65524e-145
Bra003483	A07	16704117	16705474	924	20.758	66.3585	-1.6766	1.4788e-08	3.6517e-08	DOWN	sp|Q8L5W7|PIF6_ARATH Transcription factor PIF6 OS=Arabidopsis thaliana GN=PIF6 PE=1 SV=1//1.55796e-120
Bra003485	A07	16719163	16721288	1377	8.3031	45.9151	-2.4672	1.2128e-09	3.17e-09	DOWN	sp|A7PZL3|PGLR_VITVI Probable polygalacturonase OS=Vitis vinifera GN=GSVIVT00026920001 PE=1 SV=1//1.72539e-149
Bra003490	A07	16736177	16741372	3879	741.111	195.598	1.9218	8.217e-76	8.7094e-75	UP	sp|Q9M1Q9|AB21B_ARATH ABC transporter B family member 21 OS=Arabidopsis thaliana GN=ABCB21 PE=1 SV=2//0
Bra003491	A07	16744704	16746689	1773	0	4.60159	#NAME?	0.0071062	0.011728	DOWN	sp|Q5MFV6|PME37_ARATH Probable pectinesterase/pectinesterase inhibitor VGDH2 OS=Arabidopsis thaliana GN=VGDH2 PE=2 SV=2//0
Bra003492	A07	16747991	16748638	648	4.36056	25.9736	-2.5745	1.6955e-06	3.7265e-06	DOWN	sp|P41510|PME_BRANA Probable pectinesterase/pectinesterase inhibitor OS=Brassica napus GN=BP19 PE=2 SV=1//5.60204e-19
Bra003497	A07	16765254	16767810	1086	48.5494	194.293	-2.0007	2.0931e-26	9.6743e-26	DOWN	-//-
Bra003499	A07	16770648	16771037	390	649.695	6237.98	-3.2632	7.511e-172	1.9555e-170	DOWN	sp|Q9LZP9|CP122_ARATH Calvin cycle protein CP12-2, chloroplastic OS=Arabidopsis thaliana GN=CP12-2 PE=1 SV=1//5.05164e-69
Bra003503	A07	16784451	16784888	438	1333.16	606.717	1.1358	1.9099e-47	1.3582e-46	UP	-//-
Bra003509	A07	16804168	16806068	1251	1247.13	376.025	1.7297	1.2503e-61	1.1011e-60	UP	sp|Q93VB2|AT18A_ARATH Autophagy-related protein 18a OS=Arabidopsis thaliana GN=ATG18A PE=1 SV=1//0
Bra003513	A07	16815119	16816742	1524	17.169	45.8323	-1.4166	3.9281e-05	7.8969e-05	DOWN	sp|Q683I9|PP295_ARATH Pentatricopeptide repeat-containing protein At3g62890 OS=Arabidopsis thaliana GN=PCMP-H82 PE=2 SV=1//4.32844e-11
Bra003517	A07	16838554	16838862	309	3.80696	16.963	-2.1557	0.0010832	0.0019365	DOWN	sp|Q9LYC5|GRC14_ARATH Glutaredoxin-C14 OS=Arabidopsis thaliana GN=GRXC14 PE=3 SV=1//4.80999e-65
Bra003518	A07	16845731	16848041	1785	206.409	434.204	-1.0729	5.5776e-20	2.1471e-19	DOWN	sp|Q570C0|TIR1_ARATH Protein TRANSPORT INHIBITOR RESPONSE 1 OS=Arabidopsis thaliana GN=TIR1 PE=1 SV=2//0
Bra003520	A07	16866063	16867298	1077	183.337	68.5385	1.4195	1.5213e-15	5.0528e-15	UP	sp|Q9LYC1|GID1B_ARATH Gibberellin receptor GID1B OS=Arabidopsis thaliana GN=GID1B PE=1 SV=1//0
Bra003521	A07	16879483	16881180	1698	1083.78	422.954	1.3575	1.7054e-56	1.4091e-55	UP	sp|F4IZM8|HUAL2_ARATH HUA2-like protein 2 OS=Arabidopsis thaliana GN=At3g63070 PE=3 SV=1//0
Bra003524	A07	16893016	16894198	1014	1164.98	4451.98	-1.9341	3.1351e-196	9.7586e-195	DOWN	sp|Q9LY74|BQMT_ARATH 2-methyl-6-phytyl-1,4-hydroquinone methyltransferase, chloroplastic OS=Arabidopsis thaliana GN=VTE3 PE=1 SV=1//0
Bra003526	A07	16902271	16906037	2715	259719	6804.77	5.2543	0	0	UP	sp|P38418|LOX2_ARATH Lipoxygenase 2, chloroplastic OS=Arabidopsis thaliana GN=LOX2 PE=1 SV=1//0
Bra003528	A07	16923752	16925042	948	11.4726	60.9121	-2.4085	5.5057e-12	1.5981e-11	DOWN	-//-
Bra003535	A07	16953640	16957383	2253	0.326754	11.7082	-5.1632	2.2047e-05	4.5108e-05	DOWN	sp|P46607|HGL2_ARATH Homeobox-leucine zipper protein GLABRA 2 OS=Arabidopsis thaliana GN=GL2 PE=2 SV=3//0
Bra003536	A07	16957957	16960464	1542	22.2562	482.993	-4.4397	5.5544e-147	1.1964e-145	DOWN	sp|Q9CA89|ROGFC_ARATH Rop guanine nucleotide exchange factor 12 OS=Arabidopsis thaliana GN=ROPGEF12 PE=1 SV=1//0
Bra003540	A07	16970594	16975927	2913	25.5471	58.764	-1.2018	3.065e-05	6.2143e-05	DOWN	sp|P0C928|RTEL1_DANRE Regulator of telomere elongation helicase 1 OS=Danio rerio GN=rtel1 PE=3 SV=1//0
Bra003541	A07	16978859	16979777	837	177.658	396.645	-1.1587	1.9178e-21	7.74e-21	DOWN	-//-
Bra003546	A07	17011521	17012809	738	3386.06	900.473	1.9109	1.2144e-176	3.2792e-175	UP	-//-
Bra003547	A07	17013486	17014952	579	13.2815	52.2324	-1.9755	1.3677e-08	3.3845e-08	DOWN	sp|Q42563|APT2_ARATH Adenine phosphoribosyltransferase 2 OS=Arabidopsis thaliana GN=APT2 PE=1 SV=1//1.89764e-117
Bra003554	A07	17035040	17035261	222	16.5669	5.91775	1.4852	0.019818	0.031067	UP	-//-
Bra003557	A07	17051318	17052106	789	2.11419	20.2406	-3.2591	2.383e-06	5.1933e-06	DOWN	-//-
Bra003559	A07	17058022	17065087	2139	144.424	688.263	-2.2526	4.7448e-53	3.7252e-52	DOWN	sp|Q9C977|PP135_ARATH Pentatricopeptide repeat-containing protein At1g80270, mitochondrial OS=Arabidopsis thaliana GN=At1g80270 PE=2 SV=1//0
Bra003560	A07	17071669	17074060	1851	1391.86	3383.35	-1.2814	2.2967e-54	1.839e-53	DOWN	sp|Q39002|TLC1_ARATH ADP,ATP carrier protein 1, chloroplastic OS=Arabidopsis thaliana GN=AATP1 PE=1 SV=2//0
Bra003568	A07	17109376	17111151	1776	19.2221	4.14839	2.2121	0.0026002	0.0044776	UP	sp|Q9LU46|RH35_ARATH DEAD-box ATP-dependent RNA helicase 35 OS=Arabidopsis thaliana GN=RH35 PE=2 SV=1//0
Bra003573	A07	17135025	17138235	1683	94.1548	3.11882	4.916	1.7e-37	1.0007e-36	UP	sp|F4I9E1|NFD4_ARATH Protein NUCLEAR FUSION DEFECTIVE 4 OS=Arabidopsis thaliana GN=NFD4 PE=3 SV=1//9.42908e-45
Bra003578	A07	17170089	17175784	3585	276.552	654.031	-1.2418	2.2082e-35	1.247e-34	DOWN	sp|Q8LLD0|NUP96_ARATH Nuclear pore complex protein NUP96 OS=Arabidopsis thaliana GN=NUP96 PE=1 SV=1//0
Bra003580	A07	17178584	17179861	687	54.7063	0.264799	7.6907	3.3933e-27	1.5944e-26	UP	sp|Q93VG8|PPDEX_ARATH DeSI-like protein At4g17486 OS=Arabidopsis thaliana GN=At4g17486 PE=2 SV=1//9.37487e-64
Bra003584	A07	17202158	17204749	1449	226.211	542.669	-1.2624	2.6994e-31	1.3866e-30	DOWN	sp|Q8SVJ8|NOG1_ENCCU Nucleolar GTP-binding protein 1 OS=Encephalitozoon cuniculi (strain GB-M1) GN=NOG1 PE=3 SV=1//8.23667e-33
Bra003589	A07	17233044	17233852	549	1.32668	13.8484	-3.3838	0.00012009	0.00023264	DOWN	sp|Q7VG78|GUAA_HELHP Probable GMP synthase [glutamine-hydrolyzing] OS=Helicobacter hepaticus (strain ATCC 51449 / 3B1) GN=guaA PE=3 SV=1//1.55314e-34
Bra003592	A07	17241862	17242530	489	8391.02	2119.96	1.9848	6.1774e-70	6.0613e-69	UP	sp|Q9SAG8|DNAJ8_ARATH Chaperone protein dnaJ 8, chloroplastic OS=Arabidopsis thaliana GN=ATJ8 PE=2 SV=1//1.80003e-79
Bra003594	A07	17247186	17248230	660	1793.7	311.225	2.5269	6.46e-150	1.4236e-148	UP	-//-
Bra003596	A07	17256343	17258204	1464	279.395	898.417	-1.6851	9.2261e-70	9.029e-69	DOWN	sp|Q9LHE3|ASPG2_ARATH Protein ASPARTIC PROTEASE IN GUARD CELL 2 OS=Arabidopsis thaliana GN=ASPG2 PE=2 SV=1//1.4769e-57
Bra003598	A07	17265122	17267752	2376	0	6.97926	#NAME?	0.00069049	0.0012548	DOWN	sp|Q8VYA3|WAKLJ_ARATH Wall-associated receptor kinase-like 10 OS=Arabidopsis thaliana GN=WAKL10 PE=2 SV=1//0
Bra003601	A07	17279543	17286364	3465	8859.51	4386.78	1.0141	2.6765e-72	2.7105e-71	UP	sp|Q9MA15|Y1796_ARATH Uncharacterized aarF domain-containing protein kinase At1g79600, chloroplastic OS=Arabidopsis thaliana GN=At1g79600 PE=2 SV=1//0
Bra003604	A07	17302849	17307631	3036	314.928	1249.66	-1.9884	5.3961e-113	8.4493e-112	DOWN	sp|Q9SAJ3|FTSHC_ARATH ATP-dependent zinc metalloprotease FTSH 12, chloroplastic OS=Arabidopsis thaliana GN=FTSH12 PE=2 SV=2//0
Bra003608	A07	17319103	17321656	861	31.4234	242.836	-2.9501	8.8857e-53	6.9502e-52	DOWN	sp|Q9AV97|KDSA1_ARATH 2-dehydro-3-deoxyphosphooctonate aldolase 1 OS=Arabidopsis thaliana GN=KDSA1 PE=1 SV=2//0
Bra003610	A07	17328341	17330460	1029	12.6671	3.83082	1.7254	0.021344	0.03334	UP	sp|Q8L8W0|ALIS5_ARATH ALA-interacting subunit 5 OS=Arabidopsis thaliana GN=ALIS5 PE=1 SV=1//0
Bra003613	A07	17349016	17350269	1113	6.34441	18.2888	-1.5274	0.0062632	0.010397	DOWN	sp|Q6XPT5|MCA7_ARATH Metacaspase-7 OS=Arabidopsis thaliana GN=AMC7 PE=1 SV=1//0
Bra003615	A07	17364699	17367077	1530	7789.82	1162.21	2.7447	0	0	UP	sp|Q91YT7|YTHD2_MOUSE YTH domain-containing family protein 2 OS=Mus musculus GN=Ythdf2 PE=2 SV=1//8.40293e-58
Bra003624	A07	17398856	17399480	426	7346.37	3660.78	1.0049	4.416e-69	4.2877e-68	UP	sp|P49108|PSBR_BRACM Photosystem II 10 kDa polypeptide, chloroplastic OS=Brassica campestris GN=PSBR PE=2 SV=1//1.41341e-86
Bra003625	A07	17401380	17403729	1665	47.7424	22.1947	1.1051	0.00032274	0.00060478	UP	sp|Q6Y2X3|DJC14_HUMAN DnaJ homolog subfamily C member 14 OS=Homo sapiens GN=DNAJC14 PE=2 SV=2//3.96351e-20
Bra003627	A07	17407497	17409288	669	2354.99	1119.18	1.0733	4.4526e-56	3.6645e-55	UP	sp|Q42599|NDS8A_ARATH NADH dehydrogenase [ubiquinone] iron-sulfur protein 8-A, mitochondrial OS=Arabidopsis thaliana GN=At1g79010 PE=2 SV=1//2.28918e-145
Bra003629	A07	17415506	17417047	1368	3.05695	27.1458	-3.1506	1.128e-07	2.654e-07	DOWN	sp|Q9FI78|HST_ARATH Shikimate O-hydroxycinnamoyltransferase OS=Arabidopsis thaliana GN=HST PE=2 SV=1//6.03317e-33
Bra003631	A07	17436953	17437942	642	35.1698	2.24987	3.9664	2.7912e-12	8.1974e-12	UP	-//-
Bra003635	A07	17453124	17454443	1320	1.03743	78.5871	-6.2432	5.6409e-34	3.0793e-33	DOWN	sp|Q39688|EP1G_DAUCA Epidermis-specific secreted glycoprotein EP1 OS=Daucus carota GN=EP1 PE=1 SV=1//1.34001e-121
Bra003636	A07	17456139	17457497	1359	0.383922	29.511	-6.2643	1.9431e-10	5.2665e-10	DOWN	sp|Q39688|EP1G_DAUCA Epidermis-specific secreted glycoprotein EP1 OS=Daucus carota GN=EP1 PE=1 SV=1//7.88455e-87
Bra003646	A07	17501133	17502067	657	9.51387	21.8549	-1.1999	0.014213	0.02266	DOWN	sp|Q8GYM1|GSTUM_ARATH Glutathione S-transferase U22 OS=Arabidopsis thaliana GN=GSTU22 PE=1 SV=1//3.04394e-146
Bra003651	A07	17515550	17517694	816	74.1643	15.6533	2.2443	2.4222e-13	7.4253e-13	UP	sp|Q9H0Z9|RBM38_HUMAN RNA-binding protein 38 OS=Homo sapiens GN=RBM38 PE=1 SV=2//3.07982e-28
Bra003653	A07	17541026	17543043	1194	17.3171	102.535	-2.5658	8.6581e-21	3.4193e-20	DOWN	sp|Q9C9R4|BRTL2_ARATH Probable mitochondrial adenine nucleotide transporter BTL2 OS=Arabidopsis thaliana GN=At1g78180 PE=2 SV=1//0
Bra003661	A07	17597498	17598112	459	566.425	111.186	2.3489	3.1153e-83	3.552e-82	UP	-//-
Bra003664	A07	17614661	17614906	246	109.859	33.8746	1.6974	2.6162e-13	8.0107e-13	UP	-//-
Bra003665	A07	17624306	17626028	1641	869.982	434.241	1.0025	1.4003e-29	6.9349e-29	UP	sp|Q84WU6|ARFQ_ARATH Auxin response factor 17 OS=Arabidopsis thaliana GN=ARF17 PE=2 SV=1//0
Bra003670	A07	17646604	17650147	2733	62.1914	19.7443	1.6553	4.2437e-07	9.658e-07	UP	sp|P39868|NIA2_BRANA Nitrate reductase [NADH], clone PBNBR1412 OS=Brassica napus GN=NIA2 PE=2 SV=1//0
Bra003673	A07	17664970	17666162	855	122.755	45.1758	1.4422	1.0599e-11	3.0371e-11	UP	sp|P50699|TLPH_ARATH Thaumatin-like protein OS=Arabidopsis thaliana GN=At1g18250 PE=2 SV=2//2.65818e-70
Bra003674	A07	17668825	17671143	1416	679.947	165.688	2.037	5.4724e-78	5.9339e-77	UP	sp|Q9CA25|LAX3_ARATH Auxin transporter-like protein 3 OS=Arabidopsis thaliana GN=LAX3 PE=2 SV=1//0
Bra003678	A07	17703140	17705966	2082	1243.34	2950.68	-1.2468	9.8845e-80	1.0934e-78	DOWN	sp|Q9CAP8|LACS9_ARATH Long chain acyl-CoA synthetase 9, chloroplastic OS=Arabidopsis thaliana GN=LACS9 PE=2 SV=1//0
Bra003680	A07	17712397	17713826	1137	0	24.0006	#NAME?	2.1432e-12	6.3231e-12	DOWN	sp|Q43609|COMT1_PRUDU Caffeic acid 3-O-methyltransferase OS=Prunus dulcis GN=COMT1 PE=2 SV=1//1.43639e-102
Bra003692	A07	17788063	17790024	1080	135.966	50.8028	1.4203	3.7355e-12	1.0911e-11	UP	sp|O49286|SKP2B_ARATH F-box protein SKP2B OS=Arabidopsis thaliana GN=SKP2B PE=1 SV=1//0
Bra003699	A07	17850775	17851590	816	2.01952	21.06	-3.3824	7.8201e-07	1.7529e-06	DOWN	-//-
Bra003704	A07	17884438	17885454	1017	6.32291	57.6405	-3.1884	1.1552e-15	3.8492e-15	DOWN	-//-
Bra003705	A07	17887090	17888028	294	34.3322	76.595	-1.1577	4.4081e-05	8.8252e-05	DOWN	sp|Q9C6K5|LSM3B_ARATH Sm-like protein LSM3B OS=Arabidopsis thaliana GN=LSM3B PE=1 SV=1//1.35608e-59
Bra003707	A07	17900548	17902240	1077	42.1695	16.4945	1.3542	0.00012345	0.00023894	UP	sp|Q8W013|COMT1_CATRO Caffeic acid 3-O-methyltransferase OS=Catharanthus roseus GN=COMT1 PE=2 SV=1//2.48149e-85
Bra003710	A07	17908312	17909987	1059	34.1358	205.346	-2.5887	5.7286e-39	3.4656e-38	DOWN	sp|Q9SRE0|5FCLL_ARATH 5-formyltetrahydrofolate cyclo-ligase-like protein COG0212 OS=Arabidopsis thaliana GN=COG0212 PE=2 SV=1//0
Bra003711	A07	17912044	17913437	1167	41.8784	134.762	-1.6861	1.7302e-15	5.7352e-15	DOWN	sp|Q9SRE5|Y1666_ARATH Uncharacterized protein At1g76660 OS=Arabidopsis thaliana GN=At1g76660 PE=2 SV=1//0
Bra003713	A07	17920972	17921646	675	67.7919	7.5047	3.1752	1.0891e-18	4.0191e-18	UP	sp|O22227|MIZ1_ARATH Protein MIZU-KUSSEI 1 OS=Arabidopsis thaliana GN=MIZ1 PE=1 SV=1//4.22632e-41
Bra003715	A07	17934666	17935230	498	0.346421	7.8732	-4.5064	0.0010672	0.0019087	DOWN	-//-
Bra003716	A07	17944892	17946686	1167	2.05703	68.7403	-5.0625	5.5564e-27	2.5986e-26	DOWN	sp|P38355|YB8B_YEAST Uncharacterized transporter YBR287W OS=Saccharomyces cerevisiae (strain ATCC 204508 / S288c) GN=YBR287W PE=1 SV=1//2.40831e-09
Bra003721	A07	17985739	17987023	495	0	16.3862	#NAME?	1.3531e-08	3.3492e-08	DOWN	sp|Q9FPG2|OP21B_ARATH Outer envelope pore protein 21B, chloroplastic OS=Arabidopsis thaliana GN=OEP21B PE=2 SV=1//1.23034e-102
Bra003729	A07	18013057	18017186	3195	1.32668	7.03203	-2.4061	0.031003	0.04737	DOWN	sp|C0LGS2|Y4361_ARATH Probable LRR receptor-like serine/threonine-protein kinase At4g36180 OS=Arabidopsis thaliana GN=At4g36180 PE=2 SV=1//1.35061e-36
Bra003732	A07	18022665	18023385	585	34.3503	1484.72	-5.4337	0	0	DOWN	sp|P42763|ERD14_ARATH Dehydrin ERD14 OS=Arabidopsis thaliana GN=ERD14 PE=1 SV=1//5.1547e-24
Bra003737	A07	18059864	18063228	969	10744.4	3325.98	1.6917	7.7815e-193	2.352e-191	UP	sp|Q94CH8|EXL1_ARATH GDSL esterase/lipase EXL1 OS=Arabidopsis thaliana GN=EXL1 PE=2 SV=1//1.17517e-163
Bra003743	A07	18090695	18091182	243	1057.41	199.347	2.4072	1.7169e-137	3.4266e-136	UP	sp|P46689|GASA1_ARATH Gibberellin-regulated protein 1 OS=Arabidopsis thaliana GN=GASA1 PE=2 SV=2//1.44071e-25
Bra003746	A07	18103687	18104013	327	1.42318	11.2828	-2.9869	0.0012671	0.0022497	DOWN	sp|P32295|ARG7_VIGRR Indole-3-acetic acid-induced protein ARG7 OS=Vigna radiata var. radiata GN=ARG7 PE=2 SV=1//7.32154e-13
Bra003748	A07	18118204	18119481	960	70.4287	33.4024	1.0762	3.0393e-05	6.1634e-05	UP	sp|Q9LQZ7|BBX21_ARATH B-box zinc finger protein 21 OS=Arabidopsis thaliana GN=BBX21 PE=1 SV=1//1.47248e-153
Bra003755	A07	18181446	18181985	540	553.283	1237.56	-1.1614	3.4374e-46	2.3925e-45	DOWN	sp|P24068|OCS1_MAIZE Ocs element-binding factor 1 OS=Zea mays GN=OBF1 PE=2 SV=2//1.52857e-16
Bra003760	A07	18227048	18228067	1020	1210.58	405.263	1.5788	5.95e-19	2.2165e-18	UP	sp|Q92383|MAG1_SCHPO DNA-3-methyladenine glycosylase 1 OS=Schizosaccharomyces pombe (strain 972 / ATCC 24843) GN=mag1 PE=1 SV=1//1.82768e-28
Bra003768	A07	18266202	18268429	1191	0.730343	8.2991	-3.5063	0.0023264	0.004026	DOWN	-//-
Bra003774	A07	18279847	18280173	327	0.326754	17.9967	-5.7834	3.0533e-08	7.4163e-08	DOWN	sp|P28493|PR5_ARATH Pathogenesis-related protein 5 OS=Arabidopsis thaliana GN=At1g75040 PE=1 SV=1//1.09695e-48
Bra003777	A07	18290711	18293856	1641	29.5843	99.7238	-1.7531	1.2693e-12	3.7804e-12	DOWN	sp|Q9C9P4|KASC2_ARATH 3-oxoacyl-[acyl-carrier-protein] synthase II, chloroplastic OS=Arabidopsis thaliana GN=KAS2 PE=1 SV=1//0
Bra003778	A07	18300711	18301880	669	349.13	47.3928	2.881	1.5974e-71	1.6012e-70	UP	sp|Q9S7M2|TI10B_ARATH Protein TIFY 10B OS=Arabidopsis thaliana GN=TIFY10B PE=1 SV=1//6.85471e-88
Bra003779	A07	18304214	18304966	669	59.8829	298.975	-2.3198	4.6853e-47	3.31e-46	DOWN	-//-
Bra003782	A07	18316602	18317690	594	0.346421	6.84362	-4.3042	0.0034449	0.0058628	DOWN	sp|Q7G8V2|ARR15_ARATH Two-component response regulator ARR15 OS=Arabidopsis thaliana GN=ARR15 PE=1 SV=1//1.86403e-87
Bra003783	A07	18318831	18320255	1425	9.5372	0	Inf	0.00091752	0.00165	UP	sp|F4HVS6|MYOB6_ARATH Probable myosin-binding protein 6 OS=Arabidopsis thaliana GN=MYOB6 PE=2 SV=1//0
Bra003787	A07	18331982	18333460	1479	749.019	294.768	1.3454	6.586e-44	4.392e-43	UP	sp|Q9SSF9|PP123_ARATH Pentatricopeptide repeat-containing protein At1g74750 OS=Arabidopsis thaliana GN=At1g74750 PE=2 SV=1//3.39674e-25
Bra003792	A07	18365024	18366017	501	13.0869	28.6744	-1.1316	0.0049566	0.0083082	DOWN	-//-
Bra003793	A07	18369902	18371270	1017	7.09259	53.6286	-2.9186	9.0564e-14	2.8255e-13	DOWN	sp|P81392|MYB06_ANTMA Myb-related protein 306 OS=Antirrhinum majus GN=MYB306 PE=2 SV=1//5.98401e-94
Bra003798	A07	18407964	18410341	1188	0.673175	18.9221	-4.813	4.6632e-08	1.1209e-07	DOWN	sp|O49840|APK2B_ARATH Protein kinase 2B, chloroplastic OS=Arabidopsis thaliana GN=APK2B PE=2 SV=1//1.23632e-149
Bra003800	A07	18413702	18414203	288	10.0496	77.4389	-2.9459	2.0259e-19	7.6666e-19	DOWN	-//-
Bra003801	A07	18418243	18421665	795	4.90156	113.992	-4.5395	1.8716e-40	1.1643e-39	DOWN	sp|O64399|MYB34_ARATH Transcription factor MYB34 OS=Arabidopsis thaliana GN=MYB34 PE=1 SV=1//4.34284e-53
Bra003803	A07	18431964	18434413	1446	19.2813	8.61898	1.1616	0.025031	0.038713	UP	sp|Q9CA73|PP119_ARATH Putative pentatricopeptide repeat-containing protein At1g74400 OS=Arabidopsis thaliana GN=PCMP-E68 PE=3 SV=1//0
Bra003808	A07	18446321	18447207	339	429.75	1087.54	-1.3395	2.1942e-27	1.0349e-26	DOWN	sp|Q9LMK0|R35A1_ARATH 60S ribosomal protein L35a-1 OS=Arabidopsis thaliana GN=RPL35AA PE=3 SV=1//2.89665e-75
Bra003809	A07	18447915	18452462	4143	153.562	1024.48	-2.738	3.8332e-109	5.8248e-108	DOWN	sp|Q9M8D3|PUR4_ARATH Probable phosphoribosylformylglycinamidine synthase, chloroplastic/mitochondrial OS=Arabidopsis thaliana GN=At1g74260 PE=2 SV=3//0
Bra003812	A07	18460633	18461600	876	0	4.84093	#NAME?	0.017889	0.02819	DOWN	-//-
Bra003814	A07	18466912	18469119	1176	391.878	850.771	-1.1184	6.2568e-35	3.489e-34	DOWN	sp|Q9C907|GDPD5_ARATH Glycerophosphodiester phosphodiesterase GDPD5 OS=Arabidopsis thaliana GN=GDPD5 PE=2 SV=1//0
Bra003816	A07	18475074	18478162	2748	0	4.93911	#NAME?	0.0074175	0.012214	DOWN	sp|C0LGQ5|GSO1_ARATH LRR receptor-like serine/threonine-protein kinase GSO1 OS=Arabidopsis thaliana GN=GSO1 PE=2 SV=1//1.93924e-13
Bra003820	A07	18492318	18493958	972	836.357	365.739	1.1933	5.6297e-38	3.3434e-37	UP	sp|P94111|SSL12_ARATH Protein STRICTOSIDINE SYNTHASE-LIKE 12 OS=Arabidopsis thaliana GN=SSL12 PE=2 SV=2//4.02635e-136
Bra003822	A07	18496253	18499087	2100	3021.79	1202.95	1.3288	2.6292e-55	2.1386e-54	UP	sp|Q8K2A6|LIPM_MOUSE Lipase member M OS=Mus musculus GN=Lipm PE=2 SV=1//2.79412e-24
Bra003825	A07	18509351	18514132	3045	25.6024	571.409	-4.4802	5.6112e-127	1.0085e-125	DOWN	sp|O81635|ATK4_ARATH Kinesin-4 OS=Arabidopsis thaliana GN=ATK4 PE=1 SV=2//3.78392e-154
Bra003831	A07	18534952	18536782	1659	502.473	240.188	1.0649	2.8829e-22	1.1917e-21	UP	sp|O23116|EIL3_ARATH ETHYLENE INSENSITIVE 3-like 3 protein OS=Arabidopsis thaliana GN=EIL3 PE=1 SV=1//0
Bra003834	A07	18550046	18553147	1521	8.49427	51.8093	-2.6086	1.2153e-11	3.4732e-11	DOWN	sp|Q9C9U4|MPK15_ARATH Mitogen-activated protein kinase 15 OS=Arabidopsis thaliana GN=MPK15 PE=1 SV=3//0
Bra003835	A07	18554254	18555231	702	172.867	1009.44	-2.5458	7.4536e-140	1.5193e-138	DOWN	sp|Q8LB65|FK173_ARATH Peptidyl-prolyl cis-trans isomerase FKBP17-3, chloroplastic OS=Arabidopsis thaliana GN=FKBP17-3 PE=2 SV=1//2.47547e-128
Bra003840	A07	18579179	18583867	1521	2903.38	1074.03	1.4347	6.6889e-102	9.5031e-101	UP	sp|Q9C6B9|PEAM3_ARATH Phosphoethanolamine N-methyltransferase 3 OS=Arabidopsis thaliana GN=NMT3 PE=2 SV=2//0
Bra003841	A07	18589652	18592140	774	38.9175	140.368	-1.8507	3.9025e-18	1.417e-17	DOWN	sp|Q28IQ9|CIRBP_XENTR Cold-inducible RNA-binding protein OS=Xenopus tropicalis GN=cirbp PE=2 SV=1//2.25398e-14
Bra003843	A07	18599739	18602314	1149	465.934	131.744	1.8224	1.2546e-44	8.4903e-44	UP	sp|Q9C942|CSE_ARATH Caffeoylshikimate esterase OS=Arabidopsis thaliana GN=CSE PE=1 SV=1//1.22051e-34
Bra003845	A07	18613105	18616758	2823	470.267	159.953	1.5558	1.8471e-38	1.1086e-37	UP	sp|Q9FX32|SUS6_ARATH Sucrose synthase 6 OS=Arabidopsis thaliana GN=SUS6 PE=1 SV=1//0
Bra003848	A07	18626358	18628839	1758	47.7283	4.67615	3.3515	2.0008e-14	6.3927e-14	UP	-//-
Bra003850	A07	18639430	18640038	609	0	40.6242	#NAME?	2.0718e-20	8.0941e-20	DOWN	sp|P13087|MIRA_SYNDU Miraculin OS=Synsepalum dulcificum PE=1 SV=3//6.74156e-23
Bra003851	A07	18642579	18643402	495	133.252	375.607	-1.4951	1.6706e-30	8.4708e-30	DOWN	sp|P20290|BTF3_HUMAN Transcription factor BTF3 OS=Homo sapiens GN=BTF3 PE=1 SV=1//4.92566e-36
Bra003858	A07	18681011	18684185	2649	1037.92	114.061	3.1858	1.6178e-196	5.0403e-195	UP	sp|Q9SSL9|PEPR1_ARATH Leucine-rich repeat receptor-like protein kinase PEPR1 OS=Arabidopsis thaliana GN=PEPR1 PE=1 SV=1//6.13174e-32
Bra003861	A07	18695743	18699881	2049	6.49442	23.4182	-1.8504	0.00026139	0.00049374	DOWN	sp|Q93Z24|BGA17_ARATH Beta-galactosidase 17 OS=Arabidopsis thaliana GN=BGAL17 PE=2 SV=1//0
Bra003862	A07	18701696	18704655	1785	0	18.0787	#NAME?	1.5245e-09	3.9653e-09	DOWN	sp|Q9S746|HTH_ARATH Protein HOTHEAD OS=Arabidopsis thaliana GN=HTH PE=1 SV=1//0
Bra003864	A07	18718088	18719749	1293	5.99616	52.2857	-3.1243	1.7005e-09	4.4134e-09	DOWN	sp|O82500|Y4117_ARATH Putative disease resistance protein At4g11170 OS=Arabidopsis thaliana GN=At4g11170 PE=2 SV=1//4.16144e-58
Bra003866	A07	18726114	18727657	1263	10.744	30.1813	-1.4901	0.00059352	0.001086	DOWN	sp|F4J339|RPP1_ARATH Probable disease resistance protein RPP1 OS=Arabidopsis thaliana GN=RPP1 PE=2 SV=1//4.47865e-72
Bra003867	A07	18731370	18738282	3990	44.9677	132.413	-1.5581	4.1002e-14	1.2958e-13	DOWN	sp|Q93ZH2|NFYA3_ARATH Nuclear transcription factor Y subunit A-3 OS=Arabidopsis thaliana GN=NFYA3 PE=2 SV=2//2.2837e-165
Bra003869	A07	18743786	18745402	1617	97.2977	279.437	-1.522	2.143e-24	9.4226e-24	DOWN	-//-
Bra003871	A07	18762619	18765470	1779	45.6621	7.4473	2.6162	2.2313e-10	6.0321e-10	UP	sp|Q9M347|TRP6_ARATH Telomere repeat-binding protein 6 OS=Arabidopsis thaliana GN=TRP6 PE=1 SV=1//1.7379e-08
Bra003873	A07	18769794	18771108	1008	32.3753	70.8569	-1.13	2.6492e-05	5.3934e-05	DOWN	sp|Q1LZ86|ABHD6_BOVIN Monoacylglycerol lipase ABHD6 OS=Bos taurus GN=ABHD6 PE=2 SV=1//3.47772e-13
Bra003874	A07	18772263	18772886	624	247.664	2692.23	-3.4423	3.7268e-198	1.182e-196	DOWN	sp|P46271|GLP1_BRANA Germin-like protein 1 OS=Brassica napus GN=GER1 PE=2 SV=1//6.84525e-116
Bra003876	A07	18781896	18782822	573	13.2993	39.8854	-1.5845	3.6144e-05	7.2867e-05	DOWN	sp|Q9CAH0|MORF7_ARATH Multiple organellar RNA editing factor 7, mitochondrial OS=Arabidopsis thaliana GN=MORF7 PE=2 SV=1//8.04283e-106
Bra003881	A07	18815729	18816085	357	1388.51	91.2115	3.9282	7.3886e-179	2.0363e-177	UP	-//-
Bra003882	A07	18818560	18820156	867	551.088	1408.17	-1.3535	1.3407e-64	1.2272e-63	DOWN	sp|Q9ZSR8|RSSA_BRANA 40S ribosomal protein SA OS=Brassica napus GN=LRP PE=2 SV=1//8.8426e-179
Bra003883	A07	18820948	18821679	732	160.572	21.2998	2.9143	4.4115e-37	2.5818e-36	UP	sp|Q8H0T5|ERF73_ARATH Ethylene-responsive transcription factor ERF073 OS=Arabidopsis thaliana GN=ERF073 PE=2 SV=1//8.84933e-55
Bra003888	A07	18854429	18856287	1119	37.2289	240.241	-2.69	2.8877e-47	2.0466e-46	DOWN	sp|O29445|SERA_ARCFU D-3-phosphoglycerate dehydrogenase OS=Archaeoglobus fulgidus (strain ATCC 49558 / VC-16 / DSM 4304 / JCM 9628 / NBRC 100126) GN=serA PE=3 SV=1//4.02379e-32
Bra003889	A07	18856420	18859458	2901	1109.72	309.329	1.843	4.5122e-93	5.7861e-92	UP	sp|Q9SGP2|HSL1_ARATH Receptor-like protein kinase HSL1 OS=Arabidopsis thaliana GN=HSL1 PE=2 SV=1//0
Bra003891	A07	18871196	18872968	1515	3977.99	1972.17	1.0123	1.0871e-60	9.4517e-60	UP	sp|Q56Z59|PATL3_ARATH Patellin-3 OS=Arabidopsis thaliana GN=PATL3 PE=1 SV=2//0
Bra003894	A07	18883451	18885905	1659	0.767844	6.39458	-3.058	0.015609	0.02476	DOWN	sp|Q9C7U1|PTR25_ARATH Protein NRT1/ PTR FAMILY 5.12 OS=Arabidopsis thaliana GN=NPF5.12 PE=2 SV=1//0
Bra003897	A07	18894691	18897424	1593	0	14.1969	#NAME?	2.4401e-06	5.3124e-06	DOWN	sp|Q8RX67|PTR24_ARATH Protein NRT1/ PTR FAMILY 5.11 OS=Arabidopsis thaliana GN=NPF5.11 PE=2 SV=1//0
Bra003901	A07	18913339	18913688	294	1.36602	38.5077	-4.8171	2.521e-15	8.313e-15	DOWN	-//-
Bra003902	A07	18918203	18918808	606	385.978	11.1277	5.1163	2.4781e-141	5.1011e-140	UP	-//-
Bra003903	A07	18926501	18933151	1953	19.5278	0.580526	5.072	1.1277e-08	2.8033e-08	UP	sp|Q84TH5|AB25G_ARATH ABC transporter G family member 25 OS=Arabidopsis thaliana GN=ABCG25 PE=2 SV=1//0
Bra003906	A07	18941046	18943215	1545	10901.7	875.245	3.6387	0	0	UP	sp|Q39232|SUC1_ARATH Sucrose transport protein SUC1 OS=Arabidopsis thaliana GN=SUC1 PE=1 SV=1//0
Bra003911	A07	18983679	18986699	1716	32.5182	128.289	-1.9801	1.7054e-18	6.2671e-18	DOWN	sp|Q94AG2|SERK1_ARATH Somatic embryogenesis receptor kinase 1 OS=Arabidopsis thaliana GN=SERK1 PE=1 SV=2//0
Bra003914	A07	19001316	19002371	594	163.421	76.6182	1.0928	4.8791e-10	1.298e-09	UP	-//-
Bra003915	A07	19003782	19006385	1947	8.32277	84.5441	-3.3446	3.283e-23	1.3935e-22	DOWN	sp|Q05196|PABP5_ARATH Polyadenylate-binding protein 5 OS=Arabidopsis thaliana GN=PAB5 PE=1 SV=3//0
Bra003916	A07	19019297	19022414	1989	1517.03	87.0976	4.1225	0	0	UP	sp|Q8H0Z6|IP5P3_ARATH Type IV inositol polyphosphate 5-phosphatase 3 OS=Arabidopsis thaliana GN=IP5P3 PE=1 SV=1//0
Bra003918	A07	19026331	19028222	1089	4.57481	638.356	-7.1245	1.7314e-232	6.9235e-231	DOWN	sp|Q96520|PER12_ARATH Peroxidase 12 OS=Arabidopsis thaliana GN=PER12 PE=1 SV=1//0
Bra003919	A07	19041119	19043250	639	7.18726	0	Inf	0.00034018	0.00063643	UP	sp|Q38841|AGL12_ARATH Agamous-like MADS-box protein AGL12 OS=Arabidopsis thaliana GN=AGL12 PE=2 SV=2//3.8225e-125
Bra003923	A07	19055377	19055929	471	1.36418	28.8415	-4.402	6.4609e-11	1.7898e-10	DOWN	-//-
Bra003925	A07	19068654	19071071	2418	37.2698	187.046	-2.3273	2.4719e-31	1.2717e-30	DOWN	sp|Q9C9H7|RLP12_ARATH Receptor-like protein 12 OS=Arabidopsis thaliana GN=RLP12 PE=2 SV=2//0
Bra003929	A07	19090746	19093027	1287	221.95	58.6191	1.9208	1.2896e-28	6.2518e-28	UP	sp|Q6PAT0|ADAT3_MOUSE Probable inactive tRNA-specific adenosine deaminase-like protein 3 OS=Mus musculus GN=Adat3 PE=2 SV=1//7.89613e-19
Bra003932	A07	19098223	19101774	3417	3621.81	1809.7	1.001	2.8678e-56	2.3643e-55	UP	sp|Q84TI3|OBE4_ARATH Protein OBERON 4 OS=Arabidopsis thaliana GN=OBE4 PE=1 SV=2//0
Bra003936	A07	19114985	19115482	498	15.2777	43.7643	-1.5183	2.3325e-05	4.7671e-05	DOWN	sp|Q9C995|ERF70_ARATH Ethylene-responsive transcription factor ERF070 OS=Arabidopsis thaliana GN=ERF070 PE=1 SV=1//2.39936e-57
Bra003938	A07	19133678	19136168	1641	21658.1	3370.81	2.6837	0	0	UP	sp|Q9S7Z8|PIN3_ARATH Auxin efflux carrier component 3 OS=Arabidopsis thaliana GN=PIN3 PE=1 SV=1//3.07997e-40
Bra003942	A07	19162287	19162788	429	1707.15	219.833	2.9571	3.0811e-159	7.269e-158	UP	-//-
Bra003947	A07	19197854	19198989	663	255.568	10.0721	4.6653	2.5012e-60	2.1679e-59	UP	sp|Q8W4J8|TIF7_ARATH Protein TIFY 7 OS=Arabidopsis thaliana GN=TIFY7 PE=1 SV=2//3.64953e-86
Bra003953	A07	19218100	19219455	1356	7.03359	77.5862	-3.4635	2.1195e-22	8.7976e-22	DOWN	sp|Q9LRQ8|PMAT2_ARATH Phenolic glucoside malonyltransferase 2 OS=Arabidopsis thaliana GN=PMAT2 PE=1 SV=1//0
Bra003957	A07	19234601	19236836	1467	14.6048	84.1006	-2.5257	1.9251e-17	6.8252e-17	DOWN	-//-
Bra003958	A07	19238844	19239092	249	27.4898	94.9875	-1.7888	3.6361e-09	9.2755e-09	DOWN	-//-
Bra003959	A07	19246878	19248992	1122	804.701	25.4723	4.9815	2.9032e-259	1.3689e-257	UP	sp|F4I5D5|WTR11_ARATH WAT1-related protein At1g70260 OS=Arabidopsis thaliana GN=At1g70260 PE=2 SV=1//0
Bra003961	A07	19264407	19266519	1452	0	7.66348	#NAME?	0.00027354	0.00051586	DOWN	sp|Q0WRX3|SCP40_ARATH Serine carboxypeptidase-like 40 OS=Arabidopsis thaliana GN=SCPL40 PE=2 SV=2//0
Bra003965	A07	19279756	19280901	1146	54.3242	110.349	-1.0224	2.4189e-06	5.2687e-06	DOWN	sp|O04529|2MMP_ARATH Metalloendoproteinase 2-MMP OS=Arabidopsis thaliana GN=2MMP PE=1 SV=1//0
Bra003967	A07	19287728	19293100	3948	1871.78	784.253	1.255	3.91e-65	3.5969e-64	UP	sp|O04539|SNL4_ARATH Paired amphipathic helix protein Sin3-like 4 OS=Arabidopsis thaliana GN=SNL4 PE=3 SV=3//0
Bra003969	A07	19311510	19312323	723	32.5628	199.671	-2.6163	6.4915e-24	2.8129e-23	DOWN	sp|Q2V9B0|MY1R1_SOLTU Transcription factor MYB1R1 OS=Solanum tuberosum PE=2 SV=1//1.29922e-38
Bra003970	A07	19318276	19319095	705	0	31.421	#NAME?	8.3556e-16	2.7977e-15	DOWN	sp|Q9CAS6|GSTUB_ARATH Glutathione S-transferase U11 OS=Arabidopsis thaliana GN=GSTU11 PE=2 SV=1//1.54773e-163
Bra003973	A07	19331330	19333198	1869	4.92123	95.2584	-4.2748	1.3097e-32	6.9297e-32	DOWN	sp|P0C5E2|Y1839_ARATH Probable serine/threonine-protein kinase At1g18390 OS=Arabidopsis thaliana GN=At1g18390 PE=2 SV=2//4.5861e-80
Bra003974	A07	19343834	19345252	534	8.72453	22.0373	-1.3368	0.0083298	0.013645	DOWN	-//-
Bra003978	A07	19358376	19359104	729	275.484	42.6533	2.6912	2.2369e-55	1.8199e-54	UP	sp|Q8RX77|PTR21_ARATH Protein NRT1/ PTR FAMILY 2.13 OS=Arabidopsis thaliana GN=NPF2.13 PE=1 SV=1//1.19478e-134
Bra003979	A07	19359591	19366603	1035	331.01	52.8509	2.6469	5.0066e-36	2.8694e-35	UP	sp|Q8RX77|PTR21_ARATH Protein NRT1/ PTR FAMILY 2.13 OS=Arabidopsis thaliana GN=NPF2.13 PE=1 SV=1//6.9512e-166
Bra003981	A07	19396004	19396549	546	724.335	134.356	2.4306	4.9553e-106	7.2912e-105	UP	-//-
Bra003986	A07	19409073	19409810	738	45.3589	177.728	-1.9702	5.1661e-24	2.2446e-23	DOWN	sp|Q9C9L2|TCP15_ARATH Transcription factor TCP15 OS=Arabidopsis thaliana GN=TCP15 PE=2 SV=1//2.76724e-107
Bra003987	A07	19418663	19419779	609	53.362	11.8397	2.1722	6.8634e-10	1.8151e-09	UP	sp|Q54ML6|MOG1_DICDI Probable ran guanine nucleotide release factor OS=Dictyostelium discoideum GN=mog1 PE=3 SV=1//1.3337e-18
Bra003988	A07	19421739	19424103	1443	21.1259	89.3795	-2.0809	3.5567e-14	1.1261e-13	DOWN	-//-
Bra003993	A07	19442476	19443983	969	12.4334	115.546	-3.2162	7.6536e-30	3.8177e-29	DOWN	sp|Q9SAK5|APL_ARATH Myb family transcription factor APL OS=Arabidopsis thaliana GN=APL PE=2 SV=2//1.17773e-43
Bra003994	A07	19448345	19450058	1161	168.103	79.0851	1.0879	8.7109e-10	2.2935e-09	UP	sp|Q9SEZ3|CDF5_ARATH Cyclic dof factor 5 OS=Arabidopsis thaliana GN=CDF5 PE=2 SV=1//0
Bra003997	A07	19462054	19467133	3297	160.362	538.509	-1.7476	1.8667e-37	1.0979e-36	DOWN	sp|Q9FI14|TAO1_ARATH Disease resistance protein TAO1 OS=Arabidopsis thaliana GN=TAO1 PE=3 SV=1//0
Bra003998	A07	19469953	19470838	720	5.5354	786.12	-7.1499	1.5077e-295	8.6011e-294	DOWN	sp|O49255|NAC29_ARATH NAC transcription factor 29 OS=Arabidopsis thaliana GN=NAC029 PE=2 SV=1//1.92324e-146
Bra003999	A07	19480142	19483570	2946	59.9902	298.156	-2.3133	1.9602e-46	1.3703e-45	DOWN	sp|Q9C793|AGO7_ARATH Protein argonaute 7 OS=Arabidopsis thaliana GN=AGO7 PE=2 SV=1//0
Bra004001	A07	19504043	19505998	966	298.81	611.587	-1.0333	3.4489e-24	1.5056e-23	DOWN	sp|Q9C544|CM3_ARATH Chorismate mutase 3, chloroplastic OS=Arabidopsis thaliana GN=CM3 PE=1 SV=1//0
Bra004002	A07	19513018	19514875	870	906.069	192.544	2.2344	1.0882e-108	1.6453e-107	UP	sp|Q9C983|WRK57_ARATH Probable WRKY transcription factor 57 OS=Arabidopsis thaliana GN=WRKY57 PE=2 SV=1//1.88388e-96
Bra004004	A07	19525017	19526288	1041	512.291	96.644	2.4062	1.2118e-78	1.3252e-77	UP	sp|Q9LQ98|AFP1_ARATH Ninja-family protein AFP1 OS=Arabidopsis thaliana GN=AFP1 PE=1 SV=1//4.72297e-127
Bra004009	A07	19556703	19556975	273	15.4707	37.5605	-1.2797	0.0005102	0.00093942	DOWN	-//-
Bra004012	A07	19569173	19572655	1617	17.8172	7.40053	1.2676	0.030032	0.045967	UP	sp|Q00326|MYRO_BRANA Myrosinase OS=Brassica napus PE=2 SV=1//0
Bra004015	A07	19597376	19598960	1062	1.74811	10.2485	-2.5516	0.0048231	0.0080938	DOWN	sp|Q9S7Y1|BH030_ARATH Transcription factor bHLH30 OS=Arabidopsis thaliana GN=BHLH30 PE=1 SV=1//2.59974e-167
Bra004020	A07	19639891	19644348	3597	215.918	107.727	1.0031	1.6093e-10	4.3772e-10	UP	sp|Q9SX33|ALA9_ARATH Putative phospholipid-transporting ATPase 9 OS=Arabidopsis thaliana GN=ALA9 PE=3 SV=1//0
Bra004022	A07	19645728	19647412	1170	168.584	360.489	-1.0965	2.9766e-18	1.0844e-17	DOWN	sp|Q9SX31|PERK9_ARATH Proline-rich receptor-like protein kinase PERK9 OS=Arabidopsis thaliana GN=PERK9 PE=2 SV=1//0
Bra004027	A07	19663099	19663656	483	14.7849	553.985	-5.2276	3.1436e-184	8.9364e-183	DOWN	sp|Q9SX22|RRP31_ARATH 30S ribosomal protein 3-1, chloroplastic OS=Arabidopsis thaliana GN=At1g68590 PE=2 SV=1//3.06852e-82
Bra004028	A07	19663798	19664355	375	5.30673	88.7166	-4.0633	1.7125e-28	8.2827e-28	DOWN	-//-
Bra004031	A07	19687442	19691217	2775	108.47	867.457	-2.9995	6.0563e-47	4.2714e-46	DOWN	sp|Q9S7Y7|XYL1_ARATH Alpha-xylosidase 1 OS=Arabidopsis thaliana GN=XYL1 PE=1 SV=1//0
Bra004033	A07	19701034	19701987	954	178.64	511.482	-1.5176	4.3326e-39	2.6291e-38	DOWN	sp|Q9CA27|EF118_ARATH Ethylene-responsive transcription factor ERF118 OS=Arabidopsis thaliana GN=ERF118 PE=2 SV=1//8.48701e-83
Bra004035	A07	19718678	19721588	1425	0	232.221	#NAME?	4.8629e-108	7.2932e-107	DOWN	sp|Q8LG76|COL6_ARATH Zinc finger protein CONSTANS-LIKE 6 OS=Arabidopsis thaliana GN=COL6 PE=2 SV=2//0
Bra004040	A07	19751552	19752352	801	17.4118	39.4636	-1.1805	0.0009391	0.0016871	DOWN	-//-
Bra004053	A07	19833883	19836559	1857	42.7785	308.722	-2.8514	2.4048e-63	2.1657e-62	DOWN	sp|Q9C9X0|MP701_ARATH Microtubule-associated protein 70-1 OS=Arabidopsis thaliana GN=MAP70.1 PE=1 SV=1//0
Bra004055	A07	19842612	19844780	1161	131.041	1186.61	-3.1788	1.0521e-210	3.6675e-209	DOWN	sp|Q9C9W5|HPR1_ARATH Glycerate dehydrogenase HPR, peroxisomal OS=Arabidopsis thaliana GN=HPR PE=1 SV=1//0
Bra004057	A07	19853332	19857012	2676	680.782	227.889	1.5789	2.534e-52	1.9714e-51	UP	sp|P38418|LOX2_ARATH Lipoxygenase 2, chloroplastic OS=Arabidopsis thaliana GN=LOX2 PE=1 SV=1//0
Bra004059	A07	19878748	19883811	2601	0.383922	19.948	-5.6993	3.2457e-09	8.3055e-09	DOWN	sp|P38418|LOX2_ARATH Lipoxygenase 2, chloroplastic OS=Arabidopsis thaliana GN=LOX2 PE=1 SV=1//0
Bra004060	A07	19889002	19892954	2700	436.19	3035.79	-2.799	8.1184e-176	2.1729e-174	DOWN	sp|P38418|LOX2_ARATH Lipoxygenase 2, chloroplastic OS=Arabidopsis thaliana GN=LOX2 PE=1 SV=1//0
Bra004062	A07	19896484	19896684	201	1.36418	31.8946	-4.5472	9.7949e-07	2.1818e-06	DOWN	-//-
Bra004063	A07	19899769	19900816	357	0.346421	25.6565	-6.2107	1.1705e-11	3.3474e-11	DOWN	-//-
Bra004064	A07	19903417	19905679	1890	1395.71	315.187	2.1467	1.4473e-136	2.8679e-135	UP	sp|Q9C9V6|Y1790_ARATH BTB/POZ domain-containing protein At1g67900 OS=Arabidopsis thaliana GN=At1g67900 PE=1 SV=1//0
Bra004067	A07	19926586	19929659	1344	1108.3	149.871	2.8866	5.2198e-130	9.6728e-129	UP	-//-
Bra004068	A07	19932451	19935171	1860	203.566	1574.06	-2.9509	5.1402e-230	2.0192e-228	DOWN	sp|F4HVG8|CSK_ARATH Chloroplast sensor kinase, chloroplastic OS=Arabidopsis thaliana GN=CSK PE=1 SV=1//0
Bra004073	A07	19953070	19954578	1224	83.3496	381.28	-2.1936	1.4351e-53	1.1331e-52	DOWN	sp|Q9FXD8|PLY5_ARATH Probable pectate lyase 5 OS=Arabidopsis thaliana GN=At1g67750 PE=2 SV=2//0
Bra004075	A07	19968935	19969540	606	222.16	731.453	-1.7192	6.8951e-25	3.0685e-24	DOWN	sp|O49347|PSBY_ARATH Photosystem II core complex proteins psbY, chloroplastic OS=Arabidopsis thaliana GN=PSBY PE=2 SV=1//3.25376e-57
Bra004077	A07	19981123	19982159	684	388.703	1228.79	-1.6605	1.2802e-83	1.4682e-82	DOWN	sp|Q8LDL0|HHL1_ARATH Protein HHL1, chloroplastic OS=Arabidopsis thaliana GN=HHL1 PE=1 SV=1//2.6942e-154
Bra004085	A07	20031211	20036908	2541	93.421	487.576	-2.3838	1.2889e-41	8.1946e-41	DOWN	sp|F4HTM3|GCS1_ARATH Mannosyl-oligosaccharide glucosidase GCS1 OS=Arabidopsis thaliana GN=GCS1 PE=1 SV=1//0
Bra004086	A07	20038412	20038642	231	16.6277	134.357	-3.0144	7.2234e-16	2.424e-15	DOWN	-//-
Bra004087	A07	20041725	20047070	2622	3.13379	12.1258	-1.9521	0.010321	0.016718	DOWN	sp|Q7Z2K6|ERMP1_HUMAN Endoplasmic reticulum metallopeptidase 1 OS=Homo sapiens GN=ERMP1 PE=1 SV=2//9.26289e-65
Bra004092	A07	20070578	20071847	1104	70.2735	200.305	-1.5111	4.9343e-18	1.7858e-17	DOWN	sp|Q9FYF9|FB76_ARATH F-box protein At1g67340 OS=Arabidopsis thaliana GN=At1g67340 PE=1 SV=1//0
Bra004096	A07	20103418	20108194	2922	504.325	1026.09	-1.0247	5.3574e-34	2.9264e-33	DOWN	sp|Q9FYG2|CMTA4_ARATH Calmodulin-binding transcription activator 4 OS=Arabidopsis thaliana GN=CMTA4 PE=1 SV=1//0
Bra004101	A07	20132718	20136265	2232	19.7027	442.939	-4.4906	1.6552e-138	3.3292e-137	DOWN	sp|Q9SZ11|GPDL3_ARATH Glycerophosphodiester phosphodiesterase GDPDL3 OS=Arabidopsis thaliana GN=GDPDL3 PE=1 SV=3//0
Bra004117	A07	20213069	20215397	528	20.1221	383.208	-4.2513	3.1979e-116	5.1771e-115	DOWN	sp|Q9S7R5|TSF_ARATH Protein TWIN SISTER of FT OS=Arabidopsis thaliana GN=TSF PE=2 SV=1//5.82913e-105
Bra004121	A07	20236201	20242340	1605	94.7705	522.788	-2.4637	2.3248e-81	2.6054e-80	DOWN	sp|Q8L7S6|HEXO3_ARATH Beta-hexosaminidase 3 OS=Arabidopsis thaliana GN=HEXO3 PE=1 SV=1//0
Bra004126	A07	20257753	20258304	552	5350.74	2540.3	1.0747	4.5857e-10	1.2214e-09	UP	-//-
Bra004130	A07	20276104	20279264	2055	3.74796	137.967	-5.2021	3.5979e-53	2.8268e-52	DOWN	sp|Q9S972|SD16_ARATH Receptor-like serine/threonine-protein kinase SD1-6 OS=Arabidopsis thaliana GN=SD16 PE=1 SV=2//0
Bra004134	A07	20304781	20307701	1239	2071.09	4580.92	-1.1452	1.8655e-78	2.0347e-77	DOWN	sp|Q9SRZ6|ICDHC_ARATH Cytosolic isocitrate dehydrogenase [NADP] OS=Arabidopsis thaliana GN=CICDH PE=2 SV=1//0
Bra004136	A07	20315594	20318395	717	95.8916	268.378	-1.4848	1.0134e-07	2.3913e-07	DOWN	sp|Q42472|DCE2_ARATH Glutamate decarboxylase 2 OS=Arabidopsis thaliana GN=GAD2 PE=1 SV=1//4.57832e-52
Bra004137	A07	20324783	20326508	1179	799.911	2183.67	-1.4488	1.0889e-91	1.3768e-90	DOWN	sp|Q42472|DCE2_ARATH Glutamate decarboxylase 2 OS=Arabidopsis thaliana GN=GAD2 PE=1 SV=1//0
Bra004138	A07	20327252	20327959	489	1026.04	14.1409	6.1811	0	0	UP	sp|Q9XEX2|PRX2B_ARATH Peroxiredoxin-2B OS=Arabidopsis thaliana GN=PRXIIB PE=1 SV=1//7.92244e-99
Bra004139	A07	20329110	20329675	414	145.533	55.4883	1.3911	5.1873e-13	1.5693e-12	UP	sp|Q9Y3B2|EXOS1_HUMAN Exosome complex component CSL4 OS=Homo sapiens GN=EXOSC1 PE=1 SV=1//8.14927e-24
Bra004147	A07	20350402	20352313	1092	4.86406	21.1665	-2.1215	0.00024732	0.00046822	DOWN	sp|Q9SZ83|Y4967_ARATH Uncharacterized oxidoreductase At4g09670 OS=Arabidopsis thaliana GN=At4g09670 PE=1 SV=1//4.62835e-98
Bra004153	A07	20376762	20379719	2280	24.1971	280.532	-3.5353	8.811e-74	9.1136e-73	DOWN	sp|Q9MAP5|SBT33_ARATH Subtilisin-like protease SBT3.3 OS=Arabidopsis thaliana GN=SBT3.3 PE=2 SV=1//0
Bra004155	A07	20385395	20386337	843	7.53368	0.661077	3.5105	0.0034232	0.0058279	UP	sp|Q50EX6|ODO1_PETHY Protein ODORANT1 OS=Petunia hybrida GN=ODO1 PE=2 SV=1//4.27224e-79
Bra004162	A07	20426416	20431671	744	173.128	20.1304	3.1044	4.1802e-43	2.7417e-42	UP	sp|Q9ZTC3|MYB90_ARATH Transcription factor MYB90 OS=Arabidopsis thaliana GN=MYB90 PE=1 SV=1//7.75322e-120
Bra004165	A07	20449705	20450166	462	1456.45	683.787	1.0908	1.9864e-46	1.3881e-45	UP	sp|Q9C8Y1|CML23_ARATH Probable calcium-binding protein CML23 OS=Arabidopsis thaliana GN=CML23 PE=2 SV=1//6.77472e-81
Bra004166	A07	20451765	20452611	450	472.183	1369.41	-1.5361	1.3553e-73	1.3967e-72	DOWN	sp|P0DH96|CALM4_ARATH Calmodulin-4 OS=Arabidopsis thaliana GN=CAM4 PE=1 SV=1//3.97064e-103
Bra004167	A07	20455170	20457350	1491	340.73	91.0776	1.9035	1.4546e-41	9.2413e-41	UP	sp|Q0WRY5|CDL1_ARATH Serine/threonine-protein kinase CDL1 OS=Arabidopsis thaliana GN=CDL1 PE=1 SV=1//3.48923e-58
Bra004170	A07	20478340	20479722	672	395.451	39.0887	3.3387	1.1802e-96	1.5781e-95	UP	sp|Q6NLC8|Y1648_ARATH Uncharacterized protein At1g66480 OS=Arabidopsis thaliana GN=At1g66480 PE=2 SV=1//7.87771e-106
Bra004171	A07	20482860	20483534	675	113.032	43.4713	1.3786	1.1852e-09	3.1003e-09	UP	sp|Q9C710|PCFS1_ARATH Polyadenylation and cleavage factor homolog 1 OS=Arabidopsis thaliana GN=PCFS1 PE=1 SV=1//2.52157e-60
Bra004177	A07	20501733	20503313	942	6827.75	3352.49	1.0262	2.0271e-33	1.093e-32	UP	sp|Q9SXJ6|CLPP3_ARATH ATP-dependent Clp protease proteolytic subunit 3, chloroplastic OS=Arabidopsis thaliana GN=CLPP3 PE=1 SV=1//0
Bra004179	A07	20531941	20534324	1656	125.383	10.3624	3.5969	7.386e-37	4.3076e-36	UP	sp|Q09092|SRK6_BRAOV Putative serine/threonine-protein kinase receptor OS=Brassica oleracea var. viridis GN=SRK6 PE=2 SV=2//0
Bra004180	A07	20538789	20539928	882	8.72453	0.661077	3.7222	0.00088337	0.0015907	UP	sp|O81905|SD18_ARATH Receptor-like serine/threonine-protein kinase SD1-8 OS=Arabidopsis thaliana GN=SD18 PE=1 SV=1//3.31335e-162
Bra004188	A07	20593980	20596121	1392	368.738	96.9114	1.9279	1.0944e-28	5.313e-28	UP	sp|Q9SIA5|DTX1_ARATH MATE efflux family protein DTX1 OS=Arabidopsis thaliana GN=DTX1 PE=2 SV=1//2.51787e-126
Bra004189	A07	20611221	20612232	936	46.1443	10.5744	2.1256	2.942e-08	7.1533e-08	UP	sp|Q9C9N3|C3H14_ARATH Zinc finger CCCH domain-containing protein 14 OS=Arabidopsis thaliana GN=At1g66810 PE=2 SV=1//2.11177e-128
Bra004191	A07	20614548	20617082	2010	18.0312	7.93476	1.1842	0.022051	0.034372	UP	sp|Q9C9N5|Y1668_ARATH Probable inactive leucine-rich repeat receptor-like protein kinase At1g66830 OS=Arabidopsis thaliana GN=At1g66830 PE=2 SV=1//0
Bra004192	A07	20618348	20627341	5385	140.86	481.887	-1.7744	7.5217e-48	5.404e-47	DOWN	sp|F4KHI3|VICTR_ARATH Protein VARIATION IN COMPOUND TRIGGERED ROOT growth response OS=Arabidopsis thaliana GN=VICTR PE=1 SV=1//0
Bra004193	A07	20630372	20633359	2070	3.11412	46.598	-3.9034	2.606e-15	8.5906e-15	DOWN	sp|P0C5E2|Y1839_ARATH Probable serine/threonine-protein kinase At1g18390 OS=Arabidopsis thaliana GN=At1g18390 PE=2 SV=2//1.62076e-133
Bra004200	A07	20663149	20663724	576	35.3269	1.34762	4.7123	8.1236e-15	2.63e-14	UP	sp|Q39265|ZFP6_ARATH Zinc finger protein 6 OS=Arabidopsis thaliana GN=ZFP6 PE=2 SV=1//2.21519e-71
Bra004204	A07	20676187	20678872	2358	3.73196	68.7441	-4.2032	2.418e-14	7.705e-14	DOWN	-//-
Bra004209	A07	20710868	20711194	327	187.654	2416.35	-3.6867	0	0	DOWN	-//-
Bra004215	A07	20750911	20752927	1782	8.9907	37.3957	-2.0564	7.1506e-07	1.6069e-06	DOWN	sp|I1S2N3|GAOA_GIBZE Galactose oxidase OS=Gibberella zeae (strain PH-1 / ATCC MYA-4620 / FGSC 9075 / NRRL 31084) GN=GAOA PE=3 SV=1//6.28667e-20
Bra004217	A07	20757707	20762552	2994	22.8347	407.603	-4.1579	7.9764e-120	1.3427e-118	DOWN	sp|Q9FYG2|CMTA4_ARATH Calmodulin-binding transcription activator 4 OS=Arabidopsis thaliana GN=CMTA4 PE=1 SV=1//0
Bra004218	A07	20764762	20766571	888	9.71029	57.0109	-2.5537	3.4208e-12	1.0009e-11	DOWN	sp|Q8GZ43|YZR3_ARATH RanBP2-type zinc finger protein At1g67325 OS=Arabidopsis thaliana GN=At1g67325 PE=1 SV=1//2.66939e-149
Bra004220	A07	20788139	20789436	1119	38.6859	169.015	-2.1273	1.2687e-25	5.7572e-25	DOWN	sp|Q9FYF9|FB76_ARATH F-box protein At1g67340 OS=Arabidopsis thaliana GN=At1g67340 PE=1 SV=1//0
Bra004222	A07	20798146	20802493	1800	6.19074	44.5647	-2.8477	3.4018e-11	9.5478e-11	DOWN	sp|D3ZWE7|HORM1_RAT HORMA domain-containing protein 1 OS=Rattus norvegicus GN=Hormad1 PE=3 SV=1//2.69796e-25
Bra004227	A07	20826428	20828147	1122	25.5114	70.425	-1.4649	2.205e-07	5.0937e-07	DOWN	sp|Q9CAG8|FBK28_ARATH F-box/kelch-repeat protein At1g67480 OS=Arabidopsis thaliana GN=At1g67480 PE=2 SV=1//0
Bra004229	A07	20834273	20837022	2151	24.0507	214.473	-3.1566	8.8455e-51	6.6826e-50	DOWN	sp|Q9C9N5|Y1668_ARATH Probable inactive leucine-rich repeat receptor-like protein kinase At1g66830 OS=Arabidopsis thaliana GN=At1g66830 PE=2 SV=1//3.17189e-145
Bra004232	A07	20845720	20846985	1035	56.4064	130.934	-1.2149	4.7244e-08	1.1352e-07	DOWN	sp|Q9NWT1|PK1IP_HUMAN p21-activated protein kinase-interacting protein 1 OS=Homo sapiens GN=PAK1IP1 PE=1 SV=2//1.05448e-48
Bra004236	A07	20861145	20864092	2130	1414.55	633.005	1.1601	2.9343e-51	2.238e-50	UP	sp|Q7XUF4|CDKG2_ORYSJ Cyclin-dependent kinase G-2 OS=Oryza sativa subsp. japonica GN=CDKG-2 PE=2 SV=2//0
Bra004237	A07	20865918	20867219	957	1584.79	123.116	3.6862	2.48669999999857e-312	1.53099999999999e-310	UP	-//-
Bra004239	A07	20872311	20875310	1413	1060.24	522.248	1.0216	2.3162e-34	1.2754e-33	UP	sp|Q9CAF9|IOJAM_ARATH Protein Iojap-related, mitochondrial OS=Arabidopsis thaliana GN=At1g67620 PE=2 SV=1//3.54372e-71
Bra004241	A07	20879636	20880870	1164	61.4939	133.534	-1.1187	3.5546e-08	8.6109e-08	DOWN	-//-
Bra004249	A07	20913369	20917178	2739	188.918	505.448	-1.4198	7.8374e-35	4.3602e-34	DOWN	sp|C0LGI2|Y1677_ARATH Probable LRR receptor-like serine/threonine-protein kinase At1g67720 OS=Arabidopsis thaliana GN=At1g67720 PE=2 SV=1//0
Bra004250	A07	20920696	20921821	762	13.5673	58.271	-2.1026	2.4007e-10	6.4805e-10	DOWN	-//-
Bra004251	A07	20923384	20925137	957	1706.09	840.195	1.0219	3.9494e-23	1.6734e-22	UP	sp|Q8L9C4|KCR1_ARATH Very-long-chain 3-oxoacyl-CoA reductase 1 OS=Arabidopsis thaliana GN=KCR1 PE=1 SV=1//0
Bra004252	A07	20929683	20930270	588	219.751	652.726	-1.5706	1.6094e-14	5.1623e-14	DOWN	sp|O49347|PSBY_ARATH Photosystem II core complex proteins psbY, chloroplastic OS=Arabidopsis thaliana GN=PSBY PE=2 SV=1//4.92233e-50
Bra004254	A07	20944545	20946035	1221	0.326754	7.08112	-4.4377	0.0031747	0.0054209	DOWN	sp|Q9FXD8|PLY5_ARATH Probable pectate lyase 5 OS=Arabidopsis thaliana GN=At1g67750 PE=2 SV=2//0
Bra004261	A07	20978270	20979079	810	0.326754	255.391	-9.6103	1.6186e-115	2.6027e-114	DOWN	sp|Q9FXE3|SUFE2_ARATH SufE-like protein 2, chloroplastic OS=Arabidopsis thaliana GN=SUFE2 PE=2 SV=1//1.46405e-124
Bra004262	A07	20981680	20982864	1185	0.346421	8.19124	-4.5635	0.0009409	0.0016901	DOWN	sp|P0DI06|FBK14_ARATH F-box/kelch-repeat protein At1g25211 OS=Arabidopsis thaliana GN=At1g25211 PE=4 SV=1//5.30938e-85
Bra004274	A07	21019073	21020524	690	18.6832	48.1693	-1.3664	0.0011632	0.0020729	DOWN	sp|Q8LBA6|PIS1_ARATH CDP-diacylglycerol--inositol 3-phosphatidyltransferase 1 OS=Arabidopsis thaliana GN=PIS1 PE=1 SV=2//2.80883e-138
Bra004275	A07	21020999	21023479	1161	307.426	1720.22	-2.4843	4.3386e-190	1.2847e-188	DOWN	sp|Q9C9W5|HPR1_ARATH Glycerate dehydrogenase HPR, peroxisomal OS=Arabidopsis thaliana GN=HPR PE=1 SV=1//0
Bra004279	A07	21036424	21039111	1878	151.377	437.764	-1.532	8.4263e-27	3.9249e-26	DOWN	sp|Q9C9X0|MP701_ARATH Microtubule-associated protein 70-1 OS=Arabidopsis thaliana GN=MAP70.1 PE=1 SV=1//0
Bra004282	A07	21045660	21046745	1086	22.5848	376.838	-4.0605	9.1992e-110	1.4081e-108	DOWN	sp|Q9C9X5|CAP12_ARATH Putative clathrin assembly protein At1g68110 OS=Arabidopsis thaliana GN=At1g68110 PE=2 SV=1//0
Bra004284	A07	21061502	21062488	987	1218.63	449.238	1.4397	1.2659e-66	1.189e-65	UP	-//-
Bra004290	A07	21090299	21091189	600	67.3754	719.487	-3.4167	6.7152e-158	1.5644e-156	DOWN	-//-
Bra004291	A07	21092230	21093195	636	94.7847	16.2547	2.5438	1.7489e-19	6.6302e-19	UP	sp|A2RVT6|RTNLN_ARATH Reticulon-like protein B14 OS=Arabidopsis thaliana GN=RTNLB14 PE=2 SV=2//1.64045e-91
Bra004293	A07	21096204	21097391	603	17.2652	46.3467	-1.4246	0.00011211	0.00021775	DOWN	sp|Q55116|Y410_SYNY3 Putative esterase sll0410 OS=Synechocystis sp. (strain PCC 6803 / Kazusa) GN=sll0410 PE=3 SV=1//6.05543e-10
Bra004297	A07	21105151	21106182	855	28.7218	146.644	-2.3521	1.5289e-25	6.9255e-25	DOWN	sp|Q9LDE1|MY108_ARATH Transcription factor MYB108 OS=Arabidopsis thaliana GN=MYB108 PE=1 SV=1//1.83693e-61
Bra004298	A07	21111329	21112111	783	8.59236	38.2109	-2.1529	4.9716e-07	1.1271e-06	DOWN	-//-
Bra004303	A07	21142154	21146522	1251	22.815	10.2036	1.1609	0.017535	0.02767	UP	-//-
Bra004308	A07	21161308	21161736	429	1.65344	9.56616	-2.5325	0.0081323	0.013335	DOWN	-//-
Bra004312	A07	21182534	21184082	756	28.5825	6.7163	2.0894	1.3309e-05	2.7651e-05	UP	sp|Q6S591|JAG_ARATH Zinc finger protein JAGGED OS=Arabidopsis thaliana GN=JAG PE=2 SV=1//3.17702e-90
Bra004313	A07	21197013	21198268	498	1260.57	549.331	1.1983	3.0561e-50	2.2866e-49	UP	-//-
Bra004314	A07	21209590	21209832	243	166.846	452.246	-1.4386	1.111e-12	3.3184e-12	DOWN	-//-
Bra004315	A07	21218686	21219592	714	0	4.83677	#NAME?	0.005215	0.00872	DOWN	sp|Q9CA30|LBD42_ARATH LOB domain-containing protein 42 OS=Arabidopsis thaliana GN=LBD42 PE=2 SV=1//1.05485e-148
Bra004316	A07	21220438	21221668	966	0	8.82501	#NAME?	0.00010636	0.00020686	DOWN	sp|Q9CA28|TKPR2_ARATH Tetraketide alpha-pyrone reductase 2 OS=Arabidopsis thaliana GN=TKPR2 PE=1 SV=1//0
Bra004318	A07	21224041	21224955	915	44.6855	394.517	-3.1422	1.3179e-72	1.3387e-71	DOWN	sp|Q9CA27|EF118_ARATH Ethylene-responsive transcription factor ERF118 OS=Arabidopsis thaliana GN=ERF118 PE=2 SV=1//8.35333e-69
Bra004319	A07	21235196	21238948	2781	239.424	2244.8	-3.229	1.5947e-179	4.4167e-178	DOWN	sp|Q9S7Y7|XYL1_ARATH Alpha-xylosidase 1 OS=Arabidopsis thaliana GN=XYL1 PE=1 SV=1//0
Bra004320	A07	21256882	21262419	1779	20173.7	3993.38	2.3368	0	0	UP	sp|Q9SX20|PTR18_ARATH Protein NRT1/ PTR FAMILY 3.1 OS=Arabidopsis thaliana GN=NPF3.1 PE=2 SV=1//0
Bra004321	A07	21263976	21264936	765	289.803	135.588	1.0958	3.3985e-15	1.1152e-14	UP	sp|Q8L7U7|ACDH_ARATH ACD11 homolog protein OS=Arabidopsis thaliana GN=At4g39670 PE=2 SV=1//2.16249e-125
Bra004323	A07	21271283	21271878	507	127.155	1065.44	-3.0668	6.9966e-187	2.0198e-185	DOWN	sp|Q9SX22|RRP31_ARATH 30S ribosomal protein 3-1, chloroplastic OS=Arabidopsis thaliana GN=At1g68590 PE=2 SV=1//2.60988e-84
Bra004324	A07	21272695	21274809	1194	1.82494	10.0976	-2.4681	0.0041447	0.0069944	DOWN	-//-
Bra004325	A07	21275204	21275695	492	11.3388	226.609	-4.3209	2.9057e-73	2.9806e-72	DOWN	sp|Q9SX24|PCR11_ARATH Protein PLANT CADMIUM RESISTANCE 11 OS=Arabidopsis thaliana GN=PCR11 PE=3 SV=1//3.92306e-73
Bra004326	A07	21278707	21279711	1005	12.2852	67.2351	-2.4523	0.015878	0.025166	DOWN	sp|Q9SX25|CXE6_ARATH Probable carboxylesterase 6 OS=Arabidopsis thaliana GN=CXE6 PE=2 SV=1//2.30803e-172
Bra004330	A07	21303949	21305332	1080	26.2916	3.93452	2.7403	6.6933e-07	1.5071e-06	UP	sp|Q8GUN5|PHL1_ARATH Protein PHR1-LIKE 1 OS=Arabidopsis thaliana GN=PHL1 PE=1 SV=1//8.37632e-11
Bra004332	A07	21314119	21319088	3609	872.444	265.928	1.714	2.5493e-72	2.5825e-71	UP	sp|Q9SX33|ALA9_ARATH Putative phospholipid-transporting ATPase 9 OS=Arabidopsis thaliana GN=ALA9 PE=3 SV=1//0
Bra004335	A07	21348853	21349083	231	34.5965	14.4876	1.2558	0.0014132	0.0024978	UP	sp|Q8LAD7|IDA_ARATH Protein IDA OS=Arabidopsis thaliana GN=IDA PE=2 SV=1//6.42365e-25
Bra004336	A07	21350626	21352284	1296	25.0273	309.281	-3.6273	1.2119e-81	1.3614e-80	DOWN	sp|Q5PP26|PII2_ARATH Piriformospora indica-insensitive protein 2 OS=Arabidopsis thaliana GN=PII-2 PE=2 SV=1//7.33781e-140
Bra004339	A07	21382039	21384773	1407	1505.91	716.924	1.0707	3.1328e-45	2.1426e-44	UP	sp|Q7M3S9|RNGB_DICDI RING finger protein B OS=Dictyostelium discoideum GN=rngB PE=2 SV=2//3.70477e-11
Bra004344	A07	21406767	21407198	432	37.5931	2.88132	3.7057	2.8671e-12	8.4141e-12	UP	-//-
Bra004350	A07	21440267	21442504	2238	8.14785	30.9438	-1.9252	0.01078	0.017418	DOWN	sp|Q9CAA8|PP108_ARATH Putative pentatricopeptide repeat-containing protein At1g68930 OS=Arabidopsis thaliana GN=PCMP-H22 PE=3 SV=1//0
Bra004351	A07	21443605	21446909	3099	11.3013	28.112	-1.3147	0.002986	0.0051136	DOWN	sp|Q9CAA7|PUB42_ARATH Putative U-box domain-containing protein 42 OS=Arabidopsis thaliana GN=PUB42 PE=2 SV=1//0
Bra004352	A07	21449061	21450532	1119	0	4.33312	#NAME?	0.014786	0.023532	DOWN	-//-
Bra004358	A07	21488827	21489114	288	10.1889	48.4571	-2.2497	2.5647e-09	6.5969e-09	DOWN	-//-
Bra004361	A07	21503835	21506394	570	893.453	430.039	1.0549	4.1617e-33	2.2271e-32	UP	sp|Q8GTF4|AP1C_BRAOB Floral homeotic protein APETALA 1 C OS=Brassica oleracea var. botrytis GN=AP1C PE=2 SV=1//5.78876e-122
Bra004362	A07	21514248	21515228	981	128.664	0.794396	7.3395	2.9329e-60	2.5381e-59	UP	-//-
Bra004364	A07	21524923	21526148	516	0.730343	47.1434	-6.0123	1.172e-17	4.1871e-17	DOWN	sp|Q8L925|CRC_ARATH Protein CRABS CLAW OS=Arabidopsis thaliana GN=CRC PE=1 SV=2//1.9635e-100
Bra004365	A07	21537331	21539555	1854	59.0972	292.455	-2.3071	9.1849e-46	6.3453e-45	DOWN	sp|F4I0K2|SCKL2_ARATH Fructokinase-like 2, chloroplastic OS=Arabidopsis thaliana GN=FLN2 PE=1 SV=2//0
Bra004370	A07	21578092	21580041	885	85.5372	24.839	1.7839	4.6051e-12	1.3416e-11	UP	sp|Q9C983|WRK57_ARATH Probable WRKY transcription factor 57 OS=Arabidopsis thaliana GN=WRKY57 PE=2 SV=1//2.16955e-107
Bra004372	A07	21586682	21587156	324	21.1008	4.67799	2.1733	0.0002042	0.00038876	UP	-//-
Bra004375	A07	21594998	21597665	2505	1142.84	286.463	1.9962	7.2359e-108	1.0823e-106	UP	-//-
Bra004376	A07	21605879	21607459	1014	13.6494	4.15255	1.7168	0.012791	0.020506	UP	sp|Q9C544|CM3_ARATH Chorismate mutase 3, chloroplastic OS=Arabidopsis thaliana GN=CM3 PE=1 SV=1//2.61323e-178
Bra004377	A07	21607684	21609480	1119	522.604	243.696	1.1006	1.8963e-24	8.3491e-24	UP	sp|Q03441|RMD1_YEAST Sporulation protein RMD1 OS=Saccharomyces cerevisiae (strain ATCC 204508 / S288c) GN=RMD1 PE=1 SV=1//6.30806e-11
Bra004378	A07	21609923	21611092	666	174.556	647.727	-1.8917	3.6932e-66	3.4439e-65	DOWN	sp|Q9C4Z7|MINE1_ARATH Cell division topological specificity factor homolog, chloroplastic OS=Arabidopsis thaliana GN=MINE1 PE=1 SV=1//2.09921e-129
Bra004379	A07	21611976	21612977	477	1432.54	693.74	1.0461	6.2172e-43	4.0641e-42	UP	sp|Q9C505|IF5A3_ARATH Eukaryotic translation initiation factor 5A-3 OS=Arabidopsis thaliana GN=ELF5A-3 PE=2 SV=1//7.49808e-110
Bra004381	A07	21620837	21623868	2148	1346.84	295.714	2.1873	9.605e-86	1.1286e-84	UP	sp|F4I248|CSCLB_ARATH CSC1-like protein At1g69450 OS=Arabidopsis thaliana GN=At1g69450 PE=2 SV=1//0
Bra004389	A07	21658696	21660148	933	823.448	2544.83	-1.6278	4.6612e-119	7.7717e-118	DOWN	sp|Q9H8H3|MET7A_HUMAN Methyltransferase-like protein 7A OS=Homo sapiens GN=METTL7A PE=1 SV=1//4.09487e-33
Bra004390	A07	21667624	21669131	933	13.6258	51.781	-1.9261	0.018664	0.029351	DOWN	sp|Q9H8H3|MET7A_HUMAN Methyltransferase-like protein 7A OS=Homo sapiens GN=METTL7A PE=1 SV=1//5.40146e-33
Bra004391	A07	21672049	21673313	885	0.730343	50.5139	-6.112	1.0568e-22	4.4312e-22	DOWN	sp|Q562C4|MET7B_RAT Methyltransferase-like protein 7B OS=Rattus norvegicus GN=Mettl7b PE=1 SV=1//2.51867e-31
Bra004392	A07	21690256	21691195	747	14824.3	274.238	5.7564	0	0	UP	sp|Q9C554|EXPA1_ARATH Expansin-A1 OS=Arabidopsis thaliana GN=EXPA1 PE=2 SV=1//6.08225e-141
Bra004395	A07	21704496	21706655	1293	124.763	1006.83	-3.0125	7.5245e-160	1.779e-158	DOWN	sp|Q9LVW7|CARA_ARATH Carbamoyl-phosphate synthase small chain, chloroplastic OS=Arabidopsis thaliana GN=CARA PE=1 SV=1//0
Bra004399	A07	21739396	21740091	696	1481.34	30.715	5.5918	0	0	UP	sp|Q9SEZ1|ZHD11_ARATH Zinc-finger homeodomain protein 11 OS=Arabidopsis thaliana GN=ZHD11 PE=1 SV=1//7.01297e-108
Bra004408	A07	21781132	21782524	561	20.0814	433.24	-4.4312	3.2665e-134	6.345e-133	DOWN	sp|Q9S784|HA22C_ARATH HVA22-like protein c OS=Arabidopsis thaliana GN=HVA22C PE=2 SV=1//3.00202e-97
Bra004411	A05	7752	9493	1407	26.5863	101.363	-1.9308	1.0974e-12	3.2788e-12	DOWN	-//-
Bra004415	A05	22480	23004	525	69.3538	20.903	1.7303	5.4906e-09	1.3888e-08	UP	-//-
Bra004419	A05	43780	45947	1284	347.582	78.0195	2.1554	2.667e-50	1.9968e-49	UP	-//-
Bra004424	A05	71392	71700	309	22.7007	101.188	-2.1562	9.1466e-17	3.1735e-16	DOWN	sp|O82255|GRC13_ARATH Glutaredoxin-C13 OS=Arabidopsis thaliana GN=GRXC13 PE=3 SV=1//2.03685e-66
Bra004428	A05	85288	85755	468	6796.89	2.72254	11.286	0	0	UP	sp|O82248|NFYB5_ARATH Nuclear transcription factor Y subunit B-5 OS=Arabidopsis thaliana GN=NFYB5 PE=2 SV=1//1.24765e-92
Bra004432	A05	95539	98224	1833	5.1284	32.382	-2.6586	2.9677e-08	7.2137e-08	DOWN	sp|O82243|GH39_ARATH Putative indole-3-acetic acid-amido synthetase GH3.9 OS=Arabidopsis thaliana GN=GH3.9 PE=2 SV=1//0
Bra004436	A05	107347	109273	1140	745.754	310.579	1.2637	9.657e-39	5.8263e-38	UP	-//-
Bra004437	A05	109663	110473	333	454.874	218.309	1.0591	1.1635e-20	4.5733e-20	UP	sp|Q9LZI6|NDS5B_ARATH NADH dehydrogenase [ubiquinone] iron-sulfur protein 5-B OS=Arabidopsis thaliana GN=At3g62790 PE=3 SV=1//5.18177e-53
Bra004438	A05	110827	116185	3027	154.293	571.46	-1.889	3.0749e-59	2.631e-58	DOWN	sp|O22243|C3H31_ARATH Zinc finger CCCH domain-containing protein 31 OS=Arabidopsis thaliana GN=At2g47680 PE=2 SV=2//0
Bra004442	A05	141815	143071	771	1158.59	2542.86	-1.1341	5.9393e-63	5.3188e-62	DOWN	sp|Q9LZH9|RL7A2_ARATH 60S ribosomal protein L7a-2 OS=Arabidopsis thaliana GN=RPL7AB PE=1 SV=1//3.23904e-145
Bra004444	A05	148081	149692	1368	497.471	1738.62	-1.8053	8.0133e-50	5.9438e-49	DOWN	sp|Q8LB72|PHR2_ARATH Blue-light photoreceptor PHR2 OS=Arabidopsis thaliana GN=PHR2 PE=2 SV=2//0
Bra004449	A05	169475	171634	1836	66.9008	814.409	-3.6057	1.4171e-184	4.0388e-183	DOWN	sp|Q38846|ERS1_ARATH Ethylene response sensor 1 OS=Arabidopsis thaliana GN=ERS1 PE=1 SV=1//0
Bra004450	A05	173223	176202	1407	4658.25	1505.48	1.6296	1.4829e-149	3.257e-148	UP	sp|P93033|FUM1_ARATH Fumarate hydratase 1, mitochondrial OS=Arabidopsis thaliana GN=FUM1 PE=2 SV=2//0
Bra004452	A05	187365	188954	921	767.26	345.422	1.1514	2.1101e-34	1.1635e-33	UP	sp|O22261|NDT1_ARATH Nicotinamide adenine dinucleotide transporter 1, chloroplastic OS=Arabidopsis thaliana GN=NDT1 PE=1 SV=2//1.57645e-177
Bra004458	A05	248020	249263	1038	47.9711	164.076	-1.7741	1.4173e-19	5.3872e-19	DOWN	sp|O22268|DIM1A_ARATH Ribosomal RNA small subunit methyltransferase OS=Arabidopsis thaliana GN=DIM1A PE=1 SV=1//0
Bra004463	A05	259611	261694	1407	584.627	277.987	1.0725	8.8842e-26	4.0463e-25	UP	-//-
Bra004465	A05	268735	269043	309	3101.72	85.3746	5.1831	3.5602e-69	3.4608e-68	UP	sp|O22901|BH151_ARATH Transcription factor UPBEAT1 OS=Arabidopsis thaliana GN=UPB1 PE=2 SV=1//6.78168e-63
Bra004466	A05	274575	276116	960	24.9096	6.21633	2.0026	7.7473e-05	0.00015243	UP	sp|O22900|WRK23_ARATH Probable WRKY transcription factor 23 OS=Arabidopsis thaliana GN=WRKY23 PE=2 SV=1//2.67879e-117
Bra004467	A05	290873	294758	2094	710.891	10146	-3.8351	0	0	DOWN	sp|O22898|LACS1_ARATH Long chain acyl-CoA synthetase 1 OS=Arabidopsis thaliana GN=LACS1 PE=2 SV=1//0
Bra004468	A05	299339	301119	1377	0.730343	7.6658	-3.3918	0.0050293	0.0084234	DOWN	-//-
Bra004476	A05	328333	331148	2115	1034	83.1312	3.6367	1.1876e-230	4.6985e-229	UP	sp|Q8VYR7|BOR1_ARATH Boron transporter 1 OS=Arabidopsis thaliana GN=BOR1 PE=1 SV=1//0
Bra004479	A05	355364	356943	1092	290.821	631.942	-1.1197	1.7005e-28	8.2256e-28	DOWN	sp|O80719|Y2706_ARATH Probable receptor-like protein kinase At2g47060 OS=Arabidopsis thaliana GN=At2g47060 PE=1 SV=1//0
Bra004480	A05	357531	358181	651	720.17	2063.47	-1.5187	1.708e-94	2.2296e-93	DOWN	sp|Q5MFV8|PME5_ARATH Pectinesterase 5 OS=Arabidopsis thaliana GN=PME5 PE=1 SV=2//9.4461e-21
Bra004481	A05	360193	362212	1779	420.111	5969.49	-3.8288	0	0	DOWN	sp|Q5MFV8|PME5_ARATH Pectinesterase 5 OS=Arabidopsis thaliana GN=PME5 PE=1 SV=2//0
Bra004483	A05	365536	367548	1428	4.16939	176.525	-5.4039	4.1541e-68	3.9882e-67	DOWN	-//-
Bra004484	A05	370135	375843	3855	2.03919	32.9293	-4.0133	1.3885e-11	3.9602e-11	DOWN	sp|O80725|AB4B_ARATH ABC transporter B family member 4 OS=Arabidopsis thaliana GN=ABCB4 PE=1 SV=1//0
Bra004489	A05	409883	411779	1203	20.3169	274.159	-3.7543	1.7536e-41	1.1126e-40	DOWN	sp|Q8L5W8|PIL1_ARATH Transcription factor PIL1 OS=Arabidopsis thaliana GN=PIL1 PE=1 SV=1//1.50968e-163
Bra004491	A05	416662	418595	1563	510.774	1468	-1.5231	4.3957e-47	3.1068e-46	DOWN	sp|O48786|C734A_ARATH Cytochrome P450 734A1 OS=Arabidopsis thaliana GN=CYP734A1 PE=2 SV=1//9.59656e-140
Bra004493	A05	424971	425687	717	2887.4	185.346	3.9615	0	0	UP	-//-
Bra004494	A05	438330	440638	1242	271.369	716.767	-1.4012	2.3194e-44	1.5601e-43	DOWN	sp|O80731|PAE3_ARATH Pectin acetylesterase 3 OS=Arabidopsis thaliana GN=PAE3 PE=2 SV=1//0
Bra004499	A05	456751	457909	975	17.4545	54.1079	-1.6322	7.2867e-05	0.00014354	DOWN	sp|O74507|YJD4_SCHPO Uncharacterized protein C594.04c OS=Schizosaccharomyces pombe (strain 972 / ATCC 24843) GN=SPCC594.04c PE=3 SV=2//2.09209e-12
Bra004502	A05	468827	470362	651	9.70504	47.1757	-2.2812	2.2766e-09	5.8706e-09	DOWN	sp|O82793|IPYR3_ARATH Soluble inorganic pyrophosphatase 3 OS=Arabidopsis thaliana GN=PPA3 PE=2 SV=1//3.20635e-142
Bra004503	A05	471187	473554	1659	4961.4	556.193	3.1571	0	0	UP	sp|P92973|CCA1_ARATH Protein CCA1 OS=Arabidopsis thaliana GN=CCA1 PE=1 SV=1//0
Bra004505	A05	478094	479046	816	10.5691	71.018	-2.7483	3.2286e-16	1.0969e-15	DOWN	sp|O81037|BH070_ARATH Transcription factor bHLH70 OS=Arabidopsis thaliana GN=BHLH70 PE=2 SV=1//4.81408e-111
Bra004506	A05	480825	481958	1134	507.943	213.404	1.2511	1.1445e-29	5.6798e-29	UP	sp|Q9LXS1|MTPA2_ARATH Metal tolerance protein A2 OS=Arabidopsis thaliana GN=MTPA2 PE=2 SV=2//2.40376e-163
Bra004507	A05	483652	485144	1239	3075.14	641.248	2.2617	2.0212e-223	7.6092e-222	UP	sp|Q8L500|APRR9_ARATH Two-component response regulator-like APRR9 OS=Arabidopsis thaliana GN=APRR9 PE=1 SV=2//0
Bra004515	A05	560573	560941	369	155.605	3.96414	5.2947	6.5467e-63	5.8596e-62	UP	sp|Q9ZUZ3|SAU32_ARATH Auxin-responsive protein SAUR32 OS=Arabidopsis thaliana GN=SAUR32 PE=2 SV=1//2.12235e-72
Bra004516	A05	577488	578489	765	2628.71	759.618	1.791	1.0003e-71	1.0057e-70	UP	sp|P46897|ATHB7_ARATH Homeobox-leucine zipper protein ATHB-7 OS=Arabidopsis thaliana GN=ATHB-7 PE=2 SV=2//7.47028e-116
Bra004517	A05	592779	594552	1587	29.6076	2.93273	3.3357	1.0049e-08	2.5068e-08	UP	sp|Q9ZNR0|C78A6_ARATH Cytochrome P450 78A6 OS=Arabidopsis thaliana GN=CYP78A6 PE=2 SV=1//0
Bra004518	A05	595853	596423	405	34.5661	2.16932	3.994	1.5429e-10	4.2032e-10	UP	sp|Q9ZNV4|CYB5C_ARATH Cytochrome B5 isoform C OS=Arabidopsis thaliana GN=CYTB5-C PE=1 SV=1//6.19165e-63
Bra004519	A05	599224	600643	849	5212.31	1445.43	1.8504	6.3785e-191	1.8988e-189	UP	-//-
Bra004520	A05	603262	604080	819	214.031	35.8324	2.5785	2.116e-41	1.3392e-40	UP	-//-
Bra004522	A05	611147	612553	1407	858.649	362.219	1.2452	3.1266e-42	2.01e-41	UP	sp|Q9P6Q3|BCS1_SCHPO Probable mitochondrial chaperone bcs1 OS=Schizosaccharomyces pombe (strain 972 / ATCC 24843) GN=SPAC644.07 PE=2 SV=1//2.44376e-27
Bra004528	A05	648253	648832	174	1529.75	754.979	1.0188	1.8682e-42	1.2068e-41	UP	-//-
Bra004529	A05	649537	650129	510	5.47823	116.073	-4.4052	6.8499e-40	4.2226e-39	DOWN	-//-
Bra004532	A05	676971	678431	1461	539.761	138.233	1.9652	4.0139e-62	3.5631e-61	UP	sp|Q9ZPY8|AIB_ARATH Transcription factor ABA-INDUCIBLE bHLH-TYPE OS=Arabidopsis thaliana GN=AIB PE=2 SV=2//5.57827e-65
Bra004536	A05	685722	686908	873	1.30702	66.4908	-5.6688	6.7616e-15	2.1963e-14	DOWN	sp|Q9SKD3|OXA1L_ARATH Mitochondrial inner membrane protein OXA1-like OS=Arabidopsis thaliana GN=OXA1L PE=2 SV=1//8.93919e-12
Bra004537	A05	687357	690331	2109	38.5944	1391.75	-5.1724	1.291e-281	6.8831e-280	DOWN	sp|Q9SKD7|CNGC3_ARATH Probable cyclic nucleotide-gated ion channel 3 OS=Arabidopsis thaliana GN=CNGC3 PE=2 SV=2//0
Bra004539	A05	706175	706817	258	65.2935	12.6003	2.3735	5.948e-13	1.7951e-12	UP	sp|O22059|CPC_ARATH Transcription factor CPC OS=Arabidopsis thaliana GN=CPC PE=1 SV=1//2.08067e-48
Bra004540	A05	715036	716110	858	7.26567	19.5341	-1.4268	0.0064541	0.010699	DOWN	sp|Q9SKD9|WRK46_ARATH Probable WRKY transcription factor 46 OS=Arabidopsis thaliana GN=WRKY46 PE=2 SV=1//6.52379e-141
Bra004541	A05	717754	720067	2016	28.1577	208.726	-2.89	3.2269e-45	2.206e-44	DOWN	sp|O80462|XLG1_ARATH Extra-large guanine nucleotide-binding protein 1 OS=Arabidopsis thaliana GN=XLG1 PE=1 SV=2//4.82122e-09
Bra004543	A05	724749	727120	1740	339.188	770.447	-1.1836	2.7394e-36	1.5771e-35	DOWN	sp|Q9SKE2|JAR1_ARATH Jasmonic acid-amido synthetase JAR1 OS=Arabidopsis thaliana GN=JAR1 PE=1 SV=2//0
Bra004544	A05	732694	733072	294	6.03366	90.3141	-3.9038	3.1229e-29	1.5344e-28	DOWN	-//-
Bra004545	A05	735659	739689	3033	6351.15	2133.64	1.5737	3.0371e-151	6.7507e-150	UP	sp|Q9SYX2|SPA1_ARATH Protein SUPPRESSOR OF PHYA-105 1 OS=Arabidopsis thaliana GN=SPA1 PE=1 SV=1//0
Bra004546	A05	742942	743312	222	2163.86	381.652	2.5033	2.3085e-219	8.5272e-218	UP	sp|O82337|AGP16_ARATH Arabinogalactan peptide 16 OS=Arabidopsis thaliana GN=AGP16 PE=1 SV=1//8.23787e-39
Bra004547	A05	744058	745985	1101	243.296	120.792	1.0102	4.843e-12	1.4094e-11	UP	sp|Q944H5|MTM1_ARATH Mitochondrial carrier protein MTM1 OS=Arabidopsis thaliana GN=MTM1 PE=2 SV=1//1.07478e-131
Bra004550	A05	770588	772519	1140	1326.75	505.177	1.393	5.4025e-52	4.1788e-51	UP	sp|P42776|GBF3_ARATH G-box-binding factor 3 OS=Arabidopsis thaliana GN=GBF3 PE=1 SV=2//1.52725e-173
Bra004556	A05	792894	793726	714	92.5724	10.0134	3.2087	2.0867e-25	9.4152e-25	UP	-//-
Bra004560	A05	802834	804183	1350	84.7248	1329.32	-3.9718	1.3596e-116	2.2117e-115	DOWN	sp|Q3EBF7|SLD2_ARATH Delta(8)-fatty-acid desaturase 2 OS=Arabidopsis thaliana GN=SLD2 PE=1 SV=1//0
Bra004563	A05	812747	813373	627	859.969	130.816	2.7167	5.8961e-120	9.9399e-119	UP	sp|O82353|ATL67_ARATH RING-H2 finger protein ATL67 OS=Arabidopsis thaliana GN=ATL67 PE=2 SV=1//1.87068e-81
Bra004564	A05	814466	815128	663	560.247	12.0452	5.5395	5.3463e-179	1.4759e-177	UP	sp|Q6DST1|Y1465_ARATH Late embryogenesis abundant protein At1g64065 OS=Arabidopsis thaliana GN=At1g64065 PE=2 SV=1//2.27795e-06
Bra004573	A05	852261	852845	585	0.383922	11.0726	-4.85	4.1353e-05	8.2964e-05	DOWN	-//-
Bra004580	A05	878441	879627	597	14.3743	0.661077	4.4425	2.4434e-06	5.3189e-06	UP	sp|Q8PHB6|Y3343_XANAC Macro domain-containing protein XAC3343 OS=Xanthomonas axonopodis pv. citri (strain 306) GN=XAC3343 PE=3 SV=2//7.71557e-45
Bra004581	A05	882164	883482	774	1009.47	173.347	2.5419	2.4173e-140	4.9426e-139	UP	sp|O22874|EXPA8_ARATH Expansin-A8 OS=Arabidopsis thaliana GN=EXPA8 PE=2 SV=1//1.7206e-135
Bra004582	A05	885979	888000	1071	111.225	46.7373	1.2508	1.7327e-08	4.2647e-08	UP	sp|Q6S4P4|RF2B_ORYSJ Transcription factor RF2b OS=Oryza sativa subsp. japonica GN=RF2b PE=1 SV=2//1.03714e-81
Bra004586	A05	898887	900534	1020	0	3.69934	#NAME?	0.024182	0.037479	DOWN	sp|Q93WU8|WRK54_ARATH Probable WRKY transcription factor 54 OS=Arabidopsis thaliana GN=WRKY54 PE=2 SV=2//9.57485e-134
Bra004587	A05	906575	908285	1086	1060.3	449.319	1.2387	2.9541e-47	2.0931e-46	UP	-//-
Bra004588	A05	915771	918519	1491	1348.64	367.638	1.8752	2.606e-107	3.8841e-106	UP	sp|F4IIZ9|SCAB2_ARATH Stomatal closure-related actin-binding protein 2 OS=Arabidopsis thaliana GN=SCAB2 PE=2 SV=1//0
Bra004589	A05	923675	924409	735	875.702	334.716	1.3875	1.4287e-51	1.0962e-50	UP	sp|Q8LPN7|RNG1L_ARATH E3 ubiquitin-protein ligase RING1-like OS=Arabidopsis thaliana GN=At3g19950 PE=1 SV=1//9.82491e-39
Bra004590	A05	925034	929735	2826	450.715	5122.11	-3.5064	0	0	DOWN	sp|Q8RXD9|DPE2_ARATH 4-alpha-glucanotransferase DPE2 OS=Arabidopsis thaliana GN=DPE2 PE=1 SV=1//0
Bra004591	A05	930389	932976	1524	0	4.25624	#NAME?	0.010239	0.016595	DOWN	sp|O22203|C98A3_ARATH Cytochrome P450 98A3 OS=Arabidopsis thaliana GN=CYP98A3 PE=1 SV=1//0
Bra004592	A05	935947	937943	1185	165.322	35.6431	2.2136	5.2194e-22	2.1433e-21	UP	sp|F4IJ08|WTR15_ARATH WAT1-related protein At2g40900 OS=Arabidopsis thaliana GN=At2g40900 PE=2 SV=1//1.1352e-175
Bra004594	A05	960003	961793	1791	54.7511	194.837	-1.8313	3.5993e-23	1.526e-22	DOWN	-//-
Bra004595	A05	962817	964734	975	4.82473	140.278	-4.8617	2.6176e-51	1.9988e-50	DOWN	sp|O80685|ZDHC4_ARATH Probable protein S-acyltransferase 2 OS=Arabidopsis thaliana GN=PAT02 PE=2 SV=3//2.5031e-56
Bra004596	A05	965977	967800	1149	1416.55	335.171	2.0794	5.8754e-133	1.1217e-131	UP	sp|Q12010|YPQ1_YEAST Probable vacuolar amino acid transporter YPQ1 OS=Saccharomyces cerevisiae (strain ATCC 204508 / S288c) GN=YPQ1 PE=1 SV=1//3.08882e-08
Bra004598	A05	974523	976478	1956	9.57104	26.2977	-1.4582	0.0013887	0.0024564	DOWN	sp|Q8S9M4|PP198_ARATH Pentatricopeptide repeat-containing protein At2g41080 OS=Arabidopsis thaliana GN=PCMP-H29 PE=2 SV=2//0
Bra004600	A05	985597	988672	1734	3643.1	1416.41	1.3629	3.9255e-100	5.4566e-99	UP	sp|O80673|CAMK1_ARATH CDPK-related kinase 1 OS=Arabidopsis thaliana GN=CRK1 PE=1 SV=1//0
Bra004601	A05	989653	991270	1188	1.03926	9.45415	-3.1854	0.017651	0.027841	DOWN	-//-
Bra004606	A05	1011010	1013992	2322	0.346421	6.00014	-4.1144	0.0069753	0.01152	DOWN	sp|Q9SLG9|PI5K5_ARATH Phosphatidylinositol 4-phosphate 5-kinase 5 OS=Arabidopsis thaliana GN=PIP5K5 PE=2 SV=1//0
Bra004608	A05	1035027	1035338	312	1.53569	8.69122	-2.5007	0.008449	0.013829	DOWN	sp|Q8RWS1|ORS1_ARATH Protein ORGAN SIZE RELATED 1 OS=Arabidopsis thaliana GN=ORS1 PE=2 SV=1//3.58748e-11
Bra004611	A05	1050587	1051397	567	372.795	0.290263	10.327	4.1932e-175	1.1161e-173	UP	-//-
Bra004612	A05	1052840	1053800	855	5053.82	36.0319	7.132	0	0	UP	-//-
Bra004617	A05	1075963	1076916	954	54.5974	24.3992	1.162	0.00012715	0.00024598	UP	sp|Q9ZVC2|NPR5_ARATH Regulatory protein NPR5 OS=Arabidopsis thaliana GN=NPR5 PE=1 SV=1//0
Bra004620	A05	1100846	1101487	642	2348.6	1008.31	1.2199	4.2615e-61	3.7313e-60	UP	sp|P30188|CML35_ARATH Probable calcium-binding protein CML35 OS=Arabidopsis thaliana GN=CML35 PE=2 SV=2//2.20042e-82
Bra004622	A05	1107348	1110141	1611	38.8716	307.757	-2.985	1.5396e-65	1.423e-64	DOWN	sp|Q90WJ3|PAXI1_XENLA PAX-interacting protein 1 OS=Xenopus laevis GN=paxip1 PE=1 SV=1//1.42088e-13
Bra004624	A05	1112426	1115013	1269	641.931	206.456	1.6366	1.3296e-52	1.0385e-51	UP	sp|P0CD61|GPT_DICDI UDP-N-acetylglucosamine--dolichyl-phosphate N-acetylglucosaminephosphotransferase OS=Dictyostelium discoideum GN=alg7 PE=3 SV=1//7.68829e-99
Bra004625	A05	1115292	1117028	1470	230.356	111.102	1.052	2.3751e-12	6.9925e-12	UP	sp|O22212|PRP4L_ARATH U4/U6 small nuclear ribonucleoprotein PRP4-like protein OS=Arabidopsis thaliana GN=EMB2776 PE=2 SV=1//0
Bra004628	A05	1129417	1131497	1395	5439.72	1550.43	1.8109	7.3476e-187	2.1193e-185	UP	sp|O22216|GPDHC_ARATH Glycerol-3-phosphate dehydrogenase [NAD(+)] GPDHC1, cytosolic OS=Arabidopsis thaliana GN=GPDHC1 PE=2 SV=1//0
Bra004630	A05	1132576	1134473	915	1407.19	525.08	1.4222	2.826e-71	2.8268e-70	UP	sp|P48512|TF2B1_ARATH Transcription initiation factor IIB-1 OS=Arabidopsis thaliana GN=TFIIB1 PE=1 SV=1//0
Bra004633	A05	1149878	1151823	1461	2133.01	634.346	1.7496	2.5126e-105	3.6695e-104	UP	sp|Q5NDL3|EOGT_CHICK EGF domain-specific O-linked N-acetylglucosamine transferase OS=Gallus gallus GN=EOGT PE=2 SV=2//2.2453e-12
Bra004638	A05	1176085	1177944	1134	21.8348	82.5466	-1.9186	6.9334e-12	2.0037e-11	DOWN	sp|Q8L607|SIN2_ARATH Short integuments 2, mitochondrial OS=Arabidopsis thaliana GN=SIN2 PE=1 SV=1//0
Bra004641	A05	1185338	1187593	1245	19.2795	44.707	-1.2134	0.00089381	0.0016089	DOWN	sp|Q8GWK2|AP2L4_ARATH AP2-like ethylene-responsive transcription factor At2g41710 OS=Arabidopsis thaliana GN=At2g41710 PE=2 SV=2//0
Bra004642	A05	1188265	1192111	2457	118.821	249.572	-1.0707	2.0008e-12	5.9134e-12	DOWN	sp|Q8RWS8|PP199_ARATH Pentatricopeptide repeat-containing protein At2g41720 OS=Arabidopsis thaliana GN=EMB2654 PE=2 SV=1//0
Bra004644	A05	1198585	1198971	387	423.247	66.8247	2.663	3.8011e-33	2.0361e-32	UP	-//-
Bra004645	A05	1200406	1200798	393	568.333	197.584	1.5243	3.1812e-43	2.091e-42	UP	-//-
Bra004649	A05	1220314	1225916	2913	5295.33	2305.32	1.1998	2.4746e-88	3.0006e-87	UP	sp|O22941|PXM16_ARATH Zinc-metallopeptidase, peroxisomal OS=Arabidopsis thaliana GN=PXM16 PE=2 SV=1//0
Bra004652	A05	1243860	1246605	2673	1.40352	14.9099	-3.4091	7.52e-05	0.00014803	DOWN	sp|O22938|PXC3_ARATH Leucine-rich repeat receptor-like tyrosine-protein kinase PXC3 OS=Arabidopsis thaliana GN=PXC3 PE=2 SV=1//0
Bra004653	A05	1246993	1252342	2880	44.23	119.81	-1.4377	4.403e-11	1.2298e-10	DOWN	sp|Q8IGJ0|EFR3_DROME Protein EFR3 homolog cmp44E OS=Drosophila melanogaster GN=stmA PE=2 SV=3//9.09483e-13
Bra004655	A05	1254621	1257403	1287	0.673175	13.7678	-4.3542	1.3278e-05	2.7589e-05	DOWN	sp|Q8RY29|ADPG2_ARATH Polygalacturonase ADPG2 OS=Arabidopsis thaliana GN=ADPG2 PE=2 SV=2//0
Bra004656	A05	1262159	1264378	1599	17.0331	227.958	-3.7424	1.1479e-29	5.6958e-29	DOWN	sp|P93759|CDPKE_ARATH Calcium-dependent protein kinase 14 OS=Arabidopsis thaliana GN=CPK14 PE=2 SV=1//0
Bra004657	A05	1265296	1266624	813	303.674	18.8948	4.0065	1.3957e-92	1.7802e-91	UP	-//-
Bra004658	A05	1268780	1270895	1215	81.7568	973.052	-3.5731	8.1795e-90	1.0101e-88	DOWN	sp|Q8LGB6|ZED1_ARATH Non-functional pseudokinase ZED1 OS=Arabidopsis thaliana GN=ZED1 PE=1 SV=1//1.56542e-86
Bra004660	A05	1278038	1278790	753	174.595	2.77347	5.9762	4.4132e-75	4.6394e-74	UP	sp|P93751|ZFP8_ARATH Zinc finger protein 8 OS=Arabidopsis thaliana GN=ZFP8 PE=2 SV=1//5.74398e-105
Bra004661	A05	1281560	1282410	783	29.9826	103.31	-1.7848	1.8121e-08	4.4566e-08	DOWN	-//-
Bra004665	A05	1295772	1297773	1104	3.11595	13.0581	-2.0672	0.0064507	0.010694	DOWN	sp|P93749|Y2197_ARATH Probable protein kinase At2g41970 OS=Arabidopsis thaliana GN=At2g41970 PE=2 SV=1//0
Bra004671	A05	1312592	1314183	912	11.9191	273.386	-4.5196	3.2951e-88	3.9912e-87	DOWN	sp|Q8S9M1|PAP13_ARATH Probable plastid-lipid-associated protein 13, chloroplastic OS=Arabidopsis thaliana GN=PAP13 PE=2 SV=2//4.63482e-152
Bra004673	A05	1321687	1322109	423	27.313	325.984	-3.5771	1.3209e-85	1.5505e-84	DOWN	-//-
Bra004674	A05	1325605	1327587	1110	80.1571	31.7609	1.3356	9.0711e-08	2.1454e-07	UP	sp|Q700W2|SPL9_ARATH Squamosa promoter-binding-like protein 9 OS=Arabidopsis thaliana GN=SPL9 PE=2 SV=2//8.62186e-163
Bra004679	A05	1343872	1346425	909	2656.25	392.123	2.76	4.1667e-283	2.2323e-281	UP	sp|Q8VZ02|BH048_ARATH Transcription factor bHLH48 OS=Arabidopsis thaliana GN=BHLH48 PE=2 SV=1//1.28778e-133
Bra004682	A05	1352793	1353785	993	0	5.31176	#NAME?	0.0041389	0.0069855	DOWN	sp|O80795|Y1652_ARATH Probable inactive receptor-like protein kinase At1g65250 OS=Arabidopsis thaliana GN=At1g65250 PE=2 SV=1//2.91453e-86
Bra004683	A05	1354284	1354779	429	0.346421	84.4067	-7.9287	2.3436e-39	1.4291e-38	DOWN	sp|Q9FWS4|RK31_ARATH 50S ribosomal protein L31, chloroplastic OS=Arabidopsis thaliana GN=RPL31 PE=2 SV=1//8.544e-73
Bra004687	A05	1362051	1362761	711	0	9.35093	#NAME?	0.0091881	0.014977	DOWN	sp|Q9SLC3|ATL41_ARATH E3 ubiquitin-protein ligase ATL41 OS=Arabidopsis thaliana GN=ATL41 PE=1 SV=1//5.62938e-88
Bra004688	A05	1362941	1363797	543	2.11419	83.9682	-5.3117	1.032e-26	4.7981e-26	DOWN	sp|Q9M2K6|PDCB5_ARATH PLASMODESMATA CALLOSE-BINDING PROTEIN 5 OS=Arabidopsis thaliana GN=PDCB5 PE=1 SV=2//6.69537e-62
Bra004694	A05	1382544	1385008	1641	124.733	371.969	-1.5763	5.9041e-33	3.1499e-32	DOWN	sp|Q9Y4D2|DGLA_HUMAN Sn1-specific diacylglycerol lipase alpha OS=Homo sapiens GN=DAGLA PE=1 SV=3//1.1212e-08
Bra004708	A05	1429636	1432586	1104	62.3758	1026.94	-4.0412	1.1807e-179	3.2757e-178	DOWN	sp|Q9SIN2|TBL39_ARATH Protein trichome birefringence-like 39 OS=Arabidopsis thaliana GN=TBL39 PE=2 SV=1//0
Bra004709	A05	1447194	1452889	1974	131.837	592.04	-2.1669	8.2754e-47	5.8193e-46	DOWN	sp|Q9SIN1|TTL3_ARATH Inactive TPR repeat-containing thioredoxin TTL3 OS=Arabidopsis thaliana GN=TTL3 PE=1 SV=2//0
Bra004710	A05	1453372	1458564	2928	362.759	2764.75	-2.9301	4.45250000000099e-312	2.73120000000002e-310	DOWN	sp|Q5GM68|CAPP2_ARATH Phosphoenolpyruvate carboxylase 2 OS=Arabidopsis thaliana GN=PPC2 PE=1 SV=2//0
Bra004712	A05	1480224	1480574	351	0.346421	37.4216	-6.7552	3.0117e-17	1.0609e-16	DOWN	sp|Q9SJH0|PAR1_ARATH Transcription factor PAR1 OS=Arabidopsis thaliana GN=PAR1 PE=1 SV=1//9.96557e-49
Bra004716	A05	1495950	1499136	735	557.88	187.843	1.5704	6.0308e-45	4.0994e-44	UP	sp|P29385|AGL5_ARATH Agamous-like MADS-box protein AGL5 OS=Arabidopsis thaliana GN=AGL5 PE=1 SV=1//2.84829e-150
Bra004717	A05	1501743	1502587	477	38.7066	13.9294	1.4745	0.018915	0.029728	UP	sp|Q682H0|HA22F_ARATH HVA22-like protein f OS=Arabidopsis thaliana GN=HVA22F PE=2 SV=1//8.38472e-105
Bra004721	A05	1517286	1518962	1029	9230.42	4191.75	1.1388	6.1818e-91	7.7197e-90	UP	sp|Q3AF07|DNAJ_CARHZ Chaperone protein DnaJ OS=Carboxydothermus hydrogenoformans (strain ATCC BAA-161 / DSM 6008 / Z-2901) GN=dnaJ PE=3 SV=1//1.58968e-12
Bra004724	A05	1529033	1530865	1179	7.45684	0	Inf	0.00023111	0.00043846	UP	sp|Q9SJI7|PLA20_ARATH Phospholipase A1-IIdelta OS=Arabidopsis thaliana GN=At2g42690 PE=1 SV=1//0
Bra004728	A05	1548021	1551340	2214	6675.81	1489.1	2.1645	4.6484e-270	2.3438e-268	UP	sp|Q9SJG8|AML2_ARATH Protein MEI2-like 2 OS=Arabidopsis thaliana GN=ML2 PE=2 SV=2//0
Bra004730	A05	1553623	1555463	1032	122.403	483.1	-1.9807	1.1058e-55	9.0473e-55	DOWN	sp|Q680A5|KPRS4_ARATH Ribose-phosphate pyrophosphokinase 4 OS=Arabidopsis thaliana GN=PRS4 PE=1 SV=2//0
Bra004734	A05	1563917	1565485	1569	2.42311	13.1636	-2.4416	0.0015718	0.0027659	DOWN	sp|Q766C2|NEP2_NEPGR Aspartic proteinase nepenthesin-2 OS=Nepenthes gracilis GN=nep2 PE=1 SV=1//2.71951e-61
Bra004735	A05	1568893	1569996	1014	4.70698	53.912	-3.5177	2.8353e-16	9.6541e-16	DOWN	sp|Q67ZI9|GDL48_ARATH GDSL esterase/lipase At2g42990 OS=Arabidopsis thaliana GN=At2g42990 PE=2 SV=1//0
Bra004736	A05	1570453	1572516	843	0	16.0195	#NAME?	1.9653e-08	4.8244e-08	DOWN	sp|Q9SK55|NAC42_ARATH Transcription factor JUNGBRUNNEN 1 OS=Arabidopsis thaliana GN=JUB1 PE=1 SV=1//3.10192e-168
Bra004737	A05	1577975	1580534	1473	3219.87	1459.69	1.1413	1.0927e-70	1.083e-69	UP	sp|Q9SKX5|PAO2_ARATH Probable polyamine oxidase 2 OS=Arabidopsis thaliana GN=PAO2 PE=2 SV=1//0
Bra004738	A05	1581218	1584140	2124	46.8317	95.9443	-1.0347	0.0019399	0.0033835	DOWN	sp|Q86TV6|TTC7B_HUMAN Tetratricopeptide repeat protein 7B OS=Homo sapiens GN=TTC7B PE=1 SV=3//4.60923e-10
Bra004740	A05	1597325	1597798	474	1779.31	227.352	2.9683	5.7158e-255	2.6465e-253	UP	sp|Q9SKX1|IBH1_ARATH Transcription factor IBH1 OS=Arabidopsis thaliana GN=IBH1 PE=1 SV=1//5.04062e-67
Bra004744	A05	1608381	1609157	777	16.8742	0	Inf	3.0112e-09	7.7184e-09	UP	sp|Q9ZW84|LEUD1_ARATH 3-isopropylmalate dehydratase small subunit 1 OS=Arabidopsis thaliana GN=IPMI2 PE=1 SV=1//2.11797e-122
Bra004745	A05	1622001	1624145	846	17.374	112.718	-2.6977	3.8948e-24	1.6979e-23	DOWN	sp|Q9CZT6|CMS1_MOUSE Protein CMSS1 OS=Mus musculus GN=Cmss1 PE=2 SV=1//3.54029e-13
Bra004746	A05	1627343	1628922	891	88.5887	199.703	-1.1727	1.7874e-12	5.2935e-12	DOWN	sp|Q9ZW82|PRNL2_ARATH Pirin-like protein At2g43120 OS=Arabidopsis thaliana GN=At2g43120 PE=2 SV=3//0
Bra004749	A05	1650658	1654221	2640	160.586	49.0354	1.7115	6.077e-11	1.6858e-10	UP	-//-
Bra004753	A05	1667244	1668842	1599	0	3.5424	#NAME?	0.02605	0.040207	DOWN	-//-
Bra004758	A05	1688757	1690643	1128	155.443	430.617	-1.47	1.2158e-33	6.5855e-33	DOWN	sp|P54967|BIOB_ARATH Biotin synthase OS=Arabidopsis thaliana GN=BIO2 PE=2 SV=1//0
Bra004759	A05	1697199	1700525	1881	2603.13	1165.84	1.1589	1.1642e-65	1.0778e-64	UP	sp|O22854|ETFQO_ARATH Electron transfer flavoprotein-ubiquinone oxidoreductase, mitochondrial OS=Arabidopsis thaliana GN=ETFQO PE=2 SV=1//0
Bra004771	A05	1759884	1761323	849	18.1081	333.563	-4.2033	1.1418e-101	1.6146e-100	DOWN	sp|Q06209|CHI4_BRANA Basic endochitinase CHB4 OS=Brassica napus PE=1 SV=2//1.24646e-72
Bra004786	A05	1822215	1825011	2574	60.7832	16.1978	1.9079	3.0449e-09	7.8025e-09	UP	sp|O22824|FH2_ARATH Formin-like protein 2 OS=Arabidopsis thaliana GN=FH2 PE=3 SV=1//1.29966e-30
Bra004792	A05	1851396	1853277	681	1116.04	314.768	1.826	4.1568e-93	5.3345e-92	UP	sp|Q93V78|TMT1_BRAOL Thiocyanate methyltransferase 1 OS=Brassica oleracea GN=TMT1 PE=1 SV=1//9.29736e-162
Bra004803	A05	1892847	1893176	330	221.557	40.5418	2.4502	7.6388e-40	4.7046e-39	UP	sp|Q8RXL7|ARL_ARATH ARGOS-like protein OS=Arabidopsis thaliana GN=ARL PE=2 SV=1//6.3714e-19
Bra004804	A05	1894119	1896095	1824	2827.84	1390.75	1.0238	5.0756e-55	4.1124e-54	UP	sp|Q9M1Y3|SKI35_ARATH Ankyrin repeat protein SKIP35 OS=Arabidopsis thaliana GN=SKIP35 PE=1 SV=1//0
Bra004806	A05	1902291	1903374	729	419.846	880.964	-1.0692	1.3205e-33	7.1498e-33	DOWN	sp|P60039|RL73_ARATH 60S ribosomal protein L7-3 OS=Arabidopsis thaliana GN=RPL7C PE=2 SV=1//2.07727e-152
Bra004807	A05	1908181	1909470	1290	81.8627	334.676	-2.0315	3.5054e-43	2.3032e-42	DOWN	sp|O80582|FBK46_ARATH F-box/kelch-repeat protein At2g44130 OS=Arabidopsis thaliana GN=At2g44130 PE=2 SV=2//1.92679e-172
Bra004808	A05	1909664	1911216	1401	1168.85	552.1	1.0821	6.3363e-25	2.822e-24	UP	sp|Q8S929|ATG4A_ARATH Cysteine protease ATG4a OS=Arabidopsis thaliana GN=ATG4A PE=2 SV=1//0
Bra004812	A05	1921741	1923420	1275	1873.48	822.884	1.187	3.4004e-49	2.4962e-48	UP	-//-
Bra004817	A05	1939997	1941807	1617	1397.26	433.346	1.689	4.7519e-94	6.1572e-93	UP	-//-
Bra004826	A05	1987355	1988083	729	0.346421	10.9161	-4.9778	6.625e-05	0.0001309	DOWN	-//-
Bra004835	A05	2025706	2029646	1521	103.338	723.767	-2.8082	2.5848e-125	4.5599e-124	DOWN	sp|O64879|BGL15_ARATH Beta-glucosidase 15 OS=Arabidopsis thaliana GN=BGLU15 PE=1 SV=1//0
Bra004836	A05	2035186	2039155	1518	64.5419	596.749	-3.2088	3.0514e-127	5.505e-126	DOWN	sp|O64879|BGL15_ARATH Beta-glucosidase 15 OS=Arabidopsis thaliana GN=BGLU15 PE=1 SV=1//0
Bra004837	A05	2042204	2066541	3504	0.346421	29.1244	-6.3936	1.9748e-13	6.0745e-13	DOWN	sp|Q4V3B3|BGL28_ARATH Beta-glucosidase 28 OS=Arabidopsis thaliana GN=BGLU28 PE=2 SV=1//0
Bra004838	A05	2074677	2077758	1461	37.4035	0.792556	5.5605	1.7791e-17	6.317e-17	UP	sp|Q9FLU9|BGL31_ARATH Beta-glucosidase 31 OS=Arabidopsis thaliana GN=BGLU31 PE=2 SV=1//0
Bra004841	A05	2099727	2101689	1590	2827.95	625.994	2.1755	1.781e-163	4.3585e-162	UP	sp|Q8W486|Y1491_ARATH Uncharacterized protein At1g04910 OS=Arabidopsis thaliana GN=At1g04910 PE=2 SV=1//6.92279e-57
Bra004847	A05	2124205	2124642	438	74.3038	15.982	2.217	1.6352e-13	5.0479e-13	UP	sp|Q9C7I1|ATL34_ARATH RING-H2 finger protein ATL34 OS=Arabidopsis thaliana GN=ATL34 PE=2 SV=1//4.82047e-13
Bra004848	A05	2125608	2127401	1155	6.28541	16.4334	-1.3866	0.022586	0.035161	DOWN	sp|Q9BVC3|DCC1_HUMAN Sister chromatid cohesion protein DCC1 OS=Homo sapiens GN=DSCC1 PE=1 SV=2//1.22687e-37
Bra004853	A05	2139867	2141063	420	55.9918	387.468	-2.7908	2.3694e-74	2.4738e-73	DOWN	-//-
Bra004863	A05	2164973	2166282	669	324.913	106.938	1.6033	4.1372e-30	2.0786e-29	UP	sp|O80513|CCU41_ARATH Cyclin-U4-1 OS=Arabidopsis thaliana GN=CYCU4-1 PE=1 SV=1//6.36771e-100
Bra004875	A05	2247722	2249159	663	59.4437	217.338	-1.8703	4.5645e-27	2.138e-26	DOWN	sp|O22160|TL15A_ARATH Thylakoid lumenal 15 kDa protein 1, chloroplastic OS=Arabidopsis thaliana GN=At2g44920 PE=1 SV=2//2.07394e-112
Bra004878	A05	2263243	2264091	849	152.67	74.4747	1.0356	2.917e-08	7.0947e-08	UP	sp|Q8LBQ7|ERF34_ARATH Ethylene-responsive transcription factor ERF034 OS=Arabidopsis thaliana GN=ERF034 PE=2 SV=2//5.2926e-95
Bra004885	A05	2296232	2297251	1020	17.7813	40.4789	-1.1868	0.0010176	0.0018232	DOWN	sp|Q8GWW6|4MMP_ARATH Metalloendoproteinase 4-MMP OS=Arabidopsis thaliana GN=4MMP PE=1 SV=1//0
Bra004886	A05	2302497	2303350	774	0	72.2814	#NAME?	3.6184e-35	2.0282e-34	DOWN	sp|O49741|GATA2_ARATH GATA transcription factor 2 OS=Arabidopsis thaliana GN=GATA2 PE=2 SV=1//6.53537e-115
Bra004888	A05	2310343	2311104	669	74.4001	23.8932	1.6387	3.5058e-09	8.954e-09	UP	sp|Q9SHD3|CCU21_ARATH Cyclin-U2-1 OS=Arabidopsis thaliana GN=CYCU2-1 PE=1 SV=1//1.54214e-136
Bra004899	A05	2371226	2378801	2337	632.09	247.33	1.3537	7.4716e-08	1.7749e-07	UP	sp|P17688|AROA_BRANA 3-phosphoshikimate 1-carboxyvinyltransferase, chloroplastic OS=Brassica napus PE=3 SV=1//1.62209e-09
Bra004901	A05	2393606	2394782	456	458.239	926.804	-1.0162	1.0134e-30	5.1551e-30	DOWN	sp|P59224|RS132_ARATH 40S ribosomal protein S13-2 OS=Arabidopsis thaliana GN=RPS13B PE=2 SV=1//3.04641e-102
Bra004902	A05	2400553	2403184	2073	172.703	1338	-2.9537	2.0783e-208	7.1112e-207	DOWN	sp|Q8RY65|NIK2_ARATH Protein NSP-INTERACTING KINASE 2 OS=Arabidopsis thaliana GN=NIK2 PE=1 SV=1//1.47396e-14
Bra004903	A05	2403356	2405194	1839	8.9372	20.3212	-1.1851	0.019941	0.031245	DOWN	sp|O22137|PP202_ARATH Pentatricopeptide repeat-containing protein At2g45350, chloroplastic OS=Arabidopsis thaliana GN=CRR4 PE=1 SV=2//0
Bra004904	A05	2408462	2409246	666	27.1363	0	Inf	1.709e-14	5.4773e-14	UP	-//-
Bra004905	A05	2409399	2410598	804	278.45	32.7492	3.0879	4.2795e-65	3.9346e-64	UP	-//-
Bra004906	A05	2411256	2412722	930	451.714	191.856	1.2354	1.318e-25	5.9792e-25	UP	sp|Q8VYP5|ZDH14_ARATH Probable protein S-acyltransferase 14 OS=Arabidopsis thaliana GN=PAT14 PE=2 SV=1//1.63406e-162
Bra004907	A05	2413452	2417691	939	20.8973	4.36042	2.2608	7.756e-05	0.00015259	UP	sp|Q40316|VESTR_MEDSA Vestitone reductase OS=Medicago sativa PE=1 SV=1//2.94742e-74
Bra004912	A05	2457616	2459101	1098	1.69094	25.7982	-3.9314	6.0832e-09	1.535e-08	DOWN	sp|Q9FVC8|DAPA2_ARATH 4-hydroxy-tetrahydrodipicolinate synthase 2, chloroplastic OS=Arabidopsis thaliana GN=DHDPS2 PE=1 SV=2//0
Bra004914	A05	2463248	2467427	2592	78.5286	216.84	-1.4653	5.3036e-19	1.9788e-18	DOWN	-//-
Bra004915	A05	2469637	2470887	1251	148.835	1914.74	-3.6854	3.032e-81	3.3922e-80	DOWN	sp|O22126|FLA8_ARATH Fasciclin-like arabinogalactan protein 8 OS=Arabidopsis thaliana GN=FLA8 PE=1 SV=1//0
Bra004921	A05	2502644	2505578	1536	33085.5	2182.15	3.9224	0	0	UP	sp|O64638|C76C3_ARATH Cytochrome P450 76C3 OS=Arabidopsis thaliana GN=CYP76C3 PE=2 SV=2//0
Bra004922	A05	2508893	2509930	963	35.9468	10.5235	1.7722	2.1426e-05	4.3875e-05	UP	-//-
Bra004924	A05	2518220	2519194	975	8.34244	1461.92	-7.4532	3.1453e-241	1.321e-239	DOWN	sp|O64640|CXE8_ARATH Probable carboxylesterase 8 OS=Arabidopsis thaliana GN=CXE8 PE=2 SV=1//0
Bra004928	A05	2530305	2532747	642	30.6537	193.721	-2.6598	1.345e-37	7.934e-37	DOWN	sp|O64645|SOC1_ARATH MADS-box protein SOC1 OS=Arabidopsis thaliana GN=SOC1 PE=1 SV=1//2.67266e-107
Bra004931	A05	2547490	2549115	1626	28.4485	383.601	-3.7532	4.1978e-103	6.0462e-102	DOWN	sp|Q5XEZ8|PUB2_ARATH U-box domain-containing protein 2 OS=Arabidopsis thaliana GN=PUB2 PE=2 SV=1//2.26272e-10
Bra004932	A05	2550301	2551612	714	0.326754	91.3717	-8.1274	3.0302e-20	1.1778e-19	DOWN	sp|O80845|PX11D_ARATH Peroxisomal membrane protein 11D OS=Arabidopsis thaliana GN=PEX11D PE=1 SV=2//2.59886e-159
Bra004934	A05	2556801	2560490	2361	289.957	586.066	-1.0152	6.7577e-16	2.2702e-15	DOWN	sp|Q9M2E8|HDG1_ARATH Homeobox-leucine zipper protein HDG1 OS=Arabidopsis thaliana GN=HDG1 PE=2 SV=1//0
Bra004937	A05	2569087	2571370	1107	81.757	227.485	-1.4764	4.4614e-20	1.7228e-19	DOWN	sp|O80842|CFTSY_ARATH Cell division protein FtsY homolog, chloroplastic OS=Arabidopsis thaliana GN=CPFTSY PE=1 SV=2//0
Bra004940	A05	2575914	2577443	579	45.2514	2.06146	4.4562	1.993e-17	7.0616e-17	UP	sp|O80837|REMO_ARATH Remorin OS=Arabidopsis thaliana GN=DBP PE=1 SV=1//2.24149e-72
Bra004944	A05	2587410	2590431	2019	383.19	185.9	1.0435	3.7848e-18	1.3748e-17	UP	sp|O80831|BAM7_ARATH Beta-amylase 7 OS=Arabidopsis thaliana GN=BAM7 PE=2 SV=2//0
Bra004945	A05	2591812	2594623	1383	8.45861	90.4512	-3.4186	2.3981e-25	1.0803e-24	DOWN	sp|Q0WNP7|ROGF4_ARATH Rop guanine nucleotide exchange factor 4 OS=Arabidopsis thaliana GN=ROPGEF4 PE=1 SV=1//0
Bra004949	A05	2609296	2611075	999	500.807	168.141	1.5746	1.6315e-42	1.0558e-41	UP	sp|A8MQG7|ASK20_ARATH SKP1-like protein 20 OS=Arabidopsis thaliana GN=ASK20 PE=2 SV=1//2.30589e-167
Bra004950	A05	2615972	2617343	861	29079.1	3066.25	3.2454	0	0	UP	sp|Q06611|PIP12_ARATH Aquaporin PIP1-2 OS=Arabidopsis thaliana GN=PIP1-2 PE=1 SV=1//0
Bra004951	A05	2618090	2619706	1617	14.1673	312.49	-4.4632	3.2067e-101	4.5042e-100	DOWN	sp|O80823|C86A8_ARATH Cytochrome P450 86A8 OS=Arabidopsis thaliana GN=CYP86A8 PE=2 SV=1//0
Bra004953	A05	2643040	2643861	735	821.776	385.71	1.0912	7.568e-33	4.0267e-32	UP	-//-
Bra004954	A05	2644634	2646182	810	103.192	355.075	-1.7828	4.2148e-38	2.5093e-37	DOWN	-//-
Bra004955	A05	2646279	2647164	615	0.980262	10.7568	-3.4559	0.00064332	0.0011726	DOWN	-//-
Bra004957	A05	2651973	2653649	1677	2.19103	11.4985	-2.3918	0.0033296	0.0056721	DOWN	sp|O82363|PP203_ARATH Pentatricopeptide repeat-containing protein At2g46050, mitochondrial OS=Arabidopsis thaliana GN=PCMP-E39 PE=3 SV=1//0
Bra004958	A05	2653988	2657278	2415	87.3404	284.209	-1.7022	3.1379e-29	1.5415e-28	DOWN	-//-
Bra004959	A05	2659421	2661290	1083	101.14	271.484	-1.4245	2.9917e-21	1.1993e-20	DOWN	sp|Q8GYQ5|MPK12_ARATH Mitogen-activated protein kinase 12 OS=Arabidopsis thaliana GN=MPK12 PE=1 SV=1//0
Bra004961	A05	2663969	2665958	1179	12.9547	80.3315	-2.6325	8.2486e-17	2.8664e-16	DOWN	sp|O82359|LCKB2_ARATH Sphingoid long-chain bases kinase 2, mitochondrial OS=Arabidopsis thaliana GN=LCKB2 PE=2 SV=1//0
Bra004962	A05	2666239	2667341	747	193.241	419.298	-1.1176	6.5225e-21	2.5829e-20	DOWN	-//-
Bra004963	A05	2667867	2669326	1002	158.75	1446.81	-3.1881	1.5513e-240	6.4665e-239	DOWN	sp|F4IH31|CAN2_ARATH Staphylococcal-like nuclease CAN2 OS=Arabidopsis thaliana GN=CAN2 PE=1 SV=1//0
Bra004964	A05	2670465	2672382	1413	1442.72	704.139	1.0349	1.8394e-34	1.0157e-33	UP	-//-
Bra004965	A05	2673816	2674457	642	44.1856	366.771	-3.0532	2.3602e-39	1.439e-38	DOWN	sp|Q9SIY7|PR1B2_ARATH PRA1 family protein B2 OS=Arabidopsis thaliana GN=PRA1B2 PE=1 SV=1//4.35705e-84
Bra004967	A05	2688167	2688805	639	75.0911	16.7019	2.1686	5.7102e-13	1.7241e-12	UP	sp|Q8S8E3|PYL6_ARATH Abscisic acid receptor PYL6 OS=Arabidopsis thaliana GN=PYL6 PE=1 SV=1//1.68272e-107
Bra004977	A05	2755865	2757160	1296	4.22839	14.1895	-1.7466	0.01046	0.016931	DOWN	sp|Q8S9G6|T5AT_TAXWC Taxadien-5-alpha-ol O-acetyltransferase OS=Taxus wallichiana var. chinensis PE=2 SV=1//6.12679e-60
Bra004983	A05	2804146	2808768	2700	136.212	32.8001	2.0541	2.3148e-20	9.0276e-20	UP	sp|Q9HVN5|CLPB_PSEAE Chaperone protein ClpB OS=Pseudomonas aeruginosa (strain ATCC 15692 / PAO1 / 1C / PRS 101 / LMG 12228) GN=clpB PE=3 SV=1//7.64498e-10
Bra004987	A05	2835161	2837863	1830	0.653508	25.2598	-5.2725	8.9655e-11	2.4644e-10	DOWN	sp|Q8GV43|PLCD6_ARATH Phosphoinositide phospholipase C 6 OS=Arabidopsis thaliana GN=PLC6 PE=2 SV=2//0
Bra004988	A05	2839038	2839529	411	0.326754	4.97057	-3.9271	0.022037	0.034357	DOWN	-//-
Bra004989	A05	2840193	2841371	831	2016.93	6223.92	-1.6257	3.6278e-159	8.5528e-158	DOWN	sp|Q9S7W1|CB4C_ARATH Chlorophyll a-b binding protein CP29.3, chloroplastic OS=Arabidopsis thaliana GN=LHCB4.3 PE=2 SV=1//2.29684e-159
Bra004991	A05	2849644	2849985	342	62.4899	867.966	-3.7959	4.3118e-204	1.4244e-202	DOWN	sp|O04211|ELF4_ARATH Protein EARLY FLOWERING 4 OS=Arabidopsis thaliana GN=ELF4 PE=1 SV=1//7.48384e-58
Bra004992	A05	2853004	2855488	1770	81.1337	265.337	-1.7095	1.1227e-27	5.3314e-27	DOWN	-//-
Bra004994	A05	2866783	2868039	1257	188.417	677.634	-1.8466	1.1687e-65	1.0817e-64	DOWN	sp|O04203|HSPR2_ARATH Nematode resistance protein-like HSPRO2 OS=Arabidopsis thaliana GN=HSPRO2 PE=1 SV=1//0
Bra004999	A05	2896195	2899524	1833	1094.77	420.795	1.3794	3.9464e-58	3.329e-57	UP	-//-
Bra005001	A05	2904548	2910231	2427	26.1969	418.135	-3.9965	3.0897e-118	5.0981e-117	DOWN	sp|O04196|ISOA1_ARATH Isoamylase 1, chloroplastic OS=Arabidopsis thaliana GN=ISA1 PE=1 SV=1//0
Bra005002	A05	2913761	2914659	756	2255.03	196.346	3.5217	4.7913e-127	8.6207e-126	UP	sp|O04195|Y2992_ARATH Uncharacterized protein At2g39920 OS=Arabidopsis thaliana GN=At2g39920 PE=2 SV=2//2.41934e-135
Bra005004	A05	2917053	2919609	1326	3530.54	478.703	2.8827	0	0	UP	sp|P92961|PROT1_ARATH Proline transporter 1 OS=Arabidopsis thaliana GN=PROT1 PE=1 SV=1//0
Bra005005	A05	2920507	2923029	1419	2152.1	567.576	1.9229	2.4772e-146	5.2949e-145	UP	sp|P92961|PROT1_ARATH Proline transporter 1 OS=Arabidopsis thaliana GN=PROT1 PE=1 SV=1//0
Bra005007	A05	2937327	2938363	957	18.235	41.4071	-1.1832	0.00072817	0.0013216	DOWN	-//-
Bra005009	A05	2949556	2951061	873	49.5086	100.571	-1.0225	2.4256e-06	5.2826e-06	DOWN	sp|P48484|PP14_ARATH Serine/threonine-protein phosphatase PP1 isozyme 4 OS=Arabidopsis thaliana GN=TOPP4 PE=1 SV=1//0
Bra005011	A05	2957427	2961349	1506	316.769	46.5503	2.7666	3.0649e-63	2.7565e-62	UP	sp|Q0WSN2|DAR2_ARATH Protein DA1-related 2 OS=Arabidopsis thaliana GN=DAR2 PE=2 SV=1//0
Bra005012	A05	2977685	2981842	2154	15751.7	1352.6	3.5417	0	0	UP	sp|P54887|P5CS1_ARATH Delta-1-pyrroline-5-carboxylate synthase A OS=Arabidopsis thaliana GN=P5CSA PE=1 SV=1//0
Bra005020	A05	3001698	3002723	1026	1739.91	249.476	2.802	4.602e-179	1.2714e-177	UP	sp|P0CH30|RING1_GOSHI E3 ubiquitin-protein ligase RING1 OS=Gossypium hirsutum GN=RING1 PE=1 SV=1//3.51413e-29
Bra005021	A05	3006609	3007937	1329	1648.22	113.908	3.855	0	0	UP	sp|Q9LZL3|PCS1L_ARATH Aspartic proteinase PCS1 OS=Arabidopsis thaliana GN=PCS1 PE=2 SV=1//2.39737e-152
Bra005022	A05	3016880	3017170	291	1281.36	171.439	2.9019	9.1863e-120	1.5448e-118	UP	-//-
Bra005026	A05	3042459	3044691	1293	161.441	511.956	-1.665	2.4312e-45	1.6679e-44	DOWN	sp|Q7NIV3|RLMN_GLOVI Probable dual-specificity RNA methyltransferase RlmN OS=Gloeobacter violaceus (strain PCC 7421) GN=rlmN PE=3 SV=1//1.14548e-115
Bra005027	A05	3045797	3047363	1149	64.6148	241.816	-1.904	1.4588e-29	7.2225e-29	DOWN	sp|O48814|BIK1_ARATH Serine/threonine-protein kinase BIK1 OS=Arabidopsis thaliana GN=BIK1 PE=1 SV=1//0
Bra005030	A05	3070912	3071622	711	19.6634	389.743	-4.3089	4.1908e-119	6.998e-118	DOWN	-//-
Bra005037	A05	3104507	3105783	714	9.24428	489.626	-5.727	1.6371e-179	4.5304e-178	DOWN	sp|O80634|PNSL1_ARATH Photosynthetic NDH subunit of lumenal location 1, chloroplastic OS=Arabidopsis thaliana GN=PNSL1 PE=1 SV=2//2.92141e-151
Bra005039	A05	3107674	3109792	1095	21.2222	317.522	-3.9032	3.4401e-90	4.2657e-89	DOWN	sp|O80632|MTP11_ARATH Metal tolerance protein 11 OS=Arabidopsis thaliana GN=MTP11 PE=2 SV=1//0
Bra005041	A05	3117408	3119089	669	7.70676	68.3848	-3.1495	4.8087e-18	1.7413e-17	DOWN	sp|Q8TDP1|RNH2C_HUMAN Ribonuclease H2 subunit C OS=Homo sapiens GN=RNASEH2C PE=1 SV=1//2.0917e-14
Bra005048	A05	3166613	3168847	2235	159.582	26.4287	2.5941	1.9243e-31	9.9211e-31	UP	sp|O80946|AB1G_ARATH ABC transporter G family member 1 OS=Arabidopsis thaliana GN=ABCG1 PE=2 SV=1//0
Bra005051	A05	3177024	3178868	1845	21.1828	4.7567	2.1549	9.7972e-05	0.00019113	UP	sp|O80946|AB1G_ARATH ABC transporter G family member 1 OS=Arabidopsis thaliana GN=ABCG1 PE=2 SV=1//0
Bra005053	A05	3190453	3192521	1374	20.3812	0	Inf	7.7111e-09	1.9341e-08	UP	sp|O80950|JAL22_ARATH Jacalin-related lectin 22 OS=Arabidopsis thaliana GN=JAL22 PE=1 SV=1//0
Bra005054	A05	3197071	3200195	2346	3884.92	719.598	2.4326	1.7089e-118	2.8239e-117	UP	-//-
Bra005057	A05	3205266	3206421	903	1498.92	453.755	1.7239	1.3256e-101	1.8737e-100	UP	sp|Q84JF7|KAD6C_ARATH Probable adenylate kinase 6, chloroplastic OS=Arabidopsis thaliana GN=At2g39270 PE=2 SV=1//1.20008e-133
Bra005058	A05	3210934	3212610	1464	7.03359	124.371	-4.1442	4.6168e-19	1.7252e-18	DOWN	sp|O80959|PLP6_ARATH Patatin-like protein 6 OS=Arabidopsis thaliana GN=PLP6 PE=2 SV=1//0
Bra005059	A05	3214148	3216187	1701	1098.13	75.9372	3.8541	1.5935e-70	1.5761e-69	UP	sp|F4I9E1|NFD4_ARATH Protein NUCLEAR FUSION DEFECTIVE 4 OS=Arabidopsis thaliana GN=NFD4 PE=3 SV=1//8.90333e-23
Bra005064	A05	3248307	3250342	1014	26.3506	389.823	-3.8869	2.2803e-108	3.4323e-107	DOWN	-//-
Bra005066	A05	3261534	3264356	1971	25.7561	134.015	-2.3794	3.3043e-24	1.444e-23	DOWN	sp|Q55874|Y103_SYNY3 Uncharacterized protein sll0103 OS=Synechocystis sp. (strain PCC 6803 / Kazusa) GN=sll0103 PE=3 SV=1//8.12406e-15
Bra005070	A05	3288429	3290033	1605	7.82293	22.2493	-1.508	0.0032618	0.0055633	DOWN	sp|Q96303|PHT14_ARATH Inorganic phosphate transporter 1-4 OS=Arabidopsis thaliana GN=PHT1-4 PE=1 SV=1//0
Bra005071	A05	3296508	3298112	1524	118.342	281.024	-1.2477	9.5034e-18	3.4044e-17	DOWN	sp|Q96303|PHT14_ARATH Inorganic phosphate transporter 1-4 OS=Arabidopsis thaliana GN=PHT1-4 PE=1 SV=1//0
Bra005077	A05	3323137	3324714	1578	1769.51	308.789	2.5187	1.0248e-112	1.6002e-111	UP	-//-
Bra005079	A05	3328857	3329471	615	86.9473	30.5072	1.511	3.6125e-06	7.7888e-06	UP	-//-
Bra005092	A05	3387902	3388646	588	3801.97	220.349	4.1089	0	0	UP	sp|Q9ZVI6|LOR8_ARATH Protein LURP-one-related 8 OS=Arabidopsis thaliana GN=At2g38640 PE=2 SV=1//7.59327e-120
Bra005093	A05	3394452	3395937	687	812.738	379.967	1.0969	4.7868e-33	2.5583e-32	UP	sp|Q9ZVI3|QKIL3_ARATH KH domain-containing protein At2g38610 OS=Arabidopsis thaliana GN=At2g38610 PE=1 SV=1//1.06075e-142
Bra005098	A05	3409556	3410188	405	28245.3	8970.56	1.6547	8.371e-89	1.0209e-87	UP	sp|Q42641|NLTPA_BRAOT Non-specific lipid-transfer protein A OS=Brassica oleracea var. italica GN=WAX9A PE=3 SV=1//7.97213e-49
Bra005099	A05	3413125	3413749	357	1514.45	8310.45	-2.4561	1.4859e-239	6.1553e-238	DOWN	sp|Q43304|NLTPD_BRAOT Non-specific lipid-transfer protein D OS=Brassica oleracea var. italica GN=WAX9D PE=3 SV=1//2.46387e-72
Bra005102	A05	3432808	3433882	906	2.84454	32.6626	-3.5214	2.1557e-10	5.8305e-10	DOWN	-//-
Bra005104	A05	3439967	3443129	1374	31.4593	100.331	-1.6732	7.8428e-12	2.2616e-11	DOWN	sp|Q8S8P5|WRK33_ARATH Probable WRKY transcription factor 33 OS=Arabidopsis thaliana GN=WRKY33 PE=1 SV=2//0
Bra005105	A05	3443973	3444649	258	283.206	49.1076	2.5278	4.5303e-51	3.4467e-50	UP	-//-
Bra005109	A05	3470108	3471472	1365	17.6276	49.5674	-1.4916	0.00012564	0.00024312	DOWN	sp|Q8L6Y7|PP193_ARATH Pentatricopeptide repeat-containing protein At2g38420, mitochondrial OS=Arabidopsis thaliana GN=At2g38420 PE=2 SV=2//0
Bra005111	A05	3478234	3480554	1425	1.11426	9.35413	-3.0695	0.0019759	0.0034429	DOWN	sp|Q94AL9|AGT22_ARATH Alanine--glyoxylate aminotransferase 2 homolog 2, mitochondrial OS=Arabidopsis thaliana GN=AGT3 PE=1 SV=2//0
Bra005118	A05	3516242	3516764	369	11.3816	77.9121	-2.7751	1.1116e-17	3.9747e-17	DOWN	sp|Q93VH9|RS41_ARATH 40S ribosomal protein S4-1 OS=Arabidopsis thaliana GN=RPS4A PE=2 SV=1//1.63297e-28
Bra005120	A05	3527035	3533457	1314	64.3507	0.95134	6.0799	1.8253e-29	9.0199e-29	UP	sp|O64973|RPS5_ARATH Disease resistance protein RPS5 OS=Arabidopsis thaliana GN=RPS5 PE=1 SV=2//1.18185e-10
Bra005123	A05	3546243	3549558	2742	29.3344	7.82227	1.9069	4.3637e-05	8.7399e-05	UP	sp|O65020|ETO1_ARATH Ethylene-overproduction protein 1 OS=Arabidopsis thaliana GN=ETO1 PE=1 SV=2//0
Bra005125	A05	3559453	3562045	1470	0.980262	22.565	-4.5248	9.2681e-09	2.3158e-08	DOWN	sp|Q9M6N7|AMT2_ARATH Ammonium transporter 2 OS=Arabidopsis thaliana GN=AMT2 PE=1 SV=2//0
Bra005134	A05	3616583	3617092	360	339.957	971.725	-1.5152	1.2344e-62	1.1004e-61	DOWN	sp|O80439|RR31_ARATH 30S ribosomal protein S31, chloroplastic OS=Arabidopsis thaliana GN=RPS31 PE=1 SV=1//1.09021e-34
Bra005137	A05	3654625	3657578	1506	1499.08	16141.3	-3.4286	1.2993e-222	4.8587e-221	DOWN	sp|O80437|GPAT6_ARATH Glycerol-3-phosphate 2-O-acyltransferase 6 OS=Arabidopsis thaliana GN=GPAT6 PE=1 SV=1//0
Bra005140	A05	3679277	3682262	1731	342.695	159.054	1.1074	2.2265e-17	7.8805e-17	UP	sp|O80434|LAC4_ARATH Laccase-4 OS=Arabidopsis thaliana GN=IRX12 PE=2 SV=2//0
Bra005143	A05	3703741	3707083	2232	2.13386	259.957	-6.9287	1.3757e-109	2.1009e-108	DOWN	sp|Q304B9|NCASE_ARATH Neutral ceramidase OS=Arabidopsis thaliana GN=At2g38010 PE=3 SV=1//0
Bra005145	A05	3713544	3713780	237	86.9552	19.5031	2.1566	4.5823e-08	1.1018e-07	UP	-//-
Bra005148	A05	3723266	3725230	912	354.037	51.7565	2.7741	2.4719e-70	2.4347e-69	UP	sp|Q9SH93|IPCS2_ARATH Phosphatidylinositol:ceramide inositolphosphotransferase 2 OS=Arabidopsis thaliana GN=IPCS2 PE=2 SV=1//0
Bra005154	A05	3744467	3746112	1272	3.63021	60.8417	-4.0669	7.6287e-21	3.0174e-20	DOWN	sp|B9DFK5|RETIC_ARATH Protein RETICULATA OS=Arabidopsis thaliana GN=RE PE=1 SV=1//0
Bra005159	A05	3760622	3762011	948	50.7225	130.642	-1.3649	4.3226e-11	1.2076e-10	DOWN	sp|Q84TF0|AKRCA_ARATH Aldo-keto reductase family 4 member C10 OS=Arabidopsis thaliana GN=AKR4C10 PE=1 SV=1//0
Bra005161	A05	3764714	3766689	942	14.1655	329.245	-4.5387	1.2827e-106	1.899e-105	DOWN	sp|Q0PGJ6|AKRC9_ARATH Aldo-keto reductase family 4 member C9 OS=Arabidopsis thaliana GN=AKR4C9 PE=1 SV=1//0
Bra005173	A05	3827037	3828934	1149	17.6245	2.43044	2.8583	0.0018291	0.0031987	UP	-//-
Bra005174	A05	3830202	3831609	828	2915.7	344.226	3.0824	0	0	UP	sp|Q09893|YAI5_SCHPO Uncharacterized protein C24B11.05 OS=Schizosaccharomyces pombe (strain 972 / ATCC 24843) GN=SPAC24B11.05 PE=3 SV=1//9.96406e-13
Bra005175	A05	3833254	3835273	969	125.497	633.343	-2.3353	2.1129e-88	2.5657e-87	DOWN	sp|O80934|Y2766_ARATH Uncharacterized protein At2g37660, chloroplastic OS=Arabidopsis thaliana GN=At2g37660 PE=2 SV=2//0
Bra005176	A05	3841348	3843095	792	889.645	376.395	1.241	1.0463e-43	6.94e-43	UP	sp|O80932|EXPA3_ARATH Expansin-A3 OS=Arabidopsis thaliana GN=EXPA3 PE=2 SV=1//0
Bra005187	A05	3895384	3897595	1326	111.952	266.519	-1.2514	1.6568e-17	5.8928e-17	DOWN	sp|O80925|AGD7_ARATH ADP-ribosylation factor GTPase-activating protein AGD7 OS=Arabidopsis thaliana GN=AGD7 PE=1 SV=1//0
Bra005188	A05	3900389	3903298	954	22.2331	3.67388	2.5973	0.00014021	0.00027029	UP	sp|Q6RVV4|TIC32_PEA Short-chain dehydrogenase TIC 32, chloroplastic OS=Pisum sativum GN=TIC32 PE=1 SV=1//1.7622e-112
Bra005189	A05	3904384	3905226	435	3.8998	48.5475	-3.6379	4.6527e-15	1.519e-14	DOWN	sp|Q99070|GRP2_SORBI Glycine-rich RNA-binding protein 2 OS=Sorghum bicolor GN=GRP2 PE=2 SV=1//3.34701e-20
Bra005193	A05	3930632	3933268	1143	2420.81	906.316	1.4174	3.6712e-92	4.6665e-91	UP	sp|Q9ZUS1|WTR13_ARATH WAT1-related protein At2g37460 OS=Arabidopsis thaliana GN=At2g37460 PE=2 SV=1//0
Bra005195	A05	3936683	3938386	1224	36.5966	4.73123	2.9514	4.5565e-10	1.2141e-09	UP	sp|Q0WT19|IP5P8_ARATH Type I inositol polyphosphate 5-phosphatase 8 OS=Arabidopsis thaliana GN=IP5P8 PE=2 SV=1//0
Bra005198	A05	3961501	3963254	1080	46.8657	281.806	-2.5881	8.4198e-52	6.4885e-51	DOWN	sp|Q9LFG2|DAPF_ARATH Diaminopimelate epimerase, chloroplastic OS=Arabidopsis thaliana GN=DAPF PE=1 SV=1//0
Bra005200	A05	3966807	3969158	2190	26.3327	113.458	-2.1072	4.4964e-11	1.2551e-10	DOWN	-//-
Bra005204	A05	3992055	3993361	822	4.93723	25.8528	-2.3885	7.5262e-06	1.591e-05	DOWN	sp|Q9ZUT3|ALS3_ARATH Protein ALUMINUM SENSITIVE 3 OS=Arabidopsis thaliana GN=ALS3 PE=1 SV=1//4.45853e-168
Bra005205	A05	3994276	3995721	1446	8.26743	30.9034	-1.9023	2.8113e-05	5.7121e-05	DOWN	sp|Q9ZUT4|PP192_ARATH Pentatricopeptide repeat-containing protein At2g37320 OS=Arabidopsis thaliana GN=PCMP-E50 PE=2 SV=1//0
Bra005206	A05	4003348	4010037	3210	141.632	63.8387	1.1496	0.0017582	0.0030808	UP	sp|B1AVH7|TBD2A_MOUSE TBC1 domain family member 2A OS=Mus musculus GN=Tbc1d2 PE=2 SV=1//1.47456e-39
Bra005207	A05	4010569	4016591	4272	26.4253	287.075	-3.4414	2.7383e-67	2.5954e-66	DOWN	sp|Q9ZUT8|AB33G_ARATH ABC transporter G family member 33 OS=Arabidopsis thaliana GN=ABCG33 PE=2 SV=1//0
Bra005208	A05	4017374	4024058	4248	2.88204	22.0132	-2.9332	1.6282e-06	3.5824e-06	DOWN	sp|Q9ZUT8|AB33G_ARATH ABC transporter G family member 33 OS=Arabidopsis thaliana GN=ABCG33 PE=2 SV=1//0
Bra005209	A05	4031652	4034939	624	66.4256	142.752	-1.1037	5.1086e-09	1.2945e-08	DOWN	sp|Q9ZUT9|RS51_ARATH 40S ribosomal protein S5-1 OS=Arabidopsis thaliana GN=RPS5A PE=1 SV=1//4.23228e-148
Bra005212	A05	4041830	4043226	852	156.484	4345.42	-4.7954	6.2463e-156	1.4361e-154	DOWN	sp|Q9ZUU4|CP29B_ARATH RNA-binding protein CP29B, chloroplastic OS=Arabidopsis thaliana GN=CP29B PE=1 SV=1//1.3741e-120
Bra005213	A05	4054269	4058590	984	8.80686	44.3648	-2.3327	7.5747e-09	1.9006e-08	DOWN	sp|Q6NPF8|CSPL9_ARATH CASP-like protein 5A1 OS=Arabidopsis thaliana GN=At2g37200 PE=2 SV=1//3.50585e-98
Bra005215	A05	4067080	4068219	717	86.4711	16.2741	2.4096	7.2443e-17	2.5235e-16	UP	sp|P43287|PIP22_ARATH Aquaporin PIP2-2 OS=Arabidopsis thaliana GN=PIP2-2 PE=1 SV=2//2.77632e-141
Bra005216	A05	4071511	4072570	696	446.176	43.0769	3.3726	2.3815e-52	1.8536e-51	UP	sp|P43287|PIP22_ARATH Aquaporin PIP2-2 OS=Arabidopsis thaliana GN=PIP2-2 PE=1 SV=2//3.18204e-153
Bra005219	A05	4082589	4084857	1614	120.773	688.752	-2.5117	1.6035e-104	2.3297e-103	DOWN	sp|Q9ZQC5|ICR2_ARATH Interactor of constitutive active ROPs 2, chloroplastic OS=Arabidopsis thaliana GN=ICR2 PE=1 SV=1//0
Bra005221	A05	4098130	4100879	1116	10848.4	1705.88	2.6689	1.2419e-150	2.7403e-149	UP	sp|P35510|PAL1_ARATH Phenylalanine ammonia-lyase 1 OS=Arabidopsis thaliana GN=PAL1 PE=1 SV=3//4.93672e-88
Bra005222	A05	4103044	4104402	1359	857.185	274.527	1.6427	2.4065e-22	9.9678e-22	UP	-//-
Bra005224	A05	4108683	4113352	3099	2.05703	58.9686	-4.8413	1.1025e-22	4.6217e-22	DOWN	sp|Q9SJK6|WBC30_ARATH Putative white-brown complex homolog protein 30 OS=Arabidopsis thaliana GN=WBC30 PE=1 SV=3//0
Bra005227	A05	4129598	4131272	1455	4.66948	82.5405	-4.1438	2.0204e-28	9.7478e-28	DOWN	sp|Q9SJL0|U86A1_ARATH UDP-glycosyltransferase 86A1 OS=Arabidopsis thaliana GN=UGT86A1 PE=2 SV=1//0
Bra005232	A05	4174659	4175298	357	223.893	555.876	-1.312	3.1148e-21	1.2482e-20	DOWN	sp|B0BLT0|ZN593_XENTR Zinc finger protein 593 OS=Xenopus tropicalis GN=znf593 PE=2 SV=1//4.83412e-08
Bra005235	A05	4197263	4198627	756	14.7994	625.339	-5.401	8.9914e-133	1.7127e-131	DOWN	-//-
Bra005236	A05	4200821	4201998	1122	1949.06	4025.81	-1.0465	2.8068e-26	1.2931e-25	DOWN	sp|Q9SJL8|METK3_ARATH S-adenosylmethionine synthase 3 OS=Arabidopsis thaliana GN=METK3 PE=1 SV=1//0
Bra005240	A05	4241145	4242115	384	1739.83	463.004	1.9099	5.5001e-130	1.0187e-128	UP	-//-
Bra005241	A05	4243034	4244524	1491	33416.5	9641.65	1.7932	9.8986e-241	4.1312e-239	UP	sp|Q9ZQ94|U73C5_ARATH UDP-glycosyltransferase 73C5 OS=Arabidopsis thaliana GN=UGT73C5 PE=2 SV=1//0
Bra005244	A05	4249924	4250130	207	0.326754	5.9983	-4.1983	0.0085188	0.013934	DOWN	sp|Q9ZQ95|U73C6_ARATH UDP-glycosyltransferase 73C6 OS=Arabidopsis thaliana GN=UGT73C6 PE=2 SV=1//5.31751e-32
Bra005245	A05	4252080	4253567	1488	2.19103	26.5819	-3.6008	6.7535e-09	1.7005e-08	DOWN	sp|Q9ZQ96|U73C3_ARATH UDP-glycosyltransferase 73C3 OS=Arabidopsis thaliana GN=UGT73C3 PE=2 SV=1//0
Bra005253	A05	4310818	4312487	666	1702.44	815.508	1.0618	4.7227e-33	2.5245e-32	UP	sp|Q3EBL9|VP372_ARATH Vacuolar protein-sorting-associated protein 37 homolog 2 OS=Arabidopsis thaliana GN=VPS37-2 PE=1 SV=1//5.40809e-113
Bra005255	A05	4316339	4317859	1215	18.9564	8.00468	1.2438	0.018896	0.029698	UP	-//-
Bra005257	A05	4324398	4326723	1380	7560.82	1088.87	2.7957	0	0	UP	-//-
Bra005258	A05	4328988	4330101	489	336.952	768.148	-1.1888	2.1851e-35	1.2343e-34	DOWN	sp|P38666|RL242_ARATH 60S ribosomal protein L24-2 OS=Arabidopsis thaliana GN=RPL24B PE=2 SV=2//1.21778e-75
Bra005268	A05	4422082	4424566	1167	19.0687	43.3176	-1.1838	0.0006842	0.0012437	DOWN	sp|Q9SJR5|GRF3_ARATH Growth-regulating factor 3 OS=Arabidopsis thaliana GN=GRF3 PE=2 SV=1//5.8689e-131
Bra005269	A05	4424873	4430184	2538	285.331	2500.92	-3.1317	0	0	DOWN	sp|O23647|GLGB1_ARATH 1,4-alpha-glucan-branching enzyme 2-1, chloroplastic/amyloplastic OS=Arabidopsis thaliana GN=SBE2.1 PE=2 SV=1//0
Bra005270	A05	4455311	4461022	2421	20.1061	62.8587	-1.6445	1.0579e-07	2.4942e-07	DOWN	sp|Q9FJB5|RP8L3_ARATH Disease resistance RPP8-like protein 3 OS=Arabidopsis thaliana GN=RPP8L3 PE=2 SV=1//0
Bra005272	A05	4470465	4474615	1731	16.4116	4.84093	1.7614	0.006285	0.010431	UP	sp|Q9V4C8|HCF_DROME Host cell factor OS=Drosophila melanogaster GN=Hcf PE=1 SV=2//3.66193e-12
Bra005273	A05	4479079	4485601	2508	12.344	53.9365	-2.1275	2.3199e-09	5.981e-09	DOWN	sp|Q9FJK8|RP8L4_ARATH Probable disease resistance RPP8-like protein 4 OS=Arabidopsis thaliana GN=RPP8L4 PE=2 SV=1//0
Bra005280	A05	4514491	4517689	2667	27.3293	56.541	-1.0489	0.0018707	0.0032682	DOWN	sp|Q9LFA2|KIPK_ARATH Serine/threonine-protein kinase KIPK OS=Arabidopsis thaliana GN=KIPK PE=1 SV=1//0
Bra005282	A05	4526665	4527150	486	247.875	1754.62	-2.8235	2.8388e-231	1.1271e-229	DOWN	sp|Q9SJM6|SAP4_ARATH Zinc finger A20 and AN1 domain-containing stress-associated protein 4 OS=Arabidopsis thaliana GN=SAP4 PE=1 SV=1//1.91073e-79
Bra005284	A05	4547015	4547230	216	13.4761	43.518	-1.6912	0.00019567	0.000373	DOWN	sp|Q56WL5|ZPR4_ARATH Protein LITTLE ZIPPER 4 OS=Arabidopsis thaliana GN=ZPR4 PE=1 SV=1//1.2149e-10
Bra005286	A05	4555661	4557518	1092	1204.83	542.33	1.1516	1.6532e-45	1.1369e-44	UP	-//-
Bra005291	A05	4571177	4571944	768	0.999929	11.8137	-3.5625	0.00018255	0.00034892	DOWN	-//-
Bra005294	A05	4591985	4597210	3030	20.533	9.09533	1.1747	0.025024	0.038705	UP	sp|P82266|K125_ARATH Probable 125 kDa kinesin-related protein OS=Arabidopsis thaliana GN=At2g36200 PE=2 SV=2//0
Bra005296	A05	4611838	4612770	453	137.187	292.562	-1.0926	3.5897e-15	1.177e-14	DOWN	sp|Q9CAX6|RS142_ARATH 40S ribosomal protein S14-2 OS=Arabidopsis thaliana GN=RPS14B PE=1 SV=1//1.27109e-82
Bra005301	A05	4643803	4646678	747	276.625	109.005	1.3435	5.8842e-21	2.3365e-20	UP	sp|Q8GYJ2|Y2608_ARATH B3 domain-containing protein At2g36080 OS=Arabidopsis thaliana GN=ARF31 PE=2 SV=1//1.39029e-106
Bra005304	A05	4681564	4683119	768	13.8154	277.884	-4.3301	2.1991e-51	1.6819e-50	DOWN	sp|Q8GXE9|HA22J_ARATH HVA22-like protein j OS=Arabidopsis thaliana GN=HVA22J PE=2 SV=2//1.624e-128
Bra005310	A05	4724305	4726990	1887	7344.13	1012.52	2.8586	0	0	UP	sp|Q9SJ56|BLH1_ARATH BEL1-like homeodomain protein 1 OS=Arabidopsis thaliana GN=BLH1 PE=1 SV=1//0
Bra005312	A05	4750426	4753464	1485	0	6.04691	#NAME?	0.019753	0.030967	DOWN	sp|Q8VZP6|GUX8_ARATH Putative glucuronosyltransferase PGSIP8 OS=Arabidopsis thaliana GN=PGSIP8 PE=2 SV=1//0
Bra005315	A05	4775335	4776683	930	1281.31	343.904	1.8975	1.437e-108	2.1678e-107	UP	sp|Q9ZQP1|DSP8_ARATH Putative dual specificity protein phosphatase DSP8 OS=Arabidopsis thaliana GN=DSP8 PE=2 SV=2//0
Bra005325	A05	4842309	4845577	1899	781.014	370.61	1.0754	1.7156e-31	8.8535e-31	UP	sp|Q9FXA7|RGXT3_ARATH UDP-D-xylose:L-fucose alpha-1,3-D-xylosyltransferase 3 OS=Arabidopsis thaliana GN=RGXT3 PE=1 SV=1//2.44791e-06
Bra005333	A05	4889740	4890006	267	213.552	40.1066	2.4127	2.3644e-35	1.3336e-34	UP	-//-
Bra005334	A05	4893653	4894683	597	1055.32	1.2416	9.7313	0	0	UP	-//-
Bra005339	A05	4921935	4922574	489	3.46054	11.573	-1.7417	0.026841	0.041359	DOWN	-//-
Bra005341	A05	4931610	4933646	1038	29.3719	212.571	-2.8554	2.7433e-45	1.8796e-44	DOWN	sp|A6XIG6|SLMH_HYDIT 4-sulfomuconolactone hydrolase OS=Hydrogenophaga intermedia PE=1 SV=1//1.22617e-10
Bra005342	A05	4934444	4935400	810	14.9119	43.9828	-1.5605	1.2996e-05	2.7025e-05	DOWN	sp|Q5PP65|C3H28_ARATH Zinc finger CCCH domain-containing protein 28 OS=Arabidopsis thaliana GN=At2g35430 PE=2 SV=1//6.45756e-84
Bra005347	A05	4958827	4959584	501	0	32.3196	#NAME?	3.6874e-16	1.2491e-15	DOWN	sp|Q9LQL0|GCSH3_ARATH Glycine cleavage system H protein 3, mitochondrial OS=Arabidopsis thaliana GN=GDH3 PE=1 SV=1//2.35333e-93
Bra005350	A05	4971159	4973632	2238	24.6791	59.288	-1.2645	2.0416e-05	4.1838e-05	DOWN	sp|O82302|P2C29_ARATH Protein phosphatase 2C 29 OS=Arabidopsis thaliana GN=PLL1 PE=1 SV=2//0
Bra005351	A05	4974293	4975078	786	838.115	65.3068	3.6818	3.5148e-200	1.1364e-198	UP	sp|Q93ZT5|EDL3_ARATH EID1-like F-box protein 3 OS=Arabidopsis thaliana GN=EDL3 PE=2 SV=1//5.14105e-146
Bra005352	A05	4977298	4978289	927	774.88	350.687	1.1438	1.4092e-33	7.6254e-33	UP	sp|Q8RX22|MIP1_ARATH MND1-interacting protein 1 OS=Arabidopsis thaliana GN=MIP1 PE=1 SV=1//1.82045e-100
Bra005354	A05	4981712	4984624	387	120.437	8.37917	3.8453	1.5944e-37	9.3924e-37	UP	-//-
Bra005357	A05	5010710	5011711	705	143.809	464.092	-1.6903	1.249e-37	7.3716e-37	DOWN	sp|O82169|MORF6_ARATH Multiple organellar RNA editing factor 6, mitochondrial OS=Arabidopsis thaliana GN=MORF6 PE=2 SV=1//7.55083e-136
Bra005359	A05	5017892	5018212	321	4.94273	46.2735	-3.2268	4.9672e-13	1.5045e-12	DOWN	-//-
Bra005361	A05	5022205	5024049	795	10.437	2.11655	2.3019	0.0065577	0.010862	UP	sp|Q944A9|NPS11_ARATH Novel plant SNARE 11 OS=Arabidopsis thaliana GN=NPSN11 PE=1 SV=2//9.43426e-167
Bra005362	A05	5025635	5026864	1230	1.36418	24.1228	-4.1443	5.218e-08	1.2512e-07	DOWN	sp|O82175|SUVH5_ARATH Histone-lysine N-methyltransferase, H3 lysine-9 specific SUVH5 OS=Arabidopsis thaliana GN=SUVH5 PE=1 SV=1//0
Bra005371	A05	5071548	5076362	2271	335.835	912.782	-1.4425	1.5426e-55	1.2575e-54	DOWN	sp|Q0AW31|PUR9_SYNWW Bifunctional purine biosynthesis protein PurH OS=Syntrophomonas wolfei subsp. wolfei (strain DSM 2245B / Goettingen) GN=purH PE=3 SV=1//3.25367e-145
Bra005372	A05	5082614	5084395	1782	18.0509	49.9265	-1.4677	1.8305e-05	3.7641e-05	DOWN	sp|O64766|PP185_ARATH Pentatricopeptide repeat-containing protein At2g35030, mitochondrial OS=Arabidopsis thaliana GN=PCMP-E15 PE=2 SV=1//0
Bra005375	A05	5096091	5097032	942	46.9801	1.48094	4.9875	1.7858e-19	6.768e-19	UP	sp|O64762|ATL38_ARATH RING-H2 finger protein ATL38 OS=Arabidopsis thaliana GN=ATL38 PE=2 SV=1//3.17361e-84
Bra005378	A05	5103297	5106011	2715	452.503	48.7595	3.2142	2.6125e-94	3.4023e-93	UP	sp|C0LGQ5|GSO1_ARATH LRR receptor-like serine/threonine-protein kinase GSO1 OS=Arabidopsis thaliana GN=GSO1 PE=2 SV=1//3.68013e-79
Bra005380	A05	5118902	5120151	330	0	7.42831	#NAME?	0.0003735	0.00069634	DOWN	sp|Q6IWB2|CLE42_ARATH CLAVATA3/ESR (CLE)-related protein 42 OS=Arabidopsis thaliana GN=CLE42 PE=2 SV=1//1.7914e-17
Bra005384	A05	5135128	5138645	1866	136.344	19.211	2.8272	1.5904e-31	8.2139e-31	UP	sp|Q6PEI7|PYRG1_DANRE CTP synthase 1 OS=Danio rerio GN=ctps1 PE=1 SV=1//0
Bra005386	A05	5141211	5142522	561	2.42128	96.1556	-5.3115	3.0762e-37	1.8045e-36	DOWN	-//-
Bra005387	A05	5144722	5147006	1365	27.7378	94.7899	-1.7729	3.6275e-12	1.0602e-11	DOWN	sp|O64749|ARAE2_ARATH Putative UDP-arabinose 4-epimerase 2 OS=Arabidopsis thaliana GN=At2g34850 PE=2 SV=3//0
Bra005390	A05	5169000	5170619	1620	4218.19	862.027	2.2908	8.2434e-260	3.8978e-258	UP	sp|Q9SVG4|RETOL_ARATH Reticuline oxidase-like protein OS=Arabidopsis thaliana GN=At4g20830 PE=1 SV=2//1.38871e-139
Bra005392	A05	5186824	5189379	1599	100.729	403.95	-2.0037	1.0414e-49	7.7024e-49	DOWN	sp|A6P6V9|CBDAS_CANSA Cannabidiolic acid synthase OS=Cannabis sativa GN=CBDAS PE=1 SV=1//7.6099e-140
Bra005397	A05	5228665	5229932	594	878.29	401.248	1.1302	1.3208e-36	7.6604e-36	UP	sp|Q8VY64|NFYA4_ARATH Nuclear transcription factor Y subunit A-4 OS=Arabidopsis thaliana GN=NFYA4 PE=2 SV=1//2.42852e-107
Bra005401	A05	5271847	5273889	798	10.9709	24.0242	-1.1308	0.012237	0.019659	DOWN	sp|Q2V338|WNK9_ARATH Probable serine/threonine-protein kinase WNK9 OS=Arabidopsis thaliana GN=WNK9 PE=2 SV=1//3.18928e-37
Bra005403	A05	5317911	5319529	1320	48.4759	11.2823	2.1032	1.5224e-06	3.3554e-06	UP	sp|O64682|PID_ARATH Protein kinase PINOID OS=Arabidopsis thaliana GN=PID PE=1 SV=1//0
Bra005404	A05	5328264	5330428	1578	332.614	801.353	-1.2686	1.9253e-41	1.2202e-40	DOWN	sp|F4IHY7|PTA12_ARATH Protein PLASTID TRANSCRIPTIONALLY ACTIVE 12 OS=Arabidopsis thaliana GN=PTAC12 PE=1 SV=1//0
Bra005408	A05	5351759	5352706	948	16.8189	121.823	-2.8566	4.0803e-27	1.9142e-26	DOWN	sp|Q80Y20|ALKB8_MOUSE Alkylated DNA repair protein alkB homolog 8 OS=Mus musculus GN=Alkbh8 PE=1 SV=1//8.38661e-66
Bra005414	A05	5367111	5369381	1179	408.583	1548.11	-1.9218	1.2764e-120	2.1649e-119	DOWN	sp|A0JMA9|KATL2_XENTR Katanin p60 ATPase-containing subunit A-like 2 OS=Xenopus tropicalis GN=katnal2 PE=2 SV=1//1.49125e-116
Bra005416	A05	5383664	5385001	603	45.2603	7.89866	2.5186	5.2135e-10	1.3852e-09	UP	-//-
Bra005417	A05	5385891	5386956	789	408.061	66.1516	2.6249	4.298e-71	4.2894e-70	UP	-//-
Bra005418	A05	5387873	5388337	465	3.48021	47.2368	-3.7627	2.3499e-15	7.7572e-15	DOWN	sp|P49387|RT14_BRANA Ribosomal protein S14, mitochondrial OS=Brassica napus GN=RPS14 PE=3 SV=1//1.5325e-38
Bra005423	A05	5412314	5414298	1491	3.49804	57.0225	-4.0269	4.8241e-19	1.8015e-18	DOWN	sp|P13851|CB21_SINAL Chlorophyll a-b binding protein 1, chloroplastic OS=Sinapis alba GN=CAB1 PE=3 SV=1//8.27455e-121
Bra005424	A05	5424662	5425147	486	56.9385	600.031	-3.3976	1.854e-46	1.2966e-45	DOWN	sp|P13851|CB21_SINAL Chlorophyll a-b binding protein 1, chloroplastic OS=Sinapis alba GN=CAB1 PE=3 SV=1//2.9553e-110
Bra005425	A05	5426088	5426888	801	889.209	4662.99	-2.3907	3.3827e-90	4.1961e-89	DOWN	sp|P13851|CB21_SINAL Chlorophyll a-b binding protein 1, chloroplastic OS=Sinapis alba GN=CAB1 PE=3 SV=1//0
Bra005426	A05	5427913	5428643	417	3.90163	12.1554	-1.6394	0.022849	0.035548	DOWN	sp|Q1LW89|CASD1_DANRE CAS1 domain-containing protein 1 OS=Danio rerio GN=casd1 PE=2 SV=2//5.00815e-08
Bra005427	A05	5429731	5431649	1854	19.3527	42.0038	-1.118	0.0011469	0.0020449	DOWN	sp|O64705|PP184_ARATH Pentatricopeptide repeat-containing protein At2g34400 OS=Arabidopsis thaliana GN=PCMP-E23 PE=3 SV=2//0
Bra005432	A05	5442396	5447234	1416	21.4705	49.3219	-1.1999	0.00018311	0.00034994	DOWN	sp|Q9SIA4|MATE5_ARATH MATE efflux family protein 5 OS=Arabidopsis thaliana GN=DTXL1 PE=3 SV=1//5.33932e-107
Bra005448	A05	5540807	5542571	1584	35.1839	364.922	-3.3746	6.3288e-88	7.6408e-87	DOWN	-//-
Bra005450	A05	5549216	5553044	2667	66.456	21.4701	1.6301	1.4232e-06	3.1414e-06	UP	sp|Q6AWX6|SCAR1_ARATH Protein SCAR1 OS=Arabidopsis thaliana GN=SCAR1 PE=1 SV=1//3.37764e-44
Bra005451	A05	5553366	5554423	528	10.6281	99.6905	-3.2296	1.8884e-26	8.7353e-26	DOWN	sp|P42322|CANB1_NAEGR Calcineurin subunit B OS=Naegleria gruberi GN=CNB1 PE=3 SV=1//3.86859e-25
Bra005453	A05	5563689	5565987	1227	103.741	323.722	-1.6418	1.3617e-21	5.5297e-21	DOWN	sp|P53980|YNB1_YEAST Uncharacterized protein YNL011C OS=Saccharomyces cerevisiae (strain ATCC 204508 / S288c) GN=YNL011C PE=1 SV=1//1.12019e-62
Bra005454	A05	5569494	5570722	1038	0	3.91321	#NAME?	0.017882	0.02818	DOWN	sp|Q7XWK5|SAG39_ORYSJ Senescence-specific cysteine protease SAG39 OS=Oryza sativa subsp. japonica GN=SAG39 PE=2 SV=2//1.64913e-110
Bra005465	A05	5653364	5655882	1818	63.9385	214.419	-1.7457	5.2634e-24	2.2866e-23	DOWN	sp|O23661|ARFC_ARATH Auxin response factor 3 OS=Arabidopsis thaliana GN=ARF3 PE=1 SV=2//0
Bra005469	A05	5666399	5666961	324	227.168	17282.8	-6.2494	0	0	DOWN	sp|Q05349|12KD_FRAAN Auxin-repressed 12.5 kDa protein OS=Fragaria ananassa PE=2 SV=1//1.40349e-29
Bra005473	A05	5692557	5692889	333	34.3075	493.339	-3.846	9.1063e-64	8.2522e-63	DOWN	sp|Q6NME6|RLF19_ARATH Protein RALF-like 19 OS=Arabidopsis thaliana GN=RALFL19 PE=3 SV=1//1.97451e-55
Bra005474	A05	5712803	5713929	1056	344.039	3.14428	6.7737	2.3847e-115	3.829e-114	UP	sp|Q94GB1|PUP2_ARATH Purine permease 2 OS=Arabidopsis thaliana GN=PUP2 PE=1 SV=1//2.41037e-157
Bra005475	A05	5714199	5715496	558	2033.55	979.285	1.0542	4.3635e-50	3.2517e-49	UP	sp|P93009|CUTA_ARATH Protein CutA, chloroplastic OS=Arabidopsis thaliana GN=CUTA PE=1 SV=1//5.21126e-72
Bra005476	A05	5715737	5716540	369	19.5045	78.3894	-2.0069	3.2987e-12	9.6573e-12	DOWN	sp|B2TLZ8|DNAJ_CLOBB Chaperone protein DnaJ OS=Clostridium botulinum (strain Eklund 17B / Type B) GN=dnaJ PE=3 SV=1//7.13202e-18
Bra005479	A05	5724066	5726582	600	7.83893	24.8918	-1.6669	0.00089954	0.0016187	DOWN	sp|P43297|RD21A_ARATH Cysteine proteinase RD21a OS=Arabidopsis thaliana GN=RD21A PE=1 SV=1//2.52514e-105
Bra005480	A05	5730732	5732006	651	0	7.29683	#NAME?	0.00039769	0.00073925	DOWN	sp|P93007|EF112_ARATH Ethylene-responsive transcription factor ERF112 OS=Arabidopsis thaliana GN=ERF112 PE=2 SV=1//1.61289e-71
Bra005486	A05	5768399	5769848	957	81.1824	10.8629	2.9018	1.421e-17	5.0624e-17	UP	-//-
Bra005488	A05	5782293	5784710	1389	3.71046	125.698	-5.0822	4.551e-46	3.1597e-45	DOWN	sp|Q8VY01|SCP46_ARATH Serine carboxypeptidase-like 46 OS=Arabidopsis thaliana GN=SCPL46 PE=2 SV=1//0
Bra005489	A05	5786744	5787887	594	4.09438	21.8562	-2.4163	5.2953e-05	0.00010547	DOWN	-//-
Bra005492	A05	5798762	5799697	759	202.963	44.1884	2.1995	4.8744e-24	2.1193e-23	UP	sp|O22798|NAC41_ARATH NAC domain-containing protein 41 OS=Arabidopsis thaliana GN=NAC041 PE=2 SV=1//7.85813e-99
Bra005493	A05	5804023	5805250	609	37.5591	1.98507	4.2419	7.1831e-14	2.2486e-13	UP	sp|O22797|GLTP1_ARATH Glycolipid transfer protein 1 OS=Arabidopsis thaliana GN=GLTP1 PE=2 SV=1//5.95584e-131
Bra005495	A05	5808080	5809823	693	63.174	142.143	-1.1699	1.1741e-09	3.0727e-09	DOWN	sp|O22793|MORF2_ARATH Multiple organellar RNA editing factor 2, chloroplastic OS=Arabidopsis thaliana GN=MORF2 PE=1 SV=1//9.82754e-112
Bra005498	A05	5816878	5817845	759	169.901	32.2918	2.3955	9.9342e-31	5.0548e-30	UP	-//-
Bra005501	A05	5831053	5832336	720	13900	795.499	4.1271	0	0	UP	sp|O22788|PXG3_ARATH Probable peroxygenase 3 OS=Arabidopsis thaliana GN=PXG3 PE=1 SV=1//1.51126e-145
Bra005505	A05	5860625	5862229	957	16.9492	192.97	-3.5091	1.468e-52	1.1456e-51	DOWN	sp|O22784|CRR11_ARATH Cysteine-rich repeat secretory protein 11 OS=Arabidopsis thaliana GN=CRRSP11 PE=1 SV=2//3.08397e-152
Bra005512	A05	5897004	5898578	1470	16.9707	1.19067	3.8332	2.1921e-06	4.7872e-06	UP	sp|P0AAD5|TYRP_SHIFL Tyrosine-specific transport protein OS=Shigella flexneri GN=tyrP PE=3 SV=1//2.89186e-07
Bra005521	A05	5991227	5994474	2604	0	4.653	#NAME?	0.020466	0.032026	DOWN	sp|Q9FPR3|EDR1_ARATH Serine/threonine-protein kinase EDR1 OS=Arabidopsis thaliana GN=EDR1 PE=1 SV=1//2.01513e-46
Bra005522	A05	5996734	5999572	1389	12991.9	4314.48	1.5904	1.0794e-176	2.9242e-175	UP	sp|Q56WD9|THIK2_ARATH 3-ketoacyl-CoA thiolase 2, peroxisomal OS=Arabidopsis thaliana GN=PED1 PE=1 SV=2//0
Bra005524	A05	6003288	6007132	2790	90.576	1454.09	-4.0048	1.6746000000572e-314	1.05030000000164e-312	DOWN	sp|O49323|CSLD1_ARATH Cellulose synthase-like protein D1 OS=Arabidopsis thaliana GN=CSLD1 PE=2 SV=1//0
Bra005526	A05	6013622	6015560	861	3475.09	454.123	2.9359	0	0	UP	sp|P46267|F16P2_BRANA Fructose-1,6-bisphosphatase, cytosolic OS=Brassica napus PE=2 SV=1//0
Bra005527	A05	6018429	6020825	2397	2176.51	8596.02	-1.9817	6.2572e-87	7.452e-86	DOWN	sp|Q9C9H7|RLP12_ARATH Receptor-like protein 12 OS=Arabidopsis thaliana GN=RLP12 PE=2 SV=2//2.0836e-14
Bra005528	A05	6022217	6024421	2205	351.616	18166.5	-5.6911	0	0	DOWN	sp|Q9C9H7|RLP12_ARATH Receptor-like protein 12 OS=Arabidopsis thaliana GN=RLP12 PE=2 SV=2//5.02803e-104
Bra005529	A05	6024939	6030809	2166	1.0946	9.27822	-3.0834	0.002928	0.0050194	DOWN	sp|Q9C9H7|RLP12_ARATH Receptor-like protein 12 OS=Arabidopsis thaliana GN=RLP12 PE=2 SV=2//2.52703e-21
Bra005530	A05	6035171	6037576	2406	1.34635	28.1281	-4.3849	1.0757e-10	2.9482e-10	DOWN	sp|Q9C9H7|RLP12_ARATH Receptor-like protein 12 OS=Arabidopsis thaliana GN=RLP12 PE=2 SV=2//8.44408e-130
Bra005531	A05	6038953	6040517	978	9231.15	3176.17	1.5392	1.5818e-158	3.711e-157	UP	sp|Q96250|ATPG3_ARATH ATP synthase subunit gamma, mitochondrial OS=Arabidopsis thaliana GN=ATPC PE=2 SV=1//0
Bra005537	A05	6073102	6075104	750	31.6413	14.9566	1.081	0.0040564	0.0068494	UP	-//-
Bra005538	A05	6075276	6076202	564	20.356	76.1373	-1.9031	3.1734e-05	6.4248e-05	DOWN	-//-
Bra005541	A05	6115933	6119407	2010	3563.78	1380.22	1.3685	9.457e-83	1.0731e-81	UP	sp|P43254|COP1_ARATH E3 ubiquitin-protein ligase COP1 OS=Arabidopsis thaliana GN=COP1 PE=1 SV=2//0
Bra005551	A05	6172140	6175566	1803	470.92	218.681	1.1067	1.4427e-22	6.0189e-22	UP	sp|O48779|BGL33_ARATH Beta-glucosidase 33 OS=Arabidopsis thaliana GN=BGLU33 PE=2 SV=1//0
Bra005553	A05	6181035	6182746	900	104.413	17.0468	2.6147	1.542e-21	6.2469e-21	UP	-//-
Bra005564	A05	6249749	6251132	405	32.2182	301.646	-3.2269	5.0007e-71	4.9873e-70	DOWN	sp|O48845|CYB5B_ARATH Cytochrome b5 isoform B OS=Arabidopsis thaliana GN=CYTB5-B PE=1 SV=1//7.03726e-79
Bra005570	A05	6275657	6276073	417	11.1298	299.911	-4.752	3.0155e-101	4.2374e-100	DOWN	-//-
Bra005572	A05	6285231	6285700	216	105.925	225.184	-1.0881	2.1416e-12	6.3191e-12	DOWN	-//-
Bra005573	A05	6286117	6288300	1743	194.384	547.87	-1.4949	5.7444e-41	3.6043e-40	DOWN	sp|Q66GI4|PRRP1_ARATH Proteinaceous RNase P 1, chloroplastic/mitochondrial OS=Arabidopsis thaliana GN=PRORP1 PE=1 SV=1//0
Bra005591	A05	6394658	6398235	2769	40.5943	428.564	-3.4002	5.7563e-102	8.1956e-101	DOWN	sp|Q9SDQ4|GLR37_ARATH Glutamate receptor 3.7 OS=Arabidopsis thaliana GN=GLR3.7 PE=2 SV=2//0
Bra005593	A05	6405410	6406010	348	0.326754	4.70345	-3.8474	0.024276	0.037618	DOWN	sp|Q9NVH0|EXD2_HUMAN Exonuclease 3&apos;-5&apos; domain-containing protein 2 OS=Homo sapiens GN=EXD2 PE=1 SV=2//2.76925e-06
Bra005594	A05	6410854	6414856	2679	2.11603	19.5304	-3.2063	3.5373e-06	7.6297e-06	DOWN	sp|P56960|EXOSX_MOUSE Exosome component 10 OS=Mus musculus GN=Exosc10 PE=1 SV=2//1.83171e-52
Bra005596	A05	6434543	6436675	1470	88.1801	421.437	-2.2568	2.7551e-61	2.4168e-60	DOWN	sp|Q9C5Y2|KAO2_ARATH Ent-kaurenoic acid oxidase 2 OS=Arabidopsis thaliana GN=KAO2 PE=2 SV=2//0
Bra005597	A05	6440501	6442477	1440	10.5531	202.021	-4.2588	3.5193e-65	3.2411e-64	DOWN	sp|A2WW87|GAM1_ORYSI Transcription factor GAMYB OS=Oryza sativa subsp. indica GN=GAM1 PE=2 SV=1//2.41689e-62
Bra005599	A05	6455914	6457017	1104	1219.62	72.4897	4.0725	1.7675e-295	1.0066e-293	UP	sp|Q54R82|MKKA_DICDI Mitogen-activated protein kinase kinase kinase A OS=Dictyostelium discoideum GN=mkkA PE=1 SV=2//1.26597e-52
Bra005609	A05	6513614	6515054	786	2139.64	592.966	1.8513	1.2041e-136	2.3876e-135	UP	sp|Q09893|YAI5_SCHPO Uncharacterized protein C24B11.05 OS=Schizosaccharomyces pombe (strain 972 / ATCC 24843) GN=SPAC24B11.05 PE=3 SV=1//5.0203e-12
Bra005610	A05	6518617	6520311	1695	23.14	63.7165	-1.4613	6.3914e-07	1.4414e-06	DOWN	sp|Q9SKY8|HSP7H_ARATH Heat shock 70 kDa protein 8 OS=Arabidopsis thaliana GN=HSP70-8 PE=1 SV=1//0
Bra005611	A05	6527449	6528162	714	334.837	22.7701	3.8782	5.6407e-80	6.2523e-79	UP	sp|Q9SKY9|OFP16_ARATH Transcription repressor OFP16 OS=Arabidopsis thaliana GN=OFP16 PE=2 SV=1//1.39102e-61
Bra005612	A05	6530309	6531239	414	5903.48	850.189	2.7957	0	0	UP	sp|Q09751|LGUL_SCHPO Lactoylglutathione lyase OS=Schizosaccharomyces pombe (strain 972 / ATCC 24843) GN=glo1 PE=1 SV=1//7.20237e-10
Bra005617	A05	6554501	6554860	360	70.8916	14.6955	2.2702	3.768e-13	1.1483e-12	UP	-//-
Bra005620	A05	6569309	6571967	1410	21.9114	7.43015	1.5602	0.0027753	0.0047691	UP	sp|Q9SL03|CALS2_ARATH Callose synthase 2 OS=Arabidopsis thaliana GN=CALS2 PE=2 SV=3//0
Bra005632	A05	6642044	6642598	555	21.0703	125.691	-2.5766	1.1769e-24	5.2099e-24	DOWN	sp|P05332|YP20_BACLI Uncharacterized N-acetyltransferase p20 OS=Bacillus licheniformis GN=p20 PE=3 SV=1//9.46524e-21
Bra005635	A05	6654769	6655880	435	73.4946	309.144	-2.0726	6.4925e-42	4.1547e-41	DOWN	sp|Q9SKZ3|RS122_ARATH 40S ribosomal protein S12-2 OS=Arabidopsis thaliana GN=RPS12C PE=1 SV=1//8.20223e-76
Bra005640	A05	6690822	6694322	1335	4.57481	50.1335	-3.454	4.8945e-15	1.5965e-14	DOWN	sp|Q93YZ7|ILVH2_ARATH Acetolactate synthase small subunit 2, chloroplastic OS=Arabidopsis thaliana GN=At2g31810 PE=1 SV=1//5.27738e-37
Bra005641	A05	6696542	6698985	1308	13.3227	102.945	-2.9499	1.528e-24	6.7397e-24	DOWN	sp|Q9SKC1|U74C1_ARATH UDP-glycosyltransferase 74C1 OS=Arabidopsis thaliana GN=UGT74C1 PE=2 SV=1//0
Bra005644	A05	6711912	6712650	390	584.697	123.471	2.2435	1.2032e-79	1.3288e-78	UP	sp|Q9LT67|BH113_ARATH Transcription factor bHLH113 OS=Arabidopsis thaliana GN=BHLH113 PE=2 SV=1//1.94194e-30
Bra005650	A05	6762666	6764307	660	1.0196	6.74177	-2.7251	0.021249	0.033202	DOWN	sp|Q9SIP0|RAA5D_ARATH Ras-related protein RABA5d OS=Arabidopsis thaliana GN=RABA5D PE=1 SV=1//9.36814e-151
Bra005654	A05	6778603	6779949	624	11.7424	33.5695	-1.5154	0.00022766	0.00043208	DOWN	sp|F4IRQ5|THG1_ARATH tRNA(His) guanylyltransferase 1 OS=Arabidopsis thaliana GN=THG1 PE=1 SV=1//5.17189e-53
Bra005655	A05	6784916	6787708	1107	10.2458	25.4287	-1.3114	0.0048257	0.0080977	DOWN	sp|F4IRQ5|THG1_ARATH tRNA(His) guanylyltransferase 1 OS=Arabidopsis thaliana GN=THG1 PE=1 SV=1//2.95638e-17
Bra005667	A03	57623	60040	1698	2.05703	11.2846	-2.4557	0.0042606	0.0071829	DOWN	sp|Q54GH3|TOM1_DICDI Target of Myb protein 1 OS=Dictyostelium discoideum GN=tom1 PE=1 SV=1//1.87439e-15
Bra005669	A03	64870	67394	2007	69.643	406.211	-2.5442	7.9861e-68	7.6344e-67	DOWN	sp|Q8RWU5|FBL3_ARATH F-box/LRR-repeat protein 3 OS=Arabidopsis thaliana GN=FBL3 PE=2 SV=1//0
Bra005671	A03	72064	74908	2304	4.80689	18.2421	-1.9241	0.0014053	0.002485	DOWN	sp|Q9M007|CHX27_ARATH Cation/H(+) antiporter 27 OS=Arabidopsis thaliana GN=CHX27 PE=2 SV=2//0
Bra005677	A03	93333	94978	831	2979.73	7483.35	-1.3285	6.9054e-116	1.1136e-114	DOWN	sp|Q96540|FRI1_BRANA Ferritin-1, chloroplastic OS=Brassica napus GN=LSC30 PE=2 SV=1//1.60307e-156
Bra005682	A03	111202	112680	723	3374.08	693.792	2.2819	1.6501e-235	6.7274e-234	UP	sp|Q5ZM74|RN141_CHICK RING finger protein 141 OS=Gallus gallus GN=RNF141 PE=2 SV=1//6.90931e-07
Bra005687	A03	127654	128583	930	38075.6	10354.5	1.8786	1.9483e-116	3.1617e-115	UP	sp|Q8L940|PDX13_ARATH Pyridoxal 5&apos;-phosphate synthase subunit PDX1.3 OS=Arabidopsis thaliana GN=PDX13 PE=1 SV=2//0
Bra005693	A03	153171	155038	1260	992.979	380.01	1.3857	2.4575e-54	1.9668e-53	UP	sp|Q6ZY51|PWD_ARATH Phosphoglucan, water dikinase, chloroplastic OS=Arabidopsis thaliana GN=GWD3 PE=1 SV=1//3.31968e-08
Bra005694	A03	157214	160057	1578	5174.83	1561.57	1.7285	2.4719e-170	6.3859e-169	UP	sp|Q8S4F6|SQD2_ARATH Sulfoquinovosyl transferase SQD2 OS=Arabidopsis thaliana GN=SQD2 PE=1 SV=1//0
Bra005700	A03	181950	183264	1224	336.363	135.806	1.3085	2.3067e-23	9.8294e-23	UP	-//-
Bra005701	A03	187283	188432	435	24.0486	4.3368	2.4713	0.0002756	0.00051947	UP	-//-
Bra005704	A03	206633	207880	630	1664.56	668.544	1.316	1.1606e-67	1.1066e-66	UP	sp|Q9LZM7|PR1A1_ARATH PRA1 family protein A1 OS=Arabidopsis thaliana GN=PRA1A1 PE=2 SV=1//2.3606e-111
Bra005707	A03	220571	220807	237	19.9007	6.28672	1.6624	0.0095436	0.015521	UP	-//-
Bra005708	A03	222585	224303	1032	3.55521	78.3311	-4.4616	9.0253e-28	4.2912e-27	DOWN	sp|Q9LZM0|CCD71_ARATH Putative cyclin-D7-1 OS=Arabidopsis thaliana GN=CYCD7-1 PE=3 SV=1//2.63855e-147
Bra005709	A03	224718	225219	336	159.65	66.4738	1.2641	5.2746e-12	1.5324e-11	UP	sp|O81208|HLIP_ARATH High-light-induced protein, chloroplastic OS=Arabidopsis thaliana GN=HLIP PE=1 SV=1//3.73181e-50
Bra005712	A03	234452	237012	1509	0	20.4526	#NAME?	2.2182e-10	5.9971e-10	DOWN	sp|P47082|AVT1_YEAST Vacuolar amino acid transporter 1 OS=Saccharomyces cerevisiae (strain ATCC 204508 / S288c) GN=AVT1 PE=1 SV=1//2.87575e-31
Bra005716	A03	255350	257092	1176	93.7459	298.349	-1.6702	2.6176e-29	1.2889e-28	DOWN	sp|P43293|NAK_ARATH Probable serine/threonine-protein kinase NAK OS=Arabidopsis thaliana GN=NAK PE=1 SV=2//0
Bra005723	A03	292307	292639	333	479.573	28.4564	4.0749	4.4186e-139	8.9361e-138	UP	sp|Q9LZ60|SMR3_ARATH Cyclin-dependent protein kinase inhibitor SMR3 OS=Arabidopsis thaliana GN=SMR3 PE=2 SV=1//1.31588e-51
Bra005724	A03	294079	297230	2631	1213.69	307.033	1.9829	5.8984e-110	9.0369e-109	UP	sp|Q9XSC3|WDR44_BOVIN WD repeat-containing protein 44 OS=Bos taurus GN=WDR44 PE=1 SV=1//3.99339e-49
Bra005725	A03	303585	305064	1212	180.701	65.0197	1.4747	2.2141e-16	7.5722e-16	UP	sp|Q9LZ56|DOF51_ARATH Dof zinc finger protein DOF5.1 OS=Arabidopsis thaliana GN=DOF5.1 PE=2 SV=1//8.2172e-120
Bra005726	A03	307028	308707	852	39.9431	166.159	-2.0565	1.5714e-24	6.9277e-24	DOWN	sp|Q9FNY3|DPA_ARATH Transcription factor-like protein DPA OS=Arabidopsis thaliana GN=DPA PE=1 SV=1//1.40519e-164
Bra005730	A03	327720	327947	228	0	6.33949	#NAME?	0.0013956	0.0024683	DOWN	-//-
Bra005731	A03	334091	334623	276	773.796	2081.38	-1.4275	4.7257e-86	5.5784e-85	DOWN	-//-
Bra005735	A03	353270	355439	1038	145.654	670.265	-2.2022	9.1308e-85	1.0599e-83	DOWN	sp|Q9LZG0|ADK2_ARATH Adenosine kinase 2 OS=Arabidopsis thaliana GN=ADK2 PE=1 SV=1//0
Bra005736	A03	355979	357657	1113	6255.06	1772.24	1.8194	3.743e-195	1.1522e-193	UP	sp|Q945K7|IDH5_ARATH Isocitrate dehydrogenase [NAD] catalytic subunit 5, mitochondrial OS=Arabidopsis thaliana GN=IDH5 PE=2 SV=1//0
Bra005738	A03	366190	366726	537	661.658	281.513	1.2329	1.4485e-34	8.016e-34	UP	-//-
Bra005739	A03	374602	379913	453	27.3253	0	Inf	1.5706e-10	4.2752e-10	UP	-//-
Bra005743	A03	403506	403855	261	7091.1	123.251	5.8463	7.3052e-247	3.2049e-245	UP	-//-
Bra005744	A03	410224	410853	429	863.879	380.976	1.1811	6.9288e-38	4.1091e-37	UP	sp|Q9LYY2|TI143_ARATH Mitochondrial import inner membrane translocase subunit TIM14-3 OS=Arabidopsis thaliana GN=TIM14-3 PE=1 SV=1//1.63311e-49
Bra005745	A03	411721	412299	411	531.734	1069.44	-1.0081	4.0028e-34	2.1929e-33	DOWN	sp|P49201|RS232_ARATH 40S ribosomal protein S23-2 OS=Arabidopsis thaliana GN=RPS23B PE=2 SV=2//3.18119e-92
Bra005749	A03	425104	426523	1221	290.972	786.142	-1.4339	2.8971e-35	1.6299e-34	DOWN	sp|Q9SF40|RL4A_ARATH 60S ribosomal protein L4-1 OS=Arabidopsis thaliana GN=RPL4A PE=2 SV=1//0
Bra005751	A03	433865	435637	852	1311.37	112.832	3.5388	3.3403e-263	1.6021e-261	UP	sp|Q6R0G4|RVE4_ARATH Protein REVEILLE 4 OS=Arabidopsis thaliana GN=RVE4 PE=2 SV=1//8.09682e-128
Bra005754	A03	443349	444159	597	0.692842	14.2696	-4.3643	6.1551e-06	1.3092e-05	DOWN	sp|Q6R0G4|RVE4_ARATH Protein REVEILLE 4 OS=Arabidopsis thaliana GN=RVE4 PE=2 SV=1//8.65102e-46
Bra005758	A03	459980	461221	1242	12.0495	32.1826	-1.4173	0.00089225	0.0016062	DOWN	sp|Q8BUV8|GP107_MOUSE Protein GPR107 OS=Mus musculus GN=Gpr107 PE=2 SV=2//6.21594e-34
Bra005759	A03	462205	463146	942	171.305	466.863	-1.4464	1.1975e-21	4.8737e-21	DOWN	sp|Q9LS48|SG1_ARATH protein SLOW GREEN 1, chloroplastic OS=Arabidopsis thaliana GN=SG1 PE=1 SV=1//2.1439e-30
Bra005762	A03	474276	476127	1182	532.693	81.291	2.7121	2.231e-95	2.9445e-94	UP	sp|O82089|CCH_ARATH Copper transport protein CCH OS=Arabidopsis thaliana GN=CCH PE=1 SV=1//1.47381e-06
Bra005764	A03	478973	482563	1569	2906.88	817.58	1.83	1.3606e-75	1.4367e-74	UP	sp|O74841|FAD1_SCHPO Probable FAD synthase OS=Schizosaccharomyces pombe (strain 972 / ATCC 24843) GN=SPCC1235.04c PE=3 SV=1//6.53782e-41
Bra005767	A03	495887	497456	654	4673.91	1001.92	2.2219	4.1442e-193	1.2549e-191	UP	sp|Q9LZD4|RAE1D_ARATH Ras-related protein RABE1d OS=Arabidopsis thaliana GN=RABE1D PE=1 SV=1//7.4219e-126
Bra005768	A03	500196	500648	453	107.12	0	Inf	6.8182e-55	5.5056e-54	UP	sp|P0DKG5|MCC08_ARATH MATH domain and coiled-coil domain-containing protein At2g42470 OS=Arabidopsis thaliana GN=At2g42470 PE=3 SV=1//5.70241e-17
Bra005769	A03	500967	503434	2262	1683.68	827.433	1.0249	8.9797e-45	6.0928e-44	UP	sp|Q9LZD0|NCS1_ARATH Purine-uracil permease NCS1 OS=Arabidopsis thaliana GN=NCS1 PE=1 SV=1//0
Bra005775	A03	525757	528074	1308	2329.41	931.173	1.3228	4.5996e-80	5.105e-79	UP	sp|Q93WJ8|MDAR4_ARATH Probable monodehydroascorbate reductase, cytoplasmic isoform 4 OS=Arabidopsis thaliana GN=At5g03630 PE=2 SV=1//0
Bra005776	A03	538544	541103	1488	4.84439	37.4609	-2.951	6.6669e-10	1.7637e-09	DOWN	-//-
Bra005779	A03	569538	573781	1599	11.2816	36.0522	-1.6761	3.1369e-05	6.3536e-05	DOWN	sp|Q9LZR3|CSLA9_ARATH Glucomannan 4-beta-mannosyltransferase 9 OS=Arabidopsis thaliana GN=CSLA9 PE=2 SV=1//0
Bra005789	A03	627396	630405	2280	9.22645	108.805	-3.5598	4.2124e-31	2.1595e-30	DOWN	sp|Q9LZA6|SDP1_ARATH Triacylglycerol lipase SDP1 OS=Arabidopsis thaliana GN=SDP1 PE=1 SV=1//0
Bra005792	A03	645480	645886	198	322.658	150.843	1.097	2.5832e-17	9.1178e-17	UP	-//-
Bra005795	A03	659149	672379	2400	4.88189	24.0042	-2.2978	0.00017335	0.00033191	DOWN	sp|Q94BZ7|GYRBM_ARATH DNA gyrase subunit B, mitochondrial OS=Arabidopsis thaliana GN=GYRBM PE=2 SV=1//8.46862e-63
Bra005801	A03	712275	712685	411	1.03743	19.1777	-4.2083	7.095e-05	0.00013986	DOWN	sp|O81465|PUM15_ARATH Pumilio homolog 15 OS=Arabidopsis thaliana GN=APUM15 PE=3 SV=1//7.00295e-07
Bra005806	A03	729734	732151	927	357.043	744.92	-1.061	7.205e-30	3.595e-29	DOWN	sp|Q9LZ82|BTR1_ARATH Protein BTR1 OS=Arabidopsis thaliana GN=BTR1 PE=1 SV=1//3.40388e-177
Bra005808	A03	738549	739334	468	2736.53	720.921	1.9244	6.9717e-163	1.6999e-161	UP	sp|Q9LZ78|SIM_ARATH Cyclin-dependent protein kinase inhibitor SIM OS=Arabidopsis thaliana GN=SIM PE=1 SV=1//1.81761e-15
Bra005809	A03	747792	750605	924	310.136	755.553	-1.2846	2.9601e-40	1.8356e-39	DOWN	sp|Q9LZ76|PHYK1_ARATH Phytol kinase 1, chloroplastic OS=Arabidopsis thaliana GN=VTE5 PE=1 SV=1//3.97954e-122
Bra005814	A03	761807	765546	2007	28.2505	6.10432	2.2104	4.8861e-06	1.0446e-05	UP	-//-
Bra005818	A03	777657	778503	639	616.575	245.675	1.3275	3.3647e-37	1.973e-36	UP	sp|Q8S9H7|DIV_ANTMA Transcription factor DIVARICATA OS=Antirrhinum majus GN=DIVARICATA PE=2 SV=1//1.16717e-53
Bra005820	A03	789516	789923	408	631.15	1537.71	-1.2847	1.0731e-62	9.5716e-62	DOWN	sp|Q9SJ36|RS172_ARATH 40S ribosomal protein S17-2 OS=Arabidopsis thaliana GN=RPS17B PE=2 SV=3//9.4338e-83
Bra005822	A03	792510	794183	732	2672.19	1239.03	1.1088	4.1949e-62	3.7227e-61	UP	-//-
Bra005824	A03	800326	802668	1821	36.509	147.542	-2.0148	3.6701e-21	1.4676e-20	DOWN	sp|Q06850|CDPK1_ARATH Calcium-dependent protein kinase 1 OS=Arabidopsis thaliana GN=CPK1 PE=1 SV=1//0
Bra005825	A03	804644	807708	1992	43.2623	157.161	-1.8611	6.5506e-20	2.5165e-19	DOWN	sp|A7LXU3|BGH3B_BACO1 Beta-glucosidase BoGH3B OS=Bacteroides ovatus (strain ATCC 8483 / DSM 1896 / JCM 5824 / NCTC 11153) GN=BACOVA_02659 PE=1 SV=1//1.55647e-79
Bra005826	A03	808234	809376	1071	560.216	143.63	1.9636	4.667e-64	4.2419e-63	UP	sp|Q9M670|RTM2_ARATH Protein RESTRICTED TEV MOVEMENT 2 OS=Arabidopsis thaliana GN=RTM2 PE=2 SV=1//1.03082e-20
Bra005829	A03	823509	825446	1938	137.763	321.847	-1.2242	8.1124e-20	3.1054e-19	DOWN	sp|Q9FF80|SUVH1_ARATH Histone-lysine N-methyltransferase, H3 lysine-9 specific SUVH1 OS=Arabidopsis thaliana GN=SUVH1 PE=2 SV=1//0
Bra005839	A03	872276	873350	690	663.276	199.528	1.733	8.7211e-59	7.4223e-58	UP	sp|Q8LC76|CYT7_ARATH Cysteine proteinase inhibitor 7 OS=Arabidopsis thaliana GN=CYS7 PE=2 SV=2//2.18711e-133
Bra005842	A03	883543	885346	1212	749.262	286.263	1.3881	4.2591e-39	2.5855e-38	UP	sp|Q9FHK9|MD26B_ARATH Probable mediator of RNA polymerase II transcription subunit 26b OS=Arabidopsis thaliana GN=MED26B PE=2 SV=1//0
Bra005843	A03	891501	896845	1527	248.951	517.338	-1.0552	2.224e-22	9.2209e-22	DOWN	sp|Q8L7D5|THAH_ARATH Cytochrome P450 708A2 OS=Arabidopsis thaliana GN=CYP708A2 PE=2 SV=3//0
Bra005845	A03	899408	903741	3168	1183.17	2471.82	-1.0629	3.745e-56	3.0836e-55	DOWN	sp|Q941L0|CESA3_ARATH Cellulose synthase A catalytic subunit 3 [UDP-forming] OS=Arabidopsis thaliana GN=CESA3 PE=1 SV=2//0
Bra005853	A03	930207	930818	612	2.57495	17.3417	-2.7516	5.0053e-05	9.9861e-05	DOWN	sp|Q9FLB1|PYL5_ARATH Abscisic acid receptor PYL5 OS=Arabidopsis thaliana GN=PYL5 PE=1 SV=1//2.33089e-136
Bra005854	A03	937128	939987	2043	495.243	1879.14	-1.9239	4.3021e-135	8.4006e-134	DOWN	sp|F4JZC2|ENAS1_ARATH Cytosolic endo-beta-N-acetylglucosaminidase 1 OS=Arabidopsis thaliana GN=ENGASE1 PE=1 SV=1//0
Bra005857	A03	944395	955146	5304	115.195	345.442	-1.5844	6.5685e-31	3.357e-30	DOWN	sp|Q9FFF9|APC1_ARATH Anaphase-promoting complex subunit 1 OS=Arabidopsis thaliana GN=APC1 PE=2 SV=1//0
Bra005860	A03	966239	968667	1119	7263.45	339.561	4.4189	0	0	UP	sp|O04274|LDOX_PERFR Leucoanthocyanidin dioxygenase OS=Perilla frutescens GN=ANS PE=2 SV=1//1.03029e-78
Bra005864	A03	979518	982183	1785	11471.2	2589.21	2.1474	1.121e-297	6.4834e-296	UP	sp|P32068|TRPE_ARATH Anthranilate synthase alpha subunit 1, chloroplastic OS=Arabidopsis thaliana GN=ASA1 PE=1 SV=1//0
Bra005880	A03	1038254	1039981	1245	2.01769	10.6744	-2.4034	0.0068604	0.011337	DOWN	sp|Q39067|CCB12_ARATH Cyclin-B1-2 OS=Arabidopsis thaliana GN=CYCB1-2 PE=1 SV=2//0
Bra005881	A03	1040362	1041963	1602	206.181	606.576	-1.5568	1.6249e-33	8.7827e-33	DOWN	sp|O82266|SWA1_ARATH Protein SLOW WALKER 1 OS=Arabidopsis thaliana GN=SWA1 PE=2 SV=1//0
Bra005886	A03	1065437	1066699	804	0.692842	20.1068	-4.859	1.6045e-08	3.9556e-08	DOWN	sp|Q9FNI3|Y5625_ARATH B3 domain-containing protein At5g06250 OS=Arabidopsis thaliana GN=At5g06250 PE=2 SV=1//1.65297e-109
Bra005890	A03	1082934	1083374	441	293.517	36.5176	3.0068	1.7464e-55	1.4229e-54	UP	-//-
Bra005892	A03	1086892	1087533	642	1.38385	8.61898	-2.6388	0.0089309	0.014575	DOWN	-//-
Bra005893	A03	1088128	1089202	783	5826.53	1812.49	1.6847	2.6077e-167	6.5693e-166	UP	-//-
Bra005898	A03	1098999	1099742	744	23.4919	9.36013	1.3276	0.008207	0.013453	UP	sp|Q9FLE8|Y5986_ARATH Uncharacterized protein At5g39865 OS=Arabidopsis thaliana GN=At5g39865 PE=2 SV=1//5.11302e-26
Bra005907	A03	1151818	1153904	969	172.776	20.4836	3.0764	1.014e-41	6.4693e-41	UP	sp|P46665|HAT14_ARATH Homeobox-leucine zipper protein HAT14 OS=Arabidopsis thaliana GN=HAT14 PE=2 SV=3//8.20099e-142
Bra005909	A03	1160655	1162196	810	86.8314	29.8369	1.5411	5.805e-10	1.54e-09	UP	sp|Q9FVQ1|NUCL1_ARATH Nucleolin 1 OS=Arabidopsis thaliana GN=NUCL1 PE=1 SV=1//6.95145e-06
Bra005914	A03	1199577	1204747	1305	103.631	48.4711	1.0963	3.209e-07	7.3537e-07	UP	sp|O24160|TGA21_TOBAC TGACG-sequence-specific DNA-binding protein TGA-2.1 OS=Nicotiana tabacum GN=TGA21 PE=1 SV=1//7.01971e-88
Bra005917	A03	1212972	1214086	1029	183.467	0.686541	8.062	6.9734e-88	8.4099e-87	UP	sp|Q9M5J8|PGIP2_ARATH Polygalacturonase inhibitor 2 OS=Arabidopsis thaliana GN=PGIP2 PE=2 SV=2//2.98655e-141
Bra005918	A03	1217157	1217869	618	77.6569	0.290263	8.0636	1.1901e-38	7.1721e-38	UP	sp|Q9M5J9|PGIP1_ARATH Polygalacturonase inhibitor 1 OS=Arabidopsis thaliana GN=PGIP1 PE=2 SV=1//6.47809e-80
Bra005921	A03	1227983	1229065	1083	4.49797	0.290263	3.9538	0.024564	0.038031	UP	sp|Q8L5A7|SOT15_ARATH Cytosolic sulfotransferase 15 OS=Arabidopsis thaliana GN=SOT15 PE=1 SV=1//0
Bra005922	A03	1233556	1235558	1320	10.164	37.4059	-1.8798	2.4292e-06	5.2901e-06	DOWN	sp|Q9LHE3|ASPG2_ARATH Protein ASPARTIC PROTEASE IN GUARD CELL 2 OS=Arabidopsis thaliana GN=ASPG2 PE=2 SV=1//1.42102e-44
Bra005924	A03	1238502	1239158	657	73.8625	330.962	-2.1638	9.9973e-24	4.3035e-23	DOWN	sp|Q9LYQ4|PR1B6_ARATH PRA1 family protein B6 OS=Arabidopsis thaliana GN=PRA1B6 PE=1 SV=1//1.60566e-82
Bra005926	A03	1242366	1247864	1404	0	8.69537	#NAME?	9.2036e-05	0.00018	DOWN	-//-
Bra005930	A03	1274755	1276124	978	3.59271	28.6138	-2.9936	4.8589e-08	1.1668e-07	DOWN	sp|Q9LYP1|RBL3_ARATH RHOMBOID-like protein 3 OS=Arabidopsis thaliana GN=RBL3 PE=2 SV=1//1.77745e-103
Bra005934	A03	1302912	1304499	1086	54.9512	724.771	-3.7213	1.7313e-145	3.6747e-144	DOWN	sp|Q9LY17|PME50_ARATH Probable pectinesterase 50 OS=Arabidopsis thaliana GN=PME50 PE=2 SV=1//0
Bra005936	A03	1309543	1310649	792	16.6099	4.54651	1.8692	0.0036338	0.006168	UP	sp|Q9LY15|MSRA2_ARATH Peptide methionine sulfoxide reductase A2 OS=Arabidopsis thaliana GN=MRSA2 PE=1 SV=1//1.38646e-133
Bra005942	A03	1332143	1332779	453	0.326754	4.73123	-3.8559	0.029063	0.044574	DOWN	-//-
Bra005947	A03	1349026	1350315	1290	4.46047	60.0269	-3.7503	3.7612e-14	1.1899e-13	DOWN	sp|Q9FLS0|FB253_ARATH F-box protein At5g07610 OS=Arabidopsis thaliana GN=At5g07610 PE=2 SV=1//3.46762e-174
Bra005948	A03	1350322	1354460	1464	2.71053	34.0376	-3.6505	5.8298e-11	1.6187e-10	DOWN	sp|P33543|TMKL1_ARATH Putative kinase-like protein TMKL1 OS=Arabidopsis thaliana GN=TMKL1 PE=1 SV=1//1.11808e-51
Bra005953	A03	1381589	1385072	1728	76.6231	456.336	-2.5742	6.4065e-32	3.3433e-31	DOWN	sp|Q9FLQ7|FH20_ARATH Formin-like protein 20 OS=Arabidopsis thaliana GN=FH20 PE=2 SV=3//1.55314e-11
Bra005957	A03	1410183	1410755	573	12.4137	256.725	-4.3702	1.8845e-83	2.1575e-82	DOWN	sp|Q9FF86|DCR_ARATH BAHD acyltransferase DCR OS=Arabidopsis thaliana GN=DCR PE=2 SV=1//2.93009e-30
Bra005960	A03	1416407	1418108	789	319.844	123.81	1.3692	2.6609e-23	1.1323e-22	UP	sp|B9F655|PIRL7_ORYSJ Plant intracellular Ras-group-related LRR protein 7 OS=Oryza sativa subsp. japonica GN=IRL7 PE=2 SV=1//2.04026e-89
Bra005961	A03	1419133	1421827	2178	83.3215	238.13	-1.515	1.4046e-21	5.6992e-21	DOWN	sp|Q39017|DGK1_ARATH Diacylglycerol kinase 1 OS=Arabidopsis thaliana GN=DGK1 PE=1 SV=2//0
Bra005974	A03	1462529	1465193	1158	127.913	612.965	-2.2606	5.4369e-28	2.5973e-27	DOWN	sp|Q8GWW7|AGUA_ARATH Agmatine deiminase OS=Arabidopsis thaliana GN=AIH PE=1 SV=2//0
Bra005975	A03	1465759	1467349	468	29.5557	162.221	-2.4565	7.1613e-30	3.5748e-29	DOWN	sp|Q9LEY9|NHP2_ARATH H/ACA ribonucleoprotein complex subunit 2-like protein OS=Arabidopsis thaliana GN=At5g08180 PE=1 SV=1//6.04613e-97
Bra005979	A03	1479312	1484306	1440	885.956	2612.15	-1.5599	1.5285e-70	1.5122e-69	DOWN	sp|Q9LEY1|SCP35_ARATH Serine carboxypeptidase-like 35 OS=Arabidopsis thaliana GN=SCPL35 PE=2 SV=1//0
Bra005980	A03	1484739	1487023	1140	74.7968	184.678	-1.304	1.3101e-13	4.0584e-13	DOWN	sp|Q43316|HEM3_ARATH Porphobilinogen deaminase, chloroplastic OS=Arabidopsis thaliana GN=HEMC PE=1 SV=1//0
Bra005982	A03	1493110	1494904	1032	2171.16	894.961	1.2786	2.7815e-74	2.8995e-73	UP	sp|P68209|SUCA1_ARATH Succinyl-CoA ligase [ADP-forming] subunit alpha-1, mitochondrial OS=Arabidopsis thaliana GN=At5g08300 PE=1 SV=1//0
Bra005983	A03	1495223	1496824	1602	10.4013	32.3978	-1.6391	0.00014825	0.00028534	DOWN	sp|P0C8Q7|PP369_ARATH Pentatricopeptide repeat-containing protein At5g08305 OS=Arabidopsis thaliana GN=PCMP-E105 PE=2 SV=1//0
Bra005987	A03	1504845	1505453	609	19.3044	3.83266	2.3325	0.00052052	0.00095715	UP	sp|Q9FTA0|GEML4_ARATH GEM-like protein 4 OS=Arabidopsis thaliana GN=At5g08350 PE=2 SV=1//1.35525e-123
Bra005988	A03	1506873	1512465	1647	107.026	750.116	-2.8092	2.0307e-86	2.4073e-85	DOWN	sp|Q9FT97|AGAL1_ARATH Alpha-galactosidase 1 OS=Arabidopsis thaliana GN=AGAL1 PE=2 SV=1//3.99726e-54
Bra005991	A03	1520215	1521869	996	13.2031	115.314	-3.1266	6.8512e-29	3.3446e-28	DOWN	-//-
Bra005992	A03	1522639	1525975	1674	169.532	555.775	-1.7129	2.1032e-50	1.5782e-49	DOWN	sp|Q8LEE8|LISC_ARATH Lipoyl synthase, chloroplastic OS=Arabidopsis thaliana GN=LIP1P PE=2 SV=2//0
Bra005995	A03	1534982	1535506	525	25.3667	10.2527	1.3069	0.0042108	0.0071034	UP	sp|Q9FNP0|VQ31_ARATH VQ motif-containing protein 31 OS=Arabidopsis thaliana GN=VQ31 PE=1 SV=1//2.21029e-67
Bra005997	A03	1541016	1541396	381	205.73	430.633	-1.0657	4.8717e-20	1.8787e-19	DOWN	sp|Q8S9H7|DIV_ANTMA Transcription factor DIVARICATA OS=Antirrhinum majus GN=DIVARICATA PE=2 SV=1//1.01741e-16
Bra005998	A03	1543466	1544689	1224	5561.06	1940.68	1.5188	2.1208e-122	3.6526e-121	UP	sp|Q9FNN5|NDUV1_ARATH NADH dehydrogenase [ubiquinone] flavoprotein 1, mitochondrial OS=Arabidopsis thaliana GN=At5g08530 PE=2 SV=1//0
Bra005999	A03	1546052	1548040	477	34.3162	106.633	-1.6357	9.3775e-12	2.6921e-11	DOWN	sp|Q9ZUU4|CP29B_ARATH RNA-binding protein CP29B, chloroplastic OS=Arabidopsis thaliana GN=CP29B PE=1 SV=1//5.49892e-08
Bra006000	A03	1553658	1555145	1059	21.9489	7.9005	1.4741	0.0048816	0.0081866	UP	-//-
Bra006008	A03	1595665	1597676	1533	9669.51	3850.02	1.3286	1.7243e-122	2.9744e-121	UP	sp|Q42806|KPYC_SOYBN Pyruvate kinase, cytosolic isozyme OS=Glycine max PE=2 SV=1//0
Bra006010	A03	1601308	1603292	1119	2567.67	1104.48	1.2171	3.1791e-72	3.2147e-71	UP	sp|P43292|SRK2G_ARATH Serine/threonine-protein kinase SRK2G OS=Arabidopsis thaliana GN=SRK2G PE=1 SV=2//0
Bra006014	A03	1623421	1627133	2217	7786.22	2254.11	1.7884	1.0628e-200	3.4427e-199	UP	sp|Q9C5A9|ATPBO_ARATH ATP synthase subunit beta-3, mitochondrial OS=Arabidopsis thaliana GN=At5g08680 PE=2 SV=1//0
Bra006016	A03	1634529	1636597	1464	222.547	552.101	-1.3108	6.2628e-33	3.3392e-32	DOWN	sp|Q38967|AAP2_ARATH Amino acid permease 2 OS=Arabidopsis thaliana GN=AAP2 PE=1 SV=1//0
Bra006017	A03	1637670	1639777	1407	3.88197	29.7461	-2.9378	2.4936e-05	5.0865e-05	DOWN	sp|Q84JL2|ODBA2_ARATH 2-oxoisovalerate dehydrogenase subunit alpha 2, mitochondrial OS=Arabidopsis thaliana GN=At5g09300 PE=1 SV=1//0
Bra006021	A03	1647960	1649057	936	534.549	22.3553	4.5796	1.8879e-172	4.9306e-171	UP	sp|B2JQW2|MHPC_BURP8 2-hydroxy-6-oxononadienedioate/2-hydroxy-6-oxononatrienedioate hydrolase OS=Burkholderia phymatum (strain DSM 17167 / STM815) GN=mhpC PE=3 SV=1//5.49566e-14
Bra006022	A03	1651497	1652916	1008	0.383922	42.2876	-6.7833	8.2629e-20	3.1616e-19	DOWN	sp|Q9FY68|PUMP6_ARATH Mitochondrial uncoupling protein 6 OS=Arabidopsis thaliana GN=PUMP6 PE=2 SV=1//2.2507e-173
Bra006025	A03	1656111	1656935	825	0	6.50243	#NAME?	0.0010561	0.0018894	DOWN	-//-
Bra006026	A03	1657953	1660599	1320	0.326754	6.95332	-4.4114	0.002279	0.0039469	DOWN	sp|Q9LXC0|GDI_ARATH Guanosine nucleotide diphosphate dissociation inhibitor At5g09550 OS=Arabidopsis thaliana GN=At5g09550 PE=3 SV=1//0
Bra006028	A03	1664780	1665925	1146	423.523	99.4933	2.0898	1.255e-55	1.0258e-54	UP	sp|Q91YQ7|RMD5B_MOUSE Protein RMD5 homolog B OS=Mus musculus GN=Rmnd5b PE=2 SV=1//1.14837e-33
Bra006030	A03	1673020	1673589	570	26.5648	2.11239	3.6526	3.5878e-09	9.1555e-09	UP	-//-
Bra006036	A03	1703119	1708289	3231	16.2422	97.5143	-2.5859	8.7146e-20	3.331e-19	DOWN	sp|Q8L778|CESA5_ARATH Cellulose synthase A catalytic subunit 5 [UDP-forming] OS=Arabidopsis thaliana GN=CESA5 PE=1 SV=2//0
Bra006046	A03	1739750	1741463	1341	0.710676	8.61666	-3.5999	0.0014514	0.0025622	DOWN	sp|Q9SIN1|TTL3_ARATH Inactive TPR repeat-containing thioredoxin TTL3 OS=Arabidopsis thaliana GN=TTL3 PE=1 SV=2//5.95131e-91
Bra006054	A03	1776011	1777597	624	121.785	51.8991	1.2306	1.9638e-09	5.0821e-09	UP	sp|Q9LFT9|RAH1E_ARATH Ras-related protein RABH1e OS=Arabidopsis thaliana GN=RABH1E PE=2 SV=1//2.86892e-140
Bra006062	A03	1822518	1824169	696	266.507	619.546	-1.217	2.5409e-32	1.3366e-31	DOWN	sp|Q8VZB2|HACD_ARATH Very-long-chain (3R)-3-hydroxyacyl-CoA dehydratase PASTICCINO 2 OS=Arabidopsis thaliana GN=PAS2 PE=1 SV=1//8.14803e-146
[truncated: 11,183 more rows]
