# Supplementary material for: Mutation of ACX1, a Jasmonic Acid Biosynthetic Enzyme, Leads to Petal Degeneration in Chinese Cabbage (Brassica campestris ssp. pekinensis)
Source: Int J Mol Sci. 2019 May 10;20(9):2310. doi: 10.3390/ijms20092310 (PMC6539522; doi:10.3390/ijms20092310)
Supplement: Supplementary file 1 [file ijms-20-02310-s001.zip › Supplementary files/Table S5. List of DEGs with consistent expressional tendencies detected in comparisons between FT and pdm and pJA and pdm..xlsx]

## Sheet: FTvspdm
ID	chromosome	start	end	length	FT_readcount(FTvspdm)	pdm_readcount(FTvspdm)	log2FoldChange(FTvspdm)	pval(FTvspdm)	padj(FTvspdm)	significant(FTvspdm)	Blast swiss prot
Bra000003	A03	8812470	8813271	570	914.804	444.358	1.0417	9.2532e-37	5.8035e-36	Up	-//-
Bra000013	A03	8860638	8865526	2016	29.5735	91.6273	-1.6315	2.1547e-10	6.2296e-10	Down	sp|P55195|PUR6_VIGAC Phosphoribosylaminoimidazole carboxylase, chloroplastic (Fragment) OS=Vigna aconitifolia GN=PURKE PE=2 SV=1//0
Bra000015	A03	8871535	8872845	1311	27.236	155.947	-2.5175	2.3319e-20	9.66e-20	Down	sp|O80939|LRK41_ARATH L-type lectin-domain containing receptor kinase IV.1 OS=Arabidopsis thaliana GN=LECRK41 PE=2 SV=1//0
Bra000017	A03	8887864	8888097	234	0.404247	21.7096	-5.747	1.7223e-08	4.5233e-08	Down	-//-
Bra000018	A03	8889891	8891742	948	9.34287	126.14	-3.755	7.0162e-37	4.4122e-36	Down	sp|Q0PGJ6|AKRC9_ARATH Aldo-keto reductase family 4 member C9 OS=Arabidopsis thaliana GN=AKR4C9 PE=1 SV=1//0
Bra000024	A03	8912612	8914401	1281	10.9221	51.7393	-2.244	6.3001e-09	1.6918e-08	Down	sp|B9DFK5|RETIC_ARATH Protein RETICULATA OS=Arabidopsis thaliana GN=RE PE=1 SV=1//0
Bra000031	A03	8939197	8939799	603	3208.67	1305.72	1.2971	2.503e-118	4.6148e-117	Up	sp|Q9SR77|HBPL1_ARATH Heme-binding-like protein At3g10130, chloroplastic OS=Arabidopsis thaliana GN=At3g10130 PE=2 SV=1//1.69013e-15
Bra000033	A03	8941848	8945170	1884	62.9693	22.665	1.4742	6.8118e-07	1.6333e-06	Up	sp|Q8W486|Y1491_ARATH Uncharacterized protein At1g04910 OS=Arabidopsis thaliana GN=At1g04910 PE=2 SV=1//1.75782e-81
Bra000036	A03	8966374	8967776	690	103.392	325.321	-1.6537	3.6811e-32	2.1008e-31	Down	sp|Q8LBZ4|OTU_ARATH OTU domain-containing protein At3g57810 OS=Arabidopsis thaliana GN=At3g57810 PE=2 SV=1//9.54899e-14
Bra000037	A03	8968571	8971517	2301	114.342	1723.16	-3.9136	0	0	Down	sp|Q9LD43|ACCA_ARATH Acetyl-coenzyme A carboxylase carboxyl transferase subunit alpha, chloroplastic OS=Arabidopsis thaliana GN=CAC3 PE=1 SV=1//0
Bra000042	A03	9004601	9005799	768	7.92358	77.2199	-3.2847	3.0429e-20	1.2551e-19	Down	sp|O80443|GDL46_ARATH GDSL esterase/lipase At2g38180 OS=Arabidopsis thaliana GN=At2g38180 PE=2 SV=1//2.2943e-137
Bra000043	A03	9008208	9010496	1374	26.7697	124.392	-2.2162	5.082e-07	1.2273e-06	Down	sp|Q24306|DIAP1_DROME Death-associated inhibitor of apoptosis 1 OS=Drosophila melanogaster GN=Diap1 PE=1 SV=2//8.38644e-08
Bra000044	A03	9013447	9019414	3876	0	6.83143	-3.83451	0.0010817	0.0020264	Down	sp|Q9SZ11|GPDL3_ARATH Glycerophosphodiester phosphodiesterase GDPDL3 OS=Arabidopsis thaliana GN=GDPDL3 PE=1 SV=3//0
Bra000048	A03	9046053	9049341	2805	15.6151	203.889	-3.7068	1.6075e-58	1.4721e-57	Down	sp|O65020|ETO1_ARATH Ethylene-overproduction protein 1 OS=Arabidopsis thaliana GN=ETO1 PE=1 SV=2//0
Bra000052	A03	9077577	9078200	624	43.5723	91.858	-1.076	6.5783e-06	1.4767e-05	Down	sp|O80920|PYL4_ARATH Abscisic acid receptor PYL4 OS=Arabidopsis thaliana GN=PYL4 PE=1 SV=1//4.7445e-131
Bra000056	A03	9116591	9117259	669	143.675	68.0408	1.0783	0.0010188	0.0019138	Up	sp|O80915|PR1B4_ARATH PRA1 family protein B4 OS=Arabidopsis thaliana GN=PRA1B4 PE=1 SV=1//1.57503e-114
Bra000057	A03	9118257	9119962	1467	35.234	131.987	-1.9054	2.0131e-17	7.5958e-17	Down	sp|F4ISY0|Y2837_ARATH WEB family protein At2g38370 OS=Arabidopsis thaliana GN=At2g38370 PE=2 SV=1//2.45368e-154
Bra000059	A03	9127404	9129415	1047	17.3036	1.73848	3.3152	1.4724e-05	3.2243e-05	Up	sp|P24102|PER22_ARATH Peroxidase 22 OS=Arabidopsis thaliana GN=PER22 PE=1 SV=2//0
Bra000065	A03	9151332	9152037	549	860.662	98.8101	3.1227	1.0534e-182	3.2083e-181	Up	sp|D7LBN4|CSPLH_ARALL CASP-like protein 4B1 OS=Arabidopsis lyrata subsp. lyrata GN=ARALYDRAFT_321547 PE=3 SV=1//4.82974e-88
Bra000067	A03	9158873	9160525	1071	1.7019	25.9132	-3.9285	7.2189e-09	1.9336e-08	Down	-//-
Bra000073	A03	9173679	9174424	495	7.17611	45.3397	-2.6595	4.7845e-10	1.3607e-09	Down	-//-
Bra000075	A03	9185202	9187020	717	71.466	151.1	-1.0802	4.8238e-09	1.303e-08	Down	sp|Q9ZVI3|QKIL3_ARATH KH domain-containing protein At2g38610 OS=Arabidopsis thaliana GN=At2g38610 PE=1 SV=1//4.16869e-132
Bra000080	A03	9202914	9203619	588	29.4627	94.367	-1.6794	0.00066788	0.0012767	Down	sp|Q9ZVI6|LOR8_ARATH Protein LURP-one-related 8 OS=Arabidopsis thaliana GN=At2g38640 PE=2 SV=1//2.29777e-122
Bra000090	A03	9234531	9236318	948	204.445	27.5628	2.8909	5.4844e-46	4.1186e-45	Up	sp|Q9ZVJ6|ANXD4_ARATH Annexin D4 OS=Arabidopsis thaliana GN=ANN4 PE=2 SV=1//0
Bra000091	A03	9238397	9239801	960	377.877	30.393	3.6361	2.8066e-87	3.7444e-86	Up	sp|Q9SE45|ANXD3_ARATH Annexin D3 OS=Arabidopsis thaliana GN=ANN3 PE=2 SV=2//0
Bra000092	A03	9240319	9243435	1413	100.403	268.375	-1.4185	5.3974e-22	2.3537e-21	Down	-//-
Bra000094	A03	9245181	9247831	1290	18.6012	45.0417	-1.2759	0.000336	0.00066016	Down	-//-
Bra000097	A03	9254395	9255066	405	17.6219	5.72834	1.6212	0.0048498	0.0084991	Up	sp|O23628|H2AV1_ARATH Histone H2A variant 1 OS=Arabidopsis thaliana GN=H2AV PE=1 SV=1//3.88348e-64
Bra000102	A03	9269351	9271397	1101	190.747	622.426	-1.7062	3.4075e-30	1.8464e-29	Down	sp|Q9M1G6|BZP25_ARATH Basic leucine zipper 25 OS=Arabidopsis thaliana GN=BZIP25 PE=1 SV=1//1.72529e-66
Bra000108	A03	9292400	9295663	2217	105.348	211.278	-1.004	1.5831e-10	4.6077e-10	Down	sp|Q8L7T6|JMJ19_ARATH Probable inactive lysine-specific demethylase JMJ19 OS=Arabidopsis thaliana GN=JMJ19 PE=2 SV=1//0
Bra000109	A03	9305620	9308225	1476	0	17.4282	-4.24125	7.8372e-09	2.0962e-08	Down	sp|Q93ZR6|WSD1_ARATH O-acyltransferase WSD1 OS=Arabidopsis thaliana GN=WSD1 PE=2 SV=1//0
Bra000110	A03	9313054	9315412	1431	1.80025	616.423	-8.4196	1.5003e-258	7.3059e-257	Down	sp|Q93ZR6|WSD1_ARATH O-acyltransferase WSD1 OS=Arabidopsis thaliana GN=WSD1 PE=2 SV=1//0
Bra000115	A03	9351563	9353100	981	2292.43	1111.79	1.044	2.4082e-34	1.4352e-33	Up	-//-
Bra000116	A03	9354182	9355694	813	264.415	33.7393	2.9703	2.5525e-59	2.3721e-58	Up	sp|Q9ZV02|SWET9_ARATH Bidirectional sugar transporter SWEET9 OS=Arabidopsis thaliana GN=SWEET9 PE=2 SV=1//2.51802e-139
Bra000122	A03	9402385	9405670	1653	0	25.5304	-4.40706	1.7233e-12	5.4686e-12	Down	sp|O80961|MLO12_ARATH MLO-like protein 12 OS=Arabidopsis thaliana GN=MLO12 PE=2 SV=2//0
Bra000124	A03	9431075	9433255	1803	1390.96	329.19	2.0791	5.9431e-153	1.4481e-151	Up	sp|F4I9E1|NFD4_ARATH Protein NUCLEAR FUSION DEFECTIVE 4 OS=Arabidopsis thaliana GN=NFD4 PE=3 SV=1//4.21147e-09
Bra000125	A03	9443907	9446069	1452	92.9345	10.3951	3.1603	1.0103e-24	4.7332e-24	Up	sp|O80959|PLP6_ARATH Patatin-like protein 6 OS=Arabidopsis thaliana GN=PLP6 PE=2 SV=1//0
Bra000135	A03	9498712	9499356	453	385.905	877.386	-1.185	1.7207e-43	1.23e-42	Down	sp|Q9AT35|RL23A_DAUCA 60S ribosomal protein L23a OS=Daucus carota GN=RPL23A PE=2 SV=1//7.31521e-60
Bra000145	A03	9557389	9560601	2037	166.003	548.518	-1.7243	2.5825e-53	2.1912e-52	Down	sp|O22285|PMTB_ARATH Probable methyltransferase PMT11 OS=Arabidopsis thaliana GN=At2g39750 PE=2 SV=1//0
Bra000153	A03	9612582	9615327	1473	758.831	356.52	1.0898	9.4994e-34	5.6009e-33	Up	sp|P48484|PP14_ARATH Serine/threonine-protein phosphatase PP1 isozyme 4 OS=Arabidopsis thaliana GN=TOPP4 PE=1 SV=1//0
Bra000159	A03	9649204	9650832	960	640.589	1573.69	-1.2967	6.3556e-27	3.1499e-26	Down	sp|O04204|RLA01_ARATH 60S acidic ribosomal protein P0-1 OS=Arabidopsis thaliana GN=RPP0A PE=1 SV=1//0
Bra000163	A03	9670745	9672374	795	4958.43	2435.99	1.0254	4.6182e-95	6.7192e-94	Up	sp|O04209|CLC2_ARATH Clathrin light chain 2 OS=Arabidopsis thaliana GN=CLC2 PE=1 SV=1//2.48542e-138
Bra000168	A03	9701787	9704388	1821	0.759319	36.3263	-5.5802	2.3833e-15	8.4043e-15	Down	sp|Q8GV43|PLCD6_ARATH Phosphoinositide phospholipase C 6 OS=Arabidopsis thaliana GN=PLC6 PE=2 SV=2//0
Bra000169	A03	9713173	9716706	2781	25.9501	2.1786	3.5743	1.2436e-06	2.9328e-06	Up	sp|Q889C2|CLPB_PSESM Chaperone protein ClpB OS=Pseudomonas syringae pv. tomato (strain DC3000) GN=clpB PE=3 SV=1//6.77875e-08
Bra000178	A03	9746891	9749607	1011	77.1004	179.462	-1.2189	2.8323e-12	8.9115e-12	Down	sp|A0MES8|ABI4_ARATH Ethylene-responsive transcription factor ABI4 OS=Arabidopsis thaliana GN=ABI4 PE=1 SV=2//2.83943e-91
Bra000184	A03	9792566	9793204	639	514.743	197.786	1.3799	2.8317e-37	1.796e-36	Up	sp|Q8S8E3|PYL6_ARATH Abscisic acid receptor PYL6 OS=Arabidopsis thaliana GN=PYL6 PE=1 SV=1//7.93305e-124
Bra000186	A03	9799253	9799958	630	8.05866	42.5161	-2.3994	1.4193e-08	3.7448e-08	Down	sp|O22890|Y2045_ARATH Putative BTB/POZ domain-containing protein At2g40450 OS=Arabidopsis thaliana GN=At2g40450 PE=3 SV=1//6.99222e-83
Bra000188	A03	9810598	9811563	600	44.22	11.4729	1.9465	5.0015e-07	1.2082e-06	Up	sp|Q8L5T5|LBD15_ARATH LOB domain-containing protein 15 OS=Arabidopsis thaliana GN=LBD15 PE=2 SV=2//8.85589e-105
Bra000190	A03	9820081	9821790	1425	998.304	248.968	2.0035	1.4967e-92	2.1219e-91	Up	sp|Q5XVC7|Y2048_ARATH WEB family protein At2g40480 OS=Arabidopsis thaliana GN=At2g40480 PE=2 SV=1//0
Bra000193	A03	9828909	9829962	390	31.8649	268.61	-3.0755	2.1529e-28	1.1131e-27	Down	sp|Q9LYK9|RS263_ARATH 40S ribosomal protein S26-3 OS=Arabidopsis thaliana GN=RPS26C PE=2 SV=1//9.55028e-41
Bra000197	A03	9843999	9845641	1029	5.53523	89.9774	-4.0228	1.6549e-28	8.5804e-28	Down	sp|Q58FY4|PUB63_ARATH U-box domain-containing protein 63 OS=Arabidopsis thaliana GN=PUB63 PE=2 SV=1//2.66951e-166
Bra000208	A03	9900236	9901825	1590	39.8229	604.558	-3.9242	4.7391e-163	1.246e-161	Down	sp|O22199|P4KG1_ARATH Phosphatidylinositol 4-kinase gamma 1 OS=Arabidopsis thaliana GN=PI4KG1 PE=2 SV=1//0
Bra000211	A03	9912511	9914826	1527	66.2849	300.813	-2.1821	5.1776e-43	3.6734e-42	Down	sp|O22203|C98A3_ARATH Cytochrome P450 98A3 OS=Arabidopsis thaliana GN=CYP98A3 PE=1 SV=1//0
Bra000215	A03	9951162	9953829	1704	152.157	478.221	-1.6521	1.7221e-44	1.2566e-43	Down	sp|O80673|CAMK1_ARATH CDPK-related kinase 1 OS=Arabidopsis thaliana GN=CRK1 PE=1 SV=1//0
Bra000217	A03	9962399	9965269	1563	214.084	5.05376	5.4047	1.5509e-84	2.0056e-83	Up	sp|P47082|AVT1_YEAST Vacuolar amino acid transporter 1 OS=Saccharomyces cerevisiae (strain ATCC 204508 / S288c) GN=AVT1 PE=1 SV=1//1.38194e-33
Bra000218	A03	9967482	9968630	486	127.199	30.8503	2.0437	7.4339e-19	2.9389e-18	Up	-//-
Bra000222	A03	10000845	10002911	1038	3245.03	450.78	2.8477	6.9488e-243	3.1402e-241	Up	sp|Q9SLG8|SSL2_ARATH Protein STRICTOSIDINE SYNTHASE-LIKE 2 OS=Arabidopsis thaliana GN=SSL2 PE=2 SV=1//0
Bra000223	A03	10007608	10009831	1110	30.5645	8.116	1.913	3.7829e-05	8.0236e-05	Up	sp|F4IJZ6|SSL1_ARATH Protein STRICTOSIDINE SYNTHASE-LIKE 1 OS=Arabidopsis thaliana GN=SSL1 PE=3 SV=1//9.93769e-11
Bra000225	A03	10024744	10026120	1206	27.8602	8.33899	1.7403	0.00016161	0.00032549	Up	sp|Q9FLE8|Y5986_ARATH Uncharacterized protein At5g39865 OS=Arabidopsis thaliana GN=At5g39865 PE=2 SV=1//2.04311e-40
Bra000229	A03	10065584	10067577	1323	0	16.0587	-4.20571	3.1364e-08	8.1168e-08	Down	sp|O22213|CKX1_ARATH Cytokinin dehydrogenase 1 OS=Arabidopsis thaliana GN=CKX1 PE=1 SV=1//5.62819e-116
Bra000231	A03	10072134	10073879	978	2961.05	501.883	2.5607	0	0	Up	sp|O22216|GPDHC_ARATH Glycerol-3-phosphate dehydrogenase [NAD(+)] GPDHC1, cytosolic OS=Arabidopsis thaliana GN=GPDHC1 PE=2 SV=1//0
Bra000237	A03	10106365	10108859	1392	7.31079	60.8817	-3.0579	5.4755e-15	1.9086e-14	Down	sp|Q8GWK2|AP2L4_ARATH AP2-like ethylene-responsive transcription factor At2g41710 OS=Arabidopsis thaliana GN=At2g41710 PE=2 SV=2//0
Bra000244	A03	10135750	10135935	186	66.9735	889.187	-3.7308	1.0006e-37	6.4211e-37	Down	sp|Q8S2W4|AGP23_ARATH Arabinogalactan peptide 23 OS=Arabidopsis thaliana GN=AGP23 PE=2 SV=2//1.55152e-06
Bra000248	A03	10151763	10153993	1095	4.12639	32.6582	-2.9845	1.5427e-08	4.0612e-08	Down	sp|P93749|Y2197_ARATH Probable protein kinase At2g41970 OS=Arabidopsis thaliana GN=At2g41970 PE=2 SV=1//0
Bra000249	A03	10155259	10156368	924	390.141	168.013	1.2154	3.0028e-24	1.3912e-23	Up	sp|P93748|SINA1_ARATH Putative E3 ubiquitin-protein ligase SINAT1 OS=Arabidopsis thaliana GN=SINAT1 PE=3 SV=1//0
Bra000251	A03	10165071	10166681	807	708.652	283.903	1.3197	5.9002e-43	4.1834e-42	Up	-//-
Bra000263	A03	10255434	10256119	429	144.129	2282.23	-3.985	0	0	Down	sp|Q9SIN5|CR15B_ARATH Protein COLD-REGULATED 15B, chloroplastic OS=Arabidopsis thaliana GN=COR15B PE=1 SV=1//9.1101e-58
Bra000265	A03	10259231	10260310	390	2726.17	23623.6	-3.1153	4.7259e-134	9.892e-133	Down	sp|Q9SIN5|CR15B_ARATH Protein COLD-REGULATED 15B, chloroplastic OS=Arabidopsis thaliana GN=COR15B PE=1 SV=1//4.72118e-57
Bra000271	A03	10296143	10297396	648	12.1353	76.9168	-2.6641	2.5614e-16	9.323e-16	Down	sp|Q9SJI9|PCO4_ARATH Plant cysteine oxidase 4 OS=Arabidopsis thaliana GN=PCO4 PE=1 SV=2//1.25405e-70
Bra000276	A03	10309821	10310171	351	0	34.7536	-4.541	7.6924e-17	2.8526e-16	Down	sp|Q9SJH0|PAR1_ARATH Transcription factor PAR1 OS=Arabidopsis thaliana GN=PAR1 PE=1 SV=1//7.66591e-45
Bra000279	A03	10335920	10339466	2364	3208.14	920.216	1.8017	2.2624e-208	8.1172e-207	Up	sp|Q9SJG8|AML2_ARATH Protein MEI2-like 2 OS=Arabidopsis thaliana GN=ML2 PE=2 SV=2//0
Bra000282	A03	10344819	10346797	819	0	6.11704	-3.78654	0.0025813	0.0046571	Down	sp|Q9SK55|NAC42_ARATH Transcription factor JUNGBRUNNEN 1 OS=Arabidopsis thaliana GN=JUB1 PE=1 SV=1//3.96292e-170
Bra000283	A03	10351025	10352836	1242	1615.44	616.042	1.3908	1.9439e-88	2.6293e-87	Up	sp|Q8W2F3|PIF4_ARATH Transcription factor PIF4 OS=Arabidopsis thaliana GN=PIF4 PE=1 SV=1//3.12877e-177
Bra000284	A03	10358526	10361064	1443	14.9889	65.8267	-2.1348	5.2376e-11	1.5596e-10	Down	sp|Q9SKX5|PAO2_ARATH Probable polyamine oxidase 2 OS=Arabidopsis thaliana GN=PAO2 PE=2 SV=1//0
Bra000285	A03	10361926	10362726	801	1809.32	4466.14	-1.3036	1.2216e-44	8.9257e-44	Down	sp|Q9SKX4|RK3A_ARATH 50S ribosomal protein L3-1, chloroplastic OS=Arabidopsis thaliana GN=RPL3A PE=2 SV=1//3.66433e-142
Bra000292	A03	10400937	10404361	2724	32.7943	0.649182	5.6587	5.6751e-15	1.9777e-14	Up	-//-
Bra000299	A03	10434161	10434379	219	376.052	117.365	1.6799	1.9821e-37	1.2612e-36	Up	sp|O22845|CML5_ARATH Calmodulin-like protein 5 OS=Arabidopsis thaliana GN=CML5 PE=2 SV=2//9.90354e-39
Bra000303	A03	10451870	10453963	1143	4.13883	402.357	-6.6031	2.6259e-161	6.8554e-160	Down	sp|P54967|BIOB_ARATH Biotin synthase OS=Arabidopsis thaliana GN=BIO2 PE=2 SV=1//0
Bra000306	A03	10464722	10465973	564	28.7283	161.221	-2.4885	1.45e-29	7.7288e-29	Down	-//-
Bra000311	A03	10508139	10509454	807	24.3924	102.984	-2.0779	1.4284e-15	5.0734e-15	Down	sp|Q06209|CHI4_BRANA Basic endochitinase CHB4 OS=Brassica napus PE=1 SV=2//2.14229e-164
Bra000318	A03	10549218	10551266	1788	26.7458	83.174	-1.6368	6.7429e-10	1.9019e-09	Down	sp|Q8LPG9|IQD14_ARATH Protein IQ-DOMAIN 14 OS=Arabidopsis thaliana GN=IQD14 PE=1 SV=1//2.65728e-20
Bra000326	A03	10570804	10572805	1188	2140.75	992.998	1.1083	1.1544e-71	1.2764e-70	Up	sp|Q39026|MPK6_ARATH Mitogen-activated protein kinase 6 OS=Arabidopsis thaliana GN=MPK6 PE=1 SV=1//0
Bra000334	A03	10631089	10632898	846	120.878	277.213	-1.1974	5.8466e-17	2.1761e-16	Down	-//-
Bra000338	A03	10642031	10643773	1047	26.193	202.173	-2.9483	3.231e-44	2.3458e-43	Down	sp|O80574|DAPB1_ARATH 4-hydroxy-tetrahydrodipicolinate reductase 1, chloroplastic OS=Arabidopsis thaliana GN=DAPB1 PE=2 SV=2//0
Bra000340	A03	10657781	10658194	414	0	49.8749	-4.69788	5.8142e-24	2.6721e-23	Down	sp|Q8RXL7|ARL_ARATH ARGOS-like protein OS=Arabidopsis thaliana GN=ARL PE=2 SV=1//1.25483e-24
Bra000341	A03	10658608	10659652	591	6.13518	43.972	-2.8414	6.8043e-08	1.7278e-07	Down	sp|P60039|RL73_ARATH 60S ribosomal protein L7-3 OS=Arabidopsis thaliana GN=RPL7C PE=2 SV=1//1.24059e-109
Bra000342	A03	10664903	10666108	1206	744.039	2381.62	-1.6785	7.7383e-101	1.214e-99	Down	sp|O80582|FBK46_ARATH F-box/kelch-repeat protein At2g44130 OS=Arabidopsis thaliana GN=At2g44130 PE=2 SV=2//0
Bra000343	A03	10667875	10670500	1089	0	12.3981	-4.09335	2.293e-06	5.321e-06	Down	sp|Q945S8|ASHH3_ARATH Histone-lysine N-methyltransferase ASHH3 OS=Arabidopsis thaliana GN=ASHH3 PE=2 SV=2//1.22192e-172
Bra000348	A03	10691590	10698295	2313	103.072	50.2947	1.0352	1.4055e-06	3.3035e-06	Up	-//-
Bra000351	A03	10711013	10714550	1335	4641.57	2053.64	1.1764	3.5732e-121	6.703e-120	Up	sp|P20115|CISY4_ARATH Citrate synthase 4, mitochondrial OS=Arabidopsis thaliana GN=CSY4 PE=1 SV=3//0
Bra000352	A03	10721323	10722051	729	3.83293	102.459	-4.7404	2.4821e-36	1.5388e-35	Down	-//-
Bra000357	A03	10733955	10736028	1386	9.0747	34.3151	-1.9189	1.3208e-05	2.9036e-05	Down	sp|Q9M903|TGD4_ARATH Protein TRIGALACTOSYLDIACYLGLYCEROL 4, chloroplastic OS=Arabidopsis thaliana GN=TGD4 PE=1 SV=1//1.5216e-62
Bra000358	A03	10739192	10739579	285	23.561	175.39	-2.8961	4.5776e-38	2.9558e-37	Down	-//-
Bra000364	A03	10761143	10761947	588	93.9766	16.4256	2.5164	3.9543e-19	1.5747e-18	Up	sp|O80517|BCB2_ARATH Uclacyanin-2 OS=Arabidopsis thaliana GN=At2g44790 PE=1 SV=1//1.04179e-33
Bra000366	A03	10780371	10781204	834	604.074	193.494	1.6424	2.3921e-55	2.0942e-54	Up	sp|Q8LBQ7|ERF34_ARATH Ethylene-responsive transcription factor ERF034 OS=Arabidopsis thaliana GN=ERF034 PE=2 SV=2//6.33184e-91
Bra000371	A03	10803389	10806642	2217	85.9192	259.451	-1.5944	1.9155e-25	9.1339e-25	Down	sp|A8ID74|BOP1_CHLRE Ribosome biogenesis protein BOP1 homolog OS=Chlamydomonas reinhardtii GN=CHLREDRAFT_111274 PE=3 SV=2//0
Bra000377	A03	10838452	10838847	396	526.281	2669.66	-2.3428	3.4762e-280	1.88e-278	Down	sp|P14009|14KD_DAUCA 14 kDa proline-rich protein DC2.15 OS=Daucus carota PE=2 SV=1//3.86488e-32
Bra000382	A03	10864434	10866669	1533	13.5194	169.754	-3.6503	7.5446e-48	5.8452e-47	Down	sp|O22149|PME17_ARATH Probable pectinesterase/pectinesterase inhibitor 17 OS=Arabidopsis thaliana GN=PME17 PE=2 SV=2//0
Bra000384	A03	10875850	10878101	1545	7376.67	691.147	3.4159	0	0	Up	sp|P17688|AROA_BRANA 3-phosphoshikimate 1-carboxyvinyltransferase, chloroplastic OS=Brassica napus PE=3 SV=1//0
Bra000389	A03	10894340	10894510	171	0.318341	15.0659	-5.5646	1.3077e-06	3.079e-06	Down	sp|F4IG60|ZPR1_ARATH Protein LITTLE ZIPPER 1 OS=Arabidopsis thaliana GN=ZPR1 PE=1 SV=1//5.1935e-12
Bra000395	A03	10937732	10938667	936	2.91464	63.4979	-4.4453	2.6623e-22	1.1708e-21	Down	sp|O64647|TCP9_ARATH Transcription factor TCP9 OS=Arabidopsis thaliana GN=TCP9 PE=2 SV=1//3.05992e-124
Bra000399	A03	10952059	10953693	1635	94.1703	22.024	2.0962	3.9488e-15	1.3829e-14	Up	sp|O22193|PUB4_ARATH U-box domain-containing protein 4 OS=Arabidopsis thaliana GN=PUB4 PE=1 SV=3//6.86431e-08
Bra000402	A03	10959041	10959649	609	2.11859	15.8693	-2.9051	0.00011232	0.00022941	Down	sp|Q58FX0|BAP2_ARATH BON1-associated protein 2 OS=Arabidopsis thaliana GN=BAP2 PE=1 SV=1//1.76894e-79
Bra000403	A03	10968977	10970832	741	68.6258	315.471	-2.2007	2.3646e-23	1.0716e-22	Down	sp|O80840|PMM_ARATH Phosphomannomutase OS=Arabidopsis thaliana GN=PMM PE=1 SV=1//6.30273e-175
Bra000404	A03	10971206	10972114	681	23.3157	282.185	-3.5973	5.972e-75	6.8492e-74	Down	sp|O80839|PLI2A_ARATH LIM domain-containing protein PLIM2a OS=Arabidopsis thaliana GN=PLIM2A PE=1 SV=1//2.86871e-105
Bra000405	A03	10974955	10976281	1158	221.255	947.61	-2.0986	1.0265e-66	1.0629e-65	Down	-//-
Bra000406	A03	10977548	10978636	1089	1.11439	9.74018	-3.1277	0.0021778	0.0039596	Down	-//-
Bra000410	A03	11002378	11003504	564	6635.12	1000.99	2.7287	0	0	Up	sp|P42750|UBC6_ARATH Ubiquitin-conjugating enzyme E2 6 OS=Arabidopsis thaliana GN=UBC6 PE=2 SV=2//9.54399e-105
Bra000412	A03	11010262	11012094	852	1.71434	24.4629	-3.8349	2.3739e-08	6.1854e-08	Down	sp|Q9LQ92|PUB54_ARATH U-box domain-containing protein 54 OS=Arabidopsis thaliana GN=PUB54 PE=2 SV=1//8.05838e-123
Bra000415	A03	11021629	11022508	597	165.788	75.2728	1.1391	3.5235e-10	1.0095e-09	Up	sp|Q32KT5|CF136_BOVIN Uncharacterized protein C6orf136 homolog OS=Bos taurus PE=2 SV=1//3.87521e-06
Bra000419	A03	11036525	11036839	222	0.955022	13.3748	-3.8078	0.00011002	0.00022482	Down	sp|O82337|AGP16_ARATH Arabinogalactan peptide 16 OS=Arabidopsis thaliana GN=AGP16 PE=1 SV=1//4.20135e-39
Bra000423	A03	11056838	11057863	846	9.28225	0.781435	3.5703	0.0016725	0.0030778	Up	sp|Q9SKD9|WRK46_ARATH Probable WRKY transcription factor 46 OS=Arabidopsis thaliana GN=WRKY46 PE=2 SV=1//1.03803e-132
Bra000428	A03	11078002	11078421	420	2390.75	1123.67	1.0892	1.4349e-75	1.6576e-74	Up	sp|Q941A0|SDH4_ARATH Succinate dehydrogenase subunit 4, mitochondrial OS=Arabidopsis thaliana GN=SDH4 PE=1 SV=1//4.78187e-51
Bra000430	A03	11086849	11087205	357	1023.46	497.92	1.0395	1.0889e-39	7.2532e-39	Up	sp|Q9ZPX9|KIC_ARATH Calcium-binding protein KIC OS=Arabidopsis thaliana GN=KIC PE=1 SV=2//1.83332e-74
Bra000432	A03	11107122	11108279	1158	112.207	47.1157	1.2519	4.8174e-09	1.3015e-08	Up	sp|Q9ZT63|MTP1_ARATH Metal tolerance protein 1 OS=Arabidopsis thaliana GN=MTP1 PE=1 SV=2//0
Bra000433	A03	11110008	11112235	1914	307.147	7.07812	5.4394	7.2008e-122	1.3585e-120	Up	sp|Q8S8N4|Y2685_ARATH Probably inactive receptor-like protein kinase At2g46850 OS=Arabidopsis thaliana GN=At2g46850 PE=3 SV=1//0
Bra000438	A03	11148026	11150015	1791	583.667	7335.66	-3.6517	0	0	Down	sp|Q5MFV8|PME5_ARATH Pectinesterase 5 OS=Arabidopsis thaliana GN=PME5 PE=1 SV=2//0
Bra000439	A03	11154383	11155033	651	84.0585	1603.43	-4.2536	0	0	Down	sp|P41510|PME_BRANA Probable pectinesterase/pectinesterase inhibitor OS=Brassica napus GN=BP19 PE=2 SV=1//2.54429e-16
Bra000441	A03	11161924	11162839	822	0	53.2198	-4.72607	1.0889e-15	3.8815e-15	Down	sp|O80713|SDR3A_ARATH Short-chain dehydrogenase reductase 3a OS=Arabidopsis thaliana GN=SDR3a PE=2 SV=1//1.58222e-148
Bra000450	A03	11203968	11204162	195	53.3316	20.108	1.4072	4.251e-05	8.9754e-05	Up	sp|Q9LZQ0|CX5C2_ARATH Cytochrome c oxidase subunit 5C-2 OS=Arabidopsis thaliana GN=At3g62400 PE=2 SV=1//1.6529e-29
Bra000453	A03	11210760	11213776	1131	50.5993	140.289	-1.4712	4.1039e-13	1.3356e-12	Down	sp|O22264|MYB12_ARATH Transcription factor MYB12 OS=Arabidopsis thaliana GN=MYB12 PE=2 SV=1//7.471e-165
Bra000455	A03	11218408	11219571	819	327.195	946.758	-1.5328	1.1911e-68	1.2605e-67	Down	sp|P49692|RL7A1_ARATH 60S ribosomal protein L7a-1 OS=Arabidopsis thaliana GN=RPL7AA PE=1 SV=2//3.35016e-156
Bra000458	A03	11229380	11230302	489	865.357	1997.86	-1.2071	1.1083e-51	9.1329e-51	Down	sp|Q8LGG8|USPAL_ARATH Universal stress protein A-like protein OS=Arabidopsis thaliana GN=At3g01520 PE=1 SV=2//1.80717e-09
Bra000460	A03	11233249	11234131	648	24745.8	3914.38	2.6603	0	0	Up	sp|Q96266|GSTF8_ARATH Glutathione S-transferase F8, chloroplastic OS=Arabidopsis thaliana GN=GSTF8 PE=1 SV=3//3.59498e-130
Bra000461	A03	11234386	11238588	2058	391.289	1143.61	-1.5473	2.6334e-81	3.2742e-80	Down	sp|O65458|BGL03_ARATH Beta-glucosidase 3 OS=Arabidopsis thaliana GN=BGLU3 PE=3 SV=2//0
Bra000462	A03	11241275	11241745	471	8.10624	0	3.90882	0.00011483	0.00023427	Up	sp|O82248|NFYB5_ARATH Nuclear transcription factor Y subunit B-5 OS=Arabidopsis thaliana GN=NFYB5 PE=2 SV=1//3.65978e-95
Bra000465	A03	11255550	11256767	1218	26.3406	99.8046	-1.9218	9.0539e-14	3.0243e-13	Down	-//-
Bra000466	A03	11257522	11259236	1215	116.15	282.622	-1.2829	6.2823e-19	2.4887e-18	Down	sp|Q84W91|C3H32_ARATH Zinc finger CCCH domain-containing protein 32 OS=Arabidopsis thaliana GN=At2g47850 PE=2 SV=2//0
Bra000471	A03	11285396	11286292	897	720.61	164.22	2.1336	6.5346e-95	9.4784e-94	Up	sp|O82383|U71D1_ARATH UDP-glycosyltransferase 71D1 OS=Arabidopsis thaliana GN=UGT71D1 PE=2 SV=1//7.17982e-176
Bra000472	A03	11287574	11288011	438	1852.54	841.627	1.1383	4.3504e-70	4.7086e-69	Up	sp|Q9ST43|PH1_ARATH Pleckstrin homology domain-containing protein 1 OS=Arabidopsis thaliana GN=PH1 PE=2 SV=2//1.01043e-94
Bra000474	A03	11298534	11299292	675	16244.2	6267.55	1.374	2.1693e-225	8.8527e-224	Up	sp|P46421|GSTU5_ARATH Glutathione S-transferase U5 OS=Arabidopsis thaliana GN=GSTU5 PE=2 SV=1//2.092e-145
Bra000475	A03	11300943	11302649	957	2423.16	827.769	1.5496	1.123e-140	2.4834e-139	Up	sp|P30366|PP11_ARATH Serine/threonine-protein phosphatase PP1 isozyme 1 OS=Arabidopsis thaliana GN=TOPP1 PE=2 SV=1//0
Bra000478	A03	11313610	11318230	1443	7.97176	1.50169	2.4083	0.016046	0.026372	Up	sp|P46573|APK1B_ARATH Protein kinase APK1B, chloroplastic OS=Arabidopsis thaliana GN=APK1B PE=2 SV=2//0
Bra000479	A03	11328543	11328965	423	305.362	128.678	1.2468	2.7198e-19	1.0892e-18	Up	sp|Q9LZ60|SMR3_ARATH Cyclin-dependent protein kinase inhibitor SMR3 OS=Arabidopsis thaliana GN=SMR3 PE=2 SV=1//2.91067e-06
Bra000481	A03	11347527	11347838	312	277.987	116.328	1.2568	1.5903e-11	4.8482e-11	Up	sp|P0CG89|H4_SOYBN Histone H4 OS=Glycine max PE=3 SV=1//3.58019e-51
Bra000484	A03	11356689	11357728	681	0	49.1961	-4.69193	7.8642e-21	3.3101e-20	Down	sp|Q9SIB4|WOX3_ARATH WUSCHEL-related homeobox 3 OS=Arabidopsis thaliana GN=WOX3 PE=2 SV=1//4.67567e-89
Bra000487	A03	11381421	11383499	1254	50.8821	7.20634	2.8198	1.1882e-12	3.7985e-12	Up	sp|Q9SK03|RAP27_ARATH Ethylene-responsive transcription factor RAP2-7 OS=Arabidopsis thaliana GN=RAP2-7 PE=2 SV=2//0
Bra000488	A03	11384546	11385775	1128	19.2136	50.9625	-1.4073	1.7813e-05	3.878e-05	Down	-//-
Bra000495	A03	11427792	11429095	927	51.4449	247.061	-2.2638	3.5316e-38	2.2888e-37	Down	sp|Q0V7X4|FIT_ARATH Transcription factor FER-LIKE IRON DEFICIENCY-INDUCED TRANSCRIPTION FACTOR OS=Arabidopsis thaliana GN=FIT PE=1 SV=1//1.1554e-169
Bra000498	A03	11466001	11468022	1608	21.1371	605.883	-4.8412	3.9169e-138	8.5091e-137	Down	sp|P21239|RUB1_BRANA RuBisCO large subunit-binding protein subunit alpha, chloroplastic (Fragment) OS=Brassica napus PE=2 SV=2//0
Bra000501	A03	11479402	11480049	345	166.773	509.682	-1.6117	2.5023e-25	1.1896e-24	Down	sp|P51407|RLA21_ARATH 60S acidic ribosomal protein P2-1 OS=Arabidopsis thaliana GN=RPP2A PE=2 SV=2//1.1951e-30
Bra000507	A03	11505794	11506258	465	18.1494	99.9157	-2.4608	2.1487e-13	7.0822e-13	Down	sp|Q9ZQG8|FER3_ARATH Ferredoxin-3, chloroplastic OS=Arabidopsis thaliana GN=FD3 PE=1 SV=1//1.07217e-93
Bra000510	A03	11525145	11526154	672	13.3605	48.2769	-1.8534	6.5634e-05	0.00013647	Down	sp|Q9ZQH1|CML48_ARATH Probable calcium-binding protein CML48 OS=Arabidopsis thaliana GN=CML48 PE=2 SV=2//2.22609e-126
Bra000512	A03	11535824	11536234	411	0.355073	8.99623	-4.6631	0.00048674	0.00094232	Down	-//-
Bra000521	A03	11576503	11581938	450	18.6883	176.004	-3.2354	4.3608e-43	3.0959e-42	Down	-//-
Bra000523	A03	11592948	11593738	693	344.219	99.9685	1.7838	5.718e-38	3.6842e-37	Up	sp|D9UBX6|RTM2B_ARATH Inactive protein RESTRICTED TEV MOVEMENT 2 OS=Arabidopsis thaliana GN=RTM2 PE=3 SV=1//1.7525e-06
Bra000526	A03	11602917	11603687	771	2.16776	13.1518	-2.601	0.001298	0.002415	Down	sp|Q9SJ52|YLS9_ARATH Protein YLS9 OS=Arabidopsis thaliana GN=YLS9 PE=2 SV=1//7.98217e-12
Bra000529	A03	11620857	11622870	1320	1436.66	542.016	1.4063	4.654e-58	4.2293e-57	Up	sp|Q8W207|CSN2_ARATH COP9 signalosome complex subunit 2 OS=Arabidopsis thaliana GN=CSN2 PE=1 SV=1//0
Bra000532	A03	11629350	11630303	624	29.7211	130.712	-2.1368	2.6017e-20	1.076e-19	Down	-//-
Bra000533	A03	11632356	11633814	738	49.1191	224.613	-2.1931	1.9944e-34	1.1908e-33	Down	sp|Q9CQL0|MT21A_MOUSE Protein N-lysine methyltransferase METTL21A OS=Mus musculus GN=Mettl21A PE=2 SV=1//4.00508e-09
Bra000534	A03	11637310	11639260	1314	4798.22	1422.8	1.7538	1.86e-243	8.4629e-242	Up	sp|O81027|HMGCL_ARATH Hydroxymethylglutaryl-CoA lyase, mitochondrial OS=Arabidopsis thaliana GN=HMGCL PE=1 SV=2//0
Bra000538	A03	11663078	11665462	495	3310.04	316.238	3.3878	0	0	Up	sp|Q8GW46|YAB5_ARATH Axial regulator YABBY 5 OS=Arabidopsis thaliana GN=YAB5 PE=1 SV=1//1.12017e-109
Bra000541	A03	11693178	11695491	1812	83.935	1078.31	-3.6833	2.2801e-255	1.0928e-253	Down	sp|Q7Y201|PME13_ARATH Probable pectinesterase/pectinesterase inhibitor 13 OS=Arabidopsis thaliana GN=PME13 PE=2 SV=2//0
Bra000544	A03	11710373	11711287	915	36.3093	199.848	-2.4605	2.7504e-35	1.6675e-34	Down	-//-
Bra000549	A03	11727673	11730065	2298	3.97986	12.8243	-1.6881	0.016182	0.026581	Down	sp|Q6DGE9|UN45B_DANRE Protein unc-45 homolog B OS=Danio rerio GN=unc45b PE=1 SV=2//1.26095e-09
Bra000550	A03	11731851	11735493	1848	50.2827	163.218	-1.6987	2.678e-18	1.0404e-17	Down	sp|Q27GK7|TPR4_ARATH Topless-related protein 4 OS=Arabidopsis thaliana GN=TPR4 PE=1 SV=2//3.09458e-18
Bra000557	A03	11781957	11783340	1047	60.3345	14.1643	2.0907	5.8956e-10	1.6678e-09	Up	sp|O80982|HSFA2_ARATH Heat stress transcription factor A-2 OS=Arabidopsis thaliana GN=HSFA2 PE=1 SV=1//0
Bra000558	A03	11788389	11790710	1596	404.459	1241.3	-1.6178	3.4416e-94	4.9726e-93	Down	sp|B9DFU2|MAX1_ARATH Cytochrome P450 711A1 OS=Arabidopsis thaliana GN=CYP711A1 PE=2 SV=1//0
Bra000566	A03	11831366	11832208	843	70.9516	990.99	-3.804	3.1764e-100	4.9599e-99	Down	sp|Q9ZQ23|FLA3_ARATH Fasciclin-like arabinogalactan protein 3 OS=Arabidopsis thaliana GN=FLA3 PE=2 SV=1//3.22704e-140
Bra000572	A03	11857908	11859691	1500	7.93503	62.5899	-2.9796	9.2475e-15	3.2016e-14	Down	sp|Q9LHA1|C8D11_ARATH Cytochrome P450 81D11 OS=Arabidopsis thaliana GN=CYP81D11 PE=2 SV=1//0
Bra000578	A03	11891069	11895707	1218	0	10.0244	-4.00106	3.0715e-05	6.5612e-05	Down	sp|O48723|PLP2_ARATH Patatin-like protein 2 OS=Arabidopsis thaliana GN=PLP2 PE=1 SV=1//0
Bra000581	A03	11907776	11910193	1359	20.4998	1.60623	3.6739	2.7695e-07	6.7894e-07	Up	sp|Q05762|DRTS1_ARATH Bifunctional dihydrofolate reductase-thymidylate synthase 1 OS=Arabidopsis thaliana GN=THY-1 PE=1 SV=2//1.79119e-177
Bra000583	A03	11917187	11919959	1548	79.1688	370.65	-2.2271	2.4139e-54	2.08e-53	Down	sp|Q8W4G3|MATE4_ARATH MATE efflux family protein 4, chloroplastic OS=Arabidopsis thaliana GN=DTX46 PE=2 SV=1//0
Bra000585	A03	11930227	11932177	1194	405.867	101.387	2.0011	3.6439e-52	3.0246e-51	Up	sp|Q0VBD2|MCM10_MOUSE Protein MCM10 homolog OS=Mus musculus GN=Mcm10 PE=2 SV=1//3.47564e-29
Bra000586	A03	11932430	11934749	1944	2.32713	19.6853	-3.0805	6.8087e-06	1.5261e-05	Down	-//-
Bra000587	A03	11936679	11939018	1632	2256.83	509.27	2.1478	2.3427e-130	4.7366e-129	Up	-//-
Bra000589	A03	11948360	11949552	921	1.06522	34.1927	-5.0045	2.8715e-13	9.4177e-13	Down	-//-
Bra000591	A03	11952856	11954070	1215	30.9334	274.017	-3.147	2.0323e-37	1.2927e-36	Down	sp|F4ILY9|ANTL1_ARATH Amino acid transporter ANTL1 OS=Arabidopsis thaliana GN=At2g42005 PE=2 SV=1//0
Bra000593	A03	11973202	11973993	792	16.6789	122.019	-2.871	4.4246e-24	2.0397e-23	Down	sp|Q9LTA2|AHL17_ARATH AT-hook motif nuclear-localized protein 17 OS=Arabidopsis thaliana GN=AHL17 PE=2 SV=1//5.47199e-125
Bra000599	A03	12011972	12012846	798	55.5869	254.775	-2.1964	4.6417e-39	3.0589e-38	Down	-//-
Bra000601	A03	12020323	12021275	681	674.86	221.947	1.6044	2.9374e-58	2.6781e-57	Up	sp|Q93W20|NIFU2_ARATH NifU-like protein 2, chloroplastic OS=Arabidopsis thaliana GN=NIFU2 PE=1 SV=1//1.80245e-09
Bra000603	A03	12026966	12029606	1368	20331.3	2436.2	3.061	0	0	Up	sp|Q9LTX3|PPOX1_ARATH Pyridoxine/pyridoxamine 5&apos;-phosphate oxidase 1, chloroplastic OS=Arabidopsis thaliana GN=PPOX1 PE=1 SV=1//0
Bra000606	A03	12041433	12043195	1227	0	11.9146	-4.07608	3.475e-06	7.9566e-06	Down	sp|Q8VYS8|ZDH24_ARATH Probable protein S-acyltransferase 9 OS=Arabidopsis thaliana GN=PAT09 PE=2 SV=1//0
Bra000607	A03	12044169	12045359	1191	42.9978	136.945	-1.6713	7.2082e-12	2.2269e-11	Down	sp|Q9LV28|GPLPC_ARATH Receptor for activated C kinase 1C OS=Arabidopsis thaliana GN=RACK1C PE=1 SV=1//6.38762e-06
Bra000610	A03	12054044	12055522	618	24.3829	57.5039	-1.2378	3.6365e-05	7.724e-05	Down	sp|A6TXE3|RSMG_ALKMQ Ribosomal RNA small subunit methyltransferase G OS=Alkaliphilus metalliredigens (strain QYMF) GN=rsmG PE=3 SV=1//1.42933e-55
Bra000612	A03	12068930	12070765	1056	223.111	451.566	-1.0172	1.1248e-20	4.7023e-20	Down	sp|Q2MHE4|HT1_ARATH Serine/threonine-protein kinase HT1 OS=Arabidopsis thaliana GN=HT1 PE=1 SV=1//1.0053e-70
Bra000613	A03	12076381	12077317	621	4.76406	22.4502	-2.2365	7.3118e-05	0.00015145	Down	sp|Q9FGS5|NRT31_ARATH High-affinity nitrate transporter 3.1 OS=Arabidopsis thaliana GN=NRT3.1 PE=1 SV=1//1.81631e-95
Bra000615	A03	12088856	12090510	1086	15635.5	245.017	5.9958	0	0	Up	sp|Q9FGR9|CEP1_ARATH KDEL-tailed cysteine endopeptidase CEP1 OS=Arabidopsis thaliana GN=CEP1 PE=2 SV=1//0
Bra000618	A03	12108271	12111261	2991	0	8.26621	-3.91731	0.0001779	0.00035715	Down	sp|Q9C9H7|RLP12_ARATH Receptor-like protein 12 OS=Arabidopsis thaliana GN=RLP12 PE=2 SV=2//1.29498e-179
Bra000625	A03	12143420	12145034	837	51.6398	444.639	-3.1061	6.4499e-97	9.6458e-96	Down	sp|Q9M643|CCI1_ARATH Cycloeucalenol cycloisomerase OS=Arabidopsis thaliana GN=CPI1 PE=2 SV=1//7.01605e-175
Bra000627	A03	12149842	12150143	210	5.09425	21.6825	-2.0896	0.00019238	0.00038515	Down	sp|P0DI75|S61G2_ARATH Protein transport protein Sec61 subunit gamma-2 OS=Arabidopsis thaliana GN=SEC61G2 PE=1 SV=1//3.63514e-31
Bra000631	A03	12163201	12164134	786	29.5254	6.76622	2.1255	6.6923e-06	1.5011e-05	Up	sp|F4IMK4|MES19_ARATH Putative methylesterase 19 OS=Arabidopsis thaliana GN=MES19 PE=2 SV=2//1.0638e-149
Bra000633	A03	12168182	12169443	1179	1424.52	528.994	1.4292	2.5273e-86	3.3317e-85	Up	sp|Q84WW1|FB140_ARATH F-box protein At3g12350 OS=Arabidopsis thaliana GN=At3g12350 PE=2 SV=1//0
Bra000636	A03	12185814	12187357	714	782.413	325.7	1.2644	3.3842e-45	2.508e-44	Up	sp|A1BHL1|DNAJ_CHLPD Chaperone protein DnaJ OS=Chlorobium phaeobacteroides (strain DSM 266) GN=dnaJ PE=3 SV=1//3.14495e-10
Bra000640	A03	12238919	12240378	963	2.95097	45.0995	-3.9338	2.0629e-14	7.0524e-14	Down	sp|Q9FPT1|UBP12_ARATH Ubiquitin carboxyl-terminal hydrolase 12 OS=Arabidopsis thaliana GN=UBP12 PE=1 SV=2//5.86602e-07
Bra000651	A03	12324375	12324596	222	0	22.9711	-4.36118	2.0963e-11	6.35e-11	Down	-//-
Bra000657	A03	12346265	12349776	3087	82.953	838.923	-3.3382	1.428e-185	4.464e-184	Down	sp|Q8VZG8|Y4885_ARATH Probable LRR receptor-like serine/threonine-protein kinase At4g08850 OS=Arabidopsis thaliana GN=At4g08850 PE=2 SV=3//0
Bra000660	A03	12363457	12364401	945	305.556	6908.36	-4.4988	0	0	Down	sp|Q9ZPE7|EXO_ARATH Protein EXORDIUM OS=Arabidopsis thaliana GN=EXO PE=2 SV=1//8.63449e-175
Bra000663	A03	12373635	12375406	1047	13.0784	68.0976	-2.3804	1.0544e-12	3.3775e-12	Down	sp|P82281|TL29_ARATH Thylakoid lumenal 29 kDa protein, chloroplastic OS=Arabidopsis thaliana GN=TL29 PE=1 SV=2//0
Bra000664	A03	12376422	12377510	1089	23.5	165.476	-2.8159	5.1056e-27	2.5387e-26	Down	sp|Q9SVJ9|FBK95_ARATH F-box/kelch-repeat protein At4g38940 OS=Arabidopsis thaliana GN=At4g38940 PE=1 SV=1//1.45872e-72
Bra000665	A03	12379558	12380661	1104	4.53163	19.5236	-2.1071	0.00038441	0.00075136	Down	sp|Q9SVJ9|FBK95_ARATH F-box/kelch-repeat protein At4g38940 OS=Arabidopsis thaliana GN=At4g38940 PE=1 SV=1//4.7934e-75
Bra000667	A03	12388718	12392932	2163	603.901	2259.05	-1.9033	9.7906e-184	3.0152e-182	Down	sp|Q9M0S5|ISOA3_ARATH Isoamylase 3, chloroplastic OS=Arabidopsis thaliana GN=ISA3 PE=2 SV=2//0
Bra000669	A03	12397787	12398227	441	1.27336	24.4982	-4.266	1.1865e-08	3.1416e-08	Down	sp|Q9SVJ9|FBK95_ARATH F-box/kelch-repeat protein At4g38940 OS=Arabidopsis thaliana GN=At4g38940 PE=1 SV=1//7.0164e-31
Bra000675	A03	12421180	12422364	933	4.08965	27.3833	-2.7432	1.227e-05	2.7039e-05	Down	sp|Q9M0R2|PATL5_ARATH Patellin-5 OS=Arabidopsis thaliana GN=PATL5 PE=1 SV=2//0
Bra000681	A03	12445022	12447366	1584	204.275	795.487	-1.9613	1.9241e-88	2.6036e-87	Down	sp|Q67XD9|CINV2_ARATH Alkaline/neutral invertase CINV2 OS=Arabidopsis thaliana GN=CINV2 PE=1 SV=1//0
Bra000691	A03	12508006	12510706	1791	99.7316	311.857	-1.6448	1.0314e-30	5.6673e-30	Down	sp|Q84MA2|IP5P1_ARATH Type I inositol polyphosphate 5-phosphatase 1 OS=Arabidopsis thaliana GN=IP5P1 PE=1 SV=2//0
Bra000692	A03	12518310	12519310	459	1299.77	3654.13	-1.4913	2.2419e-159	5.7892e-158	Down	sp|P34788|RS18_ARATH 40S ribosomal protein S18 OS=Arabidopsis thaliana GN=RPS18A PE=1 SV=1//6.88489e-96
Bra000693	A03	12519785	12521111	1005	234.73	531.607	-1.1794	1.2259e-29	6.5509e-29	Down	sp|Q9SRE4|UGAL2_ARATH UDP-galactose transporter 2 OS=Arabidopsis thaliana GN=UDP-GALT2 PE=2 SV=1//4.02754e-75
Bra000698	A03	12555223	12557452	1155	932.57	361.845	1.3658	5.5039e-60	5.1771e-59	Up	sp|Q2TAP9|ABHDB_XENLA Alpha/beta hydrolase domain-containing protein 11 OS=Xenopus laevis GN=abhd11 PE=2 SV=1//9.29212e-13
Bra000699	A03	12560397	12561232	339	3057.39	607.168	2.3321	7.2189e-52	5.9667e-51	Up	sp|Q9T0G2|CYC2_ARATH Cytochrome c-2 OS=Arabidopsis thaliana GN=CYTC-2 PE=1 SV=1//8.62725e-77
Bra000708	A03	12593385	12594658	843	127.185	412.158	-1.6963	2.1386e-15	7.5526e-15	Down	sp|Q9XF89|CB5_ARATH Chlorophyll a-b binding protein CP26, chloroplastic OS=Arabidopsis thaliana GN=LHCB5 PE=1 SV=1//3.42721e-162
Bra000710	A03	12602344	12609091	906	25.7402	55.2798	-1.1027	0.0003122	0.00061504	Down	sp|Q9SV84|NIP51_ARATH Probable aquaporin NIP5-1 OS=Arabidopsis thaliana GN=NIP5-1 PE=2 SV=1//1.75241e-170
Bra000711	A03	12616918	12617860	627	255.284	712.244	-1.4803	7.7357e-52	6.3891e-51	Down	sp|Q9SZY1|NACA4_ARATH Nascent polypeptide-associated complex subunit alpha-like protein 4 OS=Arabidopsis thaliana GN=At4g10480 PE=2 SV=1//1.76771e-64
Bra000720	A03	12684721	12685954	1071	9.96751	69.5308	-2.8023	9.2766e-16	3.3155e-15	Down	sp|Q8H1Q7|GMPP3_ARATH Probable mannose-1-phosphate guanylyltransferase 3 OS=Arabidopsis thaliana GN=At4g30570 PE=2 SV=1//0
Bra000734	A03	12758403	12763256	1119	47.3422	1406.55	-4.8929	0	0	Down	sp|Q5XF75|EFTS_ARATH Elongation factor Ts, mitochondrial OS=Arabidopsis thaliana GN=EFTS PE=2 SV=1//0
Bra000739	A03	12814486	12815731	804	2231.99	985.382	1.1796	3.0859e-82	3.8789e-81	Up	sp|Q9SUT9|RTNLB_ARATH Reticulon-like protein B2 OS=Arabidopsis thaliana GN=RTNLB2 PE=1 SV=1//1.02512e-156
Bra000744	A03	12837058	12839461	1977	0	11.7709	-4.07081	3.1349e-06	7.2027e-06	Down	sp|Q9LDM5|CRK31_ARATH Putative cysteine-rich receptor-like protein kinase 31 OS=Arabidopsis thaliana GN=CRK31 PE=3 SV=1//0
Bra000754	A03	12916956	12918664	1077	57.8887	219.171	-1.9207	2.7573e-28	1.4205e-27	Down	sp|Q8GY82|CRK45_ARATH Cysteine-rich receptor-like protein kinase 45 OS=Arabidopsis thaliana GN=CRK45 PE=1 SV=1//1.15982e-174
Bra000757	A03	12929199	12931458	963	7603.07	2415.85	1.6541	4.4896e-259	2.1927e-257	Up	sp|Q8GYC7|PGL1B_ARATH PGR5-like protein 1B, chloroplastic OS=Arabidopsis thaliana GN=PGRL1B PE=1 SV=1//2.19185e-173
Bra000767	A03	12967434	12968501	1068	15.8705	37.3225	-1.2337	0.0014725	0.0027245	Down	-//-
Bra000769	A03	12972559	12974537	1551	7.96031	199.997	-4.651	4.773e-69	5.0882e-68	Down	sp|O64637|C76C2_ARATH Cytochrome P450 76C2 OS=Arabidopsis thaliana GN=CYP76C2 PE=2 SV=1//4.69301e-118
Bra000774	A03	13012050	13016554	2085	1845.43	506.6	1.865	4.5712e-125	8.8964e-124	Up	sp|Q9SU36|ORP2B_ARATH Oxysterol-binding protein-related protein 2B OS=Arabidopsis thaliana GN=ORP2B PE=2 SV=2//0
Bra000778	A03	13053972	13054373	402	38.5505	1.8904	4.35	1.27e-14	4.374e-14	Up	sp|Q39176|ERLI1_ARATH Lipid transfer protein EARLI 1 OS=Arabidopsis thaliana GN=EARLI1 PE=1 SV=1//9.24164e-26
Bra000779	A03	13080683	13082971	2142	357.507	163.359	1.1299	3.7696e-15	1.3211e-14	Up	sp|Q9SU29|UPL5_ARATH E3 ubiquitin-protein ligase UPL5 OS=Arabidopsis thaliana GN=UPL5 PE=1 SV=1//0
Bra000781	A03	13099239	13100051	387	227.488	545.714	-1.2624	7.705e-17	2.857e-16	Down	sp|Q6P8E9|NH2L1_XENTR NHP2-like protein 1 OS=Xenopus tropicalis GN=nhp2l1 PE=2 SV=1//5.48622e-57
Bra000783	A03	13112014	13113298	870	58.7559	223.126	-1.9251	2.1403e-28	1.1068e-27	Down	sp|Q84ZT9|WVD2_ARATH Protein WAVE-DAMPENED 2 OS=Arabidopsis thaliana GN=WVD2 PE=2 SV=1//9.63677e-17
Bra000786	A03	13119194	13119757	564	9.90708	0	3.99595	1.4275e-05	3.1296e-05	Up	sp|P0DKG3|OFP9_ARATH Probable transcription repressor OFP9 OS=Arabidopsis thaliana GN=OFP9 PE=3 SV=1//7.13892e-66
Bra000787	A03	13126410	13128078	936	1905.03	869.141	1.1322	4.4041e-70	4.7651e-69	Up	sp|Q8RWU7|PUX4_ARATH Plant UBX domain-containing protein 4 OS=Arabidopsis thaliana GN=PUX4 PE=1 SV=1//5.92067e-146
Bra000794	A03	13177622	13180076	1488	865.793	76.7999	3.4948	5.549e-209	2.0039e-207	Up	sp|Q9XEC4|APA3_ARATH Aspartic proteinase A3 OS=Arabidopsis thaliana GN=APA3 PE=1 SV=1//0
Bra000797	A03	13193187	13195847	1827	0.673413	15.9282	-4.5639	2.6169e-06	6.0485e-06	Down	sp|Q9SYS7|CRK39_ARATH Putative cysteine-rich receptor-like protein kinase 39 OS=Arabidopsis thaliana GN=CRK39 PE=3 SV=1//0
Bra000799	A03	13235722	13238673	1971	1.06522	16.9032	-3.9881	3.2828e-06	7.5301e-06	Down	sp|Q9XEC8|CRK38_ARATH Cysteine-rich receptor-like protein kinase 38 OS=Arabidopsis thaliana GN=CRK38 PE=3 SV=1//0
Bra000802	A03	13249886	13251010	1125	1551.79	3407.86	-1.1349	2.338e-96	3.4699e-95	Down	sp|Q01908|ATPG1_ARATH ATP synthase gamma chain 1, chloroplastic OS=Arabidopsis thaliana GN=ATPC1 PE=1 SV=1//0
Bra000811	A03	13317113	13317812	537	17.989	117.11	-2.7027	3.8019e-24	1.7551e-23	Down	sp|Q9S9T6|FB220_ARATH F-box protein At4g05010 OS=Arabidopsis thaliana GN=At4g05010 PE=2 SV=1//3.83119e-56
Bra000813	A03	13322612	13322890	279	49.2384	169.831	-1.7862	1.1969e-16	4.4074e-16	Down	-//-
Bra000822	A03	13372554	13374269	1134	0	5.13057	-3.71017	0.0059332	0.010272	Down	sp|Q9C968|CCA24_ARATH Cyclin-A2-4 OS=Arabidopsis thaliana GN=CYCA2-4 PE=2 SV=1//2.29739e-23
Bra000825	A03	13391744	13392962	921	2264.29	217.306	3.3813	0	0	Up	-//-
Bra000827	A03	13401517	13405226	2289	228.702	642.591	-1.4904	4.9169e-48	3.8245e-47	Down	sp|Q6R2K3|SRF3_ARATH Protein STRUBBELIG-RECEPTOR FAMILY 3 OS=Arabidopsis thaliana GN=SRF3 PE=2 SV=1//0
Bra000836	A03	13438981	13439445	465	18.1123	226.596	-3.6451	7.1486e-62	6.9217e-61	Down	sp|Q9ZR02|CML6_ARATH Calmodulin-like protein 6 OS=Arabidopsis thaliana GN=CML6 PE=2 SV=1//3.53377e-84
Bra000837	A03	13440823	13441955	696	258.435	1474.5	-2.5123	2.8838e-204	1.0043e-202	Down	sp|Q9ZR03|UCRIA_ARATH Cytochrome b6-f complex iron-sulfur subunit, chloroplastic OS=Arabidopsis thaliana GN=petC PE=1 SV=1//2.20893e-131
Bra000840	A03	13455912	13457043	873	37.9501	548.831	-3.8542	1.6854e-147	3.9645e-146	Down	sp|Q8LDW9|XTH9_ARATH Xyloglucan endotransglucosylase/hydrolase protein 9 OS=Arabidopsis thaliana GN=XTH9 PE=2 SV=2//0
Bra000841	A03	13461926	13462335	273	14.9656	2.82375	2.406	0.00082922	0.0015712	Up	-//-
Bra000842	A03	13463232	13465774	1761	2530.73	1230.16	1.0407	1.5247e-71	1.6831e-70	Up	sp|Q9ZR12|GRH1_ARATH GRR1-like protein 1 OS=Arabidopsis thaliana GN=GRH1 PE=1 SV=1//0
Bra000854	A03	13533288	13535585	1230	3625.89	1537.16	1.2381	4.0958e-117	7.4931e-116	Up	-//-
Bra000855	A03	13536538	13540521	2310	0.318341	5.05949	-3.9903	0.022383	0.036119	Down	sp|Q9SY14|CSCL2_ARATH CSC1-like protein At4g02900 OS=Arabidopsis thaliana GN=At4g02900 PE=3 SV=1//0
Bra000862	A03	13564963	13566263	987	0.404247	52.6351	-7.0246	1.4244e-23	6.4808e-23	Down	-//-
Bra000863	A03	13568019	13570118	1113	262.322	728.829	-1.4742	6.7195e-54	5.7483e-53	Down	sp|Q8H1F6|DGP3_ARATH DAR GTPase 3, chloroplastic OS=Arabidopsis thaliana GN=DGP3 PE=2 SV=1//0
Bra000865	A03	13595929	13599094	1512	147.535	332.165	-1.1708	8.3911e-17	3.1076e-16	Down	sp|Q0WRC9|SKI17_ARATH F-box protein SKIP17 OS=Arabidopsis thaliana GN=SKIP17 PE=1 SV=1//1.38723e-150
Bra000867	A03	13605023	13605964	396	320.351	2205.4	-2.7833	2.49810000001486e-313	1.57060000000019e-311	Down	-//-
Bra000871	A03	13643798	13644958	387	2092.13	869.399	1.2669	3.9797e-62	3.868e-61	Up	sp|Q9ZQX4|VATF_ARATH V-type proton ATPase subunit F OS=Arabidopsis thaliana GN=VHA-F PE=2 SV=1//9.89994e-87
Bra000873	A03	13648622	13650950	768	3856.9	1404.21	1.4577	1.9682e-161	5.1505e-160	Up	sp|O22769|NDUV2_ARATH NADH dehydrogenase [ubiquinone] flavoprotein 2, mitochondrial OS=Arabidopsis thaliana GN=At4g02580 PE=2 SV=3//0
Bra000875	A03	13661766	13662884	642	12.6991	643.52	-5.6632	5.0621e-231	2.1231e-229	Down	sp|Q9SLM6|GSTF3_ARATH Glutathione S-transferase F3 OS=Arabidopsis thaliana GN=GSTF3 PE=2 SV=1//3.70011e-133
Bra000876	A03	13665108	13666213	642	0	384.793	-5.58523	1.4716e-172	4.1621e-171	Down	sp|P46422|GSTF2_ARATH Glutathione S-transferase F2 OS=Arabidopsis thaliana GN=GSTF2 PE=1 SV=3//5.86494e-122
Bra000880	A03	13690093	13692132	2040	0	5.99455	-3.77776	0.028427	0.045153	Down	sp|O81291|LRK44_ARATH L-type lectin-domain containing receptor kinase IV.4 OS=Arabidopsis thaliana GN=LECRK44 PE=3 SV=1//0
Bra000886	A03	13733473	13734021	549	7.32363	55.7099	-2.9273	2.9646e-11	8.9251e-11	Down	sp|Q8GT41|PLA1_PLAAC Putative invertase inhibitor OS=Platanus acerifolia PE=1 SV=1//3.07071e-11
Bra000902	A03	13831961	13834232	1506	13.6555	92.8807	-2.7659	8.4021e-21	3.5303e-20	Down	sp|Q93WC5|PP300_ARATH Pentatricopeptide repeat-containing protein At4g01990, mitochondrial OS=Arabidopsis thaliana GN=At4g01990 PE=2 SV=1//0
Bra000913	A03	13892119	13894071	1953	81.3148	165.832	-1.0281	7.53e-09	2.0158e-08	Down	sp|Q145B2|TOLB_BURXL Protein TolB OS=Burkholderia xenovorans (strain LB400) GN=tolB PE=3 SV=1//2.45586e-12
Bra000919	A03	13931841	13933376	858	72.5828	195.954	-1.4328	1.1171e-16	4.1188e-16	Down	-//-
Bra000921	A03	13940695	13941075	381	11.0701	68.9936	-2.6398	1.8138e-14	6.2128e-14	Down	-//-
Bra000927	A03	13987436	13988125	690	2.84118	49.6947	-4.1285	2.2218e-16	8.1044e-16	Down	-//-
Bra000930	A03	14011794	14013727	1578	14.3889	38.2698	-1.4112	0.00025222	0.00050041	Down	sp|Q9SF32|IQD1_ARATH Protein IQ-DOMAIN 1 OS=Arabidopsis thaliana GN=IQD1 PE=1 SV=1//2.32776e-10
Bra000937	A03	14054247	14058116	2118	25.3841	141.486	-2.4787	1.7822e-25	8.5055e-25	Down	sp|Q9LD40|CNG13_ARATH Putative cyclic nucleotide-gated ion channel 13 OS=Arabidopsis thaliana GN=CNGC13 PE=3 SV=2//0
Bra000940	A03	14063558	14066097	1506	98.3068	826.767	-3.0721	2.3633e-165	6.3287e-164	Down	sp|Q9M158|STR4_ARATH Rhodanese-like domain-containing protein 4, chloroplastic OS=Arabidopsis thaliana GN=STR4 PE=1 SV=2//5.95707e-164
Bra000941	A03	14069741	14070231	231	989.781	157.414	2.6525	1.953e-166	5.2809e-165	Up	sp|Q9M157|ETC3_ARATH MYB-like transcription factor ETC3 OS=Arabidopsis thaliana GN=ETC3 PE=2 SV=1//1.48938e-29
Bra000942	A03	14074274	14075239	966	8.40029	102.579	-3.6102	4.7214e-29	2.4883e-28	Down	sp|Q9M156|U72B1_ARATH UDP-glycosyltransferase 72B1 OS=Arabidopsis thaliana GN=UGT72B1 PE=1 SV=1//0
Bra000946	A03	14106507	14106984	375	42.2736	235.791	-2.4797	1.2414e-35	7.5869e-35	Down	sp|Q9M153|GDL61_ARATH GDSL esterase/lipase At4g01130 OS=Arabidopsis thaliana GN=At4g01130 PE=2 SV=1//3.68291e-70
Bra000947	A03	14109081	14110014	495	246.569	821.118	-1.7356	3.4539e-54	2.9638e-53	Down	sp|O04616|CUT1A_ARATH Protein CURVATURE THYLAKOID 1A, chloroplastic OS=Arabidopsis thaliana GN=CURT1A PE=1 SV=1//2.37744e-87
Bra000949	A03	14114137	14118531	3072	177.283	357.877	-1.0134	1.8691e-16	6.8361e-16	Down	-//-
Bra000953	A03	14131625	14132970	795	69.7669	493.579	-2.8227	2.405e-96	3.5678e-95	Down	sp|O04603|RK5_ARATH 50S ribosomal protein L5, chloroplastic OS=Arabidopsis thaliana GN=RPL5 PE=2 SV=1//5.88062e-168
Bra000958	A03	14146426	14149052	1377	16.1406	123.227	-2.9325	1.1182e-27	5.6713e-27	Down	sp|Q4V3D3|PUX9_ARATH Plant UBX domain-containing protein 9 OS=Arabidopsis thaliana GN=PUX9 PE=1 SV=1//0
Bra000963	A03	14168214	14171363	2919	1.43273	45.5014	-4.9891	8.7562e-17	3.2388e-16	Down	sp|B8XCH5|QKY_ARATH Protein QUIRKY OS=Arabidopsis thaliana GN=QKY PE=2 SV=1//2.06349e-18
Bra000970	A03	14198724	14202754	1965	60.4009	13.8605	2.1236	0.0018084	0.0033146	Up	sp|Q8W2F1|BH012_ARATH Transcription factor MYC1 OS=Arabidopsis thaliana GN=BHLH12 PE=1 SV=1//0
Bra000974	A03	14235366	14236625	867	663.412	4439.55	-2.7424	0	0	Down	sp|Q39196|PIP14_ARATH Probable aquaporin PIP1-4 OS=Arabidopsis thaliana GN=PIP1.4 PE=1 SV=1//0
Bra000982	A03	14293458	14293809	249	2.82873	13.5445	-2.2595	0.0028479	0.0051145	Down	-//-
Bra000983	A03	14294191	14295624	1434	12.4179	81.7509	-2.7188	8.6636e-18	3.3094e-17	Down	-//-
Bra000985	A03	14299410	14299835	426	5.27751	37.6876	-2.8362	4.8452e-09	1.3083e-08	Down	sp|Q9SGI8|CML40_ARATH Probable calcium-binding protein CML40 OS=Arabidopsis thaliana GN=CML40 PE=2 SV=1//2.97011e-51
Bra000990	A03	14309935	14313006	2544	6182.16	1976.45	1.6452	1.1679e-214	4.4092e-213	Up	sp|F4J8D3|TPLAT_ARATH Protein TPLATE OS=Arabidopsis thaliana GN=TPLATE PE=1 SV=1//2.68309e-68
Bra000991	A03	14315022	14315399	378	89.445	483.949	-2.4358	7.7095e-73	8.6133e-72	Down	-//-
Bra000993	A03	14318057	14321034	2424	2516.27	620.444	2.0199	2.4929e-219	9.7889e-218	Up	-//-
Bra000995	A03	14324243	14324653	411	144.058	2478.14	-4.1045	4.7356e-165	1.2661e-163	Down	sp|Q9FVE0|AGP11_ARATH Classical arabinogalactan protein 11 OS=Arabidopsis thaliana GN=AGP11 PE=2 SV=2//5.46979e-19
Bra000996	A03	14325599	14328858	2499	448.361	138.689	1.6928	1.1881e-44	8.6829e-44	Up	sp|Q93XX2|SEOA_ARATH Protein SIEVE ELEMENT OCCLUSION A OS=Arabidopsis thaliana GN=SEOA PE=1 SV=1//0
Bra001002	A03	14348726	14349400	582	1134.41	10.0578	6.8175	0	0	Up	sp|C3S7F0|OLES1_BRANA Oleosin S1-2 OS=Brassica napus GN=S1 PE=1 SV=1//7.68594e-115
Bra001003	A03	14350235	14352133	1146	8014.35	52.2388	7.2613	0	0	Up	sp|Q8H0T6|PPT2_ARATH Phosphoenolpyruvate/phosphate translocator 2, chloroplastic OS=Arabidopsis thaliana GN=PPT2 PE=2 SV=1//0
Bra001005	A03	14365018	14365921	627	9918.24	439.75	4.4953	0	0	Up	sp|Q9SSA1|MYB57_ARATH Transcription factor MYB57 OS=Arabidopsis thaliana GN=MYB57 PE=2 SV=1//6.79623e-109
Bra001006	A03	14376358	14377422	1065	172.89	81.1111	1.0919	9.4964e-11	2.7939e-10	Up	sp|O22193|PUB4_ARATH U-box domain-containing protein 4 OS=Arabidopsis thaliana GN=PUB4 PE=1 SV=3//2.12177e-64
Bra001009	A03	14399919	14400999	861	35.3434	572.31	-4.0173	1.8859e-160	4.9196e-159	Down	sp|Q9SRH6|HIR3_ARATH Hypersensitive-induced response protein 3 OS=Arabidopsis thaliana GN=HIR3 PE=1 SV=1//0
Bra001010	A03	14401659	14403192	831	3263.46	952.047	1.7773	1.6916e-204	5.9098e-203	Up	sp|Q9SRH5|VDAC1_ARATH Mitochondrial outer membrane protein porin 1 OS=Arabidopsis thaliana GN=VDAC1 PE=1 SV=3//1.13673e-164
Bra001011	A03	14404192	14406158	1416	216.436	3235.49	-3.902	1.6107e-279	8.6829e-278	Down	sp|Q9SRH4|PLY7_ARATH Probable pectate lyase 7 OS=Arabidopsis thaliana GN=At3g01270 PE=2 SV=1//0
Bra001013	A03	14410361	14410747	387	89.4094	1629.09	-4.1875	0	0	Down	-//-
Bra001015	A03	14415828	14416208	381	39.7881	580.584	-3.8671	1.5351e-156	3.8418e-155	Down	-//-
Bra001019	A03	14420639	14421378	162	712.065	159.291	2.1603	8.157e-97	1.2177e-95	Up	-//-
Bra001020	A03	14424376	14426938	1638	4950.82	1267.45	1.9657	1.7544e-299	1.0439e-297	Up	sp|P55217|CGS1_ARATH Cystathionine gamma-synthase 1, chloroplastic OS=Arabidopsis thaliana GN=CGS1 PE=1 SV=3//2.55607e-40
Bra001023	A03	14438806	14443867	3195	27.9686	1185.34	-5.4053	0	0	Down	sp|Q9ZVM9|Y1461_ARATH Probable serine/threonine-protein kinase At1g54610 OS=Arabidopsis thaliana GN=At1g54610 PE=1 SV=1//2.26831e-158
Bra001024	A03	14451832	14452626	357	66.506	201.629	-1.6001	1.7082e-15	6.0487e-15	Down	sp|Q9MAB9|MUB1_ARATH Membrane-anchored ubiquitin-fold protein 1 OS=Arabidopsis thaliana GN=MUB1 PE=1 SV=1//1.7126e-61
Bra001027	A03	14458828	14460888	1428	2.02024	18.7202	-3.212	2.6663e-05	5.7202e-05	Down	sp|F4I2H7|TPX2_ARATH Protein TPX2 OS=Arabidopsis thaliana GN=TPX2 PE=1 SV=1//9.73013e-10
Bra001035	A03	14490690	14492186	612	108.815	411.114	-1.9177	1.8358e-48	1.4383e-47	Down	sp|Q9S7P8|SP1L3_ARATH Protein SPIRAL1-like 3 OS=Arabidopsis thaliana GN=SP1L3 PE=1 SV=1//3.42311e-27
Bra001038	A03	14505045	14507189	1545	917.922	153.218	2.5828	1.3613e-147	3.2066e-146	Up	sp|Q8W486|Y1491_ARATH Uncharacterized protein At1g04910 OS=Arabidopsis thaliana GN=At1g04910 PE=2 SV=1//2.92258e-75
Bra001048	A03	14550121	14552761	798	0	23.1034	-4.36368	1.6461e-11	5.0127e-11	Down	-//-
Bra001052	A03	14563264	14564063	576	289.225	697.838	-1.2707	5.8019e-41	3.9551e-40	Down	sp|Q9XH45|RS7_BRAOL 40S ribosomal protein S7 OS=Brassica oleracea GN=RPS7 PE=2 SV=1//1.81557e-126
Bra001059	A03	14578724	14581241	1566	15.6747	101.961	-2.7015	2.7834e-21	1.1879e-20	Down	sp|Q9M876|SYYM_ARATH Tyrosine--tRNA ligase, chloroplastic/mitochondrial OS=Arabidopsis thaliana GN=EMB2768 PE=2 SV=1//0
Bra001063	A03	14591003	14593080	846	140.632	510.246	-1.8593	1.4775e-56	1.3133e-55	Down	sp|Q42553|IDI2_ARATH Isopentenyl-diphosphate Delta-isomerase II, chloroplastic OS=Arabidopsis thaliana GN=IPP2 PE=2 SV=1//3.27813e-174
Bra001064	A03	14594254	14595242	606	22.3348	72.9678	-1.708	9.6009e-09	2.5554e-08	Down	sp|Q9ZVN4|Y1500_ARATH Probable tyrosine-protein phosphatase At1g05000 OS=Arabidopsis thaliana GN=At1g05000 PE=1 SV=1//3.28489e-65
Bra001065	A03	14596720	14598940	1707	33.0516	599.626	-4.1813	9.9896e-174	2.8447e-172	Down	sp|Q9SFT7|Y3707_ARATH Serine/threonine-protein kinase At3g07070 OS=Arabidopsis thaliana GN=At3g07070 PE=2 SV=1//7.23587e-144
Bra001067	A03	14603683	14604789	1107	0.710145	16.1355	-4.506	1.6791e-06	3.9318e-06	Down	sp|Q5PNY6|PUB21_ARATH U-box domain-containing protein 21 OS=Arabidopsis thaliana GN=PUB21 PE=2 SV=1//8.25657e-75
Bra001069	A03	14610820	14615342	903	0.404247	9.83482	-4.6046	0.00019904	0.00039785	Down	sp|Q9M8L4|GLPK_ARATH Glycerol kinase OS=Arabidopsis thaliana GN=GLPK PE=1 SV=1//2.87243e-45
Bra001070	A03	14616758	14617856	984	9.52812	102.975	-3.434	1.0593e-23	4.841e-23	Down	sp|Q9M8T8|EXOL6_ARATH Protein EXORDIUM-like 6 OS=Arabidopsis thaliana GN=EXL6 PE=3 SV=1//0
Bra001071	A03	14620481	14622412	1362	13.226	47.9779	-1.859	2.5174e-06	5.8266e-06	Down	sp|Q9SCW5|HFA1E_ARATH Heat stress transcription factor A-1e OS=Arabidopsis thaliana GN=HSFA1E PE=2 SV=2//0
Bra001072	A03	14626948	14630037	1128	8.69434	1.56287	2.4759	0.015816	0.026015	Up	sp|Q8L6Z8|XYLL1_ARATH D-xylose-proton symporter-like 1 OS=Arabidopsis thaliana GN=At3g03090 PE=2 SV=1//1.75908e-17
Bra001073	A03	14632161	14634025	354	21.7365	96.8502	-2.1556	1.855e-15	6.5599e-15	Down	-//-
Bra001085	A03	14669843	14674652	2766	155.74	634.058	-2.0255	1.0047e-75	1.1631e-74	Down	sp|Q8GZQ3|PNP1_ARATH Polyribonucleotide nucleotidyltransferase 1, chloroplastic OS=Arabidopsis thaliana GN=PNP1 PE=1 SV=1//0
Bra001093	A03	14723831	14726576	2442	6.36761	19.0932	-1.5842	0.0066976	0.011527	Down	sp|Q8VZG8|Y4885_ARATH Probable LRR receptor-like serine/threonine-protein kinase At4g08850 OS=Arabidopsis thaliana GN=At4g08850 PE=2 SV=3//1.07299e-57
Bra001094	A03	14728412	14731500	1647	128.766	325.014	-1.3357	3.7898e-23	1.7059e-22	Down	sp|Q94K05|TCPQ_ARATH T-complex protein 1 subunit theta OS=Arabidopsis thaliana GN=CCT8 PE=1 SV=1//0
Bra001098	A03	14763518	14763958	441	83.9455	287.351	-1.7753	2.8068e-31	1.5653e-30	Down	sp|Q42340|RS163_ARATH 40S ribosomal protein S16-3 OS=Arabidopsis thaliana GN=RPS16C PE=2 SV=1//3.73385e-94
Bra001103	A03	14777390	14778583	1194	23.6714	196.227	-3.0513	4.173e-45	3.0864e-44	Down	-//-
Bra001115	A03	14852979	14853994	792	3376.74	161.366	4.3872	0	0	Up	sp|Q8GYX9|WDL1_ARATH Protein WVD2-like 1 OS=Arabidopsis thaliana GN=WDL1 PE=1 SV=1//2.406e-109
Bra001117	A03	14857729	14858829	960	99.8157	202.99	-1.0241	1.3327e-10	3.8918e-10	Down	sp|Q9SR07|WRK39_ARATH Probable WRKY transcription factor 39 OS=Arabidopsis thaliana GN=WRKY39 PE=2 SV=1//4.20902e-165
Bra001118	A03	14861499	14863863	1338	74.2594	154.28	-1.0549	1.4056e-07	3.5064e-07	Down	sp|Q9SR06|CLP1_ARATH Protein CLP1 homolog OS=Arabidopsis thaliana GN=CLPS3 PE=1 SV=1//0
Bra001119	A03	14865617	14866692	579	80.5306	1371.65	-4.0902	5.6289e-115	1.0049e-113	Down	-//-
Bra001120	A03	14867248	14870091	1371	34.6931	97.2136	-1.4865	8.6064e-10	2.4166e-09	Down	sp|Q8NFD2|ANKK1_HUMAN Ankyrin repeat and protein kinase domain-containing protein 1 OS=Homo sapiens GN=ANKK1 PE=2 SV=1//2.06446e-09
Bra001122	A03	14872534	14873238	423	5.30239	457.077	-6.4297	4.0426e-180	1.2124e-178	Down	sp|P32045|PRP2_SOLLC Pathogenesis-related protein P2 OS=Solanum lycopersicum PE=2 SV=1//1.13252e-63
Bra001123	A03	14874483	14875819	645	3.13563	32.4502	-3.3714	9.5901e-08	2.4164e-07	Down	sp|P43082|HEVL_ARATH Hevein-like preproprotein OS=Arabidopsis thaliana GN=HEL PE=1 SV=1//3.91462e-116
Bra001134	A03	14933892	14934774	408	622.188	3967.46	-2.6728	0	0	Down	sp|P32887|ACP3_BRANA Acyl carrier protein, chloroplastic OS=Brassica napus GN=ACL1.A3 PE=2 SV=1//6.23382e-75
Bra001139	A03	14951616	14952747	1047	120.219	338.235	-1.4924	6.178e-28	3.1535e-27	Down	sp|Q8RXX9|ATL6_ARATH E3 ubiquitin-protein ligase ATL6 OS=Arabidopsis thaliana GN=ATL6 PE=1 SV=2//1.27405e-13
Bra001140	A03	14959171	14968004	1569	1309.87	5077.04	-1.9546	1.744e-107	2.9178e-106	Down	sp|Q94BT9|ATOX1_ARATH Copper transport protein ATX1 OS=Arabidopsis thaliana GN=ATX1 PE=1 SV=1//8.66405e-08
Bra001145	A03	14985166	14986254	573	0.355073	10.8098	-4.9281	6.7004e-05	0.00013923	Down	sp|O34598|GUAD_BACSU Guanine deaminase OS=Bacillus subtilis (strain 168) GN=guaD PE=1 SV=1//1.20349e-26
Bra001148	A03	14996355	14999096	2472	17.2917	4.7222	1.8726	0.0045689	0.0080283	Up	sp|Q9MA60|FH11_ARATH Formin-like protein 11 OS=Arabidopsis thaliana GN=FH11 PE=2 SV=1//1.0527e-61
Bra001156	A03	15028776	15029735	564	116.324	353.935	-1.6053	1.3768e-32	7.9348e-32	Down	sp|P42791|RL182_ARATH 60S ribosomal protein L18-2 OS=Arabidopsis thaliana GN=RPL18B PE=1 SV=2//8.49918e-130
Bra001157	A03	15030195	15031697	1332	134.218	2465.47	-4.1992	9.5283e-210	3.4749e-208	Down	sp|Q8GX86|PME21_ARATH Probable pectinesterase/pectinesterase inhibitor 21 OS=Arabidopsis thaliana GN=PME21 PE=2 SV=2//2.75378e-170
Bra001158	A03	15033694	15035087	783	19.9605	81.5722	-2.0309	3.1624e-06	7.2635e-06	Down	-//-
Bra001160	A03	15040407	15044257	3135	4.45816	28.938	-2.6984	4.6885e-07	1.1344e-06	Down	sp|Q9FI14|TAO1_ARATH Disease resistance protein TAO1 OS=Arabidopsis thaliana GN=TAO1 PE=3 SV=1//0
Bra001162	A03	15050135	15054981	4080	3.80805	69.5779	-4.1915	3.6633e-23	1.6496e-22	Down	sp|Q9FI14|TAO1_ARATH Disease resistance protein TAO1 OS=Arabidopsis thaliana GN=TAO1 PE=3 SV=1//0
Bra001164	A03	15076404	15077733	846	9.78445	53.9317	-2.4626	1.1875e-10	3.4758e-10	Down	sp|Q9M9X4|NFYA2_ARATH Nuclear transcription factor Y subunit A-2 OS=Arabidopsis thaliana GN=NFYA2 PE=2 SV=1//3.98643e-160
Bra001173	A03	15135524	15136446	657	20.0342	59.5809	-1.5724	1.3007e-06	3.0631e-06	Down	sp|P93000|GL23_ARATH Germin-like protein subfamily 2 member 3 OS=Arabidopsis thaliana GN=GLP8 PE=2 SV=1//1.39111e-121
Bra001174	A03	15141150	15144015	1668	178.903	744.502	-2.0571	2.5467e-57	2.2887e-56	Down	sp|Q84WV1|TCPG_ARATH T-complex protein 1 subunit gamma OS=Arabidopsis thaliana GN=CCT3 PE=1 SV=1//0
Bra001175	A03	15145899	15152027	4095	984.29	2302.99	-1.2264	2.8619e-90	3.9644e-89	Down	sp|F4KHI3|VICTR_ARATH Protein VARIATION IN COMPOUND TRIGGERED ROOT growth response OS=Arabidopsis thaliana GN=VICTR PE=1 SV=1//0
Bra001177	A03	15158432	15163524	2091	3444.08	1593.13	1.1123	1.7367e-94	2.5136e-93	Up	sp|Q8LPS1|LACS6_ARATH Long chain acyl-CoA synthetase 6, peroxisomal OS=Arabidopsis thaliana GN=LACS6 PE=1 SV=1//0
Bra001184	A03	15208243	15209854	1419	179.927	79.7836	1.1732	8.65e-12	2.6644e-11	Up	sp|Q94BT9|ATOX1_ARATH Copper transport protein ATX1 OS=Arabidopsis thaliana GN=ATX1 PE=1 SV=1//3.26209e-07
Bra001185	A03	15211343	15213103	1761	16.5924	97.3482	-2.5526	3.169e-19	1.2655e-18	Down	-//-
Bra001188	A03	15234247	15235287	1041	4.73918	20.1317	-2.0868	0.00040539	0.00079085	Down	sp|Q9M8J2|GATL4_ARATH Probable galacturonosyltransferase-like 4 OS=Arabidopsis thaliana GN=GATL4 PE=2 SV=1//0
Bra001189	A03	15237295	15238445	1065	387.06	145.989	1.4067	1.2206e-29	6.5239e-29	Up	sp|Q7XJ53|P2C35_ARATH Probable protein phosphatase 2C 35 OS=Arabidopsis thaliana GN=At3g06270 PE=2 SV=1//0
Bra001193	A03	15256741	15259341	1311	753.86	249.131	1.5974	5.8842e-62	5.7041e-61	Up	sp|F4JKK0|SUD1_ARATH Probable E3 ubiquitin ligase SUD1 OS=Arabidopsis thaliana GN=SUD1 PE=1 SV=1//1.03061e-06
Bra001195	A03	15264507	15267514	1794	137.827	357.773	-1.3762	4.7755e-26	2.3106e-25	Down	sp|Q9SQT8|DHQSD_ARATH Bifunctional 3-dehydroquinate dehydratase/shikimate dehydrogenase, chloroplastic OS=Arabidopsis thaliana GN=EMB3004 PE=1 SV=1//0
Bra001197	A03	15276750	15277838	360	342.237	73.1947	2.2252	6.8205e-52	5.6388e-51	Up	sp|Q8S925|ATG8H_ARATH Autophagy-related protein 8h OS=Arabidopsis thaliana GN=ATG8H PE=2 SV=1//6.65526e-78
Bra001199	A03	15288421	15289257	837	6.79674	0.520957	3.7056	0.0074362	0.012729	Up	sp|Q9SYY4|ELO3L_ARATH Elongation of fatty acids protein 3-like OS=Arabidopsis thaliana GN=HOS3 PE=2 SV=1//2.02158e-27
Bra001203	A03	15307020	15319357	7209	92.0636	286.147	-1.6361	5.2349e-28	2.6778e-27	Down	sp|Q9C8Z4|HEAT1_ARATH Uncharacterized protein At3g06530 OS=Arabidopsis thaliana GN=At3g06530 PE=1 SV=3//0
Bra001213	A03	15385206	15386886	582	61.1179	536.611	-3.1342	1.1069e-50	8.9988e-50	Down	sp|Q84WM0|RL292_ARATH 60S ribosomal protein L29-2 OS=Arabidopsis thaliana GN=RPL29B PE=2 SV=2//6.0776e-35
Bra001217	A03	15404932	15405402	471	183.138	36.3146	2.3343	1.409e-30	7.7143e-30	Up	-//-
Bra001218	A03	15411829	15412575	426	122.704	258.324	-1.074	7.515e-14	2.5171e-13	Down	sp|Q84JZ6|MORF3_ARATH Multiple organellar RNA editing factor 3, mitochondrial OS=Arabidopsis thaliana GN=MORF3 PE=1 SV=1//6.17124e-61
Bra001221	A03	15420316	15424493	2178	12299.6	4500.89	1.4503	2.2888e-237	9.9381e-236	Up	sp|O49809|MFPA_BRANA Glyoxysomal fatty acid beta-oxidation multifunctional protein MFP-a OS=Brassica napus PE=2 SV=2//0
Bra001224	A03	15434546	15434926	381	1.38356	17.509	-3.6616	4.9898e-06	1.1301e-05	Down	-//-
Bra001227	A03	15442960	15444719	969	1.48191	70.4577	-5.5712	2.3588e-28	1.2188e-27	Down	sp|Q6MEE7|TRUA1_PARUW tRNA pseudouridine synthase A 1 OS=Protochlamydia amoebophila (strain UWE25) GN=truA1 PE=3 SV=1//2.9975e-61
Bra001230	A03	15457568	15458617	582	0	6.16675	-3.79006	0.0098648	0.016635	Down	sp|Q8N5L8|RP25L_HUMAN Ribonuclease P protein subunit p25-like protein OS=Homo sapiens GN=RPP25L PE=1 SV=1//8.26111e-15
Bra001232	A03	15460603	15463339	1755	127.092	328.266	-1.369	3.4721e-25	1.6439e-24	Down	sp|Q9M8Z5|NSN1_ARATH Guanine nucleotide-binding protein-like NSN1 OS=Arabidopsis thaliana GN=NSN1 PE=2 SV=1//0
Bra001233	A03	15465215	15467127	1329	0.404247	5.8369	-3.8519	0.011468	0.019191	Down	sp|Q9SFT7|Y3707_ARATH Serine/threonine-protein kinase At3g07070 OS=Arabidopsis thaliana GN=At3g07070 PE=2 SV=1//0
Bra001237	A03	15481144	15482442	1299	8.60884	0.777407	3.4691	0.0012178	0.0022716	Up	sp|O22899|DHX15_ARATH Probable pre-mRNA-splicing factor ATP-dependent RNA helicase OS=Arabidopsis thaliana GN=At2g47250 PE=2 SV=1//1.0517e-176
Bra001245	A03	15515497	15518299	1701	6.35477	97.5002	-3.9395	1.311e-29	6.999e-29	Down	sp|Q06915|EA6_ARATH Probable glucan endo-1,3-beta-glucosidase A6 OS=Arabidopsis thaliana GN=A6 PE=2 SV=1//2.60247e-144
Bra001249	A03	15543670	15544437	768	999.293	4635.45	-2.2137	6.5818e-66	6.744e-65	Down	sp|Q94BT2|AIR12_ARATH Auxin-induced in root cultures protein 12 OS=Arabidopsis thaliana GN=AIR12 PE=1 SV=3//3.22704e-86
Bra001250	A03	15545344	15547924	1872	267.805	80.3936	1.736	3.618e-29	1.9131e-28	Up	sp|Q9SW95|SYNC2_ARATH Asparagine--tRNA ligase, cytoplasmic 2 OS=Arabidopsis thaliana GN=SYNC2 PE=1 SV=2//0
Bra001256	A03	15565258	15566720	1146	0.710145	5.47592	-2.9469	0.031694	0.049988	Down	sp|Q9SRR2|FH10_ARATH Formin-like protein 10 OS=Arabidopsis thaliana GN=FH10 PE=2 SV=1//7.74147e-131
Bra001268	A03	15600365	15601748	1188	202.035	2573.91	-3.6713	8.1065e-280	4.377e-278	Down	sp|P35337|PGLR_BRANA Polygalacturonase OS=Brassica napus PE=2 SV=1//0
Bra001269	A03	15606141	15607782	1194	28.974	216.149	-2.8992	1.9733e-46	1.4927e-45	Down	sp|P35337|PGLR_BRANA Polygalacturonase OS=Brassica napus PE=2 SV=1//0
Bra001278	A03	15638438	15641542	2160	1.11439	16.3469	-3.8747	6.1396e-06	1.3816e-05	Down	sp|Q9SFB8|PI5K6_ARATH Phosphatidylinositol 4-phosphate 5-kinase 6 OS=Arabidopsis thaliana GN=PIP5K6 PE=2 SV=1//0
Bra001280	A03	15648165	15655120	3912	709.798	333.939	1.0878	7.8697e-33	4.5561e-32	Up	sp|A0A078CGE6|M3KE1_BRANA MAP3K epsilon protein kinase 1 OS=Brassica napus GN=M3KE1 PE=1 SV=1//0
Bra001285	A03	15699786	15701218	864	539.739	147.671	1.8699	7.0933e-60	6.6645e-59	Up	sp|Q6IDS6|C3H35_ARATH E3 ubiquitin-protein ligase makorin OS=Arabidopsis thaliana GN=MKRN PE=2 SV=1//2.96592e-168
Bra001287	A03	15715789	15722991	3654	8.11928	70.4784	-3.1178	4.7648e-12	1.4847e-11	Down	sp|Q54NP8|KIF4_DICDI Kinesin-related protein 4 OS=Dictyostelium discoideum GN=kif4 PE=2 SV=1//1.56445e-110
Bra001290	A03	15734792	15736042	1251	4.51819	15.1941	-1.7497	0.010987	0.018422	Down	-//-
Bra001295	A03	15748946	15750143	615	35.3657	108.353	-1.6153	8.3819e-12	2.5832e-11	Down	sp|Q9TU71|ANKR1_RABIT Ankyrin repeat domain-containing protein 1 OS=Oryctolagus cuniculus GN=ANKRD1 PE=2 SV=1//1.94521e-19
Bra001300	A03	15771841	15773073	429	75.1285	423.117	-2.4936	1.1042e-70	1.2042e-69	Down	sp|P49201|RS232_ARATH 40S ribosomal protein S23-2 OS=Arabidopsis thaliana GN=RPS23B PE=2 SV=2//1.56992e-97
Bra001302	A03	15775847	15777674	1221	10.9113	91.4732	-3.0675	6.1207e-22	2.6639e-21	Down	sp|Q9SF40|RL4A_ARATH 60S ribosomal protein L4-1 OS=Arabidopsis thaliana GN=RPL4A PE=2 SV=1//0
Bra001305	A03	15790217	15792079	1863	2.71854	16.5358	-2.6047	0.00052257	0.0010088	Down	sp|Q9LZD3|E70A1_ARATH Exocyst complex component EXO70A1 OS=Arabidopsis thaliana GN=EXO70A1 PE=1 SV=1//6.96943e-53
Bra001306	A03	15793572	15794259	372	331.662	822.39	-1.3101	8.9465e-50	7.1615e-49	Down	sp|Q9SF53|RL351_ARATH 60S ribosomal protein L35-1 OS=Arabidopsis thaliana GN=RPL35A PE=2 SV=1//1.53062e-76
Bra001317	A03	15838470	15840505	1335	916.412	439.577	1.0599	1.423e-37	9.0859e-37	Up	sp|Q9SR33|ORP3B_ARATH Oxysterol-binding protein-related protein 3B OS=Arabidopsis thaliana GN=ORP3B PE=2 SV=1//0
Bra001325	A03	15868951	15870819	972	17.022	60.8282	-1.8373	2.7181e-06	6.2767e-06	Down	sp|Q9SR43|PFBS_ARATH Phytochromobilin:ferredoxin oxidoreductase, chloroplastic OS=Arabidopsis thaliana GN=HY2 PE=2 SV=1//0
Bra001326	A03	15877585	15879564	1980	43.0572	4.75566	3.1785	1.5715e-11	4.7914e-11	Up	sp|Q9SS80|U503A_ARATH UPF0503 protein At3g09070, chloroplastic OS=Arabidopsis thaliana GN=At3g09070 PE=1 SV=1//0
Bra001345	A03	15964146	15964487	342	237.535	13473.7	-5.8259	0	0	Down	sp|Q9LDB4|NLTP6_ARATH Non-specific lipid-transfer protein 6 OS=Arabidopsis thaliana GN=LTP6 PE=2 SV=1//1.78774e-39
Bra001346	A03	15965442	15966133	495	570.648	189.109	1.5934	2.9895e-50	2.4122e-49	Up	sp|Q9C9Y6|TRXH9_ARATH Thioredoxin H9 OS=Arabidopsis thaliana GN=TRX9 PE=1 SV=1//4.4038e-87
Bra001349	A03	15973897	15976943	1752	3.58805	19.068	-2.4099	0.00017281	0.00034734	Down	sp|Q9C9Z0|Y3866_ARATH Putative BTB/POZ domain-containing protein At3g08660 OS=Arabidopsis thaliana GN=At3g08660 PE=3 SV=1//0
Bra001358	A03	16016746	16017839	669	86.272	315.891	-1.8725	2.1748e-37	1.383e-36	Down	-//-
Bra001364	A03	16030839	16033064	429	35.9417	7.13526	2.3326	1.4633e-07	3.646e-07	Up	sp|Q9C9Y4|FB136_ARATH F-box protein At3g08750 OS=Arabidopsis thaliana GN=At3g08750 PE=2 SV=1//3.06216e-06
Bra001365	A03	16033945	16036439	1296	394.917	114.727	1.7833	3.5696e-43	2.5374e-42	Up	sp|Q84K00|NAC78_ARATH NAC domain-containing protein 78 OS=Arabidopsis thaliana GN=NAC078 PE=2 SV=2//2.59591e-73
Bra001367	A03	16044729	16045100	372	1920.27	245.14	2.9696	2.56990024320649e-317	1.65009999909886e-315	Up	sp|Q9LPP4|SMR1_ARATH Cyclin-dependent protein kinase inhibitor SMR1 OS=Arabidopsis thaliana GN=SMR1 PE=1 SV=1//1.07498e-34
Bra001368	A03	16050869	16054378	1932	316.833	1446.21	-2.1905	1.1998e-164	3.1951e-163	Down	sp|Q9LZ66|SIR_ARATH Sulfite reductase [ferredoxin], chloroplastic OS=Arabidopsis thaliana GN=SIR PE=1 SV=1//0
Bra001371	A03	16061243	16062515	705	1694.26	800.881	1.081	1.2728e-36	7.9617e-36	Up	sp|Q4QQV8|CHMP5_RAT Charged multivesicular body protein 5 OS=Rattus norvegicus GN=Chmp5 PE=2 SV=1//1.88124e-46
Bra001378	A03	16099737	16100033	297	74.2588	10.9144	2.7663	8.4433e-17	3.1262e-16	Up	sp|Q9SNB4|PCL1_ARATH Transcription factor LUX OS=Arabidopsis thaliana GN=LUX PE=1 SV=1//1.76654e-22
Bra001392	A03	16174179	16176446	1290	564.657	248.546	1.1839	7.3792e-31	4.0796e-30	Up	sp|P46310|FAD3C_ARATH Omega-3 fatty acid desaturase, chloroplastic OS=Arabidopsis thaliana GN=FAD7 PE=2 SV=1//0
Bra001396	A03	16198271	16199264	387	38.9666	302.64	-2.9573	1.3688e-60	1.2989e-59	Down	sp|Q9C777|YIPL3_ARATH Protein yippee-like At3g11230 OS=Arabidopsis thaliana GN=At3g11230 PE=2 SV=1//2.14871e-86
Bra001405	A03	16239938	16243066	1152	308.149	9.74408	4.983	3.9154e-60	3.6902e-59	Up	sp|Q6XMI3|BSMT1_ARATH Salicylate/benzoate carboxyl methyltransferase OS=Arabidopsis thaliana GN=BSMT1 PE=1 SV=1//0
Bra001410	A03	16262503	16264976	1278	227.911	44.2764	2.3639	7.0049e-39	4.5963e-38	Up	sp|Q9CAX1|TBL8_ARATH Protein trichome birefringence-like 8 OS=Arabidopsis thaliana GN=TBL8 PE=2 SV=1//0
Bra001414	A03	16286298	16288366	942	109.858	353.256	-1.6851	2.2915e-35	1.3911e-34	Down	sp|Q5F477|LDAH_CHICK Lipid droplet-associated hydrolase OS=Gallus gallus GN=LDAH PE=2 SV=2//3.50976e-24
Bra001417	A03	16301748	16304357	1569	0.722587	6.82569	-3.2397	0.0090415	0.015318	Down	-//-
Bra001419	A03	16313781	16314811	585	38.8062	443.581	-3.5148	1.0546e-111	1.8384e-110	Down	sp|Q9SF24|LOR10_ARATH Protein LURP-one-related 10 OS=Arabidopsis thaliana GN=At3g11740 PE=2 SV=2//1.17981e-129
Bra001420	A03	16315625	16316856	459	12048	921.453	3.7087	0	0	Up	sp|Q54SW1|Y2179_DICDI Putative phosphatidylglycerol/phosphatidylinositol transfer protein DDB_G0282179 OS=Dictyostelium discoideum GN=DDB_G0282179 PE=3 SV=2//1.35099e-15
Bra001421	A03	16318310	16319637	738	833.105	317.474	1.3919	1.0507e-56	9.3694e-56	Up	-//-
Bra001423	A03	16322822	16326718	1683	156.638	389.704	-1.3149	2.7615e-26	1.3452e-25	Down	sp|Q9SF16|TCPH_ARATH T-complex protein 1 subunit eta OS=Arabidopsis thaliana GN=CCT7 PE=1 SV=1//0
Bra001429	A03	16360261	16362631	1152	90.4496	374.847	-2.0511	6.6753e-50	5.3499e-49	Down	sp|Q1ACB3|HSTC_ARATH Homogentisate solanesyltransferase, chloroplastic OS=Arabidopsis thaliana GN=HST PE=1 SV=1//0
Bra001438	A03	16398923	16400926	1083	440.862	105.675	2.0607	7.162e-59	6.6003e-58	Up	sp|Q8C1A9|CD029_MOUSE Uncharacterized protein C4orf29 homolog OS=Mus musculus PE=2 SV=1//1.04683e-13
Bra001445	A03	16425936	16427088	900	9.09859	28.6521	-1.6549	0.00044535	0.00086541	Down	sp|Q0WVD6|ANM3_ARATH Probable protein arginine N-methyltransferase 3 OS=Arabidopsis thaliana GN=PRMT3 PE=2 SV=1//1.77559e-171
Bra001446	A03	16427364	16432290	3084	323.706	79.604	2.0238	1.2317e-43	8.8289e-43	Up	sp|Q9LKZ3|RBR1_ARATH Retinoblastoma-related protein 1 OS=Arabidopsis thaliana GN=RBR1 PE=1 SV=1//0
Bra001450	A03	16439541	16440674	570	83.7111	694.098	-3.0516	8.7697e-143	1.9802e-141	Down	sp|Q9LHG9|NACA1_ARATH Nascent polypeptide-associated complex subunit alpha-like protein 1 OS=Arabidopsis thaliana GN=At3g12390 PE=1 SV=1//1.14156e-59
Bra001459	A03	16487735	16489262	615	3.04972	43.6077	-3.8378	2.4146e-14	8.2266e-14	Down	sp|Q9LHK1|NUD16_ARATH Nudix hydrolase 16, mitochondrial OS=Arabidopsis thaliana GN=NUDT16 PE=2 SV=1//3.19211e-94
Bra001466	A03	16518757	16520980	1329	1339.27	266.017	2.3319	6.9747e-70	7.5172e-69	Up	sp|Q766C2|NEP2_NEPGR Aspartic proteinase nepenthesin-2 OS=Nepenthes gracilis GN=nep2 PE=1 SV=1//2.9419e-36
Bra001470	A03	16529417	16531945	1455	503.573	2840.99	-2.4961	3.9091e-188	1.2514e-186	Down	sp|Q9LD57|PGKH1_ARATH Phosphoglycerate kinase 1, chloroplastic OS=Arabidopsis thaliana GN=PGK1 PE=1 SV=1//0
Bra001474	A03	16549691	16552174	1518	36.6252	116.161	-1.6652	1.1723e-12	3.7486e-12	Down	sp|O94514|NOP56_SCHPO Nucleolar protein 56 OS=Schizosaccharomyces pombe (strain 972 / ATCC 24843) GN=nop56 PE=3 SV=1//0
Bra001477	A03	16584261	16585366	1023	709.833	215.473	1.72	2.4367e-68	2.5688e-67	Up	sp|Q9LDD1|BRG3_ARATH Probable BOI-related E3 ubiquitin-protein ligase 3 OS=Arabidopsis thaliana GN=BRG3 PE=1 SV=1//3.88591e-174
Bra001482	A03	16632824	16635376	1752	485.163	92.0121	2.3986	4.5514e-69	4.8535e-68	Up	-//-
Bra001486	A03	16654456	16656091	1194	1029.88	438.659	1.2313	2.3227e-52	1.9352e-51	Up	sp|Q8R1R3|STAR7_MOUSE StAR-related lipid transfer protein 7, mitochondrial OS=Mus musculus GN=Stard7 PE=2 SV=2//1.02413e-06
Bra001488	A03	16660678	16666742	4482	39.5904	721.777	-4.1883	1.0985e-118	2.0287e-117	Down	sp|Q9LK64|AB3C_ARATH ABC transporter C family member 3 OS=Arabidopsis thaliana GN=ABCC3 PE=1 SV=1//0
Bra001489	A03	16668393	16669487	573	171.428	481.161	-1.4889	9.5175e-37	5.9671e-36	Down	sp|Q9LK61|RR10_ARATH 30S ribosomal protein S10, chloroplastic OS=Arabidopsis thaliana GN=RPS10 PE=2 SV=1//2.02262e-90
Bra001490	A03	16672292	16677565	4440	66.6293	649.992	-3.2862	1.3033e-145	3.0165e-144	Down	sp|Q9LK64|AB3C_ARATH ABC transporter C family member 3 OS=Arabidopsis thaliana GN=ABCC3 PE=1 SV=1//0
Bra001491	A03	16679729	16680211	483	33.3229	0.284171	6.8736	6.2138e-11	1.8426e-10	Up	-//-
Bra001494	A03	16687593	16687943	351	11.6214	29.2401	-1.3312	0.0029963	0.0053692	Down	-//-
Bra001495	A03	16688778	16689653	876	2.31429	10.4505	-2.1749	0.014576	0.024098	Down	-//-
Bra001503	A03	16728350	16730335	1668	35.4528	366.173	-3.3686	1.4326e-89	1.9617e-88	Down	sp|Q00624|ASOL_BRANA L-ascorbate oxidase homolog OS=Brassica napus GN=Bp10 PE=2 SV=1//0
Bra001504	A03	16732583	16735107	1656	454.325	7277.47	-4.0016	4.4488e-178	1.3141e-176	Down	sp|Q00624|ASOL_BRANA L-ascorbate oxidase homolog OS=Brassica napus GN=Bp10 PE=2 SV=1//0
Bra001507	A03	16760832	16763852	1773	33.2961	538.039	-4.0143	7.0796e-152	1.7137e-150	Down	sp|Q9LJE4|CPNB2_ARATH Chaperonin 60 subunit beta 2, chloroplastic OS=Arabidopsis thaliana GN=CPN60B2 PE=1 SV=1//0
Bra001509	A03	16769572	16772427	1062	0	10.7878	-4.03293	1.4794e-05	3.2393e-05	Down	sp|Q9LJE2|SYKM_ARATH Lysine--tRNA ligase, chloroplastic/mitochondrial OS=Arabidopsis thaliana GN=OVA5 PE=2 SV=1//3.86076e-15
Bra001519	A03	16832374	16833156	645	93.9979	20.1	2.2254	4.782e-16	1.7239e-15	Up	sp|Q9M2P4|SINA2_ARATH E3 ubiquitin-protein ligase SINAT2 OS=Arabidopsis thaliana GN=SINAT2 PE=1 SV=1//2.937e-74
Bra001520	A03	16840543	16843453	1821	205.276	414.312	-1.0132	5.6109e-19	2.2256e-18	Down	sp|Q9CAL8|PEK13_ARATH Proline-rich receptor-like protein kinase PERK13 OS=Arabidopsis thaliana GN=PERK13 PE=2 SV=1//5.43858e-96
Bra001521	A03	16850511	16853195	1926	1699.5	477.959	1.8301	9.484e-146	2.1997e-144	Up	sp|Q9LIC2|TMN7_ARATH Transmembrane 9 superfamily member 7 OS=Arabidopsis thaliana GN=TMN7 PE=2 SV=1//0
Bra001522	A03	16854479	16856758	1074	1599.93	341.933	2.2262	1.241e-187	3.9538e-186	Up	sp|O74545|YCV6_SCHPO Putative hydrolase C777.06c OS=Schizosaccharomyces pombe (strain 972 / ATCC 24843) GN=SPCC777.06c PE=4 SV=1//8.76722e-60
Bra001523	A03	16860953	16863408	1539	517.711	189.124	1.4528	5.3561e-21	2.265e-20	Up	sp|Q9LRW7|IDD11_ARATH Protein indeterminate-domain 11 OS=Arabidopsis thaliana GN=IDD11 PE=2 SV=1//0
Bra001533	A03	16912811	16920186	3090	69.5575	878.107	-3.6581	2.4142e-108	4.076e-107	Down	sp|Q94AM9|CID4_ARATH Polyadenylate-binding protein-interacting protein 4 OS=Arabidopsis thaliana GN=CID4 PE=2 SV=1//1.30525e-20
Bra001536	A03	16924897	16926778	1086	138.511	346.138	-1.3213	3.4391e-24	1.5891e-23	Down	sp|Q24JJ8|GLO3_ARATH Peroxisomal (S)-2-hydroxy-acid oxidase GLO3 OS=Arabidopsis thaliana GN=GLO3 PE=2 SV=1//0
Bra001542	A03	16947734	16950037	2304	49.0445	122.179	-1.3168	1.4324e-09	3.9771e-09	Down	sp|O49607|SBT16_ARATH Subtilisin-like protease SBT1.6 OS=Arabidopsis thaliana GN=SBT1.6 PE=2 SV=1//0
Bra001545	A03	16966646	16972845	5304	5625.57	1121.59	2.3265	0	0	Up	sp|Q9LUM0|FAB1B_ARATH 1-phosphatidylinositol-3-phosphate 5-kinase FAB1B OS=Arabidopsis thaliana GN=FAB1B PE=2 SV=1//0
Bra001547	A03	16978423	16984585	1776	52.2423	21.1044	1.3077	7.2845e-05	0.00015091	Up	sp|O49006|PME3_ARATH Pectinesterase/pectinesterase inhibitor 3 OS=Arabidopsis thaliana GN=PME3 PE=2 SV=2//0
Bra001548	A03	16989937	16994409	360	19.9224	57.2391	-1.5226	0.00046759	0.00090698	Down	sp|Q9M0E2|RL282_ARATH 60S ribosomal protein L28-2 OS=Arabidopsis thaliana GN=RPL28C PE=2 SV=1//1.08481e-27
Bra001550	A03	17007906	17010065	1104	86.6243	982.364	-3.5034	3.8309e-221	1.5205e-219	Down	sp|Q9LRS0|GLO2_ARATH Peroxisomal (S)-2-hydroxy-acid oxidase GLO2 OS=Arabidopsis thaliana GN=GLO2 PE=1 SV=1//0
Bra001551	A03	17010785	17012815	1077	620.448	1611.29	-1.3768	5.3125e-86	6.9785e-85	Down	sp|Q9LRR9|GLO1_ARATH Peroxisomal (S)-2-hydroxy-acid oxidase GLO1 OS=Arabidopsis thaliana GN=GLO1 PE=1 SV=1//0
Bra001552	A03	17028233	17029507	1191	129.38	2.67183	5.5976	1.1466e-53	9.7682e-53	Up	sp|Q9LRR7|NCED3_ARATH 9-cis-epoxycarotenoid dioxygenase NCED3, chloroplastic OS=Arabidopsis thaliana GN=NCED3 PE=2 SV=1//0
Bra001558	A03	17071452	17072662	366	31.643	291.839	-3.2052	3.0041e-63	2.9561e-62	Down	sp|Q8L9S1|R18AL_ARATH 60S ribosomal protein L18a-like protein OS=Arabidopsis thaliana GN=At1g29970 PE=2 SV=2//1.87286e-06
Bra001559	A03	17073870	17074478	453	143.879	756.144	-2.3938	1.1025e-112	1.9331e-111	Down	sp|P51418|R18A2_ARATH 60S ribosomal protein L18a-2 OS=Arabidopsis thaliana GN=RPL18AB PE=2 SV=2//1.38276e-102
Bra001560	A03	17082779	17085204	1527	0	15.5966	-4.19303	8.0168e-08	2.0297e-07	Down	sp|Q9LUC5|C7A15_ARATH Cytochrome P450 72A15 OS=Arabidopsis thaliana GN=CYP72A15 PE=2 SV=1//0
Bra001567	A03	17121789	17127740	3048	0.355073	16.3746	-5.5272	4.6497e-05	9.7873e-05	Down	sp|C0LGN2|Y3148_ARATH Probable leucine-rich repeat receptor-like serine/threonine-protein kinase At3g14840 OS=Arabidopsis thaliana GN=LRR-RLK PE=2 SV=1//0
Bra001568	A03	17136089	17136482	297	0	80.8967	-4.90793	2.7955e-38	1.8157e-37	Down	sp|C0LGN2|Y3148_ARATH Probable leucine-rich repeat receptor-like serine/threonine-protein kinase At3g14840 OS=Arabidopsis thaliana GN=LRR-RLK PE=2 SV=1//6.4084e-27
Bra001571	A03	17157027	17158346	1320	65.2345	26.8582	1.2803	3.6639e-05	7.7807e-05	Up	sp|Q9LXU9|IRKI_ARATH IRK-interacting protein OS=Arabidopsis thaliana GN=IRKI PE=1 SV=1//1.17447e-06
Bra001577	A03	17178091	17180272	1179	279.452	948.523	-1.7631	1.3159e-86	1.7396e-85	Down	sp|Q9FPF0|DJ1A_ARATH Protein DJ-1 homolog A OS=Arabidopsis thaliana GN=DJ1A PE=1 SV=1//0
Bra001580	A03	17194918	17195595	678	650.428	260.735	1.3188	7.4518e-41	5.0684e-40	Up	-//-
Bra001582	A03	17201501	17203167	1314	381.556	158.473	1.2677	1.1491e-24	5.3776e-24	Up	sp|Q7XTV7|HIP1_ORYSJ Probable E3 ubiquitin-protein ligase HIP1 OS=Oryza sativa subsp. japonica GN=HIP1 PE=1 SV=2//3.18434e-30
Bra001583	A03	17210630	17212522	1053	1152.07	493.14	1.2242	8.6144e-52	7.1078e-51	Up	sp|Q924D0|RT4I1_MOUSE Reticulon-4-interacting protein 1, mitochondrial OS=Mus musculus GN=Rtn4ip1 PE=1 SV=2//2.42857e-38
Bra001587	A03	17233416	17234306	606	51.8857	208.801	-2.0087	3.4082e-28	1.7517e-27	Down	sp|Q9ASV6|RR20_ARATH 30S ribosomal protein S20, chloroplastic OS=Arabidopsis thaliana GN=RPS20 PE=2 SV=1//3.26352e-64
Bra001590	A03	17253846	17256114	1779	0.636681	7.39001	-3.5369	0.0065199	0.011236	Down	sp|B3H4K7|PPI2_ARATH Proton pump-interactor 2 OS=Arabidopsis thaliana GN=PPI2 PE=2 SV=1//0
Bra001592	A03	17262073	17262878	492	0.318341	7.85955	-4.6258	0.0015808	0.002916	Down	sp|Q9SEU6|TRXM4_ARATH Thioredoxin M4, chloroplastic OS=Arabidopsis thaliana GN=At3g15360 PE=2 SV=2//1.49429e-71
Bra001598	A03	17314194	17315283	585	177.187	6.19215	4.8387	1.1806e-66	1.2213e-65	Up	sp|O24409|IAA19_ARATH Auxin-responsive protein IAA19 OS=Arabidopsis thaliana GN=IAA19 PE=1 SV=2//1.16958e-127
Bra001599	A03	17316923	17318770	1323	0	6.86905	-3.8369	0.00086366	0.0016339	Down	sp|Q5KS50|NPH3_ORYSJ Coleoptile phototropism protein 1 OS=Oryza sativa subsp. japonica GN=CPT1 PE=2 SV=1//4.6366e-65
Bra001600	A03	17321324	17321659	336	336.027	1137.66	-1.7594	3.7186e-99	5.7419e-98	Down	-//-
Bra001606	A03	17384774	17386386	642	1285.57	88.1153	3.8669	0	0	Up	sp|Q9LVZ8|LOR12_ARATH Protein LURP-one-related 12 OS=Arabidopsis thaliana GN=At3g15810 PE=2 SV=1//2.4842e-140
Bra001617	A03	17454242	17458037	1962	9.06127	0.90966	3.3163	0.0017104	0.0031445	Up	sp|Q9LW86|SUT34_ARATH Probable sulfate transporter 3.4 OS=Arabidopsis thaliana GN=SULTR3;4 PE=2 SV=1//0
Bra001618	A03	17458337	17460841	2172	66.6303	454.979	-2.7716	1.0366e-43	7.4436e-43	Down	sp|Q9LW85|MFP1_ARATH MAR-binding filament-like protein 1 OS=Arabidopsis thaliana GN=MFP1 PE=2 SV=2//0
Bra001622	A03	17485534	17486118	447	982.809	78.9216	3.6384	3.067e-243	1.3916e-241	Up	-//-
Bra001624	A03	17505616	17513436	822	35.0116	104.769	-1.5813	3.805e-11	1.1392e-10	Down	sp|Q43292|RL372_ARATH 60S ribosomal protein L37-2 OS=Arabidopsis thaliana GN=RPL37B PE=3 SV=2//2.33869e-58
Bra001626	A03	17533686	17535004	750	3956.12	312.835	3.6606	0	0	Up	sp|Q41951|TIP21_ARATH Aquaporin TIP2-1 OS=Arabidopsis thaliana GN=TIP2-1 PE=1 SV=2//5.68896e-149
Bra001629	A03	17560178	17561235	411	85.3415	1169.84	-3.7769	3.6165e-184	1.12e-182	Down	sp|Q9LU15|AHP4_ARATH Histidine-containing phosphotransfer protein 4 OS=Arabidopsis thaliana GN=AHP4 PE=1 SV=2//6.06738e-57
Bra001639	A03	17649294	17650130	837	2.73138	29.8795	-3.4515	2.404e-09	6.6019e-09	Down	sp|Q8L9T5|ATL2_ARATH RING-H2 finger protein ATL2 OS=Arabidopsis thaliana GN=ATL2 PE=2 SV=2//7.34569e-93
Bra001640	A03	17657757	17658819	738	819.62	293.461	1.4818	8.5216e-60	7.9906e-59	Up	sp|P42736|RAP23_ARATH Ethylene-responsive transcription factor RAP2-3 OS=Arabidopsis thaliana GN=RAP2-3 PE=1 SV=2//6.96789e-117
Bra001645	A03	17692682	17696127	1857	112.831	864.616	-2.9379	2.5932e-163	6.8345e-162	Down	sp|A8MS68|PLPD1_ARATH Dihydrolipoyl dehydrogenase 1, chloroplastic OS=Arabidopsis thaliana GN=LPD1 PE=2 SV=1//0
Bra001652	A03	17714000	17715425	1035	95.2117	1985.11	-4.3819	0	0	Down	sp|Q9LSP1|PME67_ARATH Probable pectinesterase 67 OS=Arabidopsis thaliana GN=PME67 PE=2 SV=1//0
Bra001660	A03	17752642	17753986	864	132.219	34.9944	1.9177	8.9068e-18	3.4012e-17	Up	sp|Q84WU2|UBP13_ARATH Ubiquitin carboxyl-terminal hydrolase 13 OS=Arabidopsis thaliana GN=UBP13 PE=1 SV=1//3.8069e-13
Bra001665	A03	17770927	17774614	1332	1566.44	313.391	2.3214	4.2524e-194	1.3976e-192	Up	sp|Q8RWC9|CIPK1_ARATH CBL-interacting serine/threonine-protein kinase 1 OS=Arabidopsis thaliana GN=CIPK1 PE=1 SV=2//0
Bra001668	A03	17791255	17791497	243	103.452	22.0827	2.228	6.0195e-18	2.3145e-17	Up	-//-
Bra001669	A03	17798128	17798373	246	262.489	45.4033	2.5314	1.3376e-48	1.05e-47	Up	-//-
Bra001672	A03	17808019	17810907	2400	0.808493	7.49051	-3.2118	0.007067	0.012125	Down	sp|Q9LUN4|CHX19_ARATH Cation/H(+) antiporter 19 OS=Arabidopsis thaliana GN=CHX19 PE=2 SV=1//0
Bra001673	A03	17812859	17814049	1191	0	7.30111	-3.86339	0.00082942	0.0015715	Down	sp|Q00874|DR100_ARATH DNA-damage-repair/toleration protein DRT100 OS=Arabidopsis thaliana GN=DRT100 PE=2 SV=2//1.01463e-10
Bra001676	A03	17833555	17836622	2043	0	99.1127	-4.99613	4.3148e-47	3.3021e-46	Down	sp|Q9LD37|CNG20_ARATH Probable cyclic nucleotide-gated ion channel 20, chloroplastic OS=Arabidopsis thaliana GN=CNGC20 PE=2 SV=1//0
Bra001685	A03	17870206	17871131	324	215.479	44.1956	2.2856	2.9942e-35	1.8146e-34	Up	-//-
Bra001686	A03	17878513	17880431	1065	15.7239	162.481	-3.3692	9.2745e-42	6.4331e-41	Down	sp|Q9LVI8|GLN13_ARATH Glutamine synthetase cytosolic isozyme 1-3 OS=Arabidopsis thaliana GN=GLN1-3 PE=1 SV=1//0
Bra001693	A03	17904530	17905240	534	0	6.55142	-3.81634	0.001207	0.0022521	Down	sp|Q9LVH4|CAR4_ARATH Protein C2-DOMAIN ABA-RELATED 4 OS=Arabidopsis thaliana GN=CAR4 PE=1 SV=1//1.65364e-103
Bra001696	A03	17927539	17929990	1857	16.3839	0.568341	4.8494	3.1605e-07	7.7218e-07	Up	-//-
Bra001697	A03	17936683	17938248	1017	34.6058	94.7237	-1.4527	3.9057e-09	1.0604e-08	Down	sp|Q9SUC9|UGPI7_ARATH Uncharacterized GPI-anchored protein At4g28100 OS=Arabidopsis thaliana GN=At4g28100 PE=1 SV=1//4.6517e-52
Bra001701	A03	17956225	17956515	291	1.99595	14.6715	-2.8779	0.00035642	0.00069871	Down	sp|P82353|NLTP2_PRUAR Non-specific lipid-transfer protein 2 OS=Prunus armeniaca PE=1 SV=1//3.17522e-14
Bra001707	A03	17976492	17977991	1500	68.9205	214.987	-1.6412	2.3005e-15	8.1167e-15	Down	sp|Q9LS40|ASPG1_ARATH Protein ASPARTIC PROTEASE IN GUARD CELL 1 OS=Arabidopsis thaliana GN=ASPG1 PE=1 SV=1//0
Bra001709	A03	17995348	17999260	2814	379.344	153.444	1.3058	1.6629e-21	7.1502e-21	Up	sp|O24617|MSH2_ARATH DNA mismatch repair protein MSH2 OS=Arabidopsis thaliana GN=MSH2 PE=1 SV=1//0
Bra001715	A03	18035538	18037402	1005	64.7581	230.125	-1.8293	6.9986e-28	3.5674e-27	Down	sp|Q2JS42|PYRH_SYNJA Uridylate kinase OS=Synechococcus sp. (strain JA-3-3Ab) GN=pyrH PE=3 SV=1//2.03876e-109
Bra001718	A03	18048693	18056187	1596	3.36707	30.6349	-3.1856	3.6884e-08	9.5054e-08	Down	sp|Q8S8Y8|WNK6_ARATH Probable serine/threonine-protein kinase WNK6 OS=Arabidopsis thaliana GN=WNK6 PE=2 SV=1//0
Bra001720	A03	18057428	18058209	405	54.9561	166.593	-1.6	2.9333e-14	9.9645e-14	Down	-//-
Bra001721	A03	18060178	18060828	651	9.30714	166.026	-4.1569	2.1693e-52	1.8092e-51	Down	sp|Q9LS99|ATL77_ARATH RING-H2 finger protein ATL77 OS=Arabidopsis thaliana GN=ATL77 PE=2 SV=1//1.5388e-81
Bra001722	A03	18068087	18068621	450	5398.95	2659.12	1.0217	6.1334e-99	9.4311e-98	Up	sp|Q96292|ACT2_ARATH Actin-2 OS=Arabidopsis thaliana GN=ACT2 PE=1 SV=1//1.50895e-104
Bra001723	A03	18069253	18072324	2103	48.2253	797.899	-4.0483	9.5125e-217	3.6576e-215	Down	sp|Q9LS95|PERK6_ARATH Putative proline-rich receptor-like protein kinase PERK6 OS=Arabidopsis thaliana GN=PERK6 PE=2 SV=2//0
Bra001725	A03	18075163	18077813	1599	201.594	1109.49	-2.4604	3.5774e-52	2.9709e-51	Down	sp|Q8VZ80|PLT5_ARATH Polyol transporter 5 OS=Arabidopsis thaliana GN=PLT5 PE=1 SV=2//0
Bra001727	A03	18101580	18103192	849	1.83698	40.9619	-4.4789	6.1821e-15	2.1515e-14	Down	sp|Q1LXS2|PSMG2_DANRE Proteasome assembly chaperone 2 OS=Danio rerio GN=psmg2 PE=2 SV=1//5.5361e-24
Bra001728	A03	18111464	18112843	1380	1.5917	12.7273	-2.9993	0.012472	0.020779	Down	sp|Q9M2Z2|WDR5A_ARATH COMPASS-like H3K4 histone methylase component WDR5A OS=Arabidopsis thaliana GN=WDR5A PE=1 SV=1//5.02621e-12
Bra001729	A03	18117731	18126862	1734	13.8879	249.191	-4.1653	4.1167e-77	4.8675e-76	Down	sp|Q8L3W1|VRN1_ARATH B3 domain-containing transcription factor VRN1 OS=Arabidopsis thaliana GN=VRN1 PE=1 SV=1//2.99661e-171
Bra001730	A03	18134562	18140053	3462	76.1947	779.101	-3.354	7.744e-175	2.2319e-173	Down	sp|Q9LJ64|PLRX1_ARATH Pollen-specific leucine-rich repeat extensin-like protein 1 OS=Arabidopsis thaliana GN=PEX1 PE=2 SV=1//1.05843e-19
Bra001734	A03	18176690	18182041	1962	0	45.5974	-4.65894	8.5611e-13	2.7535e-12	Down	sp|Q9LJL9|CAMK2_ARATH CDPK-related kinase 2 OS=Arabidopsis thaliana GN=CRK2 PE=1 SV=1//0
Bra001741	A03	18216628	18218822	1362	46.5829	0	4.66823	3.5764e-24	1.6519e-23	Up	sp|Q9LJK2|ABAH4_ARATH Abscisic acid 8&apos;-hydroxylase 4 OS=Arabidopsis thaliana GN=CYP707A4 PE=2 SV=2//0
Bra001746	A03	18245014	18247842	1728	602.776	238.999	1.3346	3.0739e-40	2.07e-39	Up	sp|A5F120|NHAD_VIBC3 Na(+)/H(+) antiporter NhaD OS=Vibrio cholerae serotype O1 (strain ATCC 39541 / Classical Ogawa 395 / O395) GN=nhaD PE=1 SV=1//1.12129e-22
Bra001752	A03	18267425	18268228	804	1882.7	525.715	1.8404	3.0117e-154	7.4091e-153	Up	sp|Q9SSW2|AZF2_ARATH Zinc finger protein AZF2 OS=Arabidopsis thaliana GN=AZF2 PE=2 SV=1//5.11644e-91
Bra001756	A03	18278344	18278634	291	7.38465	39.1119	-2.405	8.681e-06	1.932e-05	Down	-//-
Bra001762	A03	18319092	18321534	1635	8.79269	20.3916	-1.2136	0.025893	0.041395	Down	sp|Q9LT24|Y3985_ARATH BTB/POZ domain-containing protein At3g19850 OS=Arabidopsis thaliana GN=At3g19850 PE=2 SV=1//0
Bra001766	A03	18347914	18349841	1545	0.318341	9.17758	-4.8495	0.00054835	0.0010562	Down	sp|Q39228|STP4_ARATH Sugar transport protein 4 OS=Arabidopsis thaliana GN=STP4 PE=1 SV=1//0
Bra001768	A03	18357285	18363576	3411	111.853	597.154	-2.4165	7.843e-77	9.2306e-76	Down	sp|Q9LHE9|MYO1_ARATH Myosin-1 OS=Arabidopsis thaliana GN=VIII-1 PE=1 SV=1//0
Bra001771	A03	18375994	18379621	2478	53.0012	229.281	-2.113	6.7733e-33	3.9261e-32	Down	sp|O60177|YG42_SCHPO Uncharacterized ATP-dependent helicase C23E6.02 OS=Schizosaccharomyces pombe (strain 972 / ATCC 24843) GN=SPBC23E6.02 PE=3 SV=1//2.43496e-93
Bra001773	A03	18385964	18389426	1641	48.0517	323.965	-2.7532	2.4039e-63	2.3662e-62	Down	sp|P28769|TCPA_ARATH T-complex protein 1 subunit alpha OS=Arabidopsis thaliana GN=CCT1 PE=1 SV=1//0
Bra001776	A03	18408327	18414378	3705	19.9601	75.1151	-1.912	1.0911e-10	3.2009e-10	Down	sp|Q9LDN0|KN12A_ARATH Kinesin-like protein KIN12A OS=Arabidopsis thaliana GN=KIN12A PE=1 SV=1//1.67822e-47
Bra001779	A03	18422027	18424212	2046	73.8064	376.077	-2.3492	1.5551e-59	1.4513e-58	Down	sp|Q9LJY0|PRK4_ARATH Pollen receptor-like kinase 4 OS=Arabidopsis thaliana GN=PRK4 PE=1 SV=1//0
Bra001781	A03	18427146	18430487	2478	40.5089	151.11	-1.8993	7.7593e-20	3.1553e-19	Down	sp|Q9LJX4|PUM5_ARATH Pumilio homolog 5 OS=Arabidopsis thaliana GN=APUM5 PE=1 SV=2//0
Bra001791	A03	18505741	18507166	1092	2.4002	29.8008	-3.6341	1.4407e-09	3.9998e-09	Down	sp|Q9FE20|PBS1_ARATH Serine/threonine-protein kinase PBS1 OS=Arabidopsis thaliana GN=PBS1 PE=1 SV=1//3.37156e-161
Bra001794	A03	18525586	18526282	615	285.449	86.613	1.7206	9.9371e-32	5.6152e-31	Up	sp|Q9SK27|ENL1_ARATH Early nodulin-like protein 1 OS=Arabidopsis thaliana GN=At2g25060 PE=1 SV=2//4.23562e-30
Bra001795	A03	18526849	18529542	2007	54.4468	962.655	-4.1441	3.3358e-261	1.6559e-259	Down	sp|Q9LJU0|CBL10_ARATH COBRA-like protein 10 OS=Arabidopsis thaliana GN=COBL10 PE=2 SV=1//0
Bra001796	A03	18532876	18533511	636	35.7575	104.342	-1.545	1.5104e-08	3.9793e-08	Down	sp|O48915|NDR1_ARATH Protein NDR1 OS=Arabidopsis thaliana GN=NDR1 PE=1 SV=1//2.32495e-114
Bra001798	A03	18544829	18547782	1305	86.1751	18.5134	2.2187	1.1204e-14	3.8692e-14	Up	sp|Q8GXT3|BH123_ARATH Transcription factor bHLH123 OS=Arabidopsis thaliana GN=BHLH123 PE=2 SV=1//1.35842e-168
Bra001809	A03	18614603	18614923	321	134.79	900.265	-2.7396	2.3568e-145	5.4398e-144	Down	sp|Q39195|PST2_ARATH Photosystem II 5 kDa protein, chloroplastic OS=Arabidopsis thaliana GN=PSBT PE=3 SV=2//9.73774e-47
Bra001815	A03	18635240	18635932	693	244.63	34.939	2.8077	1.174e-35	7.1789e-35	Up	sp|Q9LJB7|BBX32_ARATH B-box zinc finger protein 32 OS=Arabidopsis thaliana GN=BBX32 PE=1 SV=1//3.5673e-79
Bra001816	A03	18636780	18639846	1716	649.04	193.527	1.7458	1.6717e-64	1.6768e-63	Up	sp|Q8H116|MNS2_ARATH Mannosyl-oligosaccharide 1,2-alpha-mannosidase MNS2 OS=Arabidopsis thaliana GN=MNS2 PE=1 SV=1//0
Bra001818	A03	18657981	18658973	993	346.155	87.0526	1.9915	6.9278e-47	5.2824e-46	Up	sp|Q8RXG3|M2K5_ARATH Mitogen-activated protein kinase kinase 5 OS=Arabidopsis thaliana GN=MKK5 PE=1 SV=2//0
Bra001819	A03	18663880	18669799	1725	11.2172	37.2653	-1.7321	3.2674e-05	6.9627e-05	Down	sp|Q9LU36|4CL4_ARATH 4-coumarate--CoA ligase 4 OS=Arabidopsis thaliana GN=4CL4 PE=1 SV=1//0
Bra001820	A03	18675088	18678049	1758	10.5428	167.519	-3.99	5.5732e-50	4.4742e-49	Down	sp|Q9LU36|4CL4_ARATH 4-coumarate--CoA ligase 4 OS=Arabidopsis thaliana GN=4CL4 PE=1 SV=1//0
Bra001825	A03	18694015	18695906	1569	3229.42	471.602	2.7756	0	0	Up	sp|O82804|ELF3_ARATH Protein EARLY FLOWERING 3 OS=Arabidopsis thaliana GN=ELF3 PE=1 SV=1//3.25169e-18
Bra001842	A03	18826265	18827410	642	146.73	42.8712	1.7751	3.9543e-18	1.5277e-17	Up	-//-
Bra001854	A03	18918650	18931242	4605	33.1871	67.9362	-1.0336	0.00017933	0.00035991	Down	sp|Q9T053|PLDG1_ARATH Phospholipase D gamma 1 OS=Arabidopsis thaliana GN=PLDGAMMA1 PE=1 SV=1//0
Bra001867	A03	19092345	19094567	1698	1270.33	258.532	2.2968	2.367e-159	6.1028e-158	Up	sp|Q8S8Y9|WNK2_ARATH Serine/threonine-protein kinase WNK2 OS=Arabidopsis thaliana GN=WNK2 PE=1 SV=1//0
Bra001870	A03	19098085	19100068	1674	7.36036	17.2525	-1.229	0.021007	0.034013	Down	-//-
Bra001873	A03	19115091	19115985	795	28.0802	192.02	-2.7736	2.367e-39	1.5655e-38	Down	-//-
Bra001874	A03	19126049	19126740	507	0	14.3456	-4.15672	3.0231e-07	7.3937e-07	Down	sp|Q9ZQI8|NLTL2_ARATH Non-specific lipid-transfer protein-like protein At2g13820 OS=Arabidopsis thaliana GN=At2g13820 PE=1 SV=1//4.43628e-09
Bra001877	A03	19132173	19133033	861	86.7903	180.898	-1.0596	7.2373e-06	1.6191e-05	Down	sp|Q9LUJ5|EBP2_ARATH Probable rRNA-processing protein EBP2 homolog OS=Arabidopsis thaliana GN=At3g22660 PE=2 SV=1//8.88984e-151
Bra001884	A03	19146128	19152768	3672	4.26147	123.95	-4.8623	7.4561e-45	5.4756e-44	Down	sp|Q9LUI3|TSO1_ARATH CRC domain-containing protein TSO1 OS=Arabidopsis thaliana GN=TSO1 PE=1 SV=1//3.4952e-115
Bra001885	A03	19157242	19159063	1176	91.3753	37.3877	1.2892	2.5133e-06	5.8176e-06	Up	sp|Q9LUH8|HFA6B_ARATH Heat stress transcription factor A-6b OS=Arabidopsis thaliana GN=HSFA6b PE=2 SV=1//2.69727e-176
Bra001889	A03	19168758	19169904	750	37.9754	3.32504	3.5136	2.0783e-11	6.2988e-11	Up	sp|P24805|TSJT1_TOBAC Stem-specific protein TSJT1 OS=Nicotiana tabacum GN=TSJT1 PE=2 SV=1//2.80139e-29
Bra001896	A03	19209556	19212793	1698	745.874	2235.26	-1.5834	1.0759e-133	2.2449e-132	Down	sp|Q9LIK0|PKP1_ARATH Plastidial pyruvate kinase 1, chloroplastic OS=Arabidopsis thaliana GN=PKP1 PE=1 SV=1//0
Bra001900	A03	19263301	19265148	714	3072.82	330.466	3.217	0	0	Up	sp|Q38825|IAA7_ARATH Auxin-responsive protein IAA7 OS=Arabidopsis thaliana GN=IAA7 PE=1 SV=1//3.48173e-141
Bra001901	A03	19272437	19274350	1392	106.626	1.19383	6.4808	6.1387e-48	4.7671e-47	Up	sp|Q9LS86|DRIPH_ARATH Probable E3 ubiquitin protein ligase DRIPH OS=Arabidopsis thaliana GN=At3g23060 PE=2 SV=1//3.10623e-21
Bra001903	A03	19277837	19283306	2217	44.6865	170.048	-1.928	1.1019e-22	4.8965e-22	Down	sp|Q9LW83|CE101_ARATH G-type lectin S-receptor-like serine/threonine-protein kinase CES101 OS=Arabidopsis thaliana GN=CES101 PE=2 SV=2//0
Bra001909	A03	19325475	19327759	1821	430.721	1306.09	-1.6004	1.2819e-95	1.884e-94	Down	sp|Q8H118|PMT1_ARATH Probable methyltransferase PMT1 OS=Arabidopsis thaliana GN=At3g23300 PE=2 SV=2//0
Bra001910	A03	19329685	19330424	552	0	8.44182	-3.92644	0.00020235	0.00040431	Down	sp|F4J424|RIC5_ARATH CRIB domain-containing protein RIC5 OS=Arabidopsis thaliana GN=RIC5 PE=1 SV=1//1.71096e-64
Bra001911	A03	19331370	19332141	318	38.4038	93.2018	-1.2791	9.2283e-08	2.3272e-07	Down	sp|O23290|RL36A_ARATH 60S ribosomal protein L36a OS=Arabidopsis thaliana GN=RPL36AA PE=2 SV=3//1.60811e-55
Bra001919	A03	19363085	19367607	2157	132.463	347.085	-1.3897	4.3099e-26	2.0878e-25	Down	sp|Q9LK39|AAE16_ARATH Probable acyl-activating enzyme 16, chloroplastic OS=Arabidopsis thaliana GN=AAE16 PE=2 SV=1//0
Bra001920	A03	19368078	19368272	195	0	91.1088	-4.95956	3.7657e-43	2.6751e-42	Down	sp|O23262|RLF32_ARATH Protein RALF-like 32 OS=Arabidopsis thaliana GN=RALFL32 PE=3 SV=1//4.46748e-18
Bra001921	A03	19369139	19371346	1458	10.5426	147.435	-3.8058	1.3065e-23	5.9518e-23	Down	sp|Q9LK36|SAHH2_ARATH Adenosylhomocysteinase 2 OS=Arabidopsis thaliana GN=SAHH2 PE=1 SV=1//0
Bra001923	A03	19386885	19388255	1371	4607.15	1781.84	1.3705	8.9456e-102	1.4236e-100	Up	sp|Q9LIS3|GAE6_ARATH UDP-glucuronate 4-epimerase 6 OS=Arabidopsis thaliana GN=GAE6 PE=1 SV=1//0
Bra001931	A03	19450823	19454195	1455	18253.3	5376.39	1.7634	0	0	Up	sp|P48641|GSHRC_ARATH Glutathione reductase, cytosolic OS=Arabidopsis thaliana GN=At3g24170 PE=2 SV=1//0
Bra001940	A03	19495060	19496562	1428	0	8.88364	-3.94859	0.00013242	0.00026876	Down	sp|Q9LK16|AMT15_ARATH Putative ammonium transporter 1 member 5 OS=Arabidopsis thaliana GN=AMT1-5 PE=3 SV=1//0
Bra001941	A03	19504304	19505334	825	0.955022	11.1135	-3.5406	0.00082387	0.0015617	Down	sp|P81391|MYB05_ANTMA Myb-related protein 305 OS=Antirrhinum majus GN=MYB305 PE=2 SV=1//8.9634e-51
Bra001942	A03	19519675	19521881	1596	192.502	396.552	-1.0426	4.3713e-17	1.633e-16	Down	sp|Q9FV81|GATB_ARATH Glutamyl-tRNA(Gln) amidotransferase subunit B, chloroplastic/mitochondrial OS=Arabidopsis thaliana GN=GATB PE=2 SV=1//0
Bra001943	A03	19522233	19523832	609	19.6299	53.476	-1.4458	1.2474e-05	2.748e-05	Down	-//-
Bra001948	A03	19539409	19540888	423	6.09845	32.423	-2.4105	6.2554e-07	1.5025e-06	Down	-//-
Bra001950	A03	19572078	19575827	2271	13028.1	3229.14	2.0124	8.7028e-99	1.3339e-97	Up	sp|Q9LHF1|LRX4_ARATH Leucine-rich repeat extensin-like protein 4 OS=Arabidopsis thaliana GN=LRX4 PE=2 SV=1//0
Bra001952	A03	19589691	19593716	1506	4873.87	1334.12	1.8692	2.7821e-215	1.0587e-213	Up	sp|Q56YU0|AL2C4_ARATH Aldehyde dehydrogenase family 2 member C4 OS=Arabidopsis thaliana GN=ALDH2C4 PE=1 SV=2//0
Bra001953	A07	3168349	3169205	594	1739.36	10945	-2.6537	0	0	Down	sp|Q9XIM7|CRPM1_ARATH Cold-regulated 413 plasma membrane protein 1 OS=Arabidopsis thaliana GN=COR413PM1 PE=2 SV=1//4.03e-87
Bra001960	A07	3096725	3099302	1749	384.002	141.716	1.4381	3.3685e-21	1.4336e-20	Up	sp|Q84RR2|ARI2_ARATH Probable E3 ubiquitin-protein ligase ARI2 OS=Arabidopsis thaliana GN=ARI2 PE=2 SV=1//0
Bra001983	A07	2859032	2860204	1014	22.3483	57.4601	-1.3624	1.2845e-05	2.8269e-05	Down	-//-
Bra001986	A07	2837379	2838892	954	538.285	11.8869	5.5009	2.5889e-205	9.1022e-204	Up	sp|Q43872|PER64_ARATH Peroxidase 64 OS=Arabidopsis thaliana GN=PER64 PE=1 SV=1//0
Bra001988	A07	2819487	2821025	1056	4.34737	119.028	-4.775	9.2096e-43	6.5062e-42	Down	sp|Q9FKC8|MT799_ARATH Probable S-adenosylmethionine-dependent methyltransferase At5g37990 OS=Arabidopsis thaliana GN=At5g37990 PE=3 SV=2//1.25895e-93
Bra001991	A07	2807431	2811527	2439	1.04093	12.5876	-3.5961	0.0001959	0.00039192	Down	sp|Q9SCU9|BGA13_ARATH Beta-galactosidase 13 OS=Arabidopsis thaliana GN=BGAL13 PE=2 SV=1//0
Bra001998	A07	2748977	2750770	1794	699.877	179.36	1.9642	5.0469e-45	3.7228e-44	Up	sp|Q9LZW3|PUB16_ARATH U-box domain-containing protein 16 OS=Arabidopsis thaliana GN=PUB16 PE=2 SV=1//0
Bra002004	A07	2676861	2679143	1704	33.3956	3.00339	3.475	2.1361e-10	6.1781e-10	Up	sp|Q9ZVX2|AMS_ARATH Transcription factor ABORTED MICROSPORES OS=Arabidopsis thaliana GN=AMS PE=1 SV=2//0
Bra002007	A07	2630869	2632098	720	1.46946	10.7364	-2.8692	0.0025847	0.0046625	Down	-//-
Bra002011	A07	2600744	2606657	2646	2484.77	995.499	1.3196	6.7038e-108	1.1261e-106	Up	sp|Q8H0U4|TNPO1_ARATH Transportin-1 OS=Arabidopsis thaliana GN=TRN1 PE=1 SV=1//0
Bra002018	A07	2527636	2528864	960	1.12683	7.08385	-2.6523	0.031075	0.049075	Down	sp|Q9FIW5|NAC94_ARATH Putative NAC domain-containing protein 94 OS=Arabidopsis thaliana GN=ANAC094 PE=3 SV=1//7.06082e-48
Bra002021	A07	2492928	2494398	1095	53.5765	167.552	-1.6449	3.7665e-18	1.4567e-17	Down	sp|O23006|LYM2_ARATH LysM domain-containing GPI-anchored protein 2 OS=Arabidopsis thaliana GN=LYM2 PE=1 SV=1//2.02922e-141
Bra002024	A07	2481311	2484168	2631	25.5459	68.1258	-1.4151	0.00066793	0.0012767	Down	sp|Q0WPZ6|PP158_ARATH Pentatricopeptide repeat-containing protein At2g17140 OS=Arabidopsis thaliana GN=At2g17140 PE=2 SV=1//0
Bra002027	A07	2447928	2448452	525	2.9877	45.4484	-3.9271	2.9469e-14	1.001e-13	Down	sp|Q9SIJ0|ZAT2_ARATH Zinc finger protein ZAT2 OS=Arabidopsis thaliana GN=ZAT2 PE=2 SV=1//4.85359e-39
Bra002030	A07	2428725	2430938	2214	8.52293	19.3006	-1.1792	0.027747	0.044156	Down	sp|Q9SII7|PP159_ARATH Pentatricopeptide repeat-containing protein At2g17210 OS=Arabidopsis thaliana GN=PCMP-E77 PE=3 SV=2//0
Bra002031	A07	2425759	2427587	1233	181.99	511.433	-1.4907	2.9929e-41	2.0562e-40	Down	sp|P43293|NAK_ARATH Probable serine/threonine-protein kinase NAK OS=Arabidopsis thaliana GN=NAK PE=1 SV=2//1.89223e-142
Bra002034	A07	2387770	2388846	1077	2912.43	6338.76	-1.122	4.5041e-42	3.1479e-41	Down	sp|Q9SII5|EXOL5_ARATH Protein EXORDIUM-like 5 OS=Arabidopsis thaliana GN=EXL5 PE=2 SV=1//0
Bra002041	A07	2339780	2346084	1512	0	6.2493	-3.79583	0.0020108	0.0036674	Down	sp|Q9CAY3|GPAT5_ARATH Glycerol-3-phosphate acyltransferase 5 OS=Arabidopsis thaliana GN=GPAT5 PE=1 SV=1//0
Bra002043	A07	2328667	2331287	1479	46.5937	213.046	-2.193	4.1656e-21	1.7663e-20	Down	sp|Q9CAX8|RGAP4_ARATH Rho GTPase-activating protein 4 OS=Arabidopsis thaliana GN=ROPGAP4 PE=2 SV=1//4.76232e-177
Bra002048	A07	2306616	2307829	642	9.80973	34.2249	-1.8028	0.00021105	0.00042106	Down	sp|Q7DNC3|MPCP1_ARATH Mitochondrial phosphate carrier protein 1, mitochondrial OS=Arabidopsis thaliana GN=MPT1 PE=2 SV=1//1.85812e-131
Bra002053	A07	2283029	2284938	1656	826.774	165.796	2.3181	2.6642e-119	4.9339e-118	Up	sp|P43256|HMDH2_ARATH 3-hydroxy-3-methylglutaryl-coenzyme A reductase 2 OS=Arabidopsis thaliana GN=HMG2 PE=2 SV=1//0
Bra002068	A07	2126091	2128237	1182	0.636681	13.9177	-4.4502	1.401e-05	3.0745e-05	Down	sp|P38355|YB8B_YEAST Uncharacterized transporter YBR287W OS=Saccharomyces cerevisiae (strain ATCC 204508 / S288c) GN=YBR287W PE=1 SV=1//5.93989e-14
Bra002069	A07	2115770	2117665	1896	22.6319	53.6279	-1.2446	5.5852e-05	0.0001168	Down	sp|Q84VG6|PP160_ARATH Pentatricopeptide repeat-containing protein At2g17525, mitochondrial OS=Arabidopsis thaliana GN=At2g17525 PE=2 SV=2//0
Bra002076	A07	2060075	2060284	210	11.9159	68.6365	-2.5261	5.2081e-14	1.7527e-13	Down	sp|Q8GYN5|RIN4_ARATH RPM1-interacting protein 4 OS=Arabidopsis thaliana GN=RIN4 PE=1 SV=1//3.20327e-07
Bra002078	A07	2019578	2022739	1704	17.5242	81.232	-2.2127	5.7881e-14	1.9453e-13	Down	sp|Q2MHE4|HT1_ARATH Serine/threonine-protein kinase HT1 OS=Arabidopsis thaliana GN=HT1 PE=1 SV=1//5.274e-75
Bra002080	A07	2008366	2009095	471	1173.19	559.844	1.0673	1.2736e-46	9.671e-46	Up	-//-
Bra002084	A07	1985534	1986698	720	4973.65	885.858	2.4892	0	0	Up	sp|Q8GT74|NIP2_ARATH NEP1-interacting protein 2 OS=Arabidopsis thaliana GN=NIP2 PE=1 SV=1//3.64413e-121
Bra002086	A07	1969912	1972487	1512	2180.58	1019.7	1.0966	4.8655e-72	5.3996e-71	Up	sp|Q9LX20|ASPL1_ARATH Aspartic proteinase-like protein 1 OS=Arabidopsis thaliana GN=At5g10080 PE=1 SV=1//1.27441e-87
Bra002100	A07	1835204	1838422	1452	24.2856	128.703	-2.4059	9.9749e-24	4.5641e-23	Down	sp|Q7XJS0|ASHR1_ARATH Histone-lysine N-methyltransferase ASHR1 OS=Arabidopsis thaliana GN=ASHR1 PE=2 SV=2//0
Bra002112	A10	11455076	11456803	1728	3532.97	1334.71	1.4044	3.7432e-147	8.7613e-146	Up	sp|Q9FKP1|CCX1_ARATH Cation/calcium exchanger 1 OS=Arabidopsis thaliana GN=CCX1 PE=2 SV=1//0
Bra002113	A10	11449935	11450267	333	0.722587	47.9249	-6.0515	2.0269e-20	8.4184e-20	Down	sp|Q9FKP0|PSRP6_ARATH 50S ribosomal protein 6, chloroplastic OS=Arabidopsis thaliana GN=PSRP6 PE=3 SV=1//1.14973e-54
Bra002121	A10	11410341	11410622	282	24.2946	3.83221	2.6644	3.0247e-06	6.9592e-06	Up	sp|Q9FK62|SAU24_ARATH Auxin-responsive protein SAUR24 OS=Arabidopsis thaliana GN=SAUR24 PE=2 SV=1//6.17319e-46
Bra002123	A10	11407672	11407962	291	14.2047	0.672874	4.3999	3.8097e-06	8.7026e-06	Up	sp|Q9FJG0|SAU20_ARATH Auxin-responsive protein SAUR20 OS=Arabidopsis thaliana GN=SAUR20 PE=2 SV=1//1.22976e-45
Bra002132	A10	11387376	11388621	945	19.7411	0	4.29537	1.7892e-10	5.1949e-10	Up	sp|Q9FK61|Y5809_ARATH B3 domain-containing protein At5g18090 OS=Arabidopsis thaliana GN=At5g18090 PE=2 SV=1//1.22582e-104
Bra002135	A10	11382199	11383527	888	305.448	131.644	1.2143	7.1782e-19	2.8395e-18	Up	sp|Q84JN1|APRL7_ARATH 5&apos;-adenylylsulfate reductase-like 7 OS=Arabidopsis thaliana GN=APRL7 PE=2 SV=1//7.25973e-157
Bra002136	A10	11376393	11378035	831	701.528	206.647	1.7633	1.9819e-69	2.123e-68	Up	-//-
Bra002139	A10	11367491	11369526	1236	183.896	819.393	-2.1557	2.9906e-103	4.8168e-102	Down	sp|Q43314|DHE1_ARATH Glutamate dehydrogenase 1 OS=Arabidopsis thaliana GN=GDH1 PE=2 SV=1//0
Bra002140	A10	11363090	11366206	2076	1868.93	577.412	1.6945	5.7765e-137	1.2427e-135	Up	sp|P40234|CKI2_SCHPO Casein kinase I homolog 2 OS=Schizosaccharomyces pombe (strain 972 / ATCC 24843) GN=cki2 PE=1 SV=2//2.62432e-52
Bra002141	A10	11358852	11360119	1035	324.503	99.4478	1.7062	3.6178e-34	2.1468e-33	Up	sp|Q9FK51|AGLUP_ARATH ADP-glucose phosphorylase OS=Arabidopsis thaliana GN=At5g18200 PE=1 SV=1//0
Bra002142	A10	11357007	11357867	795	2.64547	37.9683	-3.8432	8.1542e-13	2.6247e-12	Down	sp|Q08632|SDR1_PICAB Short-chain type dehydrogenase/reductase OS=Picea abies PE=2 SV=1//2.92909e-87
Bra002148	A10	11327542	11329050	1011	125.041	34.4712	1.8589	4.6131e-17	1.7222e-16	Up	sp|Q9FLJ2|NC100_ARATH NAC domain-containing protein 100 OS=Arabidopsis thaliana GN=NAC100 PE=2 SV=1//1.62413e-92
Bra002150	A10	11301569	11304579	1419	104.372	260.903	-1.3218	1.0037e-18	3.9491e-18	Down	sp|Q9SPM5|APY2_ARATH Apyrase 2 OS=Arabidopsis thaliana GN=APY2 PE=1 SV=1//0
Bra002152	A10	11288976	11289753	498	805.027	123.498	2.7045	1.1697e-142	2.6358e-141	Up	-//-
Bra002153	A10	11279455	11287038	4101	6.17151	23.3615	-1.9204	0.00059512	0.0011425	Down	sp|Q9FI14|TAO1_ARATH Disease resistance protein TAO1 OS=Arabidopsis thaliana GN=TAO1 PE=3 SV=1//1.07412e-09
Bra002162	A10	11237123	11239556	1650	1641.66	311.652	2.3971	4.8659e-213	1.8205e-211	Up	-//-
Bra002163	A10	11232779	11234757	1461	1294.97	329.622	1.974	2.5059e-134	5.2518e-133	Up	sp|Q8LEB6|Y5185_ARATH Probable receptor-like protein kinase At5g18500 OS=Arabidopsis thaliana GN=At5g18500 PE=2 SV=1//0
Bra002167	A10	11193687	11195740	1311	189.842	536.123	-1.4978	3.2093e-31	1.7873e-30	Down	sp|Q6NPN3|C3H58_ARATH Zinc finger CCCH domain-containing protein 58 OS=Arabidopsis thaliana GN=At5g18550 PE=2 SV=1//4.79406e-177
Bra002169	A10	11177864	11180700	1443	1.78781	14.7066	-3.0402	0.00021965	0.00043764	Down	sp|Q9FEE2|TON2_ARATH Probable serine/threonine-protein phosphatase 2A regulatory subunit B&apos;&apos; subunit TON2 OS=Arabidopsis thaliana GN=TON2 PE=1 SV=1//0
Bra002174	A10	11148814	11151371	1071	1469.67	542.172	1.4387	1.9738e-73	2.2194e-72	Up	sp|P19515|LIP_RHIMI Lipase OS=Rhizomucor miehei PE=1 SV=2//2.10315e-25
Bra002175	A10	11145661	11147927	1080	683.654	263.162	1.3773	2.5425e-44	1.8508e-43	Up	sp|P19515|LIP_RHIMI Lipase OS=Rhizomucor miehei PE=1 SV=2//5.50214e-29
Bra002177	A10	11139954	11141186	1233	251.934	528.269	-1.0682	4.1043e-24	1.8933e-23	Down	sp|Q1H537|DCVR_ARATH Divinyl chlorophyllide a 8-vinyl-reductase, chloroplastic OS=Arabidopsis thaliana GN=DVR PE=1 SV=1//0
Bra002178	A10	11134259	11136129	1614	330.282	104.371	1.662	3.3385e-33	1.9477e-32	Up	sp|Q8VYW2|BAM9_ARATH Inactive beta-amylase 9 OS=Arabidopsis thaliana GN=BAM9 PE=2 SV=1//0
Bra002180	A10	11122153	11122560	408	146.107	35.2312	2.0521	7.1092e-21	2.9973e-20	Up	sp|Q6NN00|AGP25_ARATH Classical arabinogalactan protein 25 OS=Arabidopsis thaliana GN=AGP25 PE=3 SV=1//7.36194e-07
Bra002189	A10	11056975	11060035	1458	109.308	644.436	-2.5596	6.2058e-107	1.0325e-105	Down	sp|Q8LBI9|EDL16_ARATH Sugar transporter ERD6-like 16 OS=Arabidopsis thaliana GN=At5g18840 PE=2 SV=2//0
Bra002198	A10	11014547	11015304	513	182.256	53.0851	1.7796	3.2499e-22	1.4256e-21	Up	-//-
Bra002199	A10	11011340	11014188	2478	5148.41	1843.5	1.4817	1.0241e-187	3.2658e-186	Up	-//-
Bra002200	A10	11004165	11006512	1203	1607.45	462.967	1.7958	7.4499e-136	1.5894e-134	Up	sp|Q8L765|BPM1_ARATH BTB/POZ and MATH domain-containing protein 1 OS=Arabidopsis thaliana GN=BPM1 PE=1 SV=1//0
Bra002202	A10	10997691	10999412	1722	27.1868	68.7427	-1.3383	2.0345e-06	4.7376e-06	Down	sp|P0C8Q8|PP394_ARATH Pentatricopeptide repeat-containing protein At5g19020, mitochondrial OS=Arabidopsis thaliana GN=PCMP-E42 PE=2 SV=1//1.4041e-49
Bra002203	A10	10995292	10995930	639	123.685	59.5752	1.0539	1.2654e-07	3.1656e-07	Up	sp|P0C8Q9|Y5902_ARATH Uncharacterized protein At5g19025 OS=Arabidopsis thaliana GN=At5g19025 PE=2 SV=3//1.43378e-61
Bra002209	A10	10947666	10950613	1992	898.799	3034.15	-1.7552	7.9644e-121	1.4907e-119	Down	sp|Q94BT9|ATOX1_ARATH Copper transport protein ATX1 OS=Arabidopsis thaliana GN=ATX1 PE=1 SV=1//1.15808e-09
Bra002218	A10	10888254	10889825	1410	26.7807	160.143	-2.5801	1.3182e-29	7.0366e-29	Down	sp|Q5BPJ0|TBL11_ARATH Protein trichome birefringence-like 11 OS=Arabidopsis thaliana GN=TBL11 PE=2 SV=1//0
Bra002221	A10	10874680	10877310	1551	21.5036	688.453	-5.0007	6.6315e-121	1.2419e-119	Down	sp|P55229|GLGL1_ARATH Glucose-1-phosphate adenylyltransferase large subunit 1, chloroplastic OS=Arabidopsis thaliana GN=ADG2 PE=1 SV=3//0
Bra002224	A10	10853064	10854071	1008	534.809	1264.64	-1.2416	6.8229e-61	6.5023e-60	Down	sp|Q9C942|CSE_ARATH Caffeoylshikimate esterase OS=Arabidopsis thaliana GN=CSE PE=1 SV=1//2.95522e-40
Bra002229	A10	10834877	10835650	774	239.468	1151.47	-2.2656	3.4326e-145	7.9118e-144	Down	-//-
Bra002231	A10	10827103	10829226	1554	5.76826	90.3241	-3.9689	2.0137e-21	8.6289e-21	Down	sp|Q3E9C0|CDPKY_ARATH Calcium-dependent protein kinase 34 OS=Arabidopsis thaliana GN=CPK34 PE=2 SV=1//0
Bra002235	A10	10805965	10810529	3345	0.636681	7.26178	-3.5117	0.0068131	0.011714	Down	sp|Q9FN03|UVR8_ARATH Ultraviolet-B receptor UVR8 OS=Arabidopsis thaliana GN=UVR8 PE=1 SV=1//1.30885e-14
Bra002238	A10	10790212	10793576	1245	44.4512	480.97	-3.4357	4.9384e-116	8.9267e-115	Down	sp|Q8VXZ0|NUD20_ARATH Nudix hydrolase 20, chloroplastic OS=Arabidopsis thaliana GN=NUDT20 PE=2 SV=1//9.97413e-169
Bra002241	A10	10778946	10780117	672	770.593	1937.78	-1.3304	1.4694e-52	1.2301e-51	Down	sp|Q9SCX3|EF1B2_ARATH Elongation factor 1-beta 2 OS=Arabidopsis thaliana GN=At5g19510 PE=1 SV=1//6.5883e-105
Bra002245	A10	10756019	10759366	1218	6315.31	2218.25	1.5094	2.2003e-209	7.9807e-208	Up	sp|P46645|AAT2_ARATH Aspartate aminotransferase, cytoplasmic isozyme 1 OS=Arabidopsis thaliana GN=ASP2 PE=1 SV=2//0
Bra002247	A10	10746822	10748911	1695	320.852	3446.29	-3.4251	1.5373e-157	3.9e-156	Down	sp|I1S2N3|GAOA_GIBZE Galactose oxidase OS=Gibberella zeae (strain PH-1 / ATCC MYA-4620 / FGSC 9075 / NRRL 31084) GN=GAOA PE=3 SV=1//2.14435e-12
Bra002248	A10	10743707	10744162	456	37.0543	203.404	-2.4566	2.1134e-35	1.2845e-34	Down	-//-
Bra002253	A10	10714842	10717220	1761	59.9441	120.325	-1.0052	9.7895e-07	2.3244e-06	Down	sp|Q9FFN2|GLYT3_ARATH Probable glycosyltransferase At5g03795 OS=Arabidopsis thaliana GN=At5g03795 PE=3 SV=2//1.15227e-102
Bra002255	A10	10706075	10711746	2346	546.564	1327.43	-1.2802	2.741e-66	2.8216e-65	Down	sp|Q93ZY3|STT3A_ARATH Dolichyl-diphosphooligosaccharide--protein glycosyltransferase subunit STT3A OS=Arabidopsis thaliana GN=STT3A PE=2 SV=1//0
Bra002257	A10	10694075	10696798	1149	147.736	11.1274	3.7308	1.1199e-43	8.0325e-43	Up	sp|Q8VYZ3|PME53_ARATH Probable pectinesterase 53 OS=Arabidopsis thaliana GN=PME53 PE=2 SV=1//0
Bra002272	A10	10625471	10626826	1356	850.248	367.792	1.209	2.9372e-44	2.1339e-43	Up	-//-
Bra002276	A10	10616060	10617014	678	46.5815	372.046	-2.9977	6.0184e-79	7.2843e-78	Down	sp|Q941D3|PAP8_ARATH Probable plastid-lipid-associated protein 8, chloroplastic OS=Arabidopsis thaliana GN=PAP8 PE=2 SV=1//4.68374e-122
Bra002280	A10	10590117	10591152	855	247.567	1118.67	-2.1759	2.7787e-136	5.9625e-135	Down	-//-
Bra002282	A10	10574057	10581964	1911	35.5379	338.082	-3.2499	1.5087e-25	7.221e-25	Down	sp|Q9FI46|CRL_ARATH Chromophore lyase CRL, chloroplastic OS=Arabidopsis thaliana GN=CRL PE=1 SV=1//5.40485e-08
Bra002286	A10	10553535	10556674	2553	46.8783	420.118	-3.1638	6.4765e-95	9.3982e-94	Down	sp|Q8RX87|RFS6_ARATH Probable galactinol--sucrose galactosyltransferase 6 OS=Arabidopsis thaliana GN=RFS6 PE=2 SV=2//0
Bra002288	A10	10546538	10548756	1002	89.2609	883.301	-3.3068	2.4355e-191	7.9021e-190	Down	sp|Q93ZH9|HHP1_ARATH Heptahelical transmembrane protein 1 OS=Arabidopsis thaliana GN=HHP1 PE=1 SV=1//0
Bra002289	A10	10529929	10535080	3129	13487.9	4429.08	1.6066	3.8323e-291	2.1714e-289	Up	sp|Q94BT0|SPSA1_ARATH Sucrose-phosphate synthase 1 OS=Arabidopsis thaliana GN=SPS1 PE=1 SV=1//0
Bra002290	A10	10527389	10528655	684	605.796	1621.04	-1.42	1.8371e-54	1.5871e-53	Down	sp|Q93VG5|RS81_ARATH 40S ribosomal protein S8-1 OS=Arabidopsis thaliana GN=RPS8A PE=2 SV=1//2.0501e-109
Bra002305	A10	10459324	10462502	3096	25.3996	134.968	-2.4097	2.2384e-24	1.0402e-23	Down	sp|C0LGT6|EFR_ARATH LRR receptor-like serine/threonine-protein kinase EFR OS=Arabidopsis thaliana GN=EFR PE=1 SV=1//0
Bra002307	A10	10454287	10456420	849	37.2771	436.897	-3.5509	7.3489e-111	1.2711e-109	Down	sp|Q5XEM9|ALFL5_ARATH PHD finger protein ALFIN-LIKE 5 OS=Arabidopsis thaliana GN=AL5 PE=2 SV=1//1.53119e-120
Bra002314	A10	10429043	10430596	1554	118.48	343.47	-1.5355	1.768e-30	9.6619e-30	Down	sp|Q9Y7M6|RRP1_SCHPO Ribosomal RNA-processing protein 1 homolog OS=Schizosaccharomyces pombe (strain 972 / ATCC 24843) GN=SPBC9B6.07 PE=3 SV=1//4.11084e-22
Bra002320	A10	10387552	10389925	1638	83.0768	195.729	-1.2363	3.267e-13	1.0688e-12	Down	sp|F4K5L5|TBL16_ARATH Protein trichome birefringence-like 16 OS=Arabidopsis thaliana GN=TBL16 PE=2 SV=1//0
Bra002322	A10	10381812	10382650	747	24606	4156.57	2.5655	0	0	Up	-//-
Bra002326	A10	10365594	10366850	753	558.727	1369.6	-1.2935	2.9171e-69	3.1187e-68	Down	sp|O65282|CH10C_ARATH 20 kDa chaperonin, chloroplastic OS=Arabidopsis thaliana GN=CPN21 PE=1 SV=2//2.84673e-143
Bra002328	A10	10354310	10354921	612	0.991754	782.726	-9.6243	1.0064e-290	5.6832e-289	Down	sp|P17407|21KD_DAUCA 21 kDa protein OS=Daucus carota PE=2 SV=1//7.31626e-33
Bra002329	A10	10342692	10343255	564	0	54.7807	-4.73863	1.5808e-26	7.7515e-26	Down	-//-
Bra002332	A10	10326699	10330086	2361	44244.3	12982.4	1.7689	0	0	Up	sp|P49040|SUSY1_ARATH Sucrose synthase 1 OS=Arabidopsis thaliana GN=SUS1 PE=1 SV=3//0
Bra002336	A10	10297097	10297618	522	29.6353	89.6734	-1.5974	1.2935e-09	3.6001e-09	Down	sp|Q9P7E1|YOF7_SCHPO Uncharacterized RING finger protein P4H10.07 OS=Schizosaccharomyces pombe (strain 972 / ATCC 24843) GN=SPBP4H10.07 PE=1 SV=1//4.81256e-12
Bra002338	A10	10290663	10291706	606	2888.25	1359.48	1.0871	4.8632e-82	6.0945e-81	Up	sp|Q9C5K8|TIF3B_ARATH Protein TIFY 3B OS=Arabidopsis thaliana GN=TIFY3B PE=1 SV=1//4.43439e-48
Bra002348	A10	10217322	10218242	786	137.592	29.0293	2.2448	8.0461e-23	3.5892e-22	Up	sp|Q9M670|RTM2_ARATH Protein RESTRICTED TEV MOVEMENT 2 OS=Arabidopsis thaliana GN=RTM2 PE=2 SV=1//3.21586e-15
Bra002349	A10	10205965	10217068	5106	9.25697	73.3483	-2.9862	4.3427e-17	1.6227e-16	Down	sp|Q0WNZ5|METE3_ARATH 5-methyltetrahydropteroyltriglutamate--homocysteine methyltransferase 3, chloroplastic OS=Arabidopsis thaliana GN=MS3 PE=1 SV=1//0
Bra002351	A10	10199801	10200844	1044	0	5.23107	-3.71859	0.00684	0.011756	Down	sp|Q6P121|HYCCI_DANRE Hyccin OS=Danio rerio GN=fam126a PE=2 SV=1//2.92669e-08
Bra002352	A10	10196505	10199595	1137	26.8203	129.481	-2.2713	3.8918e-22	1.7021e-21	Down	sp|Q89AR4|AKH_BUCBP Bifunctional aspartokinase/homoserine dehydrogenase OS=Buchnera aphidicola subsp. Baizongia pistaciae (strain Bp) GN=thrA PE=3 SV=1//3.61997e-45
Bra002353	A10	10194094	10195180	792	1.87371	18.9374	-3.3373	3.3256e-05	7.0834e-05	Down	-//-
Bra002355	A10	10183456	10185816	1722	1383.68	44.9649	4.9436	0	0	Up	sp|Q40588|ASO_TOBAC L-ascorbate oxidase OS=Nicotiana tabacum GN=AAO PE=2 SV=1//0
Bra002357	A10	10165666	10169440	1734	2384.68	114.447	4.381	0	0	Up	sp|P14133|ASO_CUCSA L-ascorbate oxidase OS=Cucumis sativus PE=1 SV=1//0
Bra002369	A10	10081410	10084459	1326	3262.02	1328.89	1.2955	5.5891e-119	1.0327e-117	Up	sp|Q84VQ3|CIPKQ_ARATH CBL-interacting serine/threonine-protein kinase 26 OS=Arabidopsis thaliana GN=CIPK26 PE=1 SV=2//0
Bra002370	A10	10079753	10080855	654	70.8516	175.133	-1.3056	6.9552e-13	2.2455e-12	Down	sp|Q84VQ4|NDHU_ARATH NAD(P)H-quinone oxidoreductase subunit U, chloroplastic OS=Arabidopsis thaliana GN=ndhU PE=1 SV=1//5.99546e-105
Bra002371	A10	10061398	10064457	1578	1661.13	367.518	2.1763	7.807e-186	2.4473e-184	Up	sp|Q9FUJ1|CKX7_ARATH Cytokinin dehydrogenase 7 OS=Arabidopsis thaliana GN=CKX7 PE=1 SV=1//0
Bra002383	A10	9988225	9989950	1188	652.219	1523.7	-1.2242	5.9371e-48	4.6126e-47	Down	sp|Q8VWF6|SSL3_ARATH Protein STRICTOSIDINE SYNTHASE-LIKE 3 OS=Arabidopsis thaliana GN=SSL3 PE=2 SV=1//0
Bra002385	A10	9977351	9979132	1269	2135.24	984.444	1.117	2.1248e-73	2.3867e-72	Up	sp|Q94AW8|DNAJ3_ARATH Chaperone protein dnaJ 3 OS=Arabidopsis thaliana GN=ATJ3 PE=1 SV=2//0
Bra002396	A10	9910232	9911156	624	45.6292	12.8145	1.8322	1.251e-06	2.9497e-06	Up	sp|Q9SJ52|YLS9_ARATH Protein YLS9 OS=Arabidopsis thaliana GN=YLS9 PE=2 SV=1//5.9496e-15
Bra002400	A10	9899874	9900719	846	91.8586	373.694	-2.0244	2.0353e-33	1.192e-32	Down	sp|Q9FMS6|CAF1K_ARATH Probable CCR4-associated factor 1 homolog 11 OS=Arabidopsis thaliana GN=CAF1-11 PE=2 SV=1//3.29941e-164
Bra002402	A10	9886965	9887243	279	550.24	80.1274	2.7797	2.2703e-106	3.7512e-105	Up	-//-
Bra002404	A10	9878953	9880586	1455	19.3835	90.6668	-2.2257	3.8433e-15	1.3466e-14	Down	sp|Q66GQ2|Y5162_ARATH Uncharacterized protein At5g41620 OS=Arabidopsis thaliana GN=At5g41620 PE=2 SV=2//5.2905e-06
Bra002409	A10	9854097	9854657	561	447.466	78.2388	2.5158	3.0468e-78	3.6584e-77	Up	-//-
Bra002410	A10	9838951	9842374	861	103.566	12.2618	3.0783	2.2044e-26	1.0766e-25	Up	sp|Q9LXN3|FACR4_ARATH Probable fatty acyl-CoA reductase 4 OS=Arabidopsis thaliana GN=FAR4 PE=2 SV=1//3.60487e-135
Bra002411	A10	9834214	9835350	639	654.508	2223.18	-1.7641	2.2844e-160	5.9499e-159	Down	sp|P59231|R10A3_ARATH 60S ribosomal protein L10a-3 OS=Arabidopsis thaliana GN=RPL10AC PE=1 SV=1//7.3547e-131
Bra002413	A10	9809685	9811672	1023	169.864	16.1101	3.3983	9.264e-35	5.5738e-34	Up	-//-
Bra002421	A10	9758836	9759966	867	8.86616	0.388703	4.5116	0.00027213	0.00053846	Up	sp|Q8GWF1|WRK38_ARATH Probable WRKY transcription factor 38 OS=Arabidopsis thaliana GN=WRKY38 PE=1 SV=1//3.58793e-115
Bra002422	A10	9736800	9737224	336	2940.25	487.811	2.5915	0	0	Up	sp|Q9FK81|Y5258_ARATH Uncharacterized protein At5g22580 OS=Arabidopsis thaliana GN=At5g22580 PE=1 SV=1//3.56345e-60
Bra002423	A10	9728283	9729581	1299	799.189	352.697	1.1801	4.6279e-42	3.2337e-41	Up	sp|Q9FNJ8|AROD5_ARATH Arogenate dehydratase 5, chloroplastic OS=Arabidopsis thaliana GN=ADT5 PE=1 SV=1//0
Bra002424	A10	9720823	9724635	2577	271.403	892.437	-1.7173	1.4141e-79	1.7235e-78	Down	sp|Q8LPR8|TI100_ARATH Protein TIC 100 OS=Arabidopsis thaliana GN=TIC100 PE=1 SV=1//0
Bra002425	A10	9718715	9720333	786	222.041	493.851	-1.1532	2.3573e-26	1.1506e-25	Down	sp|Q56WH4|HDT2_ARATH Histone deacetylase HDT2 OS=Arabidopsis thaliana GN=HDT2 PE=1 SV=2//3.45329e-32
Bra002434	A10	9668960	9671184	1476	660.998	236.706	1.4816	2.8683e-50	2.3149e-49	Up	sp|Q9S9K4|ASPL2_ARATH Aspartic proteinase-like protein 2 OS=Arabidopsis thaliana GN=At1g65240 PE=1 SV=2//1.15801e-86
Bra002450	A10	9586339	9587515	795	0.808493	27.8372	-5.1056	1.5599e-11	4.7568e-11	Down	sp|Q9SZN7|HIP26_ARATH Heavy metal-associated isoprenylated plant protein 26 OS=Arabidopsis thaliana GN=HIPP26 PE=1 SV=1//3.35163e-07
Bra002454	A10	9550160	9553552	2178	21.5656	62.3029	-1.5306	2.7024e-07	6.63e-07	Down	sp|Q9FJH9|LPAH1_ARATH P-loop NTPase domain-containing protein LPA1 homolog 1 OS=Arabidopsis thaliana GN=At5g60760 PE=2 SV=1//0
Bra002458	A10	9500544	9504627	2553	160.496	323.91	-1.0131	4.3261e-15	1.513e-14	Down	sp|Q9SE43|REV_ARATH Homeobox-leucine zipper protein REVOLUTA OS=Arabidopsis thaliana GN=REV PE=1 SV=2//0
Bra002460	A10	9460425	9460925	501	44.5142	168.767	-1.9227	2.8725e-22	1.2617e-21	Down	sp|Q9FF52|RL123_ARATH 60S ribosomal protein L12-3 OS=Arabidopsis thaliana GN=RPL12C PE=2 SV=1//1.29218e-111
Bra002468	A10	9412858	9416618	2085	14976.1	6989.71	1.0994	1.9313e-146	4.5078e-145	Up	sp|F4K0E8|ISPG_ARATH 4-hydroxy-3-methylbut-2-en-1-yl diphosphate synthase (ferredoxin), chloroplastic OS=Arabidopsis thaliana GN=ISPG PE=1 SV=1//0
Bra002470	A10	9407066	9409208	1443	3794.32	563.409	2.7516	0	0	Up	-//-
Bra002478	A10	9375264	9375593	330	0.636681	15.7231	-4.6262	2.4306e-06	5.6304e-06	Down	sp|P38389|SC61B_ARATH Protein transport protein Sec61 subunit beta OS=Arabidopsis thaliana GN=At2g45070 PE=1 SV=1//1.61699e-14
Bra002479	A10	9366287	9369714	2277	210.466	1262.76	-2.5849	2.0926e-186	6.5847e-185	Down	sp|Q9ZTX9|ARFD_ARATH Auxin response factor 4 OS=Arabidopsis thaliana GN=ARF4 PE=1 SV=1//0
Bra002488	A10	9323989	9324671	501	1.11439	8.95056	-3.0057	0.0054488	0.0094809	Down	sp|O32472|PHAJ_AERCA (R)-specific enoyl-CoA hydratase OS=Aeromonas caviae GN=phaJ PE=1 SV=1//5.2994e-22
Bra002495	A10	9298715	9301354	2640	4.32308	16.0644	-1.8937	0.0031749	0.0056712	Down	sp|O64973|RPS5_ARATH Disease resistance protein RPS5 OS=Arabidopsis thaliana GN=RPS5 PE=1 SV=2//0
Bra002498	A10	9274027	9277939	2301	2.02024	35.8364	-4.1488	4.9493e-12	1.5412e-11	Down	sp|Q9LSR9|LRK18_ARATH L-type lectin-domain containing receptor kinase I.8 OS=Arabidopsis thaliana GN=LECRK18 PE=2 SV=1//0
Bra002502	A10	9253661	9256982	2334	53.7218	224.864	-2.0655	5.9902e-31	3.3151e-30	Down	sp|P0CE10|Y4102_ARATH Putative uncharacterized protein At4g01020, chloroplastic OS=Arabidopsis thaliana GN=At4g01020 PE=3 SV=1//5.70496e-15
Bra002509	A10	9217849	9218985	657	6.63678	38.0763	-2.5203	5.534e-08	1.4118e-07	Down	sp|Q9LST3|Y5142_ARATH B3 domain-containing protein At5g60142 OS=Arabidopsis thaliana GN=At5g60142 PE=2 SV=3//2.05333e-19
Bra002511	A10	9195089	9196057	969	23.8914	1.06158	4.4922	4.858e-10	1.3811e-09	Up	sp|Q9LVG3|PUM18_ARATH Pumilio homolog 18 OS=Arabidopsis thaliana GN=APUM18 PE=2 SV=1//8.15534e-139
Bra002523	A10	9126293	9126813	447	346.436	123.2	1.4916	2.2228e-29	1.1801e-28	Up	sp|Q9FJE8|H2A7_ARATH Probable histone H2A.7 OS=Arabidopsis thaliana GN=At5g59870 PE=1 SV=1//2.69898e-65
Bra002528	A10	9111813	9112295	483	76.5115	281.938	-1.8816	7.3626e-26	3.5495e-25	Down	sp|Q42410|ZAT12_ARATH Zinc finger protein ZAT12 OS=Arabidopsis thaliana GN=ZAT12 PE=2 SV=1//5.38673e-90
Bra002531	A10	9097333	9099160	1281	33.2242	142.102	-2.0966	2.1372e-21	9.1508e-21	Down	sp|Q9LX14|UFC_ARATH Protein UPSTREAM OF FLC OS=Arabidopsis thaliana GN=UFC PE=2 SV=1//1.85401e-08
Bra002541	A10	9032552	9035041	2490	4.40799	374.107	-6.4072	7.5966e-148	1.7932e-146	Down	sp|Q9FN92|Y5597_ARATH Probable receptor-like protein kinase At5g59700 OS=Arabidopsis thaliana GN=At5g59700 PE=3 SV=1//0
Bra002563	A10	8924146	8925729	852	153.355	38.722	1.9857	2.9942e-21	1.2768e-20	Up	sp|P53078|SDT1_YEAST Suppressor of disruption of TFIIS OS=Saccharomyces cerevisiae (strain ATCC 204508 / S288c) GN=SDT1 PE=1 SV=1//2.42746e-10
Bra002564	A10	8921114	8922067	954	138.462	326.451	-1.2374	2.4687e-20	1.0222e-19	Down	sp|Q9LTI5|SCL11_ARATH Scarecrow-like protein 11 OS=Arabidopsis thaliana GN=SCL11 PE=2 SV=1//0
Bra002565	A10	8914572	8915783	942	10.6415	35.1422	-1.7235	4.505e-05	9.4899e-05	Down	sp|P23919|KTHY_HUMAN Thymidylate kinase OS=Homo sapiens GN=DTYMK PE=1 SV=4//2.25688e-61
Bra002567	A10	8900955	8903796	1146	0	9.73028	-3.98813	3.5475e-05	7.5408e-05	Down	sp|Q93Y40|ORP3C_ARATH Oxysterol-binding protein-related protein 3C OS=Arabidopsis thaliana GN=ORP3C PE=2 SV=1//5.10421e-68
Bra002569	A10	8895167	8896788	909	1298.93	574.584	1.1767	4.9886e-58	4.5296e-57	Up	sp|Q8H112|PGL1A_ARATH PGR5-like protein 1A, chloroplastic OS=Arabidopsis thaliana GN=PGRL1A PE=1 SV=1//4.77302e-08
Bra002574	A10	8869003	8869824	822	194.929	43.197	2.1739	1.2409e-30	6.8014e-30	Up	-//-
Bra002579	A10	8837540	8838613	480	1363.11	634.68	1.1028	2.099e-53	1.7828e-52	Up	sp|Q42540|UBC7_ARATH Ubiquitin-conjugating enzyme E2 7 OS=Arabidopsis thaliana GN=UBC7 PE=2 SV=1//5.25771e-98
Bra002582	A10	8827819	8828310	492	112.709	595.337	-2.4011	1.0921e-89	1.4978e-88	Down	sp|Q39065|COPT1_ARATH Copper transporter 1 OS=Arabidopsis thaliana GN=COPT1 PE=2 SV=2//6.64582e-73
Bra002583	A10	8804795	8807638	828	480.267	1360.35	-1.5021	1.4944e-89	2.0455e-88	Down	-//-
Bra002586	A10	8792724	8795599	2115	0	14.2982	-4.15528	3.0931e-07	7.5604e-07	Down	sp|Q39547|CUCM1_CUCME Cucumisin OS=Cucumis melo PE=1 SV=1//0
Bra002590	A10	8774263	8775734	936	1903.55	327.958	2.5371	8.4206e-255	4.024e-253	Up	sp|P48482|PP12_ARATH Serine/threonine-protein phosphatase PP1 isozyme 2 OS=Arabidopsis thaliana GN=TOPP2 PE=1 SV=1//0
Bra002594	A10	8758197	8760040	1239	359.87	121.662	1.5646	2.5608e-33	1.4979e-32	Up	sp|Q9FIF5|P2C78_ARATH Probable protein phosphatase 2C 78 OS=Arabidopsis thaliana GN=At5g59220 PE=2 SV=1//0
Bra002598	A10	8711107	8717499	2565	18.4415	180.56	-3.2915	3.978e-45	2.9441e-44	Down	-//-
Bra002604	A10	8670621	8673193	1653	10908.7	3013.78	1.8558	0	0	Up	sp|Q9LXU9|IRKI_ARATH IRK-interacting protein OS=Arabidopsis thaliana GN=IRKI PE=1 SV=1//6.3244e-09
Bra002608	A10	8641700	8643232	1533	71.5892	215.63	-1.5907	1.7018e-20	7.0841e-20	Down	sp|Q9SS80|U503A_ARATH UPF0503 protein At3g09070, chloroplastic OS=Arabidopsis thaliana GN=At3g09070 PE=1 SV=1//2.59706e-07
Bra002612	A10	8624228	8627332	2817	0.355073	6.59062	-4.2142	0.0061811	0.010678	Down	-//-
Bra002621	A10	8580773	8582308	477	696.353	329.149	1.0811	2.0235e-32	1.161e-31	Up	sp|Q9CQ48|NUDC2_MOUSE NudC domain-containing protein 2 OS=Mus musculus GN=Nudcd2 PE=1 SV=1//1.56689e-23
Bra002627	A10	8559345	8561758	1602	212.392	66.2889	1.6799	1.3166e-22	5.8381e-22	Up	sp|Q39032|PLCD1_ARATH Phosphoinositide phospholipase C 1 OS=Arabidopsis thaliana GN=PLC1 PE=2 SV=1//0
Bra002633	A10	8535904	8538214	1269	78.6794	157.424	-1.0006	1.5854e-08	4.1707e-08	Down	sp|F4IXE7|IDM1_ARATH Increased DNA methylation 1 OS=Arabidopsis thaliana GN=IDM1 PE=1 SV=1//1.24616e-24
Bra002645	A10	8472643	8474021	972	240.117	951.293	-1.9862	6.0913e-103	9.792e-102	Down	sp|Q9S9N9|CCR1_ARATH Cinnamoyl-CoA reductase 1 OS=Arabidopsis thaliana GN=CCR1 PE=1 SV=1//2.63968e-78
Bra002646	A10	8470789	8472340	1437	6.04927	25.7116	-2.0876	8.1424e-05	0.00016803	Down	sp|Q9FGH4|E139_ARATH Glucan endo-1,3-beta-glucosidase 9 OS=Arabidopsis thaliana GN=At5g58480 PE=1 SV=1//0
Bra002657	A10	8429680	8430708	1029	1.76352	10.6025	-2.5879	0.0045827	0.0080514	Down	sp|Q9LVL4|OFP3_ARATH Transcription repressor OFP3 OS=Arabidopsis thaliana GN=OFP3 PE=1 SV=1//5.39304e-79
Bra002661	A10	8419895	8421728	1662	1400.12	563.704	1.3125	1.6412e-54	1.4197e-53	Up	sp|F4KEW8|NET4A_ARATH Protein NETWORKED 4A OS=Arabidopsis thaliana GN=NET4A PE=2 SV=1//0
Bra002665	A10	8401191	8401994	639	95.3698	607.431	-2.6711	4.1965e-106	6.9199e-105	Down	sp|P51204|YCF54_PORPU Uncharacterized protein ycf54 OS=Porphyra purpurea GN=ycf54 PE=3 SV=1//5.02669e-15
Bra002666	A10	8400053	8400968	573	201.382	558.754	-1.4723	6.5655e-42	4.5732e-41	Down	sp|Q86KK2|FHIT_DICDI Bis(5&apos;-adenosyl)-triphosphatase OS=Dictyostelium discoideum GN=fhit PE=3 SV=1//1.50999e-49
Bra002668	A10	8390207	8396005	3879	3444.75	1716.72	1.0047	8.1607e-79	9.8592e-78	Up	sp|Q9LVN1|FH13_ARATH Formin-like protein 13 OS=Arabidopsis thaliana GN=FH13 PE=2 SV=3//0
Bra002669	A10	8384101	8389126	2649	7718.22	648.126	3.5739	0	0	Up	sp|P93025|PHOT2_ARATH Phototropin-2 OS=Arabidopsis thaliana GN=PHOT2 PE=1 SV=2//0
Bra002673	A10	8368278	8370404	1443	220.119	823.579	-1.9036	2.2912e-49	1.8209e-48	Down	sp|Q93Z08|E136_ARATH Glucan endo-1,3-beta-glucosidase 6 OS=Arabidopsis thaliana GN=At5g58090 PE=1 SV=2//0
Bra002674	A10	8365381	8365794	414	2366.92	724.212	1.7085	4.1508e-157	1.0491e-155	Up	sp|Q46036|BLC_CITFR Outer membrane lipoprotein Blc OS=Citrobacter freundii PE=3 SV=1//1.48597e-13
Bra002676	A10	8359284	8362878	2268	51.3086	210.016	-2.0332	3.4887e-28	1.7926e-27	Down	sp|Q9LVN0|GPDL7_ARATH Glycerophosphodiester phosphodiesterase GDPDL7 OS=Arabidopsis thaliana GN=GDPDL7 PE=2 SV=1//0
Bra002680	A10	8344184	8344657	474	1.04093	40.2074	-5.2715	4.0916e-16	1.4786e-15	Down	-//-
Bra002682	A10	8335354	8337670	1743	17.1209	130.76	-2.9331	7.9939e-30	4.2911e-29	Down	sp|Q56X72|RTNLS_ARATH Reticulon-like protein B21 OS=Arabidopsis thaliana GN=RTNLB21 PE=2 SV=2//0
Bra002686	A10	8304141	8306726	903	962.789	360.391	1.4177	1.3297e-63	1.3182e-62	Up	sp|Q9FDX1|SKIP1_ARATH F-box protein SKIP1 OS=Arabidopsis thaliana GN=SKIP1 PE=1 SV=1//0
Bra002688	A10	8296630	8298408	318	1.21274	15.141	-3.6421	1.6446e-05	3.5905e-05	Down	sp|Q501F9|P2C67_ARATH Probable protein phosphatase 2C 67 OS=Arabidopsis thaliana GN=At5g02760 PE=2 SV=1//2.64636e-08
Bra002692	A10	8276045	8288380	1893	105.595	415.162	-1.9751	1.9223e-51	1.5798e-50	Down	sp|Q8H1Z0|CER3_ARATH Protein ECERIFERUM 3 OS=Arabidopsis thaliana GN=CER3 PE=1 SV=1//0
Bra002696	A10	8260775	8260996	222	17.9642	36.8808	-1.0377	0.0061902	0.010693	Down	-//-
Bra002697	A10	8255621	8256106	486	43.1522	286.487	-2.731	6.3351e-55	5.5187e-54	Down	-//-
Bra002698	A10	8250360	8252396	1227	27.2837	4.53854	2.5877	1.2547e-06	2.9581e-06	Up	-//-
Bra002699	A10	8242425	8244602	1548	241.339	85.7355	1.4931	2.6186e-16	9.528e-16	Up	sp|Q6NLQ8|XB32_ARATH E3 ubiquitin-protein ligase XBAT32 OS=Arabidopsis thaliana GN=XBAT32 PE=1 SV=1//0
Bra002702	A10	8221476	8221930	369	15.1727	32.6997	-1.1078	0.0043357	0.0076361	Down	sp|Q9FHH1|Y5772_ARATH B3 domain-containing protein At5g57720 OS=Arabidopsis thaliana GN=At5g57720 PE=2 SV=1//3.96024e-17
Bra002709	A10	8154616	8155343	657	23553.4	6054.02	1.96	0	0	Up	sp|Q9FHH8|COL5_ARATH Zinc finger protein CONSTANS-LIKE 5 OS=Arabidopsis thaliana GN=COL5 PE=2 SV=2//1.22102e-107
Bra002712	A10	8117691	8119626	1215	45.285	525.139	-3.5356	1.9969e-38	1.3e-37	Down	sp|Q94CG0|CIPKL_ARATH CBL-interacting serine/threonine-protein kinase 21 OS=Arabidopsis thaliana GN=CIPK21 PE=1 SV=1//0
Bra002715	A10	8094132	8098335	2520	13.6296	40.0931	-1.5566	4.8403e-05	0.0001017	Down	sp|B0F481|BIODA_ARATH Bifunctional dethiobiotin synthetase/7,8-diamino-pelargonic acid aminotransferase, mitochondrial OS=Arabidopsis thaliana GN=BIO3-BIO1 PE=1 SV=1//0
Bra002718	A10	8085700	8086422	645	70.8574	254.701	-1.8458	8.3926e-31	4.6315e-30	Down	sp|Q38857|XTH22_ARATH Xyloglucan endotransglucosylase/hydrolase protein 22 OS=Arabidopsis thaliana GN=XTH22 PE=1 SV=1//3.39652e-151
Bra002719	A10	8078905	8079834	852	26.7697	97.4143	-1.8635	1.1626e-06	2.7462e-06	Down	sp|Q38857|XTH22_ARATH Xyloglucan endotransglucosylase/hydrolase protein 22 OS=Arabidopsis thaliana GN=XTH22 PE=1 SV=1//0
Bra002725	A10	8057465	8058274	480	13.1027	116.114	-3.1476	1.1721e-28	6.1066e-28	Down	sp|Q9FKM2|VDAC4_ARATH Mitochondrial outer membrane protein porin 4 OS=Arabidopsis thaliana GN=VDAC4 PE=1 SV=1//2.27317e-71
Bra002734	A10	8012094	8013428	507	50.6382	228.7	-2.1752	1.1624e-34	6.9735e-34	Down	-//-
Bra002736	A10	8005177	8006295	528	1.98351	18.5862	-3.2281	2.0184e-05	4.376e-05	Down	-//-
Bra002747	A10	7956429	7958083	933	0.808493	63.7908	-6.302	5.5314e-28	2.8277e-27	Down	sp|O65790|C81F1_ARATH Cytochrome P450 81F1 OS=Arabidopsis thaliana GN=CYP81F1 PE=2 SV=2//3.37173e-160
Bra002750	A10	7935547	7938535	1782	47.6613	264.163	-2.4705	3.2014e-46	2.4128e-45	Down	sp|Q9LVD8|CAP7_ARATH Putative clathrin assembly protein At5g57200 OS=Arabidopsis thaliana GN=At5g57200 PE=3 SV=1//0
Bra002752	A10	7926279	7928365	1182	21.3204	133.086	-2.6421	6.6254e-27	3.2811e-26	Down	sp|Q9LU68|CIA2_ARATH Protein CHLOROPLAST IMPORT APPARATUS 2 OS=Arabidopsis thaliana GN=CIA2 PE=2 SV=1//2.43781e-120
Bra002753	A10	7915988	7916681	348	25.1284	97.5811	-1.9573	8.2262e-14	2.7525e-13	Down	sp|P81748|MIFH_TRITR Macrophage migration inhibitory factor homolog OS=Trichuris trichiura PE=1 SV=2//7.78189e-23
Bra002757	A10	7898699	7900664	1212	29.9158	66.4268	-1.1509	4.0601e-05	8.5876e-05	Down	sp|Q9LU72|PPA28_ARATH Probable inactive purple acid phosphatase 28 OS=Arabidopsis thaliana GN=PAP28 PE=2 SV=1//0
Bra002758	A10	7894644	7897950	2310	23.5853	1.76217	3.7425	3.8305e-08	9.8625e-08	Up	-//-
Bra002764	A10	7806002	7807720	1719	960.713	125.858	2.9323	7.5638e-186	2.3733e-184	Up	-//-
Bra002769	A10	7779943	7782297	1593	47.5027	155.556	-1.7113	2.0442e-05	4.4302e-05	Down	sp|Q38932|LCYE_ARATH Lycopene epsilon cyclase, chloroplastic OS=Arabidopsis thaliana GN=LUT2 PE=1 SV=2//0
Bra002777	A10	7709311	7712297	1101	908.447	1.19383	9.5717	0	0	Up	sp|Q9LTS3|CKX3_ARATH Cytokinin dehydrogenase 3 OS=Arabidopsis thaliana GN=CKX3 PE=1 SV=1//0
Bra002791	A10	7594324	7605068	3633	95.863	364.309	-1.9261	2.742e-44	1.9934e-43	Down	sp|Q9CAL8|PEK13_ARATH Proline-rich receptor-like protein kinase PERK13 OS=Arabidopsis thaliana GN=PERK13 PE=2 SV=1//1.48569e-35
Bra002793	A10	7588352	7589368	927	44.6122	20.5753	1.1165	0.0010494	0.0019685	Up	sp|Q42538|SAT5_ARATH Serine acetyltransferase 5 OS=Arabidopsis thaliana GN=SAT5 PE=1 SV=1//9.86456e-162
Bra002794	A10	7586025	7587446	879	146.842	341.811	-1.2189	2.9188e-21	1.2449e-20	Down	sp|O23969|SF21_HELAN Pollen-specific protein SF21 OS=Helianthus annuus GN=SF21 PE=2 SV=1//5.02927e-143
Bra002795	A10	7580611	7583131	1383	26.2304	149.351	-2.5094	1.495e-27	7.5441e-27	Down	sp|Q9FJT8|HATB_ARATH Histone acetyltransferase type B catalytic subunit OS=Arabidopsis thaliana GN=HAG2 PE=2 SV=1//0
Bra002797	A10	7573286	7574511	1122	133.857	36.7027	1.8667	3.459e-18	1.339e-17	Up	sp|Q08062|MDHC_MAIZE Malate dehydrogenase, cytoplasmic OS=Zea mays PE=2 SV=2//3.00735e-171
Bra002800	A10	7565137	7566808	1335	62.5402	452.953	-2.8565	2.9832e-60	2.8172e-59	Down	sp|P54970|ILL2_ARATH IAA-amino acid hydrolase ILR1-like 2 OS=Arabidopsis thaliana GN=ILL2 PE=1 SV=2//0
Bra002804	A10	7547932	7548867	396	255.671	552.099	-1.1106	2.5949e-27	1.3014e-26	Down	sp|Q9FE63|PROF5_ARATH Profilin-5 OS=Arabidopsis thaliana GN=PRO5 PE=2 SV=1//5.4993e-82
Bra002812	A10	7491283	7492924	1392	36.1355	256.331	-2.8265	7.9599e-52	6.571e-51	Down	sp|Q9LVC3|PUM12_ARATH Pumilio homolog 12 OS=Arabidopsis thaliana GN=APUM12 PE=2 SV=2//0
Bra002828	A10	7373318	7375583	2022	3343.79	803.393	2.0573	1.3779e-262	6.9019e-261	Up	sp|Q9FG77|WRKY2_ARATH Probable WRKY transcription factor 2 OS=Arabidopsis thaliana GN=WRKY2 PE=2 SV=1//0
Bra002833	A10	7313812	7314369	558	12.5387	30.9353	-1.3029	0.021399	0.034619	Down	sp|Q9FH16|PR1G2_ARATH PRA1 family protein G2 OS=Arabidopsis thaliana GN=PRA1G2 PE=2 SV=1//2.60727e-80
Bra002834	A10	7309782	7312700	2919	23.6708	127.409	-2.4283	2.2318e-23	1.0121e-22	Down	-//-
Bra002839	A10	7281062	7282150	453	1731.52	771.432	1.1664	5.2017e-69	5.5399e-68	Up	sp|B3GS44|LRE_ARATH GPI-anchored protein LORELEI OS=Arabidopsis thaliana GN=LRE PE=2 SV=1//4.0652e-37
Bra002840	A10	7269388	7269621	234	62.5406	768.165	-3.6186	1.4655e-104	2.3893e-103	Down	sp|B3GS44|LRE_ARATH GPI-anchored protein LORELEI OS=Arabidopsis thaliana GN=LRE PE=2 SV=1//6.82748e-21
Bra002849	A10	7236411	7241576	2919	96.2662	1034.07	-3.4252	2.7539e-228	1.1322e-226	Down	sp|O23461|ARAK_ARATH L-arabinokinase OS=Arabidopsis thaliana GN=ARA1 PE=1 SV=1//0
Bra002854	A10	7209828	7212860	1407	2731.71	970.92	1.4924	4.7675e-138	1.0337e-136	Up	sp|O65583|UKL4_ARATH Uridine kinase-like protein 4 OS=Arabidopsis thaliana GN=UKL4 PE=2 SV=2//0
Bra002855	A10	7204088	7207434	3264	3727.21	1014.49	1.8773	2.2904e-210	8.3896e-209	Up	sp|C0LGR3|Y4265_ARATH Probable LRR receptor-like serine/threonine-protein kinase At4g26540 OS=Arabidopsis thaliana GN=At4g26540 PE=2 SV=1//0
Bra002861	A10	7140815	7142845	1956	1711.2	646.564	1.4041	7.8778e-95	1.1422e-93	Up	sp|D3ZXD8|TM245_RAT Transmembrane protein 245 OS=Rattus norvegicus GN=Tmem245 PE=3 SV=1//1.91425e-14
Bra002868	A10	7116918	7118494	1503	5265.44	1910.89	1.4623	4.0602e-186	1.2752e-184	Up	sp|Q9FG74|D6PK_ARATH Serine/threonine-protein kinase D6PK OS=Arabidopsis thaliana GN=D6PK PE=1 SV=1//0
Bra002870	A10	7111017	7113043	1962	825.789	344.18	1.2626	8.4536e-23	3.7685e-22	Up	sp|Q9LVQ4|Y5586_ARATH WEB family protein At5g55860 OS=Arabidopsis thaliana GN=At5g55860 PE=1 SV=1//0
Bra002871	A10	7101900	7102230	255	1125.66	305.113	1.8834	1.341e-52	1.1232e-51	Up	-//-
Bra002877	A10	7078223	7080697	2475	22.2754	78.495	-1.8172	2.1392e-10	6.1864e-10	Down	sp|Q9FM64|PP431_ARATH Pentatricopeptide repeat-containing protein At5g55740, chloroplastic OS=Arabidopsis thaliana GN=CRR21 PE=2 SV=1//0
Bra002878	A10	7072419	7074372	1281	425.349	1991.46	-2.2271	3.0029e-66	3.0903e-65	Down	sp|Q9FM65|FLA1_ARATH Fasciclin-like arabinogalactan protein 1 OS=Arabidopsis thaliana GN=FLA1 PE=1 SV=1//0
Bra002892	A10	6979341	6980415	414	750.331	303.902	1.3039	1.7977e-46	1.3604e-45	Up	-//-
Bra002893	A10	6977573	6978839	1155	6.31903	21.7039	-1.7802	0.0016716	0.0030765	Down	sp|Q9T031|FBK96_ARATH F-box/kelch-repeat protein At4g39240 OS=Arabidopsis thaliana GN=At4g39240 PE=2 SV=1//1.23475e-48
Bra002896	A10	6960193	6961449	1257	77.724	292.523	-1.9121	6.4986e-36	3.9945e-35	Down	sp|Q9LFG1|Y3359_ARATH Putative leucine-rich repeat receptor-like serine/threonine-protein kinase At3g53590 OS=Arabidopsis thaliana GN=At3g53590 PE=3 SV=2//9.39439e-09
Bra002907	A10	6908734	6909042	309	36.9576	4.69448	2.9768	2.5834e-05	5.5496e-05	Up	sp|Q8W453|DIRL1_ARATH Putative lipid-transfer protein DIR1 OS=Arabidopsis thaliana GN=DIR1 PE=1 SV=1//3.87919e-06
Bra002914	A10	6842731	6843039	309	6.31844	125.754	-4.3149	1.6968e-23	7.7129e-23	Down	sp|Q8W453|DIRL1_ARATH Putative lipid-transfer protein DIR1 OS=Arabidopsis thaliana GN=DIR1 PE=1 SV=1//6.0708e-10
Bra002917	A10	6821692	6825645	2721	2542.52	1003.23	1.3416	4.5679e-110	7.8355e-109	Up	sp|P30181|TOP1_ARATH DNA topoisomerase 1 OS=Arabidopsis thaliana GN=TOP1 PE=1 SV=1//0
Bra002918	A10	6819521	6821169	1236	42.8477	703.668	-4.0376	1.9403e-193	6.3517e-192	Down	sp|Q42545|FTSZ1_ARATH Cell division protein FtsZ homolog 1, chloroplastic OS=Arabidopsis thaliana GN=FTSZ1 PE=1 SV=2//0
Bra002919	A10	6806122	6809959	1161	2.33957	286.666	-6.937	2.6179e-120	4.8807e-119	Down	sp|Q9FLN8|IAMT1_ARATH Indole-3-acetate O-methyltransferase 1 OS=Arabidopsis thaliana GN=IAMT1 PE=1 SV=1//0
Bra002934	A10	6710939	6713826	1401	3231.11	1416.67	1.1895	8.0145e-103	1.2859e-101	Up	sp|Q9FLQ4|ODO2A_ARATH Dihydrolipoyllysine-residue succinyltransferase component of 2-oxoglutarate dehydrogenase complex 1, mitochondrial OS=Arabidopsis thaliana GN=At5g55070 PE=2 SV=1//0
Bra002940	A10	6665280	6666197	579	3.73458	41.5434	-3.4756	5.7942e-12	1.7985e-11	Down	sp|D7MUY4|CSPL2_ARALL CASP-like protein 2D1 OS=Arabidopsis lyrata subsp. lyrata GN=ARALYDRAFT_495581 PE=3 SV=1//1.14437e-100
Bra002945	A10	6643406	6644287	795	183.431	374.103	-1.0282	1.1936e-17	4.5369e-17	Down	-//-
Bra002948	A10	6628226	6630686	1626	3388.36	457.408	2.889	0	0	Up	-//-
Bra002955	A10	6595228	6597159	1245	1592.07	516.195	1.6249	9.9528e-115	1.774e-113	Up	sp|Q9M5A9|GPT1_ARATH Glucose-6-phosphate/phosphate translocator 1, chloroplastic OS=Arabidopsis thaliana GN=GPT1 PE=2 SV=1//0
Bra002957	A10	6525963	6527631	1059	5759.28	12699.1	-1.1408	1.2243e-46	9.3008e-46	Down	sp|Q38814|THI4_ARATH Thiamine thiazole synthase, chloroplastic OS=Arabidopsis thaliana GN=THI1 PE=1 SV=1//0
Bra002975	A10	6396559	6397423	393	1813.96	105.125	4.109	0	0	Up	-//-
Bra002984	A10	6353054	6353449	396	89.994	332.233	-1.8843	6.6609e-39	4.3723e-38	Down	sp|Q9LSQ6|PBP1_ARATH Calcium-binding protein PBP1 OS=Arabidopsis thaliana GN=PBP1 PE=1 SV=1//2.29461e-61
Bra002986	A10	6341253	6341801	549	158.696	34.9587	2.1825	1.2233e-25	5.8634e-25	Up	sp|Q9LJB7|BBX32_ARATH B-box zinc finger protein 32 OS=Arabidopsis thaliana GN=BBX32 PE=1 SV=1//4.75311e-08
Bra002993	A10	6268625	6271198	2574	679.337	1440.8	-1.0847	4.3065e-53	3.6391e-52	Down	sp|Q9LK35|THE1_ARATH Receptor-like protein kinase THESEUS 1 OS=Arabidopsis thaliana GN=THE1 PE=1 SV=1//0
Bra002998	A10	6223191	6228909	3618	3443.99	411.04	3.0667	0	0	Up	sp|F4K0A6|MYO2_ARATH Myosin-2 OS=Arabidopsis thaliana GN=VIII-2 PE=2 SV=1//0
Bra003001	A10	6203509	6208673	2097	112.721	981.675	-3.1225	1.687e-194	5.5554e-193	Down	sp|Q94AS9|CNGC4_ARATH Cyclic nucleotide-gated ion channel 4 OS=Arabidopsis thaliana GN=CNGC4 PE=2 SV=2//0
Bra003002	A10	6201430	6202825	843	526.904	110.392	2.2549	1.0136e-77	1.2096e-76	Up	-//-
Bra003004	A10	6187926	6189744	1212	36.7017	1.04191	5.1385	4.428e-15	1.5477e-14	Up	sp|Q42536|PORA_ARATH Protochlorophyllide reductase A, chloroplastic OS=Arabidopsis thaliana GN=PORA PE=1 SV=2//0
Bra003005	A10	6184844	6186441	1500	54.7758	149.689	-1.4504	2.1342e-13	7.0379e-13	Down	-//-
Bra003007	A10	6176102	6179161	1095	1443.95	381.546	1.9201	2.218e-138	4.8312e-137	Up	sp|Q9FK25|OMT1_ARATH Flavone 3&apos;-O-methyltransferase 1 OS=Arabidopsis thaliana GN=OMT1 PE=1 SV=1//0
Bra003009	A10	6154442	6160001	1053	7150.41	28743.5	-2.0071	6.1525e-198	2.0796e-196	Down	sp|Q9FK25|OMT1_ARATH Flavone 3&apos;-O-methyltransferase 1 OS=Arabidopsis thaliana GN=OMT1 PE=1 SV=1//0
Bra003013	A10	6123104	6123730	627	663.873	179.892	1.8838	1.8935e-73	2.1298e-72	Up	sp|Q6NML5|RPB7L_ARATH DNA-directed RNA polymerase subunit 7-like protein OS=Arabidopsis thaliana GN=NRPB7L PE=2 SV=1//7.44664e-74
Bra003015	A10	6095828	6097123	726	505.63	226.801	1.1567	1.9033e-27	9.5728e-27	Up	sp|Q1ECE0|VAP41_ARATH Vesicle-associated protein 4-1 OS=Arabidopsis thaliana GN=PVA41 PE=2 SV=1//5.27715e-115
Bra003016	A10	6087034	6089788	1248	123.129	29.0621	2.083	7.7145e-20	3.1375e-19	Up	sp|Q99JB2|STML2_MOUSE Stomatin-like protein 2, mitochondrial OS=Mus musculus GN=Stoml2 PE=1 SV=1//1.19348e-95
Bra003017	A10	6085914	6086441	408	76.9272	1174.39	-3.9323	5.2772e-292	3.0003e-290	Down	-//-
Bra003023	A10	6044859	6046801	1074	0	9.40863	-3.97353	5.9411e-05	0.00012402	Down	sp|O04017|NAC98_ARATH Protein CUP-SHAPED COTYLEDON 2 OS=Arabidopsis thaliana GN=NAC098 PE=1 SV=1//0
Bra003024	A10	6038014	6039353	381	56.8438	184.321	-1.6971	3.6188e-20	1.4887e-19	Down	sp|Q9FN32|YIPL7_ARATH Protein yippee-like At5g53940 OS=Arabidopsis thaliana GN=At5g53940 PE=2 SV=1//1.04192e-85
Bra003026	A10	6013691	6016690	3000	28.9112	146.272	-2.339	1.1077e-24	5.1854e-24	Down	sp|Q9FN37|PSKR2_ARATH Phytosulfokine receptor 2 OS=Arabidopsis thaliana GN=PSKR2 PE=2 SV=1//0
Bra003030	A10	5969444	5972539	2415	0	10.2195	-4.00943	2.7977e-05	5.9968e-05	Down	sp|Q9SXB8|Y1133_ARATH G-type lectin S-receptor-like serine/threonine-protein kinase At1g11330 OS=Arabidopsis thaliana GN=At1g11330 PE=2 SV=3//0
Bra003031	A10	5965222	5966718	492	95.0025	274.445	-1.5305	2.689e-24	1.2472e-23	Down	-//-
Bra003037	A10	5912820	5916077	1710	2097.64	484.649	2.1138	8.5768e-159	2.2028e-157	Up	sp|Q9FI00|MLO11_ARATH MLO-like protein 11 OS=Arabidopsis thaliana GN=MLO11 PE=2 SV=1//0
Bra003045	A10	5807701	5809220	1086	105.975	232.944	-1.1363	1.1581e-13	3.8542e-13	Down	sp|Q56Y42|PLR1_ARATH Pyridoxal reductase, chloroplastic OS=Arabidopsis thaliana GN=PLR1 PE=1 SV=1//0
Bra003053	A10	5721455	5722491	726	215.428	1110.23	-2.3656	6.3944e-151	1.5367e-149	Down	sp|P81760|TL17_ARATH Thylakoid lumenal 17.4 kDa protein, chloroplastic OS=Arabidopsis thaliana GN=At5g53490 PE=1 SV=2//3.78437e-128
Bra003062	A10	5605066	5606521	1371	1130.84	334.146	1.7588	2.9013e-100	4.5347e-99	Up	sp|Q9FK05|PME61_ARATH Probable pectinesterase/pectinesterase inhibitor 61 OS=Arabidopsis thaliana GN=PME61 PE=2 SV=1//0
Bra003063	A10	5600331	5603827	1677	9220.49	2990.71	1.6244	1.7021e-269	8.7501e-268	Up	sp|B1J693|CLPX_PSEPW ATP-dependent Clp protease ATP-binding subunit ClpX OS=Pseudomonas putida (strain W619) GN=clpX PE=3 SV=1//1.03085e-128
Bra003072	A10	5512203	5513060	858	0.318341	22.3433	-6.1331	8.7316e-10	2.4505e-09	Down	-//-
Bra003075	A10	5464198	5465848	579	9.04982	0.520957	4.1187	0.00089596	0.0016924	Up	sp|Q6NQN5|SWET3_ARATH Bidirectional sugar transporter SWEET3 OS=Arabidopsis thaliana GN=SWEET3 PE=2 SV=1//1.1926e-82
Bra003077	A10	5453721	5454763	555	32.9432	75.6852	-1.2	3.6341e-06	8.3118e-06	Down	sp|Q9FGM1|PYL8_ARATH Abscisic acid receptor PYL8 OS=Arabidopsis thaliana GN=PYL8 PE=1 SV=1//1.16967e-115
Bra003081	A10	5414086	5416746	2277	437.213	4.24863	6.6852	4.1461e-187	1.3108e-185	Up	sp|O65717|CNGC1_ARATH Cyclic nucleotide-gated ion channel 1 OS=Arabidopsis thaliana GN=CNGC1 PE=1 SV=1//0
Bra003082	A10	5411843	5413960	1086	948.444	324.605	1.5469	1.3987e-73	1.5765e-72	Up	sp|Q94BN2|SPSY_ARATH Spermine synthase OS=Arabidopsis thaliana GN=SPMS PE=1 SV=1//0
Bra003095	A10	5316920	5319324	1110	4.40899	182.042	-5.3677	6.6915e-43	4.7404e-42	Down	sp|Q9FLW9|PKP2_ARATH Plastidial pyruvate kinase 2 OS=Arabidopsis thaliana GN=PKP2 PE=1 SV=1//9.16246e-10
Bra003096	A10	5310545	5316073	3525	32.3278	139.03	-2.1046	3.6204e-11	1.0847e-10	Down	sp|Q9Z2Y1|TIM_RAT Protein timeless homolog OS=Rattus norvegicus GN=Timeless PE=1 SV=1//1.28498e-11
Bra003098	A10	5287537	5288232	696	387.241	4.72391	6.3571	1.768e-164	4.7044e-163	Up	sp|Q84JK8|MAKR6_ARATH Probable membrane-associated kinase regulator 6 OS=Arabidopsis thaliana GN=MAKR6 PE=2 SV=1//1.71195e-124
Bra003102	A10	5223872	5228392	2469	457.276	101.601	2.1701	5.6305e-63	5.5324e-62	Up	sp|Q6AZT2|SPAST_XENLA Spastin OS=Xenopus laevis GN=spast PE=2 SV=1//1.57297e-67
Bra003106	A10	5183057	5184160	918	14.4263	64.0472	-2.1504	3.5163e-11	1.0544e-10	Down	sp|Q9FLX4|MAKR5_ARATH Probable membrane-associated kinase regulator 5 OS=Arabidopsis thaliana GN=MAKR5 PE=2 SV=1//4.61386e-82
Bra003108	A10	5160230	5162917	2631	26.8933	61.4603	-1.1924	2.1521e-05	4.6564e-05	Down	sp|Q9FLX6|PP430_ARATH Pentatricopeptide repeat-containing protein At5g52850, chloroplastic OS=Arabidopsis thaliana GN=PCMP-H31 PE=2 SV=1//0
Bra003114	A10	5089286	5089856	420	2.93853	36.0772	-3.6179	1.0613e-10	3.1154e-10	Down	-//-
Bra003115	A10	5081019	5081589	420	32.278	286.798	-3.1514	3.5541e-20	1.4633e-19	Down	-//-
Bra003122	A10	5006236	5006505	270	60.1787	272.872	-2.1809	4.3176e-33	2.5114e-32	Down	-//-
Bra003126	A07	14754085	14756786	2124	166.348	59.6249	1.4802	2.4554e-15	8.6576e-15	Up	sp|P45724|PAL2_ARATH Phenylalanine ammonia-lyase 2 OS=Arabidopsis thaliana GN=PAL2 PE=1 SV=2//0
Bra003135	A07	14801295	14803648	504	0	4.56223	-3.65918	0.011221	0.018799	Down	sp|Q9LFH3|LOG4_ARATH Cytokinin riboside 5&apos;-monophosphate phosphoribohydrolase LOG4 OS=Arabidopsis thaliana GN=LOG4 PE=1 SV=1//4.02327e-109
Bra003136	A07	14810261	14811542	621	320.918	750.07	-1.2248	8.9134e-36	5.4617e-35	Down	sp|Q9ZUU4|CP29B_ARATH RNA-binding protein CP29B, chloroplastic OS=Arabidopsis thaliana GN=CP29B PE=1 SV=1//7.93509e-104
Bra003138	A07	14826420	14827401	678	319.729	141.784	1.1732	4.1919e-19	1.6671e-18	Up	-//-
Bra003142	A07	14834283	14835465	750	0.673413	160.058	-7.8929	1.1681e-70	1.273e-69	Down	sp|Q94BT9|ATOX1_ARATH Copper transport protein ATX1 OS=Arabidopsis thaliana GN=ATX1 PE=1 SV=1//1.45134e-10
Bra003143	A07	14835708	14839408	2676	14.5112	147.263	-3.3432	2.6058e-31	1.4539e-30	Down	-//-
Bra003145	A07	14848308	14849294	987	36.6876	78.3376	-1.0944	2.4072e-05	5.184e-05	Down	sp|Q9LS48|SG1_ARATH protein SLOW GREEN 1, chloroplastic OS=Arabidopsis thaliana GN=SG1 PE=1 SV=1//6.96885e-35
Bra003161	A07	14903068	14905725	1791	7.91014	25.8306	-1.7073	0.00050358	0.0009735	Down	sp|Q9M331|PTR45_ARATH Protein NRT1/ PTR FAMILY 5.7 OS=Arabidopsis thaliana GN=NPF5.7 PE=2 SV=2//0
Bra003167	A07	14939667	14945841	561	51.6661	170.833	-1.7253	9.3994e-20	3.8148e-19	Down	-//-
Bra003176	A07	14975993	14976701	627	52.422	725.897	-3.7915	1.3594e-185	4.2534e-184	Down	sp|Q9M385|RK17_ARATH 50S ribosomal protein L17, chloroplastic OS=Arabidopsis thaliana GN=RPL17 PE=2 SV=1//1.66045e-113
Bra003177	A07	14978390	14980618	726	2005.76	641.637	1.6443	2.9235e-137	6.3059e-136	Up	sp|Q9M376|VA727_ARATH Vesicle-associated membrane protein 727 OS=Arabidopsis thaliana GN=VAMP727 PE=2 SV=1//2.72833e-164
Bra003186	A07	15014402	15016409	1410	65.05	613.502	-3.2374	4.7451e-76	5.5125e-75	Down	sp|Q42586|UMPS_ARATH Uridine 5&apos;-monophosphate synthase OS=Arabidopsis thaliana GN=PYRE-F PE=2 SV=2//0
Bra003187	A07	15017568	15020430	1842	2661.41	1307.41	1.0255	1.9571e-62	1.9089e-61	Up	-//-
Bra003190	A07	15041827	15044782	1146	4.27391	23.1148	-2.4352	3.1876e-05	6.7987e-05	Down	sp|Q9M1G8|DJ1F_ARATH DJ-1 protein homolog F OS=Arabidopsis thaliana GN=DJ1F PE=1 SV=1//0
Bra003198	A07	15100640	15101977	726	438.455	1213.27	-1.4684	7.1638e-78	8.5708e-77	Down	sp|Q01667|CAB6_ARATH Chlorophyll a-b binding protein 6, chloroplastic OS=Arabidopsis thaliana GN=LHCA1 PE=1 SV=1//4.47679e-164
Bra003200	A07	15104803	15108800	1476	31.8282	1451.77	-5.5114	0	0	Down	sp|Q93Z04|PLY13_ARATH Probable pectate lyase 13 OS=Arabidopsis thaliana GN=PMR6 PE=1 SV=1//0
Bra003201	A07	15110672	15116420	1146	6.34332	33.1454	-2.3855	6.4528e-05	0.00013425	Down	sp|Q9SV41|2A5E_ARATH Serine/threonine protein phosphatase 2A 57 kDa regulatory subunit B&apos; epsilon isoform OS=Arabidopsis thaliana GN=B&apos;EPSILON PE=2 SV=1//0
Bra003204	A07	15142493	15144188	1158	48.3946	105.139	-1.1194	0.00016014	0.00032267	Down	sp|Q05728|PUR5_ARATH Phosphoribosylformylglycinamidine cyclo-ligase, chloroplastic OS=Arabidopsis thaliana GN=PUR5 PE=1 SV=2//0
Bra003205	A07	15145795	15146826	654	21.5289	65.8538	-1.613	1.2107e-07	3.0317e-07	Down	sp|Q9M2W3|PGPS2_ARATH CDP-diacylglycerol--glycerol-3-phosphate 3-phosphatidyltransferase 2 OS=Arabidopsis thaliana GN=PGPS2 PE=1 SV=1//2.57115e-127
Bra003208	A07	15159488	15161759	2124	3017.41	842.496	1.8406	3.0571e-208	1.0957e-206	Up	sp|Q9M2V5|AB18G_ARATH ABC transporter G family member 18 OS=Arabidopsis thaliana GN=ABCG18 PE=2 SV=1//0
Bra003211	A07	15181191	15184722	3051	6186.84	2301.89	1.4264	4.9358e-189	1.5846e-187	Up	sp|Q54JE4|ODO1_DICDI 2-oxoglutarate dehydrogenase, mitochondrial OS=Dictyostelium discoideum GN=ogdh PE=3 SV=1//0
Bra003212	A07	15188385	15190273	1350	1442.29	693.415	1.0566	2.2838e-52	1.9033e-51	Up	sp|P52409|E13B_WHEAT Glucan endo-1,3-beta-glucosidase OS=Triticum aestivum GN=GLC1 PE=2 SV=1//5.75294e-138
Bra003213	A07	15196167	15205678	2133	7.31178	35.5366	-2.281	4.5197e-07	1.095e-06	Down	sp|Q9FFI0|HDG9_ARATH Homeobox-leucine zipper protein HDG9 OS=Arabidopsis thaliana GN=HDG9 PE=2 SV=1//0
Bra003219	A07	15243045	15244169	879	20.108	65.3827	-1.7011	3.2502e-08	8.4047e-08	Down	-//-
Bra003221	A07	15270048	15271695	951	121.662	21.4747	2.5022	1.4973e-25	7.1678e-25	Up	sp|P46283|S17P_ARATH Sedoheptulose-1,7-bisphosphatase, chloroplastic OS=Arabidopsis thaliana GN=At3g55800 PE=2 SV=1//0
Bra003222	A07	15279303	15281247	642	223.302	59.9878	1.8963	9.808e-28	4.9811e-27	Up	-//-
Bra003223	A07	15283687	15284699	378	195.948	76.0191	1.366	8.3041e-09	2.2183e-08	Up	sp|Q9LY56|YIPL4_ARATH Protein yippee-like At3g55890 OS=Arabidopsis thaliana GN=At3g55890 PE=2 SV=1//1.32217e-59
Bra003230	A07	15317714	15318514	627	14.243	136.534	-3.2609	9.4005e-31	5.1757e-30	Down	sp|Q9LYM3|LOR14_ARATH Protein LURP-one-related 14 OS=Arabidopsis thaliana GN=At3g56180 PE=2 SV=2//6.22383e-128
Bra003236	A07	15348632	15349490	525	250.394	971.509	-1.956	7.3389e-104	1.1878e-102	Down	-//-
Bra003240	A07	15383301	15387901	4413	2849.04	422.354	2.7539	0	0	Up	sp|Q9FHK4|Y5519_ARATH Uncharacterized protein At5g05190 OS=Arabidopsis thaliana GN=Y-1 PE=1 SV=1//1.22698e-07
Bra003242	A07	15392682	15395058	1476	436.808	185.681	1.2342	1.3503e-26	6.6319e-26	Up	sp|Q8GX05|SCAB3_ARATH Stomatal closure-related actin-binding protein 3 OS=Arabidopsis thaliana GN=SCAB3 PE=2 SV=1//0
Bra003245	A07	15409125	15410908	1128	49.5228	511.411	-3.3683	6.455e-101	1.0138e-99	Down	sp|Q9LXX8|WTR27_ARATH WAT1-related protein At3g56620 OS=Arabidopsis thaliana GN=At3g56620 PE=2 SV=1//0
Bra003248	A07	15441451	15444053	1650	10.2373	23.9714	-1.2275	0.010592	0.017788	Down	sp|B9TSP7|FACR6_ARATH Fatty acyl-CoA reductase 6, chloroplastic OS=Arabidopsis thaliana GN=FAR6 PE=2 SV=1//0
Bra003251	A07	15473582	15474513	450	8158.69	3728.22	1.1298	2.8617e-134	5.9937e-133	Up	sp|Q682T9|CALM5_ARATH Calmodulin-5 OS=Arabidopsis thaliana GN=CAM5 PE=1 SV=1//2.20111e-103
Bra003252	A07	15477013	15478714	951	0.318341	32.8747	-6.6903	1.4342e-14	4.9299e-14	Down	-//-
Bra003253	A07	15483324	15486554	1212	26.0471	52.3354	-1.0067	0.0012981	0.0024152	Down	sp|Q9LES3|AI5L2_ARATH ABSCISIC ACID-INSENSITIVE 5-like protein 2 OS=Arabidopsis thaliana GN=DPBF3 PE=1 SV=1//3.53054e-138
Bra003263	A07	15538242	15540169	1113	534.824	93.1845	2.5209	9.4785e-92	1.3353e-90	Up	sp|Q9M1J6|SSL9_ARATH Protein STRICTOSIDINE SYNTHASE-LIKE 9 OS=Arabidopsis thaliana GN=SSL9 PE=2 SV=1//0
Bra003265	A07	15543847	15545066	723	210.064	44.4306	2.2412	2.3969e-33	1.4025e-32	Up	sp|O80366|ARR9_ARATH Two-component response regulator ARR9 OS=Arabidopsis thaliana GN=ARR9 PE=1 SV=1//3.09243e-106
Bra003267	A07	15550499	15551728	1230	304.872	141.431	1.1081	5.7106e-17	2.1269e-16	Up	sp|F4IB81|LYK3_ARATH LysM domain receptor-like kinase 3 OS=Arabidopsis thaliana GN=LYK3 PE=2 SV=1//1.42163e-43
Bra003269	A07	15576218	15579318	2364	1.43273	12.2185	-3.0922	0.00063638	0.0012183	Down	sp|Q9M1I6|SDP1L_ARATH Triacylglycerol lipase SDP1L OS=Arabidopsis thaliana GN=SDP1L PE=1 SV=1//0
Bra003273	A07	15597134	15598247	1020	2.20449	118.241	-5.7451	2.9766e-47	2.2849e-46	Down	sp|P52408|E13B_PRUPE Glucan endo-1,3-beta-glucosidase, basic isoform OS=Prunus persica GN=GNS1 PE=3 SV=1//3.97805e-131
Bra003274	A07	15599342	15600985	1332	10.8864	0.672874	4.016	0.00010859	0.00022201	Up	-//-
Bra003279	A07	15622206	15623322	594	8.67145	42.1632	-2.2816	1.93e-08	5.0512e-08	Down	sp|Q9M2K8|AGL18_ARATH Agamous-like MADS-box protein AGL18 OS=Arabidopsis thaliana GN=AGL18 PE=2 SV=1//1.2499e-76
Bra003283	A07	15654881	15655162	282	77.4912	194.727	-1.3293	9.7162e-15	3.3614e-14	Down	-//-
Bra003289	A07	15689491	15691364	1623	20.5243	55.8858	-1.4451	5.9679e-06	1.344e-05	Down	sp|Q96529|PURA_ARATH Adenylosuccinate synthetase, chloroplastic OS=Arabidopsis thaliana GN=PURA PE=1 SV=1//0
Bra003296	A07	15746084	15746269	186	43.1646	505.23	-3.549	7.9299e-70	8.5383e-69	Down	sp|Q8S2W4|AGP23_ARATH Arabinogalactan peptide 23 OS=Arabidopsis thaliana GN=AGP23 PE=2 SV=2//6.4288e-07
Bra003300	A07	15754365	15757306	969	1506.27	729.071	1.0468	2.2058e-52	1.8392e-51	Up	sp|Q3EAI1|BH060_ARATH Transcription factor bHLH60 OS=Arabidopsis thaliana GN=BHLH60 PE=2 SV=1//1.77853e-132
Bra003306	A07	15786517	15786924	408	97.195	199.102	-1.0346	1.0046e-09	2.8115e-09	Down	-//-
Bra003313	A07	15833112	15835234	672	1822.56	562.524	1.696	1.8026e-133	3.7541e-132	Up	sp|Q9SHC8|VAP12_ARATH Vesicle-associated protein 1-2 OS=Arabidopsis thaliana GN=PVA12 PE=1 SV=1//2.83643e-109
Bra003320	A07	15864501	15866258	915	67.123	651.595	-3.2791	9.3352e-147	2.1804e-145	Down	sp|Q9M2K4|BZP61_ARATH Basic leucine zipper 61 OS=Arabidopsis thaliana GN=BZIP61 PE=1 SV=1//2.61473e-150
Bra003323	A07	15879616	15883454	2001	43.8549	197.79	-2.1732	7.9329e-31	4.3822e-30	Down	sp|Q8GWD2|CNG12_ARATH Probable cyclic nucleotide-gated ion channel 12 OS=Arabidopsis thaliana GN=CNGC12 PE=2 SV=2//0
Bra003332	A07	15913935	15916593	2016	15.1479	81.536	-2.4283	2.4659e-15	8.6937e-15	Down	sp|Q9M2H2|MCC31_ARATH MATH domain and coiled-coil domain-containing protein At3g58440 OS=Arabidopsis thaliana GN=At3g58440 PE=3 SV=2//4.91718e-28
Bra003337	A07	15960456	15964538	1740	5.10629	40.1307	-2.9744	5.5389e-10	1.5696e-09	Down	sp|F4J5U9|MCC30_ARATH MATH domain and coiled-coil domain-containing protein At3g58430 OS=Arabidopsis thaliana GN=At3g58430 PE=3 SV=2//5.0886e-12
Bra003345	A07	15997322	16000104	1770	536.586	1832.19	-1.7717	5.4311e-97	8.1332e-96	Down	sp|Q05758|ILV5_ARATH Ketol-acid reductoisomerase, chloroplastic OS=Arabidopsis thaliana GN=At3g58610 PE=2 SV=2//0
Bra003347	A07	16009277	16013340	2283	12.6369	34.6669	-1.4559	0.00034943	0.00068548	Down	sp|Q05609|CTR1_ARATH Serine/threonine-protein kinase CTR1 OS=Arabidopsis thaliana GN=CTR1 PE=1 SV=1//6.03362e-61
Bra003350	A07	16031477	16032919	987	0	5.63186	-3.75065	0.0027199	0.004896	Down	sp|Q9SFT7|Y3707_ARATH Serine/threonine-protein kinase At3g07070 OS=Arabidopsis thaliana GN=At3g07070 PE=2 SV=1//1.14081e-66
Bra003362	A07	16105999	16108471	1470	433.145	180.974	1.2591	1.5982e-27	8.0562e-27	Up	sp|Q9LYT1|PAO3_ARATH Polyamine oxidase 3 OS=Arabidopsis thaliana GN=PAO3 PE=1 SV=1//0
Bra003365	A07	16130168	16132252	1542	172.386	416.864	-1.2739	5.9142e-27	2.9346e-26	Down	sp|Q9SJG2|Y2296_ARATH Probable receptor-like protein kinase At2g42960 OS=Arabidopsis thaliana GN=At2g42960 PE=3 SV=1//0
Bra003376	A07	16190370	16190981	612	149.824	8.39614	4.1574	5.9558e-30	3.209e-29	Up	sp|Q9LX27|CML4_ARATH Calmodulin-like protein 4 OS=Arabidopsis thaliana GN=CML4 PE=2 SV=1//7.20816e-117
Bra003382	A07	16211673	16215204	2658	117.216	236.863	-1.0149	1.099e-10	3.2228e-10	Down	sp|Q9M1B0|NLP9_ARATH Protein NLP9 OS=Arabidopsis thaliana GN=NLP9 PE=2 SV=1//0
Bra003383	A07	16217299	16217931	456	40.1068	146.39	-1.8679	4.5445e-19	1.8063e-18	Down	sp|Q9UUC8|RM51_SCHPO 54S ribosomal protein L51, mitochondrial OS=Schizosaccharomyces pombe (strain 972 / ATCC 24843) GN=mrpl51 PE=3 SV=1//5.23102e-10
Bra003385	A07	16223700	16225371	1434	0	23.0126	-4.36197	1.4468e-11	4.4176e-11	Down	-//-
Bra003387	A07	16234519	16235529	1011	22.7908	103.006	-2.1762	4.2215e-15	1.4775e-14	Down	sp|Q2HJH6|SNR40_BOVIN U5 small nuclear ribonucleoprotein 40 kDa protein OS=Bos taurus GN=SNRNP40 PE=2 SV=1//5.06464e-10
Bra003389	A07	16244104	16247314	2067	480.574	1431.76	-1.575	3.7133e-99	5.7364e-98	Down	sp|Q9FN48|CAS_ARATH Calcium sensing receptor, chloroplastic OS=Arabidopsis thaliana GN=CAS PE=1 SV=1//1.18613e-16
Bra003392	A07	16265593	16268405	1434	21.2096	296.965	-3.8075	2.5292e-83	3.2169e-82	Down	sp|Q54Y55|SHKC_DICDI Dual specificity protein kinase shkC OS=Dictyostelium discoideum GN=shkC PE=3 SV=1//4.66446e-37
Bra003396	A07	16285400	16287755	780	1.82454	9.74995	-2.4179	0.0088676	0.015038	Down	sp|Q9M1X9|ASHH4_ARATH Putative histone-lysine N-methyltransferase ASHH4 OS=Arabidopsis thaliana GN=ASHH4 PE=3 SV=1//8.27021e-08
Bra003406	A07	16337601	16338204	396	501.508	1492.69	-1.5736	6.3945e-91	8.9399e-90	Down	sp|Q8RXU5|R37A2_ARATH 60S ribosomal protein L37a-2 OS=Arabidopsis thaliana GN=RPL37AC PE=3 SV=1//1.95564e-58
Bra003409	A07	16347874	16350339	2466	58.3621	190.374	-1.7057	1.619e-20	6.743e-20	Down	-//-
Bra003411	A07	16356771	16359832	804	6.04927	30.1936	-2.3194	1.8781e-06	4.3858e-06	Down	-//-
Bra003412	A07	16362464	16363788	810	6.3919	21.9136	-1.7775	0.00082819	0.0015694	Down	-//-
Bra003419	A07	16402046	16403090	738	0	383.241	-5.58347	5.8001e-141	1.2844e-139	Down	sp|O49743|GATA4_ARATH GATA transcription factor 4 OS=Arabidopsis thaliana GN=GATA4 PE=2 SV=1//4.18903e-104
Bra003420	A07	16408014	16408821	663	3.2936	193.513	-5.8766	2.7012e-75	3.1098e-74	Down	sp|Q9M205|CCU22_ARATH Cyclin-U2-2 OS=Arabidopsis thaliana GN=CYCU2-2 PE=1 SV=1//2.39848e-143
Bra003421	A07	16410107	16411249	801	74.6135	1033.37	-3.7918	4.2655e-133	8.8447e-132	Down	sp|Q9M203|EXPB5_ARATH Expansin-B5 OS=Arabidopsis thaliana GN=EXPB5 PE=2 SV=2//1.19821e-141
Bra003426	A07	16426087	16429347	1389	2.4861	53.9946	-4.4409	5.8025e-19	2.3005e-18	Down	sp|Q8RWV0|TKTC1_ARATH Transketolase-1, chloroplastic OS=Arabidopsis thaliana GN=TKL-1 PE=1 SV=1//0
Bra003427	A07	16430230	16431238	456	146.226	380.148	-1.3784	2.3257e-21	9.9501e-21	Down	sp|P59224|RS132_ARATH 40S ribosomal protein S13-2 OS=Arabidopsis thaliana GN=RPS13B PE=2 SV=1//3.6593e-103
Bra003433	A07	16443861	16445288	672	20.1076	52.5403	-1.3857	3.5153e-05	7.4742e-05	Down	sp|O60344|ECE2_HUMAN Endothelin-converting enzyme 2 OS=Homo sapiens GN=ECE2 PE=1 SV=4//2.62477e-24
Bra003435	A07	16449823	16451058	708	7190.19	1611.32	2.1578	7.5508e-296	4.3829e-294	Up	sp|Q84JW1|PX11E_ARATH Peroxisomal membrane protein 11E OS=Arabidopsis thaliana GN=PEX11E PE=1 SV=1//5.59181e-147
Bra003436	A07	16452041	16453647	537	48.137	240.063	-2.3182	1.3325e-38	8.7038e-38	Down	sp|Q9LEW8|FN3KR_ARATH Protein-ribulosamine 3-kinase, chloroplastic OS=Arabidopsis thaliana GN=At3g61080 PE=1 SV=2//2.02865e-10
Bra003440	A07	16467412	16469762	1299	81.9128	1581.23	-4.2708	9.1048e-203	3.1381e-201	Down	sp|O23145|KSG2_ARATH Shaggy-related protein kinase beta OS=Arabidopsis thaliana GN=ASK2 PE=2 SV=1//0
Bra003442	A07	16482089	16484406	1434	146.965	45.0995	1.7043	1.6149e-16	5.9198e-16	Up	sp|Q9M2E0|RH12_ARATH DEAD-box ATP-dependent RNA helicase 12 OS=Arabidopsis thaliana GN=RH12 PE=2 SV=1//0
Bra003450	A07	16537872	16538393	522	7.42098	24.5184	-1.7242	0.00050924	0.00098403	Down	sp|Q9SUS5|RHA1B_ARATH E3 ubiquitin-protein ligase RHA1B OS=Arabidopsis thaliana GN=RHA1B PE=2 SV=1//5.21292e-27
Bra003451	A07	16543169	16544251	780	344.924	1488.72	-2.1097	1.2051e-159	3.1193e-158	Down	sp|P13869|CB12_PETHY Chlorophyll a-b binding protein, chloroplastic OS=Petunia hybrida PE=2 SV=1//4.42472e-147
Bra003456	A07	16566384	16570226	2178	4.62898	30.219	-2.7067	2.0749e-07	5.1275e-07	Down	sp|Q84WU4|GOGC3_ARATH Golgin candidate 3 OS=Arabidopsis thaliana GN=GC3 PE=1 SV=1//0
Bra003458	A07	16579861	16581087	1227	347.365	65.3172	2.4109	2.4922e-59	2.3167e-58	Up	sp|Q9M310|FBK77_ARATH F-box/kelch-repeat protein At3g61590 OS=Arabidopsis thaliana GN=At3g61590 PE=1 SV=1//0
Bra003459	A07	16585581	16587765	1686	8263.35	2599.07	1.6687	1.047e-272	5.441e-271	Up	sp|Q9FPW6|POB1_ARATH BTB/POZ domain-containing protein POB1 OS=Arabidopsis thaliana GN=POB1 PE=2 SV=2//0
Bra003463	A07	16602929	16603702	564	233.161	39.2724	2.5697	4.828e-44	3.4908e-43	Up	sp|Q84MC7|PYL9_ARATH Abscisic acid receptor PYL9 OS=Arabidopsis thaliana GN=PYL9 PE=1 SV=1//4.60147e-94
Bra003465	A07	16617705	16619758	1101	34.216	120.352	-1.8145	3.1629e-15	1.1119e-14	Down	-//-
Bra003466	A07	16620398	16626762	2247	1211.72	547.754	1.1455	2.2942e-32	1.3149e-31	Up	sp|Q9M367|BECN1_ARATH Beclin-1-like protein OS=Arabidopsis thaliana GN=At3g61710 PE=2 SV=2//0
Bra003468	A07	16636843	16638732	1164	40.6201	197.81	-2.2838	2.2248e-32	1.2756e-31	Down	sp|Q9M363|B561I_ARATH Cytochrome b561 and DOMON domain-containing protein At3g61750 OS=Arabidopsis thaliana GN=At3g61750 PE=3 SV=1//0
Bra003475	A07	16659433	16660802	1101	0.318341	6.72287	-4.4004	0.0049903	0.008731	Down	sp|Q8VYE5|E1312_ARATH Glucan endo-1,3-beta-glucosidase 12 OS=Arabidopsis thaliana GN=At4g29360 PE=1 SV=1//6.37929e-71
Bra003481	A07	16687492	16690313	1830	1173.03	578.018	1.0211	4.9947e-42	3.487e-41	Up	sp|Q52EB3|ATG1_MAGO7 Serine/threonine-protein kinase ATG1 OS=Magnaporthe oryzae (strain 70-15 / ATCC MYA-4617 / FGSC 8958) GN=ATG1 PE=1 SV=1//1.30163e-68
Bra003482	A07	16700095	16700955	861	274.625	114.454	1.2627	2.854e-19	1.1419e-18	Up	sp|Q9M268|NGA2_ARATH B3 domain-containing transcription factor NGA2 OS=Arabidopsis thaliana GN=NGA2 PE=2 SV=1//2.65524e-145
Bra003483	A07	16704117	16705474	924	5.71908	65.1048	-3.5089	7.8112e-19	3.0863e-18	Down	sp|Q8L5W7|PIF6_ARATH Transcription factor PIF6 OS=Arabidopsis thaliana GN=PIF6 PE=1 SV=1//1.55796e-120
Bra003485	A07	16719163	16721288	1377	9.19734	45.0636	-2.2927	8.9878e-09	2.3961e-08	Down	sp|A7PZL3|PGLR_VITVI Probable polygalacturonase OS=Vitis vinifera GN=GSVIVT00026920001 PE=1 SV=1//1.72539e-149
Bra003490	A07	16736177	16741372	3879	523.785	191.956	1.4482	3.0502e-20	1.2579e-19	Up	sp|Q9M1Q9|AB21B_ARATH ABC transporter B family member 21 OS=Arabidopsis thaliana GN=ABCB21 PE=1 SV=2//0
Bra003492	A07	16747991	16748638	648	4.27391	25.4772	-2.5756	4.6961e-06	1.066e-05	Down	sp|P41510|PME_BRANA Probable pectinesterase/pectinesterase inhibitor OS=Brassica napus GN=BP19 PE=2 SV=1//5.60204e-19
Bra003497	A07	16765254	16767810	1086	69.8121	190.627	-1.4492	2.98e-16	1.0817e-15	Down	-//-
Bra003499	A07	16770648	16771037	390	2467.54	6120.01	-1.3105	3.5743e-55	3.1219e-54	Down	sp|Q9LZP9|CP122_ARATH Calvin cycle protein CP12-2, chloroplastic OS=Arabidopsis thaliana GN=CP12-2 PE=1 SV=1//5.05164e-69
Bra003509	A07	16804168	16806068	1251	882.925	368.917	1.259	1.553e-49	1.2375e-48	Up	sp|Q93VB2|AT18A_ARATH Autophagy-related protein 18a OS=Arabidopsis thaliana GN=ATG18A PE=1 SV=1//0
Bra003524	A07	16893016	16894198	1014	1482.51	4368.02	-1.5589	1.2782e-159	3.3058e-158	Down	sp|Q9LY74|BQMT_ARATH 2-methyl-6-phytyl-1,4-hydroquinone methyltransferase, chloroplastic OS=Arabidopsis thaliana GN=VTE3 PE=1 SV=1//0
Bra003526	A07	16902271	16906037	2715	83895.1	6676.51	3.6514	0	0	Up	sp|P38418|LOX2_ARATH Lipoxygenase 2, chloroplastic OS=Arabidopsis thaliana GN=LOX2 PE=1 SV=1//0
Bra003528	A07	16923752	16925042	948	18.1962	59.7589	-1.7155	2.5278e-07	6.2116e-07	Down	-//-
Bra003535	A07	16953640	16957383	2253	1.92289	11.4884	-2.5788	0.0021881	0.0039765	Down	sp|P46607|HGL2_ARATH Homeobox-leucine zipper protein GLABRA 2 OS=Arabidopsis thaliana GN=GL2 PE=2 SV=3//0
Bra003536	A07	16957957	16960464	1542	37.3148	473.891	-3.6667	3.6646e-124	7.074e-123	Down	sp|Q9CA89|ROGFC_ARATH Rop guanine nucleotide exchange factor 12 OS=Arabidopsis thaliana GN=ROPGEF12 PE=1 SV=1//0
Bra003540	A07	16970594	16975927	2913	20.6112	57.6754	-1.4845	2.1376e-05	4.6262e-05	Down	sp|P0C928|RTEL1_DANRE Regulator of telomere elongation helicase 1 OS=Danio rerio GN=rtel1 PE=3 SV=1//0
Bra003546	A07	17011521	17012809	738	2808.84	883.611	1.6685	3.4883e-171	9.7908e-170	Up	-//-
Bra003547	A07	17013486	17014952	579	15.2462	51.2621	-1.7494	4.275e-07	1.0369e-06	Down	sp|Q42563|APT2_ARATH Adenine phosphoribosyltransferase 2 OS=Arabidopsis thaliana GN=APT2 PE=1 SV=1//1.89764e-117
Bra003557	A07	17051318	17052106	789	2.60874	19.8551	-2.9281	1.3015e-05	2.863e-05	Down	-//-
Bra003559	A07	17058022	17065087	2139	176.783	675.268	-1.9335	7.7548e-44	5.59e-43	Down	sp|Q9C977|PP135_ARATH Pentatricopeptide repeat-containing protein At1g80270, mitochondrial OS=Arabidopsis thaliana GN=At1g80270 PE=2 SV=1//0
Bra003560	A07	17071669	17074060	1851	1037.56	3319.51	-1.6778	4.7668e-80	5.8331e-79	Down	sp|Q39002|TLC1_ARATH ADP,ATP carrier protein 1, chloroplastic OS=Arabidopsis thaliana GN=AATP1 PE=1 SV=2//0
Bra003568	A07	17109376	17111151	1776	17.4387	4.06899	2.0995	0.0014582	0.0026996	Up	sp|Q9LU46|RH35_ARATH DEAD-box ATP-dependent RNA helicase 35 OS=Arabidopsis thaliana GN=RH35 PE=2 SV=1//0
Bra003573	A07	17135025	17138235	1683	90.7533	3.06054	4.8901	3.1965e-26	1.5541e-25	Up	sp|F4I9E1|NFD4_ARATH Protein NUCLEAR FUSION DEFECTIVE 4 OS=Arabidopsis thaliana GN=NFD4 PE=3 SV=1//9.42908e-45
Bra003580	A07	17178584	17179861	687	75.5191	0.260478	8.1795	5.6348e-37	3.5495e-36	Up	sp|Q93VG8|PPDEX_ARATH DeSI-like protein At4g17486 OS=Arabidopsis thaliana GN=At4g17486 PE=2 SV=1//9.37487e-64
Bra003584	A07	17202158	17204749	1449	237.28	532.475	-1.1661	4.1878e-29	2.2105e-28	Down	sp|Q8SVJ8|NOG1_ENCCU Nucleolar GTP-binding protein 1 OS=Encephalitozoon cuniculi (strain GB-M1) GN=NOG1 PE=3 SV=1//8.23667e-33
Bra003589	A07	17233044	17233852	549	0.991754	13.5879	-3.7762	8.5201e-05	0.00017557	Down	sp|Q7VG78|GUAA_HELHP Probable GMP synthase [glutamine-hydrolyzing] OS=Helicobacter hepaticus (strain ATCC 51449 / 3B1) GN=guaA PE=3 SV=1//1.55314e-34
Bra003592	A07	17241862	17242530	489	4784.18	2080.06	1.2016	7.5275e-124	1.4464e-122	Up	sp|Q9SAG8|DNAJ8_ARATH Chaperone protein dnaJ 8, chloroplastic OS=Arabidopsis thaliana GN=ATJ8 PE=2 SV=1//1.80003e-79
Bra003594	A07	17247186	17248230	660	1016.45	305.372	1.7349	1.0482e-89	1.4388e-88	Up	-//-
Bra003596	A07	17256343	17258204	1464	290.951	881.562	-1.5993	1.3908e-70	1.5137e-69	Down	sp|Q9LHE3|ASPG2_ARATH Protein ASPARTIC PROTEASE IN GUARD CELL 2 OS=Arabidopsis thaliana GN=ASPG2 PE=2 SV=1//1.4769e-57
Bra003598	A07	17265122	17267752	2376	0	6.85109	-3.83576	0.0010459	0.0019623	Down	sp|Q8VYA3|WAKLJ_ARATH Wall-associated receptor kinase-like 10 OS=Arabidopsis thaliana GN=WAKL10 PE=2 SV=1//0
Bra003601	A07	17279543	17286364	3465	9434.65	4304.3	1.1322	1.8162e-141	4.0514e-140	Up	sp|Q9MA15|Y1796_ARATH Uncharacterized aarF domain-containing protein kinase At1g79600, chloroplastic OS=Arabidopsis thaliana GN=At1g79600 PE=2 SV=1//0
Bra003604	A07	17302849	17307631	3036	338.144	1226.25	-1.8585	1.9291e-111	3.3522e-110	Down	sp|Q9SAJ3|FTSHC_ARATH ATP-dependent zinc metalloprotease FTSH 12, chloroplastic OS=Arabidopsis thaliana GN=FTSH12 PE=2 SV=2//0
Bra003608	A07	17319103	17321656	861	22.9482	238.248	-3.376	7.3648e-60	6.9176e-59	Down	sp|Q9AV97|KDSA1_ARATH 2-dehydro-3-deoxyphosphooctonate aldolase 1 OS=Arabidopsis thaliana GN=KDSA1 PE=1 SV=2//0
Bra003613	A07	17349016	17350269	1113	5.66991	17.9451	-1.6622	0.0050866	0.0088888	Down	sp|Q6XPT5|MCA7_ARATH Metacaspase-7 OS=Arabidopsis thaliana GN=AMC7 PE=1 SV=1//0
Bra003615	A07	17364699	17367077	1530	4999.05	1140.47	2.132	0	0	Up	sp|Q91YT7|YTHD2_MOUSE YTH domain-containing family protein 2 OS=Mus musculus GN=Ythdf2 PE=2 SV=1//8.40293e-58
Bra003627	A07	17407497	17409288	669	2376.61	1098.14	1.1138	7.1486e-78	8.5556e-77	Up	sp|Q42599|NDS8A_ARATH NADH dehydrogenase [ubiquinone] iron-sulfur protein 8-A, mitochondrial OS=Arabidopsis thaliana GN=At1g79010 PE=2 SV=1//2.28918e-145
Bra003629	A07	17415506	17417047	1368	0.318341	26.6409	-6.3869	1.0372e-11	3.1849e-11	Down	sp|Q9FI78|HST_ARATH Shikimate O-hydroxycinnamoyltransferase OS=Arabidopsis thaliana GN=HST PE=2 SV=1//6.03317e-33
Bra003631	A07	17436953	17437942	642	12.4293	2.21205	2.4903	0.0027954	0.0050265	Up	-//-
Bra003635	A07	17453124	17454443	1320	1.71434	77.0941	-5.4909	2.5579e-30	1.3915e-29	Down	sp|Q39688|EP1G_DAUCA Epidermis-specific secreted glycoprotein EP1 OS=Daucus carota GN=EP1 PE=1 SV=1//1.34001e-121
Bra003636	A07	17456139	17457497	1359	0.404247	28.9438	-6.1619	2.4819e-10	7.1545e-10	Down	sp|Q39688|EP1G_DAUCA Epidermis-specific secreted glycoprotein EP1 OS=Daucus carota GN=EP1 PE=1 SV=1//7.88455e-87
Bra003646	A07	17501133	17502067	657	9.66122	21.4417	-1.1501	0.027981	0.044505	Down	sp|Q8GYM1|GSTUM_ARATH Glutathione S-transferase U22 OS=Arabidopsis thaliana GN=GSTU22 PE=1 SV=1//3.04394e-146
Bra003651	A07	17515550	17517694	816	88.6375	15.3696	2.5278	4.0238e-18	1.5542e-17	Up	sp|Q9H0Z9|RBM38_HUMAN RNA-binding protein 38 OS=Homo sapiens GN=RBM38 PE=1 SV=2//3.07982e-28
Bra003653	A07	17541026	17543043	1194	34.5471	100.596	-1.5419	1.1632e-10	3.4075e-10	Down	sp|Q9C9R4|BRTL2_ARATH Probable mitochondrial adenine nucleotide transporter BTL2 OS=Arabidopsis thaliana GN=At1g78180 PE=2 SV=1//0
Bra003661	A07	17597498	17598112	459	558.164	109.06	2.3556	1.9297e-57	1.7379e-56	Up	-//-
Bra003664	A07	17614661	17614906	246	72.2028	33.2282	1.1196	0.015126	0.024935	Up	-//-
Bra003673	A07	17664970	17666162	855	148.898	44.3393	1.7477	7.2135e-18	2.7647e-17	Up	sp|P50699|TLPH_ARATH Thaumatin-like protein OS=Arabidopsis thaliana GN=At1g18250 PE=2 SV=2//2.65818e-70
Bra003674	A07	17668825	17671143	1416	846.547	162.619	2.3801	5.2295e-126	1.0237e-124	Up	sp|Q9CA25|LAX3_ARATH Auxin transporter-like protein 3 OS=Arabidopsis thaliana GN=LAX3 PE=2 SV=1//0
Bra003678	A07	17703140	17705966	2082	1441.1	2895.12	-1.0064	5.2952e-72	5.8726e-71	Down	sp|Q9CAP8|LACS9_ARATH Long chain acyl-CoA synthetase 9, chloroplastic OS=Arabidopsis thaliana GN=LACS9 PE=2 SV=1//0
Bra003680	A07	17712397	17713826	1137	1.04093	23.5533	-4.5	4.1705e-09	1.1308e-08	Down	sp|Q43609|COMT1_PRUDU Caffeic acid 3-O-methyltransferase OS=Prunus dulcis GN=COMT1 PE=2 SV=1//1.43639e-102
Bra003699	A07	17850775	17851590	816	4.59225	20.6586	-2.1695	0.00022685	0.00045131	Down	-//-
Bra003704	A07	17884438	17885454	1017	4.67815	56.5562	-3.5957	8.5272e-17	3.1562e-16	Down	-//-
Bra003707	A07	17900548	17902240	1077	33.6523	16.1886	1.0557	0.0065053	0.011212	Up	sp|Q8W013|COMT1_CATRO Caffeic acid 3-O-methyltransferase OS=Catharanthus roseus GN=COMT1 PE=2 SV=1//2.48149e-85
Bra003710	A07	17908312	17909987	1059	65.503	201.478	-1.621	2.5164e-20	1.0412e-19	Down	sp|Q9SRE0|5FCLL_ARATH 5-formyltetrahydrofolate cyclo-ligase-like protein COG0212 OS=Arabidopsis thaliana GN=COG0212 PE=2 SV=1//0
Bra003711	A07	17912044	17913437	1167	59.1117	132.232	-1.1616	3.8167e-09	1.0366e-08	Down	sp|Q9SRE5|Y1666_ARATH Uncharacterized protein At1g76660 OS=Arabidopsis thaliana GN=At1g76660 PE=2 SV=1//0
Bra003713	A07	17920972	17921646	675	54.5432	7.36229	2.8892	1.0149e-13	3.3833e-13	Up	sp|O22227|MIZ1_ARATH Protein MIZU-KUSSEI 1 OS=Arabidopsis thaliana GN=MIZ1 PE=1 SV=1//4.22632e-41
Bra003715	A07	17934666	17935230	498	0	7.72156	-3.88771	0.00033231	0.00065312	Down	-//-
Bra003716	A07	17944892	17946686	1167	0.318341	67.4468	-7.727	1.4983e-30	8.2004e-30	Down	sp|P38355|YB8B_YEAST Uncharacterized transporter YBR287W OS=Saccharomyces cerevisiae (strain ATCC 204508 / S288c) GN=YBR287W PE=1 SV=1//2.40831e-09
Bra003721	A07	17985739	17987023	495	0	16.0784	-4.20624	3.7025e-08	9.5387e-08	Down	sp|Q9FPG2|OP21B_ARATH Outer envelope pore protein 21B, chloroplastic OS=Arabidopsis thaliana GN=OEP21B PE=2 SV=1//1.23034e-102
Bra003732	A07	18022665	18023385	585	55.4486	1456.86	-4.7156	0	0	Down	sp|P42763|ERD14_ARATH Dehydrin ERD14 OS=Arabidopsis thaliana GN=ERD14 PE=1 SV=1//5.1547e-24
Bra003737	A07	18059864	18063228	969	11252.4	3263.58	1.7857	0	0	Up	sp|Q94CH8|EXL1_ARATH GDSL esterase/lipase EXL1 OS=Arabidopsis thaliana GN=EXL1 PE=2 SV=1//1.17517e-163
Bra003743	A07	18090695	18091182	243	726.739	195.595	1.8936	1.2057e-80	1.4897e-79	Up	sp|P46689|GASA1_ARATH Gibberellin-regulated protein 1 OS=Arabidopsis thaliana GN=GASA1 PE=2 SV=2//1.44071e-25
Bra003746	A07	18103687	18104013	327	0.318341	11.068	-5.1197	8.6796e-05	0.00017871	Down	sp|P32295|ARG7_VIGRR Indole-3-acetic acid-induced protein ARG7 OS=Vigna radiata var. radiata GN=ARG7 PE=2 SV=1//7.32154e-13
Bra003755	A07	18181446	18181985	540	568.063	1214.27	-1.096	5.1207e-49	4.0474e-48	Down	sp|P24068|OCS1_MAIZE Ocs element-binding factor 1 OS=Zea mays GN=OBF1 PE=2 SV=2//1.52857e-16
Bra003760	A07	18227048	18228067	1020	897.258	397.41	1.1749	1.2308e-09	3.4308e-09	Up	sp|Q92383|MAG1_SCHPO DNA-3-methyladenine glycosylase 1 OS=Schizosaccharomyces pombe (strain 972 / ATCC 24843) GN=mag1 PE=1 SV=1//1.82768e-28
Bra003768	A07	18266202	18268429	1191	1.78781	8.14372	-2.1875	0.027568	0.043891	Down	-//-
Bra003774	A07	18279847	18280173	327	0	17.6569	-4.24691	8.3691e-09	2.2351e-08	Down	sp|P28493|PR5_ARATH Pathogenesis-related protein 5 OS=Arabidopsis thaliana GN=At1g75040 PE=1 SV=1//1.09695e-48
Bra003777	A07	18290711	18293856	1641	24.4779	97.8592	-1.9992	5.2183e-14	1.756e-13	Down	sp|Q9C9P4|KASC2_ARATH 3-oxoacyl-[acyl-carrier-protein] synthase II, chloroplastic OS=Arabidopsis thaliana GN=KAS2 PE=1 SV=1//0
Bra003778	A07	18300711	18301880	669	143.462	46.5087	1.6251	1.1117e-14	3.8395e-14	Up	sp|Q9S7M2|TI10B_ARATH Protein TIFY 10B OS=Arabidopsis thaliana GN=TIFY10B PE=1 SV=1//6.85471e-88
Bra003782	A07	18316602	18317690	594	1.12683	6.7131	-2.5747	0.026712	0.04262	Down	sp|Q7G8V2|ARR15_ARATH Two-component response regulator ARR15 OS=Arabidopsis thaliana GN=ARR15 PE=1 SV=1//1.86403e-87
Bra003793	A07	18369902	18371270	1017	15.0866	52.6258	-1.8025	1.2147e-07	3.0416e-07	Down	sp|P81392|MYB06_ANTMA Myb-related protein 306 OS=Antirrhinum majus GN=MYB306 PE=2 SV=1//5.98401e-94
Bra003798	A07	18407964	18410341	1188	1.02849	18.5648	-4.174	5.4218e-07	1.3069e-06	Down	sp|O49840|APK2B_ARATH Protein kinase 2B, chloroplastic OS=Arabidopsis thaliana GN=APK2B PE=2 SV=1//1.23632e-149
Bra003800	A07	18413702	18414203	288	27.6994	75.9856	-1.4559	1.1268e-07	2.8286e-07	Down	-//-
Bra003801	A07	18418243	18421665	795	7.55547	111.855	-3.888	3.1604e-34	1.8788e-33	Down	sp|O64399|MYB34_ARATH Transcription factor MYB34 OS=Arabidopsis thaliana GN=MYB34 PE=1 SV=1//4.34284e-53
Bra003808	A07	18446321	18447207	339	372.457	1067.01	-1.5184	4.2039e-30	2.2728e-29	Down	sp|Q9LMK0|R35A1_ARATH 60S ribosomal protein L35a-1 OS=Arabidopsis thaliana GN=RPL35AA PE=3 SV=1//2.89665e-75
Bra003809	A07	18447915	18452462	4143	187.376	1005.1	-2.4233	1.1443e-94	1.6577e-93	Down	sp|Q9M8D3|PUR4_ARATH Probable phosphoribosylformylglycinamidine synthase, chloroplastic/mitochondrial OS=Arabidopsis thaliana GN=At1g74260 PE=2 SV=3//0
Bra003812	A07	18460633	18461600	876	0	4.75566	-3.67721	0.01951	0.031729	Down	-//-
Bra003816	A07	18475074	18478162	2748	0	4.84237	-3.68506	0.0098659	0.016635	Down	sp|C0LGQ5|GSO1_ARATH LRR receptor-like serine/threonine-protein kinase GSO1 OS=Arabidopsis thaliana GN=GSO1 PE=2 SV=1//1.93924e-13
Bra003825	A07	18509351	18514132	3045	36.9076	560.725	-3.9253	1.9553e-105	3.2115e-104	Down	sp|O81635|ATK4_ARATH Kinesin-4 OS=Arabidopsis thaliana GN=ATK4 PE=1 SV=2//3.78392e-154
Bra003834	A07	18550046	18553147	1521	8.51049	50.8474	-2.5789	7.5541e-11	2.2309e-10	Down	sp|Q9C9U4|MPK15_ARATH Mitogen-activated protein kinase 15 OS=Arabidopsis thaliana GN=MPK15 PE=1 SV=3//0
Bra003835	A07	18554254	18555231	702	281.447	990.375	-1.8151	1.1036e-93	1.5856e-92	Down	sp|Q8LB65|FK173_ARATH Peptidyl-prolyl cis-trans isomerase FKBP17-3, chloroplastic OS=Arabidopsis thaliana GN=FKBP17-3 PE=2 SV=1//2.47547e-128
Bra003840	A07	18579179	18583867	1521	3978.86	1053.81	1.9167	1.961e-257	9.5075e-256	Up	sp|Q9C6B9|PEAM3_ARATH Phosphoethanolamine N-methyltransferase 3 OS=Arabidopsis thaliana GN=NMT3 PE=2 SV=2//0
Bra003841	A07	18589652	18592140	774	40.52	137.734	-1.7652	1.9348e-16	7.0693e-16	Down	sp|Q28IQ9|CIRBP_XENTR Cold-inducible RNA-binding protein OS=Xenopus tropicalis GN=cirbp PE=2 SV=1//2.25398e-14
Bra003845	A07	18613105	18616758	2823	543.696	156.952	1.7925	4.5088e-56	3.982e-55	Up	sp|Q9FX32|SUS6_ARATH Sucrose synthase 6 OS=Arabidopsis thaliana GN=SUS6 PE=1 SV=1//0
Bra003850	A07	18639430	18640038	609	0.759319	39.8644	-5.7142	5.0547e-17	1.8856e-16	Down	sp|P13087|MIRA_SYNDU Miraculin OS=Synsepalum dulcificum PE=1 SV=3//6.74156e-23
Bra003851	A07	18642579	18643402	495	159.41	368.546	-1.2091	6.6313e-17	2.4651e-16	Down	sp|P20290|BTF3_HUMAN Transcription factor BTF3 OS=Homo sapiens GN=BTF3 PE=1 SV=1//4.92566e-36
Bra003858	A07	18681011	18684185	2649	303.991	111.909	1.4417	2.5844e-25	1.2276e-24	Up	sp|Q9SSL9|PEPR1_ARATH Leucine-rich repeat receptor-like protein kinase PEPR1 OS=Arabidopsis thaliana GN=PEPR1 PE=1 SV=1//6.13174e-32
Bra003861	A07	18695743	18699881	2049	9.25697	22.9809	-1.3118	0.010095	0.017	Down	sp|Q93Z24|BGA17_ARATH Beta-galactosidase 17 OS=Arabidopsis thaliana GN=BGAL17 PE=2 SV=1//0
Bra003862	A07	18701696	18704655	1785	0.318341	17.74	-5.8003	4.8573e-08	1.2424e-07	Down	sp|Q9S746|HTH_ARATH Protein HOTHEAD OS=Arabidopsis thaliana GN=HTH PE=1 SV=1//0
Bra003864	A07	18718088	18719749	1293	9.95666	51.2814	-2.3647	4.2621e-07	1.0338e-06	Down	sp|O82500|Y4117_ARATH Putative disease resistance protein At4g11170 OS=Arabidopsis thaliana GN=At4g11170 PE=2 SV=1//4.16144e-58
Bra003866	A07	18726114	18727657	1263	14.0955	29.6131	-1.071	0.0085208	0.014478	Down	sp|F4J339|RPP1_ARATH Probable disease resistance protein RPP1 OS=Arabidopsis thaliana GN=RPP1 PE=2 SV=1//4.47865e-72
Bra003867	A07	18731370	18738282	3990	59.8922	129.929	-1.1173	2.6986e-08	7.011e-08	Down	sp|Q93ZH2|NFYA3_ARATH Nuclear transcription factor Y subunit A-3 OS=Arabidopsis thaliana GN=NFYA3 PE=2 SV=2//2.2837e-165
Bra003871	A07	18762619	18765470	1779	38.7189	7.2994	2.4072	0.00014283	0.00028905	Up	sp|Q9M347|TRP6_ARATH Telomere repeat-binding protein 6 OS=Arabidopsis thaliana GN=TRP6 PE=1 SV=1//1.7379e-08
Bra003874	A07	18772263	18772886	624	1173.35	2641.44	-1.1707	4.3284e-46	3.2563e-45	Down	sp|P46271|GLP1_BRANA Germin-like protein 1 OS=Brassica napus GN=GER1 PE=2 SV=1//6.84525e-116
Bra003876	A07	18781896	18782822	573	18.6877	39.1418	-1.0666	0.0031665	0.0056571	Down	sp|Q9CAH0|MORF7_ARATH Multiple organellar RNA editing factor 7, mitochondrial OS=Arabidopsis thaliana GN=MORF7 PE=2 SV=1//8.04283e-106
Bra003881	A07	18815729	18816085	357	2233.03	89.4703	4.6414	0	0	Up	-//-
Bra003882	A07	18818560	18820156	867	545.63	1381.59	-1.3403	5.3506e-74	6.0634e-73	Down	sp|Q9ZSR8|RSSA_BRANA 40S ribosomal protein SA OS=Brassica napus GN=LRP PE=2 SV=1//8.8426e-179
Bra003883	A07	18820948	18821679	732	185.99	20.8971	3.1539	2.1851e-46	1.6514e-45	Up	sp|Q8H0T5|ERF73_ARATH Ethylene-responsive transcription factor ERF073 OS=Arabidopsis thaliana GN=ERF073 PE=2 SV=1//8.84933e-55
Bra003888	A07	18854429	18856287	1119	25.8141	235.73	-3.1909	3.4889e-56	3.0853e-55	Down	sp|O29445|SERA_ARCFU D-3-phosphoglycerate dehydrogenase OS=Archaeoglobus fulgidus (strain ATCC 49558 / VC-16 / DSM 4304 / JCM 9628 / NBRC 100126) GN=serA PE=3 SV=1//4.02379e-32
Bra003891	A07	18871196	18872968	1515	3935.93	1934.93	1.0244	8.2618e-86	1.084e-84	Up	sp|Q56Z59|PATL3_ARATH Patellin-3 OS=Arabidopsis thaliana GN=PATL3 PE=1 SV=2//0
Bra003897	A07	18894691	18897424	1593	0.355073	13.9356	-5.2945	1.8147e-05	3.949e-05	Down	sp|Q8RX67|PTR24_ARATH Protein NRT1/ PTR FAMILY 5.11 OS=Arabidopsis thaliana GN=NPF5.11 PE=2 SV=1//0
Bra003901	A07	18913339	18913688	294	1.56781	37.7846	-4.591	1.7439e-14	5.9778e-14	Down	-//-
Bra003902	A07	18918203	18918808	606	306.046	10.9201	4.8087	3.2614e-111	5.6526e-110	Up	-//-
Bra003903	A07	18926501	18933151	1953	13.2368	0.568341	4.5417	8.9905e-06	1.9988e-05	Up	sp|Q84TH5|AB25G_ARATH ABC transporter G family member 25 OS=Arabidopsis thaliana GN=ABCG25 PE=2 SV=1//0
Bra003906	A07	18941046	18943215	1545	7552.22	858.698	3.1367	0	0	Up	sp|Q39232|SUC1_ARATH Sucrose transport protein SUC1 OS=Arabidopsis thaliana GN=SUC1 PE=1 SV=1//0
Bra003911	A07	18983679	18986699	1716	24.5776	125.883	-2.3567	4.3189e-22	1.8874e-21	Down	sp|Q94AG2|SERK1_ARATH Somatic embryogenesis receptor kinase 1 OS=Arabidopsis thaliana GN=SERK1 PE=1 SV=2//0
Bra003914	A07	19001316	19002371	594	167.272	75.1799	1.1538	9.6936e-09	2.5795e-08	Up	-//-
Bra003915	A07	19003782	19006385	1947	13.3486	82.9528	-2.6356	2.1511e-17	8.1082e-17	Down	sp|Q05196|PABP5_ARATH Polyadenylate-binding protein 5 OS=Arabidopsis thaliana GN=PAB5 PE=1 SV=3//0
Bra003916	A07	19019297	19022414	1989	1188.73	85.479	3.7977	1.3073e-295	7.5617e-294	Up	sp|Q8H0Z6|IP5P3_ARATH Type IV inositol polyphosphate 5-phosphatase 3 OS=Arabidopsis thaliana GN=IP5P3 PE=1 SV=1//0
Bra003918	A07	19026331	19028222	1089	15.637	626.28	-5.3238	9.5979e-208	3.4252e-206	Down	sp|Q96520|PER12_ARATH Peroxidase 12 OS=Arabidopsis thaliana GN=PER12 PE=1 SV=1//0
Bra003923	A07	19055377	19055929	471	0	28.3089	-4.45192	5.4926e-14	1.8471e-13	Down	-//-
Bra003929	A07	19090746	19093027	1287	214.062	57.5172	1.896	3.8834e-27	1.9394e-26	Up	sp|Q6PAT0|ADAT3_MOUSE Probable inactive tRNA-specific adenosine deaminase-like protein 3 OS=Mus musculus GN=Adat3 PE=2 SV=1//7.89613e-19
Bra003936	A07	19114985	19115482	498	13.0044	42.9389	-1.7233	6.2382e-06	1.4028e-05	Down	sp|Q9C995|ERF70_ARATH Ethylene-responsive transcription factor ERF070 OS=Arabidopsis thaliana GN=ERF070 PE=1 SV=1//2.39936e-57
Bra003938	A07	19133678	19136168	1641	17761.3	3307.35	2.425	0	0	Up	sp|Q9S7Z8|PIN3_ARATH Auxin efflux carrier component 3 OS=Arabidopsis thaliana GN=PIN3 PE=1 SV=1//3.07997e-40
Bra003942	A07	19162287	19162788	429	855.852	215.699	1.9883	3.2773e-98	4.9841e-97	Up	-//-
Bra003947	A07	19197854	19198989	663	32.5498	9.88623	1.7192	0.00012691	0.00025803	Up	sp|Q8W4J8|TIF7_ARATH Protein TIFY 7 OS=Arabidopsis thaliana GN=TIFY7 PE=1 SV=2//3.64953e-86
Bra003953	A07	19218100	19219455	1356	7.71444	76.1157	-3.3026	3.3205e-20	1.368e-19	Down	sp|Q9LRQ8|PMAT2_ARATH Phenolic glucoside malonyltransferase 2 OS=Arabidopsis thaliana GN=PMAT2 PE=1 SV=1//0
Bra003957	A07	19234601	19236836	1467	9.50224	82.5248	-3.1185	1.1444e-20	4.7837e-20	Down	-//-
Bra003958	A07	19238844	19239092	249	23.1086	93.203	-2.0119	1.4047e-10	4.0964e-10	Down	-//-
Bra003959	A07	19246878	19248992	1122	512.759	24.9874	4.359	1.0061e-18	3.9577e-18	Up	sp|F4I5D5|WTR11_ARATH WAT1-related protein At1g70260 OS=Arabidopsis thaliana GN=At1g70260 PE=2 SV=1//0
Bra003961	A07	19264407	19266519	1452	0.318341	7.51823	-4.5618	0.0021589	0.0039261	Down	sp|Q0WRX3|SCP40_ARATH Serine carboxypeptidase-like 40 OS=Arabidopsis thaliana GN=SCPL40 PE=2 SV=2//0
Bra003965	A07	19279756	19280901	1146	31.8272	108.252	-1.7661	3.2636e-13	1.0677e-12	Down	sp|O04529|2MMP_ARATH Metalloendoproteinase 2-MMP OS=Arabidopsis thaliana GN=2MMP PE=1 SV=1//0
Bra003967	A07	19287728	19293100	3948	1828.58	769.618	1.2485	1.1258e-55	9.9034e-55	Up	sp|O04539|SNL4_ARATH Paired amphipathic helix protein Sin3-like 4 OS=Arabidopsis thaliana GN=SNL4 PE=3 SV=3//0
Bra003969	A07	19311510	19312323	723	23.0361	195.883	-3.088	1.167e-27	5.9149e-27	Down	sp|Q2V9B0|MY1R1_SOLTU Transcription factor MYB1R1 OS=Solanum tuberosum PE=2 SV=1//1.29922e-38
Bra003970	A07	19318276	19319095	705	0	30.8266	-4.48893	5.2664e-15	1.8365e-14	Down	sp|Q9CAS6|GSTUB_ARATH Glutathione S-transferase U11 OS=Arabidopsis thaliana GN=GSTU11 PE=2 SV=1//1.54773e-163
Bra003973	A07	19331330	19333198	1869	4.76307	93.4801	-4.2947	7.9553e-31	4.3938e-30	Down	sp|P0C5E2|Y1839_ARATH Probable serine/threonine-protein kinase At1g18390 OS=Arabidopsis thaliana GN=At1g18390 PE=2 SV=2//4.5861e-80
Bra003978	A07	19358376	19359104	729	161.416	41.8489	1.9475	2.0051e-20	8.33e-20	Up	sp|Q8RX77|PTR21_ARATH Protein NRT1/ PTR FAMILY 2.13 OS=Arabidopsis thaliana GN=NPF2.13 PE=1 SV=1//1.19478e-134
Bra003979	A07	19359591	19366603	1035	185.369	51.8468	1.8381	2.9526e-13	9.6758e-13	Up	sp|Q8RX77|PTR21_ARATH Protein NRT1/ PTR FAMILY 2.13 OS=Arabidopsis thaliana GN=NPF2.13 PE=1 SV=1//6.9512e-166
Bra003981	A07	19396004	19396549	546	433.737	131.821	1.7182	1.2966e-44	9.4717e-44	Up	-//-
Bra003986	A07	19409073	19409810	738	84.9611	174.382	-1.0374	4.8152e-09	1.301e-08	Down	sp|Q9C9L2|TCP15_ARATH Transcription factor TCP15 OS=Arabidopsis thaliana GN=TCP15 PE=2 SV=1//2.76724e-107
Bra003987	A07	19418663	19419779	609	47.9305	11.6167	2.0447	3.9037e-08	1.0045e-07	Up	sp|Q54ML6|MOG1_DICDI Probable ran guanine nucleotide release factor OS=Dictyostelium discoideum GN=mog1 PE=3 SV=1//1.3337e-18
Bra003988	A07	19421739	19424103	1443	32.6	87.6964	-1.4276	1.6035e-08	4.2167e-08	Down	-//-
Bra003993	A07	19442476	19443983	969	8.62088	113.375	-3.7171	1.9873e-32	1.1406e-31	Down	sp|Q9SAK5|APL_ARATH Myb family transcription factor APL OS=Arabidopsis thaliana GN=APL PE=2 SV=2//1.17773e-43
Bra003997	A07	19462054	19467133	3297	103.526	528.449	-2.3518	3.4726e-56	3.0718e-55	Down	sp|Q9FI14|TAO1_ARATH Disease resistance protein TAO1 OS=Arabidopsis thaliana GN=TAO1 PE=3 SV=1//0
Bra003998	A07	19469953	19470838	720	41.5897	771.337	-4.2131	2.7237e-220	1.0772e-218	Down	sp|O49255|NAC29_ARATH NAC transcription factor 29 OS=Arabidopsis thaliana GN=NAC029 PE=2 SV=1//1.92324e-146
Bra003999	A07	19480142	19483570	2946	49.9395	292.534	-2.5504	2.9641e-52	2.4677e-51	Down	sp|Q9C793|AGO7_ARATH Protein argonaute 7 OS=Arabidopsis thaliana GN=AGO7 PE=2 SV=1//0
Bra004001	A07	19504043	19505998	966	147.636	600.087	-2.0231	3.2004e-73	3.5853e-72	Down	sp|Q9C544|CM3_ARATH Chorismate mutase 3, chloroplastic OS=Arabidopsis thaliana GN=CM3 PE=1 SV=1//0
Bra004002	A07	19513018	19514875	870	394.158	188.903	1.0611	8.2715e-16	2.9601e-15	Up	sp|Q9C983|WRK57_ARATH Probable WRKY transcription factor 57 OS=Arabidopsis thaliana GN=WRKY57 PE=2 SV=1//1.88388e-96
Bra004009	A07	19556703	19556975	273	14.7938	36.861	-1.3171	0.00048385	0.00093693	Down	-//-
Bra004022	A07	19645728	19647412	1170	107.989	353.713	-1.7117	5.1122e-37	3.2221e-36	Down	sp|Q9SX31|PERK9_ARATH Proline-rich receptor-like protein kinase PERK9 OS=Arabidopsis thaliana GN=PERK9 PE=2 SV=1//0
Bra004027	A07	19663099	19663656	483	30.7849	543.583	-4.1422	1.3818e-151	3.3375e-150	Down	sp|Q9SX22|RRP31_ARATH 30S ribosomal protein 3-1, chloroplastic OS=Arabidopsis thaliana GN=At1g68590 PE=2 SV=1//3.06852e-82
Bra004028	A07	19663798	19664355	375	12.9313	87.0432	-2.7509	7.5652e-19	2.9901e-18	Down	-//-
Bra004031	A07	19687442	19691217	2775	296.438	850.997	-1.5214	5.9359e-21	2.5061e-20	Down	sp|Q9S7Y7|XYL1_ARATH Alpha-xylosidase 1 OS=Arabidopsis thaliana GN=XYL1 PE=1 SV=1//0
Bra004035	A07	19718678	19721588	1425	0	227.843	-5.35764	8.5755e-105	1.4002e-103	Down	sp|Q8LG76|COL6_ARATH Zinc finger protein CONSTANS-LIKE 6 OS=Arabidopsis thaliana GN=COL6 PE=2 SV=2//0
Bra004040	A07	19751552	19752352	801	10.495	38.7294	-1.8837	4.0177e-06	9.1614e-06	Down	-//-
Bra004053	A07	19833883	19836559	1857	52.5844	302.893	-2.5261	6.9668e-54	5.9582e-53	Down	sp|Q9C9X0|MP701_ARATH Microtubule-associated protein 70-1 OS=Arabidopsis thaliana GN=MAP70.1 PE=1 SV=1//0
Bra004055	A07	19842612	19844780	1161	155.705	1164.21	-2.9025	6.1837e-205	2.1627e-203	Down	sp|Q9C9W5|HPR1_ARATH Glycerate dehydrogenase HPR, peroxisomal OS=Arabidopsis thaliana GN=HPR PE=1 SV=1//0
Bra004059	A07	19878748	19883811	2601	0.710145	19.5652	-4.784	6.1108e-08	1.5565e-07	Down	sp|P38418|LOX2_ARATH Lipoxygenase 2, chloroplastic OS=Arabidopsis thaliana GN=LOX2 PE=1 SV=1//0
Bra004060	A07	19889002	19892954	2700	562.113	2978.56	-2.4057	1.3673e-149	3.253e-148	Down	sp|P38418|LOX2_ARATH Lipoxygenase 2, chloroplastic OS=Arabidopsis thaliana GN=LOX2 PE=1 SV=1//0
Bra004062	A07	19896484	19896684	201	0	31.287	-4.49536	5.2171e-09	1.4056e-08	Down	-//-
Bra004063	A07	19899769	19900816	357	0	25.1671	-4.40083	3.5296e-12	1.1067e-11	Down	-//-
Bra004064	A07	19903417	19905679	1890	3874.51	309.259	3.6471	9.9629e-223	3.9732e-221	Up	sp|Q9C9V6|Y1790_ARATH BTB/POZ domain-containing protein At1g67900 OS=Arabidopsis thaliana GN=At1g67900 PE=1 SV=1//0
Bra004067	A07	19926586	19929659	1344	1243.67	147.082	3.0799	2.1475e-239	9.423e-238	Up	-//-
Bra004068	A07	19932451	19935171	1860	375.957	1544.36	-2.0384	2.8053e-156	6.9943e-155	Down	sp|F4HVG8|CSK_ARATH Chloroplast sensor kinase, chloroplastic OS=Arabidopsis thaliana GN=CSK PE=1 SV=1//0
Bra004073	A07	19953070	19954578	1224	93.3634	374.067	-2.0024	7.9281e-48	6.1337e-47	Down	sp|Q9FXD8|PLY5_ARATH Probable pectate lyase 5 OS=Arabidopsis thaliana GN=At1g67750 PE=2 SV=2//0
Bra004075	A07	19968935	19969540	606	237.126	717.575	-1.5975	8.9085e-29	4.658e-28	Down	sp|O49347|PSBY_ARATH Photosystem II core complex proteins psbY, chloroplastic OS=Arabidopsis thaliana GN=PSBY PE=2 SV=1//3.25376e-57
Bra004077	A07	19981123	19982159	684	498.638	1205.67	-1.2738	5.6266e-62	5.4576e-61	Down	sp|Q8LDL0|HHL1_ARATH Protein HHL1, chloroplastic OS=Arabidopsis thaliana GN=HHL1 PE=1 SV=1//2.6942e-154
Bra004085	A07	20031211	20036908	2541	109.867	478.465	-2.1227	1.4653e-33	8.6149e-33	Down	sp|F4HTM3|GCS1_ARATH Mannosyl-oligosaccharide glucosidase GCS1 OS=Arabidopsis thaliana GN=GCS1 PE=1 SV=1//0
Bra004086	A07	20038412	20038642	231	14.7316	131.786	-3.1612	1.1207e-16	4.1314e-16	Down	-//-
Bra004092	A07	20070578	20071847	1104	66.0825	196.544	-1.5725	2.2065e-19	8.871e-19	Down	sp|Q9FYF9|FB76_ARATH F-box protein At1g67340 OS=Arabidopsis thaliana GN=At1g67340 PE=1 SV=1//0
Bra004101	A07	20132718	20136265	2232	22.9606	434.6	-4.2425	2.2745e-131	4.6468e-130	Down	sp|Q9SZ11|GPDL3_ARATH Glycerophosphodiester phosphodiesterase GDPDL3 OS=Arabidopsis thaliana GN=GDPDL3 PE=1 SV=3//0
Bra004117	A07	20213069	20215397	528	15.5033	375.99	-4.6	7.5363e-124	1.4472e-122	Down	sp|Q9S7R5|TSF_ARATH Protein TWIN SISTER of FT OS=Arabidopsis thaliana GN=TSF PE=2 SV=1//5.82913e-105
Bra004121	A07	20236201	20242340	1605	122.886	512.925	-2.0614	6.1537e-65	6.2078e-64	Down	sp|Q8L7S6|HEXO3_ARATH Beta-hexosaminidase 3 OS=Arabidopsis thaliana GN=HEXO3 PE=1 SV=1//0
Bra004130	A07	20276104	20279264	2055	3.50215	135.383	-5.2727	1.3565e-51	1.1167e-50	Down	sp|Q9S972|SD16_ARATH Receptor-like serine/threonine-protein kinase SD1-6 OS=Arabidopsis thaliana GN=SD16 PE=1 SV=2//0
Bra004134	A07	20304781	20307701	1239	1851.58	4494.66	-1.2795	2.2149e-135	4.7041e-134	Down	sp|Q9SRZ6|ICDHC_ARATH Cytosolic isocitrate dehydrogenase [NADP] OS=Arabidopsis thaliana GN=CICDH PE=2 SV=1//0
Bra004138	A07	20327252	20327959	489	1228.17	13.8778	6.4676	0	0	Up	sp|Q9XEX2|PRX2B_ARATH Peroxiredoxin-2B OS=Arabidopsis thaliana GN=PRXIIB PE=1 SV=1//7.92244e-99
Bra004139	A07	20329110	20329675	414	182.119	54.4657	1.7415	1.0089e-21	4.3641e-21	Up	sp|Q9Y3B2|EXOS1_HUMAN Exosome complex component CSL4 OS=Homo sapiens GN=EXOSC1 PE=1 SV=1//8.14927e-24
Bra004147	A07	20350402	20352313	1092	6.01254	20.7648	-1.7881	0.0017024	0.0031308	Down	sp|Q9SZ83|Y4967_ARATH Uncharacterized oxidoreductase At4g09670 OS=Arabidopsis thaliana GN=At4g09670 PE=1 SV=1//4.62835e-98
Bra004153	A07	20376762	20379719	2280	21.9211	275.245	-3.6503	1.3183e-75	1.5236e-74	Down	sp|Q9MAP5|SBT33_ARATH Subtilisin-like protease SBT3.3 OS=Arabidopsis thaliana GN=SBT3.3 PE=2 SV=1//0
Bra004162	A07	20426416	20431671	744	60.8277	19.7408	1.6235	1.4354e-06	3.3717e-06	Up	sp|Q9ZTC3|MYB90_ARATH Transcription factor MYB90 OS=Arabidopsis thaliana GN=MYB90 PE=1 SV=1//7.75322e-120
Bra004167	A07	20455170	20457350	1491	253.323	89.373	1.5031	1.3372e-22	5.9267e-22	Up	sp|Q0WRY5|CDL1_ARATH Serine/threonine-protein kinase CDL1 OS=Arabidopsis thaliana GN=CDL1 PE=1 SV=1//3.48923e-58
Bra004170	A07	20478340	20479722	672	223.639	38.3546	2.5437	5.935e-42	4.1392e-41	Up	sp|Q6NLC8|Y1648_ARATH Uncharacterized protein At1g66480 OS=Arabidopsis thaliana GN=At1g66480 PE=2 SV=1//7.87771e-106
Bra004189	A07	20611221	20612232	936	25.0192	10.3795	1.2693	0.0081346	0.01386	Up	sp|Q9C9N3|C3H14_ARATH Zinc finger CCCH domain-containing protein 14 OS=Arabidopsis thaliana GN=At1g66810 PE=2 SV=1//2.11177e-128
Bra004193	A07	20630372	20633359	2070	6.11089	45.7284	-2.9036	4.2263e-11	1.2628e-10	Down	sp|P0C5E2|Y1839_ARATH Probable serine/threonine-protein kinase At1g18390 OS=Arabidopsis thaliana GN=At1g18390 PE=2 SV=2//1.62076e-133
Bra004200	A07	20663149	20663724	576	14.2171	1.32206	3.4268	3.5831e-05	7.6149e-05	Up	sp|Q39265|ZFP6_ARATH Zinc finger protein 6 OS=Arabidopsis thaliana GN=ZFP6 PE=2 SV=1//2.21519e-71
Bra004204	A07	20676187	20678872	2358	0.673413	67.4577	-6.6463	2.2257e-19	8.9469e-19	Down	-//-
Bra004209	A07	20710868	20711194	327	112.808	2370.97	-4.3935	0	0	Down	-//-
Bra004217	A07	20757707	20762552	2994	34.9863	399.93	-3.5149	6.4356e-101	1.0116e-99	Down	sp|Q9FYG2|CMTA4_ARATH Calmodulin-binding transcription activator 4 OS=Arabidopsis thaliana GN=CMTA4 PE=1 SV=1//0
Bra004218	A07	20764762	20766571	888	7.36036	55.9445	-2.9261	7.8012e-14	2.6119e-13	Down	sp|Q8GZ43|YZR3_ARATH RanBP2-type zinc finger protein At1g67325 OS=Arabidopsis thaliana GN=At1g67325 PE=1 SV=1//2.66939e-149
Bra004220	A07	20788139	20789436	1119	28.1398	165.844	-2.5591	8.2738e-31	4.5674e-30	Down	sp|Q9FYF9|FB76_ARATH F-box protein At1g67340 OS=Arabidopsis thaliana GN=At1g67340 PE=1 SV=1//0
Bra004222	A07	20798146	20802493	1800	7.58035	43.7341	-2.5284	1.3557e-09	3.77e-09	Down	sp|D3ZWE7|HORM1_RAT HORMA domain-containing protein 1 OS=Rattus norvegicus GN=Hormad1 PE=3 SV=1//2.69796e-25
Bra004227	A07	20826428	20828147	1122	18.3933	69.0907	-1.9093	7.0415e-10	1.9846e-09	Down	sp|Q9CAG8|FBK28_ARATH F-box/kelch-repeat protein At1g67480 OS=Arabidopsis thaliana GN=At1g67480 PE=2 SV=1//0
Bra004229	A07	20834273	20837022	2151	22.0781	210.413	-3.2525	8.226e-51	6.7058e-50	Down	sp|Q9C9N5|Y1668_ARATH Probable inactive leucine-rich repeat receptor-like protein kinase At1g66830 OS=Arabidopsis thaliana GN=At1g66830 PE=2 SV=1//3.17189e-145
Bra004237	A07	20865918	20867219	957	924.037	120.816	2.9351	7.9041e-179	2.3472e-177	Up	-//-
Bra004239	A07	20872311	20875310	1413	1283.47	512.417	1.3247	3.163e-70	3.4312e-69	Up	sp|Q9CAF9|IOJAM_ARATH Protein Iojap-related, mitochondrial OS=Arabidopsis thaliana GN=At1g67620 PE=2 SV=1//3.54372e-71
Bra004241	A07	20879636	20880870	1164	64.095	131.044	-1.0318	1.0171e-07	2.5586e-07	Down	-//-
Bra004249	A07	20913369	20917178	2739	185.806	495.944	-1.4164	2.1298e-36	1.3236e-35	Down	sp|C0LGI2|Y1677_ARATH Probable LRR receptor-like serine/threonine-protein kinase At1g67720 OS=Arabidopsis thaliana GN=At1g67720 PE=2 SV=1//0
Bra004250	A07	20920696	20921821	762	5.24177	57.1685	-3.4471	7.1241e-17	2.6436e-16	Down	-//-
Bra004252	A07	20929683	20930270	588	236.613	640.301	-1.4362	1.2548e-14	4.3235e-14	Down	sp|O49347|PSBY_ARATH Photosystem II core complex proteins psbY, chloroplastic OS=Arabidopsis thaliana GN=PSBY PE=2 SV=1//4.92233e-50
Bra004261	A07	20978270	20979079	810	1.35927	250.569	-7.5262	2.2983e-107	3.8355e-106	Down	sp|Q9FXE3|SUFE2_ARATH SufE-like protein 2, chloroplastic OS=Arabidopsis thaliana GN=SUFE2 PE=2 SV=1//1.46405e-124
Bra004262	A07	20981680	20982864	1185	1.16357	8.03516	-2.7878	0.0096132	0.01623	Down	sp|P0DI06|FBK14_ARATH F-box/kelch-repeat protein At1g25211 OS=Arabidopsis thaliana GN=At1g25211 PE=4 SV=1//5.30938e-85
Bra004274	A07	21019073	21020524	690	12.6126	47.2516	-1.9055	7.9208e-05	0.00016359	Down	sp|Q8LBA6|PIS1_ARATH CDP-diacylglycerol--inositol 3-phosphatidyltransferase 1 OS=Arabidopsis thaliana GN=PIS1 PE=1 SV=2//2.80883e-138
Bra004275	A07	21020999	21023479	1161	383.367	1687.88	-2.1384	1.2269e-178	3.637e-177	Down	sp|Q9C9W5|HPR1_ARATH Glycerate dehydrogenase HPR, peroxisomal OS=Arabidopsis thaliana GN=HPR PE=1 SV=1//0
Bra004279	A07	21036424	21039111	1878	155.905	429.6	-1.4623	5.9826e-22	2.6045e-21	Down	sp|Q9C9X0|MP701_ARATH Microtubule-associated protein 70-1 OS=Arabidopsis thaliana GN=MAP70.1 PE=1 SV=1//0
Bra004282	A07	21045660	21046745	1086	26.9038	369.741	-3.7806	2.5535e-101	4.0346e-100	Down	sp|Q9C9X5|CAP12_ARATH Putative clathrin assembly protein At1g68110 OS=Arabidopsis thaliana GN=At1g68110 PE=2 SV=1//0
Bra004284	A07	21061502	21062488	987	933.574	440.725	1.0829	6.7808e-40	4.5332e-39	Up	-//-
Bra004290	A07	21090299	21091189	600	241.942	705.914	-1.5448	1.5881e-55	1.3929e-54	Down	-//-
Bra004291	A07	21092230	21093195	636	116.36	15.9502	2.867	3.0065e-21	1.2817e-20	Up	sp|A2RVT6|RTNLN_ARATH Reticulon-like protein B14 OS=Arabidopsis thaliana GN=RTNLB14 PE=2 SV=2//1.64045e-91
Bra004293	A07	21096204	21097391	603	20.0972	45.464	-1.1777	0.0019679	0.0035938	Down	sp|Q55116|Y410_SYNY3 Putative esterase sll0410 OS=Synechocystis sp. (strain PCC 6803 / Kazusa) GN=sll0410 PE=3 SV=1//6.05543e-10
Bra004297	A07	21105151	21106182	855	9.773	143.874	-3.8799	1.8453e-43	1.3179e-42	Down	sp|Q9LDE1|MY108_ARATH Transcription factor MYB108 OS=Arabidopsis thaliana GN=MYB108 PE=1 SV=1//1.83693e-61
Bra004298	A07	21111329	21112111	783	6.85776	37.4849	-2.4505	3.8758e-08	9.976e-08	Down	-//-
Bra004312	A07	21182534	21184082	756	53.2192	6.59464	3.0126	6.6654e-14	2.2352e-13	Up	sp|Q6S591|JAG_ARATH Zinc finger protein JAGGED OS=Arabidopsis thaliana GN=JAG PE=2 SV=1//3.17702e-90
Bra004314	A07	21209590	21209832	243	61.0553	443.634	-2.8612	1.8522e-28	9.5894e-28	Down	-//-
Bra004315	A07	21218686	21219592	714	0	4.7459	-3.67632	0.0071841	0.012317	Down	sp|Q9CA30|LBD42_ARATH LOB domain-containing protein 42 OS=Arabidopsis thaliana GN=LBD42 PE=2 SV=1//1.05485e-148
Bra004316	A07	21220438	21221668	966	0	8.65662	-3.93735	0.00017751	0.00035642	Down	sp|Q9CA28|TKPR2_ARATH Tetraketide alpha-pyrone reductase 2 OS=Arabidopsis thaliana GN=TKPR2 PE=1 SV=1//0
Bra004318	A07	21224041	21224955	915	93.1778	387.154	-2.0548	2.8299e-41	1.9455e-40	Down	sp|Q9CA27|EF118_ARATH Ethylene-responsive transcription factor ERF118 OS=Arabidopsis thaliana GN=ERF118 PE=2 SV=1//8.35333e-69
Bra004319	A07	21235196	21238948	2781	170.915	2202.36	-3.6877	2.821e-223	1.1346e-221	Down	sp|Q9S7Y7|XYL1_ARATH Alpha-xylosidase 1 OS=Arabidopsis thaliana GN=XYL1 PE=1 SV=1//0
Bra004323	A07	21271283	21271878	507	223.895	1045.39	-2.2231	3.4817e-133	7.2331e-132	Down	sp|Q9SX22|RRP31_ARATH 30S ribosomal protein 3-1, chloroplastic OS=Arabidopsis thaliana GN=At1g68590 PE=2 SV=1//2.60988e-84
Bra004325	A07	21275204	21275695	492	13.666	222.327	-4.024	2.2657e-66	2.3352e-65	Down	sp|Q9SX24|PCR11_ARATH Protein PLANT CADMIUM RESISTANCE 11 OS=Arabidopsis thaliana GN=PCR11 PE=3 SV=1//3.92306e-73
Bra004326	A07	21278707	21279711	1005	3.37951	66.0021	-4.2876	0.0011409	0.0021331	Down	sp|Q9SX25|CXE6_ARATH Probable carboxylesterase 6 OS=Arabidopsis thaliana GN=CXE6 PE=2 SV=1//2.30803e-172
Bra004330	A07	21303949	21305332	1080	31.4354	3.8559	3.0273	1.3137e-08	3.4713e-08	Up	sp|Q8GUN5|PHL1_ARATH Protein PHR1-LIKE 1 OS=Arabidopsis thaliana GN=PHL1 PE=1 SV=1//8.37632e-11
Bra004332	A07	21314119	21319088	3609	677.982	260.899	1.3778	7.0952e-47	5.4088e-46	Up	sp|Q9SX33|ALA9_ARATH Putative phospholipid-transporting ATPase 9 OS=Arabidopsis thaliana GN=ALA9 PE=3 SV=1//0
Bra004336	A07	21350626	21352284	1296	40.2157	303.45	-2.9156	1.7524e-63	1.7326e-62	Down	sp|Q5PP26|PII2_ARATH Piriformospora indica-insensitive protein 2 OS=Arabidopsis thaliana GN=PII-2 PE=2 SV=1//7.33781e-140
Bra004344	A07	21406767	21407198	432	25.8624	2.82778	3.1931	1.1682e-07	2.9291e-07	Up	-//-
Bra004350	A07	21440267	21442504	2238	6.75902	30.3582	-2.1672	0.010536	0.017701	Down	sp|Q9CAA8|PP108_ARATH Putative pentatricopeptide repeat-containing protein At1g68930 OS=Arabidopsis thaliana GN=PCMP-H22 PE=3 SV=1//0
Bra004351	A07	21443605	21446909	3099	13.2001	27.5727	-1.0627	0.020713	0.033565	Down	sp|Q9CAA7|PUB42_ARATH Putative U-box domain-containing protein 42 OS=Arabidopsis thaliana GN=PUB42 PE=2 SV=1//0
Bra004352	A07	21449061	21450532	1119	0	4.25034	-3.62842	0.018905	0.030783	Down	-//-
Bra004358	A07	21488827	21489114	288	17.7943	47.5638	-1.4184	2.6175e-05	5.621e-05	Down	-//-
Bra004361	A07	21503835	21506394	570	901.87	422.016	1.0956	4.4367e-31	2.4635e-30	Up	sp|Q8GTF4|AP1C_BRAOB Floral homeotic protein APETALA 1 C OS=Brassica oleracea var. botrytis GN=AP1C PE=2 SV=1//5.78876e-122
Bra004362	A07	21514248	21515228	981	18.1245	0.781435	4.5357	3.3991e-07	8.2884e-07	Up	-//-
Bra004364	A07	21524923	21526148	516	1.78781	46.2512	-4.6932	3.0218e-15	1.0627e-14	Down	sp|Q8L925|CRC_ARATH Protein CRABS CLAW OS=Arabidopsis thaliana GN=CRC PE=1 SV=2//1.9635e-100
Bra004365	A07	21537331	21539555	1854	96.3255	286.952	-1.5748	1.9195e-26	9.3929e-26	Down	sp|F4I0K2|SCKL2_ARATH Fructokinase-like 2, chloroplastic OS=Arabidopsis thaliana GN=FLN2 PE=1 SV=2//0
Bra004370	A07	21578092	21580041	885	52.3873	24.3677	1.1042	0.00017871	0.00035871	Up	sp|Q9C983|WRK57_ARATH Probable WRKY transcription factor 57 OS=Arabidopsis thaliana GN=WRKY57 PE=2 SV=1//2.16955e-107
Bra004375	A07	21594998	21597665	2505	948.482	281.08	1.7546	5.285e-53	4.4625e-52	Up	-//-
Bra004377	A07	21607684	21609480	1119	549.222	239.11	1.1997	1.2467e-30	6.8325e-30	Up	sp|Q03441|RMD1_YEAST Sporulation protein RMD1 OS=Saccharomyces cerevisiae (strain ATCC 204508 / S288c) GN=RMD1 PE=1 SV=1//6.30806e-11
Bra004378	A07	21609923	21611092	666	194.816	635.531	-1.7058	5.0317e-59	4.6501e-58	Down	sp|Q9C4Z7|MINE1_ARATH Cell division topological specificity factor homolog, chloroplastic OS=Arabidopsis thaliana GN=MINE1 PE=1 SV=1//2.09921e-129
Bra004381	A07	21620837	21623868	2148	831.66	290.16	1.5191	4.4585e-39	2.9388e-38	Up	sp|F4I248|CSCLB_ARATH CSC1-like protein At1g69450 OS=Arabidopsis thaliana GN=At1g69450 PE=2 SV=1//0
Bra004389	A07	21658696	21660148	933	435.301	2496.92	-2.5201	3.8177e-296	2.2238e-294	Down	sp|Q9H8H3|MET7A_HUMAN Methyltransferase-like protein 7A OS=Homo sapiens GN=METTL7A PE=1 SV=1//4.09487e-33
Bra004390	A07	21667624	21669131	933	12.9309	50.7796	-1.9734	0.0099718	0.016804	Down	sp|Q9H8H3|MET7A_HUMAN Methyltransferase-like protein 7A OS=Homo sapiens GN=METTL7A PE=1 SV=1//5.40146e-33
Bra004391	A07	21672049	21673313	885	2.31429	49.575	-4.421	1.6235e-17	6.1436e-17	Down	sp|Q562C4|MET7B_RAT Methyltransferase-like protein 7B OS=Rattus norvegicus GN=Mettl7b PE=1 SV=1//2.51867e-31
Bra004392	A07	21690256	21691195	747	4370.26	269.064	4.0217	0	0	Up	sp|Q9C554|EXPA1_ARATH Expansin-A1 OS=Arabidopsis thaliana GN=EXPA1 PE=2 SV=1//6.08225e-141
Bra004395	A07	21704496	21706655	1293	171.889	987.886	-2.5229	1.0086e-123	1.9334e-122	Down	sp|Q9LVW7|CARA_ARATH Carbamoyl-phosphate synthase small chain, chloroplastic OS=Arabidopsis thaliana GN=CARA PE=1 SV=1//0
Bra004399	A07	21739396	21740091	696	667.224	30.1439	4.4682	1.8849e-103	3.0418e-102	Up	sp|Q9SEZ1|ZHD11_ARATH Zinc-finger homeodomain protein 11 OS=Arabidopsis thaliana GN=ZHD11 PE=1 SV=1//7.01297e-108
Bra004408	A07	21781132	21782524	561	18.1847	425.089	-4.547	3.6042e-135	7.6355e-134	Down	sp|Q9S784|HA22C_ARATH HVA22-like protein c OS=Arabidopsis thaliana GN=HVA22C PE=2 SV=1//3.00202e-97
Bra004411	A05	7752	9493	1407	8.81698	99.4323	-3.4954	8.3467e-24	3.8249e-23	Down	-//-
Bra004415	A05	22480	23004	525	94.5005	20.5066	2.2042	9.2309e-16	3.2995e-15	Up	-//-
Bra004419	A05	43780	45947	1284	201.318	76.5567	1.3949	4.4182e-14	1.4916e-13	Up	-//-
Bra004424	A05	71392	71700	309	11.4018	99.2745	-3.1222	3.2642e-25	1.5465e-24	Down	sp|O82255|GRC13_ARATH Glutaredoxin-C13 OS=Arabidopsis thaliana GN=GRXC13 PE=3 SV=1//2.03685e-66
Bra004428	A05	85288	85755	468	5442.19	2.67183	10.992	0	0	Up	sp|O82248|NFYB5_ARATH Nuclear transcription factor Y subunit B-5 OS=Arabidopsis thaliana GN=NFYB5 PE=2 SV=1//1.24765e-92
Bra004432	A05	95539	98224	1833	3.04873	31.7818	-3.3819	2.1175e-09	5.8307e-09	Down	sp|O82243|GH39_ARATH Putative indole-3-acetic acid-amido synthetase GH3.9 OS=Arabidopsis thaliana GN=GH3.9 PE=2 SV=1//0
Bra004436	A05	107347	109273	1140	738.304	304.725	1.2767	2.1495e-43	1.5325e-42	Up	-//-
Bra004438	A05	110827	116185	3027	213.42	560.744	-1.3936	4.1183e-39	2.7172e-38	Down	sp|O22243|C3H31_ARATH Zinc finger CCCH domain-containing protein 31 OS=Arabidopsis thaliana GN=At2g47680 PE=2 SV=2//0
Bra004442	A05	141815	143071	771	1002.28	2494.84	-1.3157	1.1179e-103	1.8085e-102	Down	sp|Q9LZH9|RL7A2_ARATH 60S ribosomal protein L7a-2 OS=Arabidopsis thaliana GN=RPL7AB PE=1 SV=1//3.23904e-145
Bra004444	A05	148081	149692	1368	630.798	1705.69	-1.4351	1.1221e-40	7.6011e-40	Down	sp|Q8LB72|PHR2_ARATH Blue-light photoreceptor PHR2 OS=Arabidopsis thaliana GN=PHR2 PE=2 SV=2//0
Bra004449	A05	169475	171634	1836	51.7142	799.04	-3.9496	1.7094e-211	6.3101e-210	Down	sp|Q38846|ERS1_ARATH Ethylene response sensor 1 OS=Arabidopsis thaliana GN=ERS1 PE=1 SV=1//0
Bra004450	A05	173223	176202	1407	4886.14	1477.13	1.7259	1.1624e-237	5.0603e-236	Up	sp|P93033|FUM1_ARATH Fumarate hydratase 1, mitochondrial OS=Arabidopsis thaliana GN=FUM1 PE=2 SV=2//0
Bra004458	A05	248020	249263	1038	68.5646	160.965	-1.2312	2.8882e-11	8.7004e-11	Down	sp|O22268|DIM1A_ARATH Ribosomal RNA small subunit methyltransferase OS=Arabidopsis thaliana GN=DIM1A PE=1 SV=1//0
Bra004465	A05	268735	269043	309	385.457	83.7832	2.2018	1.0035e-56	8.9504e-56	Up	sp|O22901|BH151_ARATH Transcription factor UPBEAT1 OS=Arabidopsis thaliana GN=UPB1 PE=2 SV=1//6.78168e-63
Bra004467	A05	290873	294758	2094	1238.99	9955.97	-3.0064	6.3916e-242	2.8728e-240	Down	sp|O22898|LACS1_ARATH Long chain acyl-CoA synthetase 1 OS=Arabidopsis thaliana GN=LACS1 PE=2 SV=1//0
Bra004468	A05	299339	301119	1377	1.06522	7.52397	-2.8203	0.015813	0.026013	Down	-//-
Bra004476	A05	328333	331148	2115	368.061	81.5867	2.1735	2.9716e-54	2.5559e-53	Up	sp|Q8VYR7|BOR1_ARATH Boron transporter 1 OS=Arabidopsis thaliana GN=BOR1 PE=1 SV=1//0
Bra004479	A05	355364	356943	1092	255.265	619.996	-1.2803	2.2002e-37	1.399e-36	Down	sp|O80719|Y2706_ARATH Probable receptor-like protein kinase At2g47060 OS=Arabidopsis thaliana GN=At2g47060 PE=1 SV=1//0
Bra004480	A05	357531	358181	651	581.19	2024.54	-1.8005	3.8538e-154	9.4735e-153	Down	sp|Q5MFV8|PME5_ARATH Pectinesterase 5 OS=Arabidopsis thaliana GN=PME5 PE=1 SV=2//9.4461e-21
Bra004481	A05	360193	362212	1779	473.039	5856.99	-3.6301	0	0	Down	sp|Q5MFV8|PME5_ARATH Pectinesterase 5 OS=Arabidopsis thaliana GN=PME5 PE=1 SV=2//0
Bra004483	A05	365536	367548	1428	6.33187	173.218	-4.7738	2.5883e-61	2.4852e-60	Down	-//-
Bra004484	A05	370135	375843	3855	1.07766	32.3087	-4.9059	8.9123e-13	2.8637e-12	Down	sp|O80725|AB4B_ARATH ABC transporter B family member 4 OS=Arabidopsis thaliana GN=ABCB4 PE=1 SV=1//0
Bra004489	A05	409883	411779	1203	12.6618	269.056	-4.4094	5.1641e-46	3.8824e-45	Down	sp|Q8L5W8|PIL1_ARATH Transcription factor PIL1 OS=Arabidopsis thaliana GN=PIL1 PE=1 SV=1//1.50968e-163
Bra004491	A05	416662	418595	1563	106.308	1440.53	-3.7603	6.4181e-150	1.5346e-148	Down	sp|O48786|C734A_ARATH Cytochrome P450 734A1 OS=Arabidopsis thaliana GN=CYP734A1 PE=2 SV=1//9.59656e-140
Bra004493	A05	424971	425687	717	1038.37	181.865	2.5134	2.8632e-160	7.4514e-159	Up	-//-
Bra004499	A05	456751	457909	975	21.6515	53.0673	-1.2934	0.00076293	0.0014506	Down	sp|O74507|YJD4_SCHPO Uncharacterized protein C594.04c OS=Schizosaccharomyces pombe (strain 972 / ATCC 24843) GN=SPCC594.04c PE=3 SV=2//2.09209e-12
Bra004502	A05	468827	470362	651	6.61348	46.2893	-2.8072	3.4405e-11	1.0322e-10	Down	sp|O82793|IPYR3_ARATH Soluble inorganic pyrophosphatase 3 OS=Arabidopsis thaliana GN=PPA3 PE=2 SV=1//3.20635e-142
Bra004503	A05	471187	473554	1659	2744.54	545.837	2.33	7.9012e-218	3.0593e-216	Up	sp|P92973|CCA1_ARATH Protein CCA1 OS=Arabidopsis thaliana GN=CCA1 PE=1 SV=1//0
Bra004505	A05	478094	479046	816	0.759319	69.6883	-6.5201	2.7174e-30	1.4768e-29	Down	sp|O81037|BH070_ARATH Transcription factor bHLH70 OS=Arabidopsis thaliana GN=BHLH70 PE=2 SV=1//4.81408e-111
Bra004506	A05	480825	481958	1134	450.759	209.347	1.1065	1.2286e-23	5.6016e-23	Up	sp|Q9LXS1|MTPA2_ARATH Metal tolerance protein A2 OS=Arabidopsis thaliana GN=MTPA2 PE=2 SV=2//2.40376e-163
Bra004515	A05	560573	560941	369	93.9616	3.88936	4.5945	6.605e-35	3.9833e-34	Up	sp|Q9ZUZ3|SAU32_ARATH Auxin-responsive protein SAUR32 OS=Arabidopsis thaliana GN=SAUR32 PE=2 SV=1//2.12235e-72
Bra004516	A05	577488	578489	765	2218.64	745.377	1.5736	6.5707e-134	1.3719e-132	Up	sp|P46897|ATHB7_ARATH Homeobox-leucine zipper protein ATHB-7 OS=Arabidopsis thaliana GN=ATHB-7 PE=2 SV=2//7.47028e-116
Bra004517	A05	592779	594552	1587	98.8358	2.87687	5.1025	8.3456e-41	5.6694e-40	Up	sp|Q9ZNR0|C78A6_ARATH Cytochrome P450 78A6 OS=Arabidopsis thaliana GN=CYP78A6 PE=2 SV=1//0
Bra004519	A05	599224	600643	849	6888.3	1418.22	2.2801	0	0	Up	-//-
Bra004520	A05	603262	604080	819	114.793	35.1521	1.7074	1.0053e-13	3.3517e-13	Up	-//-
Bra004528	A05	648253	648832	174	1626.2	740.776	1.1344	3.9208e-45	2.9024e-44	Up	-//-
Bra004529	A05	649537	650129	510	7.40854	113.888	-3.9423	6.0753e-35	3.6645e-34	Down	-//-
Bra004532	A05	676971	678431	1461	290.472	135.651	1.0985	5.4926e-16	1.976e-15	Up	sp|Q9ZPY8|AIB_ARATH Transcription factor ABA-INDUCIBLE bHLH-TYPE OS=Arabidopsis thaliana GN=AIB PE=2 SV=2//5.57827e-65
Bra004536	A05	685722	686908	873	0.355073	65.2703	-7.5222	8.411e-17	3.1146e-16	Down	sp|Q9SKD3|OXA1L_ARATH Mitochondrial inner membrane protein OXA1-like OS=Arabidopsis thaliana GN=OXA1L PE=2 SV=1//8.93919e-12
Bra004537	A05	687357	690331	2109	59.6742	1365.7	-4.5164	1.586e-224	6.433e-223	Down	sp|Q9SKD7|CNGC3_ARATH Probable cyclic nucleotide-gated ion channel 3 OS=Arabidopsis thaliana GN=CNGC3 PE=2 SV=2//0
Bra004540	A05	715036	716110	858	0.991754	19.1707	-4.2728	2.6271e-07	6.4529e-07	Down	sp|Q9SKD9|WRK46_ARATH Probable WRKY transcription factor 46 OS=Arabidopsis thaliana GN=WRKY46 PE=2 SV=1//6.52379e-141
Bra004541	A05	717754	720067	2016	74.3804	204.793	-1.4612	1.3521e-17	5.1283e-17	Down	sp|O80462|XLG1_ARATH Extra-large guanine nucleotide-binding protein 1 OS=Arabidopsis thaliana GN=XLG1 PE=1 SV=2//4.82122e-09
Bra004544	A05	732694	733072	294	5.25322	88.6245	-4.0764	1.1275e-28	5.8799e-28	Down	-//-
Bra004545	A05	735659	739689	3033	4928.63	2093.69	1.2351	1.3082e-116	2.3763e-115	Up	sp|Q9SYX2|SPA1_ARATH Protein SUPPRESSOR OF PHYA-105 1 OS=Arabidopsis thaliana GN=SPA1 PE=1 SV=1//0
Bra004546	A05	742942	743312	222	1009.72	374.467	1.431	7.597e-53	6.3985e-52	Up	sp|O82337|AGP16_ARATH Arabinogalactan peptide 16 OS=Arabidopsis thaliana GN=AGP16 PE=1 SV=1//8.23787e-39
Bra004556	A05	792894	793726	714	27.4303	9.82102	1.4818	0.00092589	0.0017468	Up	-//-
Bra004560	A05	802834	804183	1350	88.2293	1304.13	-3.8857	6.0047e-116	1.0842e-114	Down	sp|Q3EBF7|SLD2_ARATH Delta(8)-fatty-acid desaturase 2 OS=Arabidopsis thaliana GN=SLD2 PE=1 SV=1//0
Bra004563	A05	812747	813373	627	721.16	128.313	2.4906	9.3518e-51	7.6142e-50	Up	sp|O82353|ATL67_ARATH RING-H2 finger protein ATL67 OS=Arabidopsis thaliana GN=ATL67 PE=2 SV=1//1.87068e-81
Bra004564	A05	814466	815128	663	411.865	11.8102	5.1241	3.2794e-153	8.0025e-152	Up	sp|Q6DST1|Y1465_ARATH Late embryogenesis abundant protein At1g64065 OS=Arabidopsis thaliana GN=At1g64065 PE=2 SV=1//2.27795e-06
Bra004573	A05	852261	852845	585	0	10.8629	-4.03595	1.19e-05	2.6244e-05	Down	-//-
Bra004580	A05	878441	879627	597	19.4838	0.649182	4.9075	1.7565e-08	4.6093e-08	Up	sp|Q8PHB6|Y3343_XANAC Macro domain-containing protein XAC3343 OS=Xanthomonas axonopodis pv. citri (strain 306) GN=XAC3343 PE=3 SV=2//7.71557e-45
Bra004581	A05	882164	883482	774	973.736	170.123	2.517	4.1619e-150	9.9586e-149	Up	sp|O22874|EXPA8_ARATH Expansin-A8 OS=Arabidopsis thaliana GN=EXPA8 PE=2 SV=1//1.7206e-135
Bra004582	A05	885979	888000	1071	120.473	45.8744	1.3929	5.4022e-11	1.6074e-10	Up	sp|Q6S4P4|RF2B_ORYSJ Transcription factor RF2b OS=Oryza sativa subsp. japonica GN=RF2b PE=1 SV=2//1.03714e-81
Bra004587	A05	906575	908285	1086	1012.87	440.877	1.2	3.1668e-50	2.5522e-49	Up	-//-
Bra004588	A05	915771	918519	1491	903.858	360.743	1.3251	9.9654e-53	8.3636e-52	Up	sp|F4IIZ9|SCAB2_ARATH Stomatal closure-related actin-binding protein 2 OS=Arabidopsis thaliana GN=SCAB2 PE=2 SV=1//0
Bra004589	A05	923675	924409	735	732.76	328.421	1.1578	7.0225e-34	4.1464e-33	Up	sp|Q8LPN7|RNG1L_ARATH E3 ubiquitin-protein ligase RING1-like OS=Arabidopsis thaliana GN=At3g19950 PE=1 SV=1//9.82491e-39
Bra004590	A05	925034	929735	2826	1038.08	5026.09	-2.2755	3.3628e-203	1.1614e-201	Down	sp|Q8RXD9|DPE2_ARATH 4-alpha-glucanotransferase DPE2 OS=Arabidopsis thaliana GN=DPE2 PE=1 SV=1//0
Bra004592	A05	935947	937943	1185	98.8856	34.9621	1.5	8.7807e-11	2.5861e-10	Up	sp|F4IJ08|WTR15_ARATH WAT1-related protein At2g40900 OS=Arabidopsis thaliana GN=At2g40900 PE=2 SV=1//1.1352e-175
Bra004594	A05	960003	961793	1791	78.006	191.146	-1.293	5.2459e-14	1.7649e-13	Down	-//-
Bra004595	A05	962817	964734	975	8.89104	137.633	-3.9523	6.0228e-42	4.1995e-41	Down	sp|O80685|ZDHC4_ARATH Probable protein S-acyltransferase 2 OS=Arabidopsis thaliana GN=PAT02 PE=2 SV=3//2.5031e-56
Bra004596	A05	965977	967800	1149	1246.64	328.839	1.9226	6.8686e-126	1.343e-124	Up	sp|Q12010|YPQ1_YEAST Probable vacuolar amino acid transporter YPQ1 OS=Saccharomyces cerevisiae (strain ATCC 204508 / S288c) GN=YPQ1 PE=1 SV=1//3.08882e-08
Bra004600	A05	985597	988672	1734	2784.32	1389.91	1.0023	4.6248e-70	5.0023e-69	Up	sp|O80673|CAMK1_ARATH CDPK-related kinase 1 OS=Arabidopsis thaliana GN=CRK1 PE=1 SV=1//0
Bra004606	A05	1011010	1013992	2322	0.355073	5.88831	-4.0517	0.0096204	0.016241	Down	sp|Q9SLG9|PI5K5_ARATH Phosphatidylinositol 4-phosphate 5-kinase 5 OS=Arabidopsis thaliana GN=PIP5K5 PE=2 SV=1//0
Bra004608	A05	1035027	1035338	312	0	8.52266	-3.93058	0.00015697	0.00031653	Down	sp|Q8RWS1|ORS1_ARATH Protein ORGAN SIZE RELATED 1 OS=Arabidopsis thaliana GN=ORS1 PE=2 SV=1//3.58748e-11
Bra004611	A05	1050587	1051397	567	355.151	0.284171	10.287	9.4002e-171	2.6229e-169	Up	-//-
Bra004612	A05	1052840	1053800	855	2759.69	35.3319	6.2874	0	0	Up	-//-
Bra004622	A05	1107348	1110141	1611	37.7659	301.996	-2.9994	3.0851e-66	3.1738e-65	Down	sp|Q90WJ3|PAXI1_XENLA PAX-interacting protein 1 OS=Xenopus laevis GN=paxip1 PE=1 SV=1//1.42088e-13
Bra004624	A05	1112426	1115013	1269	565.715	202.566	1.4817	3.5757e-41	2.4501e-40	Up	sp|P0CD61|GPT_DICDI UDP-N-acetylglucosamine--dolichyl-phosphate N-acetylglucosaminephosphotransferase OS=Dictyostelium discoideum GN=alg7 PE=3 SV=1//7.68829e-99
Bra004628	A05	1129417	1131497	1395	5068.89	1521.37	1.7363	3.3103e-243	1.498e-241	Up	sp|O22216|GPDHC_ARATH Glycerol-3-phosphate dehydrogenase [NAD(+)] GPDHC1, cytosolic OS=Arabidopsis thaliana GN=GPDHC1 PE=2 SV=1//0
Bra004633	A05	1149878	1151823	1461	1572.73	622.383	1.3374	1.0556e-80	1.3062e-79	Up	sp|Q5NDL3|EOGT_CHICK EGF domain-specific O-linked N-acetylglucosamine transferase OS=Gallus gallus GN=EOGT PE=2 SV=2//2.2453e-12
Bra004638	A05	1176085	1177944	1134	38.7093	81.0086	-1.0654	2.4084e-05	5.1864e-05	Down	sp|Q8L607|SIN2_ARATH Short integuments 2, mitochondrial OS=Arabidopsis thaliana GN=SIN2 PE=1 SV=1//0
Bra004641	A05	1185338	1187593	1245	16.2502	43.8538	-1.4322	0.00082042	0.0015555	Down	sp|Q8GWK2|AP2L4_ARATH AP2-like ethylene-responsive transcription factor At2g41710 OS=Arabidopsis thaliana GN=At2g41710 PE=2 SV=2//0
Bra004644	A05	1198585	1198971	387	276.22	65.5857	2.0744	1.1147e-38	7.2925e-38	Up	-//-
Bra004649	A05	1220314	1225916	2913	6048.05	2262.14	1.4188	8.0101e-183	2.4442e-181	Up	sp|O22941|PXM16_ARATH Zinc-metallopeptidase, peroxisomal OS=Arabidopsis thaliana GN=PXM16 PE=2 SV=1//0
Bra004652	A05	1243860	1246605	2673	4.31163	14.6355	-1.7632	0.027363	0.043588	Down	sp|O22938|PXC3_ARATH Leucine-rich repeat receptor-like tyrosine-protein kinase PXC3 OS=Arabidopsis thaliana GN=PXC3 PE=2 SV=1//0
Bra004653	A05	1246993	1252342	2880	57.8727	117.57	-1.0226	9.0968e-07	2.1641e-06	Down	sp|Q8IGJ0|EFR3_DROME Protein EFR3 homolog cmp44E OS=Drosophila melanogaster GN=stmA PE=2 SV=3//9.09483e-13
Bra004655	A05	1254621	1257403	1287	0	13.507	-4.13056	7.7996e-07	1.8632e-06	Down	sp|Q8RY29|ADPG2_ARATH Polygalacturonase ADPG2 OS=Arabidopsis thaliana GN=ADPG2 PE=2 SV=2//0
Bra004656	A05	1262159	1264378	1599	15.7612	223.723	-3.8273	2.1929e-29	1.1644e-28	Down	sp|P93759|CDPKE_ARATH Calcium-dependent protein kinase 14 OS=Arabidopsis thaliana GN=CPK14 PE=2 SV=1//0
Bra004657	A05	1265296	1266624	813	138.193	18.5371	2.8982	1.049e-31	5.9234e-31	Up	-//-
Bra004658	A05	1268780	1270895	1215	87.1643	954.699	-3.4532	2.4878e-87	3.3204e-86	Down	sp|Q8LGB6|ZED1_ARATH Non-functional pseudokinase ZED1 OS=Arabidopsis thaliana GN=ZED1 PE=1 SV=1//1.56542e-86
Bra004660	A05	1278038	1278790	753	97.8407	2.71922	5.1692	1.479e-26	7.2552e-26	Up	sp|P93751|ZFP8_ARATH Zinc finger protein 8 OS=Arabidopsis thaliana GN=ZFP8 PE=2 SV=1//5.74398e-105
Bra004661	A05	1281560	1282410	783	46.4116	101.401	-1.1275	0.00027525	0.00054428	Down	-//-
Bra004665	A05	1295772	1297773	1104	2.55957	12.8162	-2.324	0.0034715	0.0061757	Down	sp|P93749|Y2197_ARATH Probable protein kinase At2g41970 OS=Arabidopsis thaliana GN=At2g41970 PE=2 SV=1//0
Bra004671	A05	1312592	1314183	912	17.0455	268.258	-3.9762	1.0988e-76	1.2905e-75	Down	sp|Q8S9M1|PAP13_ARATH Probable plastid-lipid-associated protein 13, chloroplastic OS=Arabidopsis thaliana GN=PAP13 PE=2 SV=2//4.63482e-152
Bra004673	A05	1321687	1322109	423	47.4147	319.834	-2.7539	1.588e-62	1.5507e-61	Down	-//-
Bra004674	A05	1325605	1327587	1110	92.2243	31.1559	1.5656	1.6182e-06	3.792e-06	Up	sp|Q700W2|SPL9_ARATH Squamosa promoter-binding-like protein 9 OS=Arabidopsis thaliana GN=SPL9 PE=2 SV=2//8.62186e-163
Bra004679	A05	1343872	1346425	909	2780.17	384.751	2.8532	0	0	Up	sp|Q8VZ02|BH048_ARATH Transcription factor bHLH48 OS=Arabidopsis thaliana GN=BHLH48 PE=2 SV=1//1.28778e-133
Bra004683	A05	1354284	1354779	429	2.43693	82.8108	-5.0867	3.0392e-31	1.6932e-30	Down	sp|Q9FWS4|RK31_ARATH 50S ribosomal protein L31, chloroplastic OS=Arabidopsis thaliana GN=RPL31 PE=2 SV=1//8.544e-73
Bra004687	A05	1362051	1362761	711	0	9.16952	-3.96235	0.0098654	0.016635	Down	sp|Q9SLC3|ATL41_ARATH E3 ubiquitin-protein ligase ATL41 OS=Arabidopsis thaliana GN=ATL41 PE=1 SV=1//5.62938e-88
Bra004688	A05	1362941	1363797	543	2.64547	82.3932	-4.9609	2.4569e-25	1.1687e-24	Down	sp|Q9M2K6|PDCB5_ARATH PLASMODESMATA CALLOSE-BINDING PROTEIN 5 OS=Arabidopsis thaliana GN=PDCB5 PE=1 SV=2//6.69537e-62
Bra004708	A05	1429636	1432586	1104	309.22	1007.56	-1.7042	4.6112e-51	3.7766e-50	Down	sp|Q9SIN2|TBL39_ARATH Protein trichome birefringence-like 39 OS=Arabidopsis thaliana GN=TBL39 PE=2 SV=1//0
Bra004710	A05	1453372	1458564	2928	498.572	2712.72	-2.4439	4.5458e-299	2.6999e-297	Down	sp|Q5GM68|CAPP2_ARATH Phosphoenolpyruvate carboxylase 2 OS=Arabidopsis thaliana GN=PPC2 PE=1 SV=2//0
Bra004712	A05	1480224	1480574	351	0	36.7167	-4.56486	1.2176e-17	4.6256e-17	Down	sp|Q9SJH0|PAR1_ARATH Transcription factor PAR1 OS=Arabidopsis thaliana GN=PAR1 PE=1 SV=1//9.96557e-49
Bra004716	A05	1495950	1499136	735	482.356	184.293	1.3881	1.7476e-34	1.0445e-33	Up	sp|P29385|AGL5_ARATH Agamous-like MADS-box protein AGL5 OS=Arabidopsis thaliana GN=AGL5 PE=1 SV=1//2.84829e-150
Bra004717	A05	1501743	1502587	477	59.5395	13.6704	2.1228	7.2583e-11	2.1445e-10	Up	sp|Q682H0|HA22F_ARATH HVA22-like protein f OS=Arabidopsis thaliana GN=HVA22F PE=2 SV=1//8.38472e-105
Bra004728	A05	1548021	1551340	2214	5258.69	1461.19	1.8476	2.6648e-277	1.4295e-275	Up	sp|Q9SJG8|AML2_ARATH Protein MEI2-like 2 OS=Arabidopsis thaliana GN=ML2 PE=2 SV=2//0
Bra004730	A05	1553623	1555463	1032	189.346	473.96	-1.3237	2.6134e-31	1.4579e-30	Down	sp|Q680A5|KPRS4_ARATH Ribose-phosphate pyrophosphokinase 4 OS=Arabidopsis thaliana GN=PRS4 PE=1 SV=2//0
Bra004734	A05	1563917	1565485	1569	0	12.919	-4.11123	1.2421e-06	2.9295e-06	Down	sp|Q766C2|NEP2_NEPGR Aspartic proteinase nepenthesin-2 OS=Nepenthes gracilis GN=nep2 PE=1 SV=1//2.71951e-61
Bra004735	A05	1568893	1569996	1014	2.6822	52.8955	-4.3017	1.6328e-18	6.3817e-18	Down	sp|Q67ZI9|GDL48_ARATH GDSL esterase/lipase At2g42990 OS=Arabidopsis thaliana GN=At2g42990 PE=2 SV=1//0
Bra004736	A05	1570453	1572516	843	0	15.7231	-4.19654	5.2693e-08	1.3461e-07	Down	sp|Q9SK55|NAC42_ARATH Transcription factor JUNGBRUNNEN 1 OS=Arabidopsis thaliana GN=JUB1 PE=1 SV=1//3.10192e-168
Bra004740	A05	1597325	1597798	474	1736.04	223.058	2.9603	9.5191e-296	5.5158e-294	Up	sp|Q9SKX1|IBH1_ARATH Transcription factor IBH1 OS=Arabidopsis thaliana GN=IBH1 PE=1 SV=1//5.04062e-67
Bra004745	A05	1622001	1624145	846	25.5441	110.597	-2.1143	4.5389e-17	1.6949e-16	Down	sp|Q9CZT6|CMS1_MOUSE Protein CMSS1 OS=Mus musculus GN=Cmss1 PE=2 SV=1//3.54029e-13
Bra004759	A05	1697199	1700525	1881	2430.61	1143.93	1.0873	1.6144e-74	1.8421e-73	Up	sp|O22854|ETFQO_ARATH Electron transfer flavoprotein-ubiquinone oxidoreductase, mitochondrial OS=Arabidopsis thaliana GN=ETFQO PE=2 SV=1//0
Bra004771	A05	1759884	1761323	849	27.2592	327.299	-3.5858	9.0054e-87	1.1943e-85	Down	sp|Q06209|CHI4_BRANA Basic endochitinase CHB4 OS=Brassica napus PE=1 SV=2//1.24646e-72
Bra004786	A05	1822215	1825011	2574	147.612	15.889	3.2157	4.4072e-38	2.8485e-37	Up	sp|O22824|FH2_ARATH Formin-like protein 2 OS=Arabidopsis thaliana GN=FH2 PE=3 SV=1//1.29966e-30
Bra004792	A05	1851396	1853277	681	688.055	308.853	1.1556	6.0379e-35	3.6434e-34	Up	sp|Q93V78|TMT1_BRAOL Thiocyanate methyltransferase 1 OS=Brassica oleracea GN=TMT1 PE=1 SV=1//9.29736e-162
Bra004804	A05	1894119	1896095	1824	3004.37	1364.56	1.1386	5.1427e-92	7.2569e-91	Up	sp|Q9M1Y3|SKI35_ARATH Ankyrin repeat protein SKIP35 OS=Arabidopsis thaliana GN=SKIP35 PE=1 SV=1//0
Bra004806	A05	1902291	1903374	729	362.335	864.349	-1.2543	4.2835e-48	3.3373e-47	Down	sp|P60039|RL73_ARATH 60S ribosomal protein L7-3 OS=Arabidopsis thaliana GN=RPL7C PE=2 SV=1//2.07727e-152
Bra004807	A05	1908181	1909470	1290	118.016	328.363	-1.4763	4.2801e-27	2.134e-26	Down	sp|O80582|FBK46_ARATH F-box/kelch-repeat protein At2g44130 OS=Arabidopsis thaliana GN=At2g44130 PE=2 SV=2//1.92679e-172
Bra004826	A05	1987355	1988083	729	0.355073	10.7127	-4.9151	0.00011836	0.00024123	Down	-//-
Bra004835	A05	2025706	2029646	1521	212.771	710.177	-1.7389	1.3385e-67	1.4017e-66	Down	sp|O64879|BGL15_ARATH Beta-glucosidase 15 OS=Arabidopsis thaliana GN=BGLU15 PE=1 SV=1//0
Bra004836	A05	2035186	2039155	1518	84.8754	585.585	-2.7865	8.4731e-110	1.4482e-108	Down	sp|O64879|BGL15_ARATH Beta-glucosidase 15 OS=Arabidopsis thaliana GN=BGLU15 PE=1 SV=1//0
Bra004837	A05	2042204	2066541	3504	0	28.577	-4.45602	6.5579e-14	2.2003e-13	Down	sp|Q4V3B3|BGL28_ARATH Beta-glucosidase 28 OS=Arabidopsis thaliana GN=BGLU28 PE=2 SV=1//0
Bra004838	A05	2074677	2077758	1461	29.1207	0.777407	5.2272	3.6965e-13	1.206e-12	Up	sp|Q9FLU9|BGL31_ARATH Beta-glucosidase 31 OS=Arabidopsis thaliana GN=BGLU31 PE=2 SV=1//0
Bra004841	A05	2099727	2101689	1590	2186.4	614.228	1.8317	4.645e-170	1.2885e-168	Up	sp|Q8W486|Y1491_ARATH Uncharacterized protein At1g04910 OS=Arabidopsis thaliana GN=At1g04910 PE=2 SV=1//6.92279e-57
Bra004847	A05	2124205	2124642	438	105.927	15.6719	2.7568	1.3607e-23	6.1926e-23	Up	sp|Q9C7I1|ATL34_ARATH RING-H2 finger protein ATL34 OS=Arabidopsis thaliana GN=ATL34 PE=2 SV=1//4.82047e-13
Bra004853	A05	2139867	2141063	420	79.8093	380.179	-2.252	6.3488e-58	5.7537e-57	Down	-//-
Bra004863	A05	2164973	2166282	669	311.422	104.937	1.5693	7.5796e-29	3.9706e-28	Up	sp|O80513|CCU41_ARATH Cyclin-U4-1 OS=Arabidopsis thaliana GN=CYCU4-1 PE=1 SV=1//6.36771e-100
Bra004875	A05	2247722	2249159	663	80.7844	213.234	-1.4003	2.4884e-17	9.3602e-17	Down	sp|O22160|TL15A_ARATH Thylakoid lumenal 15 kDa protein 1, chloroplastic OS=Arabidopsis thaliana GN=At2g44920 PE=1 SV=2//2.07394e-112
Bra004878	A05	2263243	2264091	849	190.959	73.0712	1.3859	1.6665e-15	5.904e-15	Up	sp|Q8LBQ7|ERF34_ARATH Ethylene-responsive transcription factor ERF034 OS=Arabidopsis thaliana GN=ERF034 PE=2 SV=2//5.2926e-95
Bra004885	A05	2296232	2297251	1020	10.7031	39.7045	-1.8913	3.5682e-06	8.1661e-06	Down	sp|Q8GWW6|4MMP_ARATH Metalloendoproteinase 4-MMP OS=Arabidopsis thaliana GN=4MMP PE=1 SV=1//0
Bra004886	A05	2302497	2303350	774	1.87371	70.9215	-5.2423	1.0743e-27	5.4502e-27	Down	sp|O49741|GATA2_ARATH GATA transcription factor 2 OS=Arabidopsis thaliana GN=GATA2 PE=2 SV=1//6.53537e-115
Bra004888	A05	2310343	2311104	669	91.5632	23.4464	1.9654	2.0579e-13	6.7904e-13	Up	sp|Q9SHD3|CCU21_ARATH Cyclin-U2-1 OS=Arabidopsis thaliana GN=CYCU2-1 PE=1 SV=1//1.54214e-136
Bra004899	A05	2371226	2378801	2337	581.328	242.694	1.2602	1.3059e-16	4.8016e-16	Up	sp|P17688|AROA_BRANA 3-phosphoshikimate 1-carboxyvinyltransferase, chloroplastic OS=Brassica napus PE=3 SV=1//1.62209e-09
Bra004901	A05	2393606	2394782	456	416.472	909.315	-1.1266	4.5954e-41	3.1423e-40	Down	sp|P59224|RS132_ARATH 40S ribosomal protein S13-2 OS=Arabidopsis thaliana GN=RPS13B PE=2 SV=1//3.04641e-102
Bra004902	A05	2400553	2403184	2073	262.248	1312.86	-2.3237	2.1346e-168	5.8628e-167	Down	sp|Q8RY65|NIK2_ARATH Protein NSP-INTERACTING KINASE 2 OS=Arabidopsis thaliana GN=NIK2 PE=1 SV=1//1.47396e-14
Bra004903	A05	2403356	2405194	1839	7.18755	19.936	-1.4718	0.010854	0.018211	Down	sp|O22137|PP202_ARATH Pentatricopeptide repeat-containing protein At2g45350, chloroplastic OS=Arabidopsis thaliana GN=CRR4 PE=1 SV=2//0
Bra004904	A05	2408462	2409246	666	14.008	0	4.14638	0.00030138	0.00059453	Up	-//-
Bra004905	A05	2409399	2410598	804	186.409	32.1388	2.5361	4.7344e-28	2.4244e-27	Up	-//-
Bra004906	A05	2411256	2412722	930	390.133	188.296	1.051	6.9437e-07	1.6642e-06	Up	sp|Q8VYP5|ZDH14_ARATH Probable protein S-acyltransferase 14 OS=Arabidopsis thaliana GN=PAT14 PE=2 SV=1//1.63406e-162
Bra004912	A05	2457616	2459101	1098	2.19205	25.3188	-3.5299	5.9311e-08	1.5115e-07	Down	sp|Q9FVC8|DAPA2_ARATH 4-hydroxy-tetrahydrodipicolinate synthase 2, chloroplastic OS=Arabidopsis thaliana GN=DHDPS2 PE=1 SV=2//0
Bra004915	A05	2469637	2470887	1251	255.558	1878.48	-2.8778	3.3374e-61	3.1952e-60	Down	sp|O22126|FLA8_ARATH Fasciclin-like arabinogalactan protein 8 OS=Arabidopsis thaliana GN=FLA8 PE=1 SV=1//0
Bra004921	A05	2502644	2505578	1536	33787.5	2141.07	3.9801	0	0	Up	sp|O64638|C76C3_ARATH Cytochrome P450 76C3 OS=Arabidopsis thaliana GN=CYP76C3 PE=2 SV=2//0
Bra004922	A05	2508893	2509930	963	56.0251	10.3321	2.4389	2.7645e-11	8.3354e-11	Up	-//-
Bra004924	A05	2518220	2519194	975	52.2287	1434.26	-4.7793	3.5144e-181	1.0617e-179	Down	sp|O64640|CXE8_ARATH Probable carboxylesterase 8 OS=Arabidopsis thaliana GN=CXE8 PE=2 SV=1//0
Bra004928	A05	2530305	2532747	642	68.9434	190.079	-1.4631	2.6069e-16	9.4874e-16	Down	sp|O64645|SOC1_ARATH MADS-box protein SOC1 OS=Arabidopsis thaliana GN=SOC1 PE=1 SV=1//2.67266e-107
Bra004931	A05	2547490	2549115	1626	15.9702	376.408	-4.5588	8.6846e-124	1.6658e-122	Down	sp|Q5XEZ8|PUB2_ARATH U-box domain-containing protein 2 OS=Arabidopsis thaliana GN=PUB2 PE=2 SV=1//2.26272e-10
Bra004932	A05	2550301	2551612	714	0.355073	89.6314	-7.9797	4.6591e-20	1.9082e-19	Down	sp|O80845|PX11D_ARATH Peroxisomal membrane protein 11D OS=Arabidopsis thaliana GN=PEX11D PE=1 SV=2//2.59886e-159
Bra004937	A05	2569087	2571370	1107	100.77	223.189	-1.1472	1.2958e-13	4.3012e-13	Down	sp|O80842|CFTSY_ARATH Cell division protein FtsY homolog, chloroplastic OS=Arabidopsis thaliana GN=CPFTSY PE=1 SV=2//0
Bra004940	A05	2575914	2577443	579	20.3667	2.02265	3.3319	0.00053467	0.0010312	Up	sp|O80837|REMO_ARATH Remorin OS=Arabidopsis thaliana GN=DBP PE=1 SV=1//2.24149e-72
Bra004945	A05	2591812	2594623	1383	7.10264	88.7676	-3.6436	1.1419e-25	5.4811e-25	Down	sp|Q0WNP7|ROGF4_ARATH Rop guanine nucleotide exchange factor 4 OS=Arabidopsis thaliana GN=ROPGEF4 PE=1 SV=1//0
Bra004949	A05	2609296	2611075	999	342.346	164.983	1.0531	1.8435e-17	6.9668e-17	Up	sp|A8MQG7|ASK20_ARATH SKP1-like protein 20 OS=Arabidopsis thaliana GN=ASK20 PE=2 SV=1//2.30589e-167
Bra004950	A05	2615972	2617343	861	14941.8	3008.53	2.3122	0	0	Up	sp|Q06611|PIP12_ARATH Aquaporin PIP1-2 OS=Arabidopsis thaliana GN=PIP1-2 PE=1 SV=1//0
Bra004951	A05	2618090	2619706	1617	25.7159	306.647	-3.5758	1.4027e-80	1.7311e-79	Down	sp|O80823|C86A8_ARATH Cytochrome P450 86A8 OS=Arabidopsis thaliana GN=CYP86A8 PE=2 SV=1//0
Bra004954	A05	2644634	2646182	810	137.158	348.405	-1.3449	2.489e-25	1.1835e-24	Down	-//-
Bra004955	A05	2646279	2647164	615	1.61699	10.5551	-2.7066	0.0022127	0.0040198	Down	-//-
Bra004957	A05	2651973	2653649	1677	2.71854	11.2851	-2.0535	0.014608	0.024143	Down	sp|O82363|PP203_ARATH Pentatricopeptide repeat-containing protein At2g46050, mitochondrial OS=Arabidopsis thaliana GN=PCMP-E39 PE=3 SV=1//0
Bra004959	A05	2659421	2661290	1083	22.6066	266.358	-3.5586	4.2024e-70	4.5513e-69	Down	sp|Q8GYQ5|MPK12_ARATH Mitogen-activated protein kinase 12 OS=Arabidopsis thaliana GN=MPK12 PE=1 SV=1//0
Bra004961	A05	2663969	2665958	1179	20.7329	78.8066	-1.9264	5.0581e-11	1.5072e-10	Down	sp|O82359|LCKB2_ARATH Sphingoid long-chain bases kinase 2, mitochondrial OS=Arabidopsis thaliana GN=LCKB2 PE=2 SV=1//0
Bra004963	A05	2667867	2669326	1002	323.919	1419.57	-2.1317	1.4774e-157	3.751e-156	Down	sp|F4IH31|CAN2_ARATH Staphylococcal-like nuclease CAN2 OS=Arabidopsis thaliana GN=CAN2 PE=1 SV=1//0
Bra004965	A05	2673816	2674457	642	58.4146	359.797	-2.6228	1.1645e-33	6.8562e-33	Down	sp|Q9SIY7|PR1B2_ARATH PRA1 family protein B2 OS=Arabidopsis thaliana GN=PRA1B2 PE=1 SV=1//4.35705e-84
Bra004967	A05	2688167	2688805	639	36.0411	16.3862	1.1372	0.0038711	0.0068544	Up	sp|Q8S8E3|PYL6_ARATH Abscisic acid receptor PYL6 OS=Arabidopsis thaliana GN=PYL6 PE=1 SV=1//1.68272e-107
Bra004983	A05	2804146	2808768	2700	205.899	32.1862	2.6774	4.7227e-42	3.2992e-41	Up	sp|Q9HVN5|CLPB_PSEAE Chaperone protein ClpB OS=Pseudomonas aeruginosa (strain ATCC 15692 / PAO1 / 1C / PRS 101 / LMG 12228) GN=clpB PE=3 SV=1//7.64498e-10
Bra004987	A05	2835161	2837863	1830	3.30644	24.7766	-2.9056	1.0408e-06	2.4663e-06	Down	sp|Q8GV43|PLCD6_ARATH Phosphoinositide phospholipase C 6 OS=Arabidopsis thaliana GN=PLC6 PE=2 SV=2//0
Bra004988	A05	2839038	2839529	411	0	4.87986	-3.68841	0.0080307	0.013694	Down	-//-
Bra004989	A05	2840193	2841371	831	2327.47	6106.49	-1.3916	6.7217e-132	1.3834e-130	Down	sp|Q9S7W1|CB4C_ARATH Chlorophyll a-b binding protein CP29.3, chloroplastic OS=Arabidopsis thaliana GN=LHCB4.3 PE=2 SV=1//2.29684e-159
Bra004991	A05	2849644	2849985	342	294.907	851.642	-1.53	3.1439e-64	3.1477e-63	Down	sp|O04211|ELF4_ARATH Protein EARLY FLOWERING 4 OS=Arabidopsis thaliana GN=ELF4 PE=1 SV=1//7.48384e-58
Bra004992	A05	2853004	2855488	1770	93.8433	260.339	-1.4721	1.1247e-22	4.995e-22	Down	-//-
Bra004994	A05	2866783	2868039	1257	91.0592	664.828	-2.8681	3.4046e-126	6.6846e-125	Down	sp|O04203|HSPR2_ARATH Nematode resistance protein-like HSPRO2 OS=Arabidopsis thaliana GN=HSPRO2 PE=1 SV=1//0
Bra005001	A05	2904548	2910231	2427	46.3982	410.283	-3.1445	4.6981e-91	6.5793e-90	Down	sp|O04196|ISOA1_ARATH Isoamylase 1, chloroplastic OS=Arabidopsis thaliana GN=ISA1 PE=1 SV=1//0
Bra005002	A05	2913761	2914659	756	2664.23	192.699	3.7893	9.9866e-241	4.4228e-239	Up	sp|O04195|Y2992_ARATH Uncharacterized protein At2g39920 OS=Arabidopsis thaliana GN=At2g39920 PE=2 SV=2//2.41934e-135
Bra005004	A05	2917053	2919609	1326	2063.54	469.705	2.1353	1.6776e-209	6.0913e-208	Up	sp|P92961|PROT1_ARATH Proline transporter 1 OS=Arabidopsis thaliana GN=PROT1 PE=1 SV=1//0
Bra005011	A05	2957427	2961349	1506	175.731	45.6874	1.9435	3.5253e-23	1.5881e-22	Up	sp|Q0WSN2|DAR2_ARATH Protein DA1-related 2 OS=Arabidopsis thaliana GN=DAR2 PE=2 SV=1//0
Bra005012	A05	2977685	2981842	2154	5099.25	1327.18	1.9419	1.8118e-295	1.0462e-293	Up	sp|P54887|P5CS1_ARATH Delta-1-pyrroline-5-carboxylate synthase A OS=Arabidopsis thaliana GN=P5CSA PE=1 SV=1//0
Bra005020	A05	3001698	3002723	1026	886.594	244.738	1.857	1.566e-92	2.2192e-91	Up	sp|P0CH30|RING1_GOSHI E3 ubiquitin-protein ligase RING1 OS=Gossypium hirsutum GN=RING1 PE=1 SV=1//3.51413e-29
Bra005021	A05	3006609	3007937	1329	1008.45	111.771	3.1735	1.5989e-215	6.0987e-214	Up	sp|Q9LZL3|PCS1L_ARATH Aspartic proteinase PCS1 OS=Arabidopsis thaliana GN=PCS1 PE=2 SV=1//2.39737e-152
Bra005022	A05	3016880	3017170	291	788.078	168.246	2.2278	5.2096e-108	8.76e-107	Up	-//-
Bra005026	A05	3042459	3044691	1293	241.72	502.338	-1.0553	3.8099e-23	1.7147e-22	Down	sp|Q7NIV3|RLMN_GLOVI Probable dual-specificity RNA methyltransferase RlmN OS=Gloeobacter violaceus (strain PCC 7421) GN=rlmN PE=3 SV=1//1.14548e-115
Bra005027	A05	3045797	3047363	1149	86.7515	237.264	-1.4515	4.7584e-20	1.9479e-19	Down	sp|O48814|BIK1_ARATH Serine/threonine-protein kinase BIK1 OS=Arabidopsis thaliana GN=BIK1 PE=1 SV=1//0
Bra005030	A05	3070912	3071622	711	8.13212	382.414	-5.5554	9.6397e-143	2.1751e-141	Down	-//-
Bra005037	A05	3104507	3105783	714	4.42044	480.465	-6.7641	7.4242e-193	2.428e-191	Down	sp|O80634|PNSL1_ARATH Photosynthetic NDH subunit of lumenal location 1, chloroplastic OS=Arabidopsis thaliana GN=PNSL1 PE=1 SV=2//2.92141e-151
Bra005039	A05	3107674	3109792	1095	16.1649	311.564	-4.2686	7.4564e-97	1.1141e-95	Down	sp|O80632|MTP11_ARATH Metal tolerance protein 11 OS=Arabidopsis thaliana GN=MTP11 PE=2 SV=1//0
Bra005041	A05	3117408	3119089	669	12.0004	67.082	-2.4828	6.9534e-13	2.2451e-12	Down	sp|Q8TDP1|RNH2C_HUMAN Ribonuclease H2 subunit C OS=Homo sapiens GN=RNASEH2C PE=1 SV=1//2.0917e-14
Bra005048	A05	3166613	3168847	2235	92.4062	25.9311	1.8333	3.5543e-12	1.1139e-11	Up	sp|O80946|AB1G_ARATH ABC transporter G family member 1 OS=Arabidopsis thaliana GN=ABCG1 PE=2 SV=1//0
Bra005051	A05	3177024	3178868	1845	14.978	4.66676	1.6824	0.016384	0.026887	Up	sp|O80946|AB1G_ARATH ABC transporter G family member 1 OS=Arabidopsis thaliana GN=ABCG1 PE=2 SV=1//0
Bra005058	A05	3210934	3212610	1464	6.27026	122.062	-4.2829	2.7024e-19	1.0825e-18	Down	sp|O80959|PLP6_ARATH Patatin-like protein 6 OS=Arabidopsis thaliana GN=PLP6 PE=2 SV=1//0
Bra005059	A05	3214148	3216187	1701	782.196	74.5191	3.3918	8.5773e-184	2.6439e-182	Up	sp|F4I9E1|NFD4_ARATH Protein NUCLEAR FUSION DEFECTIVE 4 OS=Arabidopsis thaliana GN=NFD4 PE=3 SV=1//8.90333e-23
Bra005064	A05	3248307	3250342	1014	22.8155	382.53	-4.0675	1.2334e-113	2.1763e-112	Down	-//-
Bra005066	A05	3261534	3264356	1971	33.3828	131.488	-1.9778	2.7528e-18	1.0691e-17	Down	sp|Q55874|Y103_SYNY3 Uncharacterized protein sll0103 OS=Synechocystis sp. (strain PCC 6803 / Kazusa) GN=sll0103 PE=3 SV=1//8.12406e-15
Bra005077	A05	3323137	3324714	1578	774.971	302.978	1.3549	3.9071e-49	3.0948e-48	Up	-//-
Bra005079	A05	3328857	3329471	615	63.4972	29.9446	1.0844	0.021559	0.034865	Up	-//-
Bra005092	A05	3387902	3388646	588	2586.79	216.189	3.5808	0	0	Up	sp|Q9ZVI6|LOR8_ARATH Protein LURP-one-related 8 OS=Arabidopsis thaliana GN=At2g38640 PE=2 SV=1//7.59327e-120
Bra005093	A05	3394452	3395937	687	762.397	372.827	1.032	2.0226e-31	1.1317e-30	Up	sp|Q9ZVI3|QKIL3_ARATH KH domain-containing protein At2g38610 OS=Arabidopsis thaliana GN=At2g38610 PE=1 SV=1//1.06075e-142
Bra005098	A05	3409556	3410188	405	37787.8	8801.94	2.102	5.6568e-183	1.7277e-181	Up	sp|Q42641|NLTPA_BRAOT Non-specific lipid-transfer protein A OS=Brassica oleracea var. italica GN=WAX9A PE=3 SV=1//7.97213e-49
Bra005099	A05	3413125	3413749	357	1587.3	8153.55	-2.3609	3.0667e-246	1.4108e-244	Down	sp|Q43304|NLTPD_BRAOT Non-specific lipid-transfer protein D OS=Brassica oleracea var. italica GN=WAX9D PE=3 SV=1//2.46387e-72
Bra005102	A05	3432808	3433882	906	2.69365	32.0442	-3.5724	1.0044e-09	2.8113e-09	Down	-//-
Bra005104	A05	3439967	3443129	1374	29.1456	98.4564	-1.7562	5.3714e-12	1.6692e-11	Down	sp|Q8S8P5|WRK33_ARATH Probable WRKY transcription factor 33 OS=Arabidopsis thaliana GN=WRKY33 PE=1 SV=2//0
Bra005105	A05	3443973	3444649	258	250.972	48.1877	2.3808	5.7458e-24	2.6414e-23	Up	-//-
Bra005109	A05	3470108	3471472	1365	15.4295	48.6193	-1.6558	1.8991e-05	4.126e-05	Down	sp|Q8L6Y7|PP193_ARATH Pentatricopeptide repeat-containing protein At2g38420, mitochondrial OS=Arabidopsis thaliana GN=At2g38420 PE=2 SV=2//0
Bra005111	A05	3478234	3480554	1425	0.318341	9.17587	-4.8492	0.00038554	0.00075345	Down	sp|Q94AL9|AGT22_ARATH Alanine--glyoxylate aminotransferase 2 homolog 2, mitochondrial OS=Arabidopsis thaliana GN=AGT3 PE=1 SV=2//0
Bra005118	A05	3516242	3516764	369	9.08655	76.4471	-3.0727	2.9448e-19	1.1776e-18	Down	sp|Q93VH9|RS41_ARATH 40S ribosomal protein S4-1 OS=Arabidopsis thaliana GN=RPS4A PE=2 SV=1//1.63297e-28
Bra005120	A05	3527035	3533457	1314	39.2604	0.933352	5.3945	2.3194e-14	7.912e-14	Up	sp|O64973|RPS5_ARATH Disease resistance protein RPS5 OS=Arabidopsis thaliana GN=RPS5 PE=1 SV=2//1.18185e-10
Bra005123	A05	3546243	3549558	2742	33.6022	7.67418	2.1305	2.9035e-06	6.6919e-06	Up	sp|O65020|ETO1_ARATH Ethylene-overproduction protein 1 OS=Arabidopsis thaliana GN=ETO1 PE=1 SV=2//0
Bra005125	A05	3559453	3562045	1470	0	22.1342	-4.34506	7.7086e-11	2.2754e-10	Down	sp|Q9M6N7|AMT2_ARATH Ammonium transporter 2 OS=Arabidopsis thaliana GN=AMT2 PE=1 SV=2//0
Bra005134	A05	3616583	3617092	360	411.631	953.41	-1.2117	2.5393e-48	1.9858e-47	Down	sp|O80439|RR31_ARATH 30S ribosomal protein S31, chloroplastic OS=Arabidopsis thaliana GN=RPS31 PE=1 SV=1//1.09021e-34
Bra005137	A05	3654625	3657578	1506	894.518	15836.2	-4.146	3.6203e-301	2.1696e-299	Down	sp|O80437|GPAT6_ARATH Glycerol-3-phosphate 2-O-acyltransferase 6 OS=Arabidopsis thaliana GN=GPAT6 PE=1 SV=1//0
Bra005143	A05	3703741	3707083	2232	2.55957	255.042	-6.6387	3.5192e-105	5.7745e-104	Down	sp|Q304B9|NCASE_ARATH Neutral ceramidase OS=Arabidopsis thaliana GN=At2g38010 PE=3 SV=1//0
Bra005145	A05	3713544	3713780	237	80.5514	19.1349	2.0737	4.0799e-13	1.3282e-12	Up	-//-
Bra005148	A05	3723266	3725230	912	336.232	50.7959	2.7267	1.0107e-25	4.8555e-25	Up	sp|Q9SH93|IPCS2_ARATH Phosphatidylinositol:ceramide inositolphosphotransferase 2 OS=Arabidopsis thaliana GN=IPCS2 PE=2 SV=1//0
Bra005154	A05	3744467	3746112	1272	6.93123	59.7016	-3.1066	1.7645e-15	6.2459e-15	Down	sp|B9DFK5|RETIC_ARATH Protein RETICULATA OS=Arabidopsis thaliana GN=RE PE=1 SV=1//0
Bra005159	A05	3760622	3762011	948	31.7668	128.192	-2.0127	2.5043e-18	9.7398e-18	Down	sp|Q84TF0|AKRCA_ARATH Aldo-keto reductase family 4 member C10 OS=Arabidopsis thaliana GN=AKR4C10 PE=1 SV=1//0
Bra005161	A05	3764714	3766689	942	0.991754	323.052	-8.3476	7.2273e-140	1.5856e-138	Down	sp|Q0PGJ6|AKRC9_ARATH Aldo-keto reductase family 4 member C9 OS=Arabidopsis thaliana GN=AKR4C9 PE=1 SV=1//0
Bra005173	A05	3827037	3828934	1149	17.0946	2.38363	2.8423	2.4661e-05	5.3062e-05	Up	-//-
Bra005174	A05	3830202	3831609	828	1344.89	337.742	1.9935	3.9906e-138	8.6638e-137	Up	sp|Q09893|YAI5_SCHPO Uncharacterized protein C24B11.05 OS=Schizosaccharomyces pombe (strain 972 / ATCC 24843) GN=SPAC24B11.05 PE=3 SV=1//9.96406e-13
Bra005175	A05	3833254	3835273	969	118.662	621.443	-2.3888	2.7035e-94	3.9078e-93	Down	sp|O80934|Y2766_ARATH Uncharacterized protein At2g37660, chloroplastic OS=Arabidopsis thaliana GN=At2g37660 PE=2 SV=2//0
Bra005176	A05	3841348	3843095	792	739.459	369.246	1.0019	7.1083e-30	3.8207e-29	Up	sp|O80932|EXPA3_ARATH Expansin-A3 OS=Arabidopsis thaliana GN=EXPA3 PE=2 SV=1//0
Bra005187	A05	3895384	3897595	1326	102.537	261.526	-1.3508	8.8291e-20	3.5851e-19	Down	sp|O80925|AGD7_ARATH ADP-ribosylation factor GTPase-activating protein AGD7 OS=Arabidopsis thaliana GN=AGD7 PE=1 SV=1//0
Bra005188	A05	3900389	3903298	954	16.6651	3.60518	2.2087	0.01188	0.019842	Up	sp|Q6RVV4|TIC32_PEA Short-chain dehydrogenase TIC 32, chloroplastic OS=Pisum sativum GN=TIC32 PE=1 SV=1//1.7622e-112
Bra005189	A05	3904384	3905226	435	4.89815	47.6327	-3.2816	7.8094e-13	2.5154e-12	Down	sp|Q99070|GRP2_SORBI Glycine-rich RNA-binding protein 2 OS=Sorghum bicolor GN=GRP2 PE=2 SV=1//3.34701e-20
Bra005193	A05	3930632	3933268	1143	2762.18	889.308	1.6351	2.6434e-162	6.9336e-161	Up	sp|Q9ZUS1|WTR13_ARATH WAT1-related protein At2g37460 OS=Arabidopsis thaliana GN=At2g37460 PE=2 SV=1//0
Bra005195	A05	3936683	3938386	1224	14.5971	4.64307	1.6525	0.010497	0.017636	Up	sp|Q0WT19|IP5P8_ARATH Type I inositol polyphosphate 5-phosphatase 8 OS=Arabidopsis thaliana GN=IP5P8 PE=2 SV=1//0
Bra005198	A05	3961501	3963254	1080	31.6058	276.503	-3.129	1.5646e-63	1.5493e-62	Down	sp|Q9LFG2|DAPF_ARATH Diaminopimelate epimerase, chloroplastic OS=Arabidopsis thaliana GN=DAPF PE=1 SV=1//0
Bra005200	A05	3966807	3969158	2190	28.7656	111.359	-1.9528	6.2369e-10	1.7626e-09	Down	-//-
Bra005204	A05	3992055	3993361	822	4.77551	25.3743	-2.4096	1.9443e-05	4.2206e-05	Down	sp|Q9ZUT3|ALS3_ARATH Protein ALUMINUM SENSITIVE 3 OS=Arabidopsis thaliana GN=ALS3 PE=1 SV=1//4.45853e-168
Bra005206	A05	4003348	4010037	3210	135.76	62.6557	1.1155	2.5798e-08	6.7081e-08	Up	sp|B1AVH7|TBD2A_MOUSE TBC1 domain family member 2A OS=Mus musculus GN=Tbc1d2 PE=2 SV=1//1.47456e-39
Bra005207	A05	4010569	4016591	4272	16.8636	281.721	-4.0623	4.2089e-78	5.05e-77	Down	sp|Q9ZUT8|AB33G_ARATH ABC transporter G family member 33 OS=Arabidopsis thaliana GN=ABCG33 PE=2 SV=1//0
Bra005208	A05	4017374	4024058	4248	0.404247	21.5959	-5.7394	8.3102e-10	2.3356e-09	Down	sp|Q9ZUT8|AB33G_ARATH ABC transporter G family member 33 OS=Arabidopsis thaliana GN=ABCG33 PE=2 SV=1//0
Bra005209	A05	4031652	4034939	624	68.6635	140.046	-1.0283	6.3079e-08	1.6051e-07	Down	sp|Q9ZUT9|RS51_ARATH 40S ribosomal protein S5-1 OS=Arabidopsis thaliana GN=RPS5A PE=1 SV=1//4.23228e-148
Bra005212	A05	4041830	4043226	852	708.817	4263.08	-2.5884	2.2449e-72	2.4988e-71	Down	sp|Q9ZUU4|CP29B_ARATH RNA-binding protein CP29B, chloroplastic OS=Arabidopsis thaliana GN=CP29B PE=1 SV=1//1.3741e-120
Bra005213	A05	4054269	4058590	984	9.84547	43.5188	-2.1441	1.4915e-07	3.7156e-07	Down	sp|Q6NPF8|CSPL9_ARATH CASP-like protein 5A1 OS=Arabidopsis thaliana GN=At2g37200 PE=2 SV=1//3.50585e-98
Bra005216	A05	4071511	4072570	696	113.85	42.2654	1.4296	6.0117e-11	1.784e-10	Up	sp|P43287|PIP22_ARATH Aquaporin PIP2-2 OS=Arabidopsis thaliana GN=PIP2-2 PE=1 SV=2//3.18204e-153
Bra005219	A05	4082589	4084857	1614	271.031	675.828	-1.3182	6.0419e-43	4.2829e-42	Down	sp|Q9ZQC5|ICR2_ARATH Interactor of constitutive active ROPs 2, chloroplastic OS=Arabidopsis thaliana GN=ICR2 PE=1 SV=1//0
Bra005221	A05	4098130	4100879	1116	7547.52	1673.66	2.173	0	0	Up	sp|P35510|PAL1_ARATH Phenylalanine ammonia-lyase 1 OS=Arabidopsis thaliana GN=PAL1 PE=1 SV=3//4.93672e-88
Bra005222	A05	4103044	4104402	1359	585.111	269.344	1.1193	7.0514e-29	3.6968e-28	Up	-//-
Bra005224	A05	4108683	4113352	3099	4.00474	57.8683	-3.853	2.3269e-18	9.059e-18	Down	sp|Q9SJK6|WBC30_ARATH Putative white-brown complex homolog protein 30 OS=Arabidopsis thaliana GN=WBC30 PE=1 SV=3//0
Bra005227	A05	4129598	4131272	1455	1.66517	80.992	-5.604	1.3105e-32	7.558e-32	Down	sp|Q9SJL0|U86A1_ARATH UDP-glycosyltransferase 86A1 OS=Arabidopsis thaliana GN=UGT86A1 PE=2 SV=1//0
Bra005232	A05	4174659	4175298	357	181.716	545.352	-1.5855	4.8973e-28	2.5067e-27	Down	sp|B0BLT0|ZN593_XENTR Zinc finger protein 593 OS=Xenopus tropicalis GN=znf593 PE=2 SV=1//4.83412e-08
Bra005235	A05	4197263	4198627	756	38.404	613.488	-3.9977	7.0956e-107	1.18e-105	Down	-//-
Bra005240	A05	4241145	4242115	384	1203.97	454.263	1.4062	4.5795e-74	5.1967e-73	Up	-//-
Bra005244	A05	4249924	4250130	207	0	5.88428	-3.76969	0.0028728	0.0051564	Down	sp|Q9ZQ95|U73C6_ARATH UDP-glycosyltransferase 73C6 OS=Arabidopsis thaliana GN=UGT73C6 PE=2 SV=1//5.31751e-32
Bra005245	A05	4252080	4253567	1488	0.404247	26.075	-6.0113	1.2892e-11	3.9431e-11	Down	sp|Q9ZQ96|U73C3_ARATH UDP-glycosyltransferase 73C3 OS=Arabidopsis thaliana GN=UGT73C3 PE=2 SV=1//0
Bra005258	A05	4328988	4330101	489	247.957	753.703	-1.6039	3.9185e-63	3.8536e-62	Down	sp|P38666|RL242_ARATH 60S ribosomal protein L24-2 OS=Arabidopsis thaliana GN=RPL24B PE=2 SV=2//1.21778e-75
Bra005268	A05	4422082	4424566	1167	7.70299	42.5045	-2.4641	4.9777e-09	1.3428e-08	Down	sp|Q9SJR5|GRF3_ARATH Growth-regulating factor 3 OS=Arabidopsis thaliana GN=GRF3 PE=2 SV=1//5.8689e-131
Bra005269	A05	4424873	4430184	2538	833.272	2453.9	-1.5582	2.9916e-138	6.5075e-137	Down	sp|O23647|GLGB1_ARATH 1,4-alpha-glucan-branching enzyme 2-1, chloroplastic/amyloplastic OS=Arabidopsis thaliana GN=SBE2.1 PE=2 SV=1//0
Bra005270	A05	4455311	4461022	2421	21.5145	61.6923	-1.5198	1.4949e-06	3.5084e-06	Down	sp|Q9FJB5|RP8L3_ARATH Disease resistance RPP8-like protein 3 OS=Arabidopsis thaliana GN=RPP8L3 PE=2 SV=1//0
Bra005273	A05	4479079	4485601	2508	21.9561	52.9158	-1.2691	9.3186e-05	0.00019142	Down	sp|Q9FJK8|RP8L4_ARATH Probable disease resistance RPP8-like protein 4 OS=Arabidopsis thaliana GN=RPP8L4 PE=2 SV=1//0
Bra005280	A05	4514491	4517689	2667	15.6872	55.4555	-1.8217	2.1079e-06	4.9023e-06	Down	sp|Q9LFA2|KIPK_ARATH Serine/threonine-protein kinase KIPK OS=Arabidopsis thaliana GN=KIPK PE=1 SV=1//0
Bra005282	A05	4526665	4527150	486	141.196	1721.58	-3.608	0	0	Down	sp|Q9SJM6|SAP4_ARATH Zinc finger A20 and AN1 domain-containing stress-associated protein 4 OS=Arabidopsis thaliana GN=SAP4 PE=1 SV=1//1.91073e-79
Bra005284	A05	4547015	4547230	216	2.16776	42.7215	-4.3007	3.9773e-10	1.1362e-09	Down	sp|Q56WL5|ZPR4_ARATH Protein LITTLE ZIPPER 4 OS=Arabidopsis thaliana GN=ZPR4 PE=1 SV=1//1.2149e-10
Bra005286	A05	4555661	4557518	1092	1305.5	532.118	1.2948	9.9636e-69	1.0564e-67	Up	-//-
Bra005291	A05	4571177	4571944	768	1.35927	11.5913	-3.0921	0.00078846	0.0014974	Down	-//-
Bra005294	A05	4591985	4597210	3030	21.1977	8.92919	1.2473	0.018521	0.030207	Up	sp|P82266|K125_ARATH Probable 125 kDa kinesin-related protein OS=Arabidopsis thaliana GN=At2g36200 PE=2 SV=2//0
Bra005296	A05	4611838	4612770	453	126.405	287.023	-1.1831	2.5507e-17	9.5935e-17	Down	sp|Q9CAX6|RS142_ARATH 40S ribosomal protein S14-2 OS=Arabidopsis thaliana GN=RPS14B PE=1 SV=1//1.27109e-82
Bra005304	A05	4681564	4683119	768	22.2999	272.608	-3.6117	8.6147e-40	5.75e-39	Down	sp|Q8GXE9|HA22J_ARATH HVA22-like protein j OS=Arabidopsis thaliana GN=HVA22J PE=2 SV=2//1.624e-128
Bra005310	A05	4724305	4726990	1887	2725.99	993.452	1.4563	1.8168e-132	3.7531e-131	Up	sp|Q9SJ56|BLH1_ARATH BEL1-like homeodomain protein 1 OS=Arabidopsis thaliana GN=BLH1 PE=1 SV=1//0
Bra005315	A05	4775335	4776683	930	1027.55	337.424	1.6066	3.4928e-82	4.3888e-81	Up	sp|Q9ZQP1|DSP8_ARATH Putative dual specificity protein phosphatase DSP8 OS=Arabidopsis thaliana GN=DSP8 PE=2 SV=2//0
Bra005325	A05	4842309	4845577	1899	894.923	363.645	1.2992	9.6806e-53	8.1286e-52	Up	sp|Q9FXA7|RGXT3_ARATH UDP-D-xylose:L-fucose alpha-1,3-D-xylosyltransferase 3 OS=Arabidopsis thaliana GN=RGXT3 PE=1 SV=1//2.44791e-06
Bra005333	A05	4889740	4890006	267	258.651	39.371	2.7158	7.9562e-18	3.0424e-17	Up	-//-
Bra005334	A05	4893653	4894683	597	12.4299	1.21752	3.3518	0.0001957	0.00039156	Up	-//-
Bra005339	A05	4921935	4922574	489	2.05697	11.3521	-2.4644	0.0060711	0.010499	Down	-//-
Bra005341	A05	4931610	4933646	1038	56.8083	208.582	-1.8764	1.5557e-25	7.4427e-25	Down	sp|A6XIG6|SLMH_HYDIT 4-sulfomuconolactone hydrolase OS=Hydrogenophaga intermedia PE=1 SV=1//1.22617e-10
Bra005342	A05	4934444	4935400	810	18.5878	43.1634	-1.2155	0.00071439	0.0013619	Down	sp|Q5PP65|C3H28_ARATH Zinc finger CCCH domain-containing protein 28 OS=Arabidopsis thaliana GN=At2g35430 PE=2 SV=1//6.45756e-84
Bra005347	A05	4958827	4959584	501	1.06522	31.7086	-4.8957	2.3003e-12	7.2637e-12	Down	sp|Q9LQL0|GCSH3_ARATH Glycine cleavage system H protein 3, mitochondrial OS=Arabidopsis thaliana GN=GDH3 PE=1 SV=1//2.35333e-93
Bra005350	A05	4971159	4973632	2238	13.4947	58.1842	-2.1082	1.5013e-09	4.1634e-09	Down	sp|O82302|P2C29_ARATH Protein phosphatase 2C 29 OS=Arabidopsis thaliana GN=PLL1 PE=1 SV=2//0
Bra005351	A05	4974293	4975078	786	137.62	64.0818	1.1027	6.7338e-09	1.8059e-08	Up	sp|Q93ZT5|EDL3_ARATH EID1-like F-box protein 3 OS=Arabidopsis thaliana GN=EDL3 PE=2 SV=1//5.14105e-146
Bra005354	A05	4981712	4984624	387	84.4364	8.22285	3.3602	7.2599e-23	3.242e-22	Up	-//-
Bra005357	A05	5010710	5011711	705	206.795	455.3	-1.1386	2.9087e-23	1.3148e-22	Down	sp|O82169|MORF6_ARATH Multiple organellar RNA editing factor 6, mitochondrial OS=Arabidopsis thaliana GN=MORF6 PE=2 SV=1//7.55083e-136
Bra005359	A05	5017892	5018212	321	5.5844	45.3993	-3.0232	7.426e-12	2.2927e-11	Down	-//-
Bra005362	A05	5025635	5026864	1230	0.404247	23.6613	-5.8712	6.9384e-10	1.9559e-09	Down	sp|O82175|SUVH5_ARATH Histone-lysine N-methyltransferase, H3 lysine-9 specific SUVH5 OS=Arabidopsis thaliana GN=SUVH5 PE=1 SV=1//0
Bra005371	A05	5071548	5076362	2271	371.639	895.603	-1.269	6.1326e-50	4.9197e-49	Down	sp|Q0AW31|PUR9_SYNWW Bifunctional purine biosynthesis protein PurH OS=Syntrophomonas wolfei subsp. wolfei (strain DSM 2245B / Goettingen) GN=purH PE=3 SV=1//3.25367e-145
Bra005378	A05	5103297	5106011	2715	119.717	47.8418	1.3233	2.512e-10	7.2407e-10	Up	sp|C0LGQ5|GSO1_ARATH LRR receptor-like serine/threonine-protein kinase GSO1 OS=Arabidopsis thaliana GN=GSO1 PE=2 SV=1//3.68013e-79
Bra005380	A05	5118902	5120151	330	0	7.29121	-3.8628	0.0005875	0.0011287	Down	sp|Q6IWB2|CLE42_ARATH CLAVATA3/ESR (CLE)-related protein 42 OS=Arabidopsis thaliana GN=CLE42 PE=2 SV=1//1.7914e-17
Bra005384	A05	5135128	5138645	1866	237.753	18.8467	3.6571	8.9811e-69	9.5314e-68	Up	sp|Q6PEI7|PYRG1_DANRE CTP synthase 1 OS=Danio rerio GN=ctps1 PE=1 SV=1//0
Bra005386	A05	5141211	5142522	561	6.13518	94.3231	-3.9424	2.4117e-29	1.2797e-28	Down	-//-
Bra005387	A05	5144722	5147006	1365	38.8066	92.9934	-1.2608	1.3716e-07	3.4235e-07	Down	sp|O64749|ARAE2_ARATH Putative UDP-arabinose 4-epimerase 2 OS=Arabidopsis thaliana GN=At2g34850 PE=2 SV=3//0
Bra005392	A05	5186824	5189379	1599	117.387	396.337	-1.7555	2.2287e-41	1.5363e-40	Down	sp|A6P6V9|CBDAS_CANSA Cannabidiolic acid synthase OS=Cannabis sativa GN=CBDAS PE=1 SV=1//7.6099e-140
Bra005401	A05	5271847	5273889	798	1.61699	23.5729	-3.8658	1.7512e-08	4.5964e-08	Down	sp|Q2V338|WNK9_ARATH Probable serine/threonine-protein kinase WNK9 OS=Arabidopsis thaliana GN=WNK9 PE=2 SV=1//3.18928e-37
Bra005403	A05	5317911	5319529	1320	39.2974	11.0663	1.8283	6.187e-06	1.3921e-05	Up	sp|O64682|PID_ARATH Protein kinase PINOID OS=Arabidopsis thaliana GN=PID PE=1 SV=1//0
Bra005408	A05	5351759	5352706	948	15.2095	119.515	-2.9742	3.575e-27	1.787e-26	Down	sp|Q80Y20|ALKB8_MOUSE Alkylated DNA repair protein alkB homolog 8 OS=Mus musculus GN=Alkbh8 PE=1 SV=1//8.38661e-66
Bra005414	A05	5367111	5369381	1179	312.168	1518.97	-2.2827	2.3895e-181	7.2317e-180	Down	sp|A0JMA9|KATL2_XENTR Katanin p60 ATPase-containing subunit A-like 2 OS=Xenopus tropicalis GN=katnal2 PE=2 SV=1//1.49125e-116
Bra005416	A05	5383664	5385001	603	22.8505	7.74525	1.5608	0.0021879	0.0039765	Up	-//-
Bra005417	A05	5385891	5386956	789	240.194	64.909	1.8877	3.85e-30	2.0835e-29	Up	-//-
Bra005418	A05	5387873	5388337	465	5.90234	46.3602	-2.9735	1.4794e-11	4.5141e-11	Down	sp|P49387|RT14_BRANA Ribosomal protein S14, mitochondrial OS=Brassica napus GN=RPS14 PE=3 SV=1//1.5325e-38
Bra005423	A05	5412314	5414298	1491	11.4376	55.9366	-2.29	3.4023e-10	9.7569e-10	Down	sp|P13851|CB21_SINAL Chlorophyll a-b binding protein 1, chloroplastic OS=Sinapis alba GN=CAB1 PE=3 SV=1//8.27455e-121
Bra005427	A05	5429731	5431649	1854	13.8751	41.2256	-1.571	3.6212e-05	7.6939e-05	Down	sp|O64705|PP184_ARATH Pentatricopeptide repeat-containing protein At2g34400 OS=Arabidopsis thaliana GN=PCMP-E23 PE=3 SV=2//0
Bra005448	A05	5540807	5542571	1584	41.3549	358.089	-3.1142	1.0655e-80	1.3179e-79	Down	-//-
Bra005451	A05	5553366	5554423	528	19.5205	97.8177	-2.3251	1.4114e-17	5.3522e-17	Down	sp|P42322|CANB1_NAEGR Calcineurin subunit B OS=Naegleria gruberi GN=CNB1 PE=3 SV=1//3.86859e-25
Bra005465	A05	5653364	5655882	1818	99.7549	210.357	-1.0764	2.8321e-11	8.5344e-11	Down	sp|O23661|ARFC_ARATH Auxin response factor 3 OS=Arabidopsis thaliana GN=ARF3 PE=1 SV=2//0
Bra005469	A05	5666399	5666961	324	1584.89	16956.2	-3.4194	7.3419e-262	3.6611e-260	Down	sp|Q05349|12KD_FRAAN Auxin-repressed 12.5 kDa protein OS=Fragaria ananassa PE=2 SV=1//1.40349e-29
Bra005473	A05	5692557	5692889	333	25.9865	483.991	-4.2191	5.7908e-71	6.3356e-70	Down	sp|Q6NME6|RLF19_ARATH Protein RALF-like 19 OS=Arabidopsis thaliana GN=RALFL19 PE=3 SV=1//1.97451e-55
Bra005474	A05	5712803	5713929	1056	91.6129	3.08423	4.8926	1.4392e-35	8.7782e-35	Up	sp|Q94GB1|PUP2_ARATH Purine permease 2 OS=Arabidopsis thaliana GN=PUP2 PE=1 SV=1//2.41037e-157
Bra005476	A05	5715737	5716540	369	15.0013	76.9183	-2.3582	4.1069e-14	1.389e-13	Down	sp|B2TLZ8|DNAJ_CLOBB Chaperone protein DnaJ OS=Clostridium botulinum (strain Eklund 17B / Type B) GN=dnaJ PE=3 SV=1//7.13202e-18
Bra005479	A05	5724066	5726582	600	7.42098	24.4191	-1.7183	0.0011904	0.002222	Down	sp|P43297|RD21A_ARATH Cysteine proteinase RD21a OS=Arabidopsis thaliana GN=RD21A PE=1 SV=1//2.52514e-105
Bra005480	A05	5730732	5732006	651	0	7.16298	-3.85509	0.00062516	0.0011975	Down	sp|P93007|EF112_ARATH Ethylene-responsive transcription factor ERF112 OS=Arabidopsis thaliana GN=ERF112 PE=2 SV=1//1.61289e-71
Bra005486	A05	5768399	5769848	957	26.6713	10.6596	1.3231	0.003429	0.0061027	Up	-//-
Bra005488	A05	5782293	5784710	1389	7.72787	123.341	-3.9964	3.6004e-38	2.3325e-37	Down	sp|Q8VY01|SCP46_ARATH Serine carboxypeptidase-like 46 OS=Arabidopsis thaliana GN=SCPL46 PE=2 SV=1//0
Bra005489	A05	5786744	5787887	594	3.78376	21.444	-2.5027	3.6235e-05	7.698e-05	Down	-//-
Bra005493	A05	5804023	5805250	609	19.5185	1.95157	3.3221	3.7541e-05	7.9636e-05	Up	sp|O22797|GLTP1_ARATH Glycolipid transfer protein 1 OS=Arabidopsis thaliana GN=GLTP1 PE=2 SV=1//5.95584e-131
Bra005498	A05	5816878	5817845	759	152.377	31.6792	2.266	1.5194e-25	7.2713e-25	Up	-//-
Bra005501	A05	5831053	5832336	720	1863.32	780.574	1.2553	1.1165e-82	1.4087e-81	Up	sp|O22788|PXG3_ARATH Probable peroxygenase 3 OS=Arabidopsis thaliana GN=PXG3 PE=1 SV=1//1.51126e-145
Bra005505	A05	5860625	5862229	957	17.8802	189.325	-3.4044	8.1733e-50	6.5441e-49	Down	sp|O22784|CRR11_ARATH Cysteine-rich repeat secretory protein 11 OS=Arabidopsis thaliana GN=CRRSP11 PE=1 SV=2//3.08397e-152
Bra005512	A05	5897004	5898578	1470	19.5683	1.17014	4.0638	1.5912e-07	3.9549e-07	Up	sp|P0AAD5|TYRP_SHIFL Tyrosine-specific transport protein OS=Shigella flexneri GN=tyrP PE=3 SV=1//2.89186e-07
Bra005522	A05	5996734	5999572	1389	10659.9	4233.16	1.3324	6.1716e-197	2.0671e-195	Up	sp|Q56WD9|THIK2_ARATH 3-ketoacyl-CoA thiolase 2, peroxisomal OS=Arabidopsis thaliana GN=PED1 PE=1 SV=2//0
Bra005524	A05	6003288	6007132	2790	74.4567	1426.69	-4.2601	0	0	Down	sp|O49323|CSLD1_ARATH Cellulose synthase-like protein D1 OS=Arabidopsis thaliana GN=CSLD1 PE=2 SV=1//0
Bra005526	A05	6013622	6015560	861	3013.49	445.58	2.7577	0	0	Up	sp|P46267|F16P2_BRANA Fructose-1,6-bisphosphatase, cytosolic OS=Brassica napus PE=2 SV=1//0
Bra005527	A05	6018429	6020825	2397	3966.07	8435.27	-1.0887	1.9913e-31	1.1146e-30	Down	sp|Q9C9H7|RLP12_ARATH Receptor-like protein 12 OS=Arabidopsis thaliana GN=RLP12 PE=2 SV=2//2.0836e-14
Bra005528	A05	6022217	6024421	2205	1515.76	17826.6	-3.5559	1.0484e-206	3.7173e-205	Down	sp|Q9C9H7|RLP12_ARATH Receptor-like protein 12 OS=Arabidopsis thaliana GN=RLP12 PE=2 SV=2//5.02803e-104
Bra005529	A05	6024939	6030809	2166	1.21274	9.1065	-2.9086	0.0042321	0.0074634	Down	sp|Q9C9H7|RLP12_ARATH Receptor-like protein 12 OS=Arabidopsis thaliana GN=RLP12 PE=2 SV=2//2.52703e-21
Bra005530	A05	6035171	6037576	2406	13.3113	27.61	-1.0525	0.013317	0.02211	Down	sp|Q9C9H7|RLP12_ARATH Receptor-like protein 12 OS=Arabidopsis thaliana GN=RLP12 PE=2 SV=2//8.44408e-130
Bra005531	A05	6038953	6040517	978	9024.31	3116.42	1.5339	2.598e-242	1.1708e-240	Up	sp|Q96250|ATPG3_ARATH ATP synthase subunit gamma, mitochondrial OS=Arabidopsis thaliana GN=ATPC PE=2 SV=1//0
Bra005537	A05	6073102	6075104	750	32.8061	14.6732	1.1608	0.0023704	0.004293	Up	-//-
Bra005538	A05	6075276	6076202	564	23.1062	74.7034	-1.6929	0.00027253	0.00053919	Down	-//-
Bra005541	A05	6115933	6119407	2010	3612.83	1354.39	1.4155	1.0714e-145	2.4832e-144	Up	sp|P43254|COP1_ARATH E3 ubiquitin-protein ligase COP1 OS=Arabidopsis thaliana GN=COP1 PE=1 SV=2//0
Bra005551	A05	6172140	6175566	1803	472.297	214.581	1.1382	5.942e-25	2.7989e-24	Up	sp|O48779|BGL33_ARATH Beta-glucosidase 33 OS=Arabidopsis thaliana GN=BGLU33 PE=2 SV=1//0
Bra005553	A05	6181035	6182746	900	150.474	16.7259	3.1694	1.6044e-37	1.0231e-36	Up	-//-
Bra005564	A05	6249749	6251132	405	40.8393	295.995	-2.8575	7.758e-61	7.3871e-60	Down	sp|O48845|CYB5B_ARATH Cytochrome b5 isoform B OS=Arabidopsis thaliana GN=CYTB5-B PE=1 SV=1//7.03726e-79
Bra005570	A05	6275657	6276073	417	16.1898	294.235	-4.1838	5.1253e-90	7.0762e-89	Down	-//-
Bra005572	A05	6285231	6285700	216	83.3823	220.929	-1.4058	4.9828e-18	1.9195e-17	Down	-//-
Bra005573	A05	6286117	6288300	1743	246.616	537.535	-1.1241	3.7036e-27	1.8507e-26	Down	sp|Q66GI4|PRRP1_ARATH Proteinaceous RNase P 1, chloroplastic/mitochondrial OS=Arabidopsis thaliana GN=PRORP1 PE=1 SV=1//0
Bra005591	A05	6394658	6398235	2769	54.6791	420.501	-2.943	7.6125e-88	1.0222e-86	Down	sp|Q9SDQ4|GLR37_ARATH Glutamate receptor 3.7 OS=Arabidopsis thaliana GN=GLR3.7 PE=2 SV=2//0
Bra005593	A05	6405410	6406010	348	0	4.61364	-3.66404	0.0091402	0.015475	Down	sp|Q9NVH0|EXD2_HUMAN Exonuclease 3&apos;-5&apos; domain-containing protein 2 OS=Homo sapiens GN=EXD2 PE=1 SV=2//2.76925e-06
Bra005594	A05	6410854	6414856	2679	3.67356	19.1626	-2.383	0.00027208	0.0005384	Down	sp|P56960|EXOSX_MOUSE Exosome component 10 OS=Mus musculus GN=Exosc10 PE=1 SV=2//1.83171e-52
Bra005596	A05	6434543	6436675	1470	111.082	413.554	-1.8965	2.8617e-48	2.2374e-47	Down	sp|Q9C5Y2|KAO2_ARATH Ent-kaurenoic acid oxidase 2 OS=Arabidopsis thaliana GN=KAO2 PE=2 SV=2//0
Bra005597	A05	6440501	6442477	1440	13.5562	198.187	-3.8698	5.2368e-58	4.7524e-57	Down	sp|A2WW87|GAM1_ORYSI Transcription factor GAMYB OS=Oryza sativa subsp. indica GN=GAM1 PE=2 SV=1//2.41689e-62
Bra005599	A05	6455914	6457017	1104	146.242	71.1225	1.04	1.6344e-08	4.2972e-08	Up	sp|Q54R82|MKKA_DICDI Mitogen-activated protein kinase kinase kinase A OS=Dictyostelium discoideum GN=mkkA PE=1 SV=2//1.26597e-52
Bra005609	A05	6513614	6515054	786	1374.35	581.76	1.2403	2.8571e-65	2.8989e-64	Up	sp|Q09893|YAI5_SCHPO Uncharacterized protein C24B11.05 OS=Schizosaccharomyces pombe (strain 972 / ATCC 24843) GN=SPAC24B11.05 PE=3 SV=1//5.0203e-12
Bra005610	A05	6518617	6520311	1695	28.251	62.5139	-1.1459	5.8115e-05	0.0001214	Down	sp|Q9SKY8|HSP7H_ARATH Heat shock 70 kDa protein 8 OS=Arabidopsis thaliana GN=HSP70-8 PE=1 SV=1//0
Bra005611	A05	6527449	6528162	714	599.776	22.3261	4.7476	2.1059e-203	7.2961e-202	Up	sp|Q9SKY9|OFP16_ARATH Transcription repressor OFP16 OS=Arabidopsis thaliana GN=OFP16 PE=2 SV=1//1.39102e-61
Bra005612	A05	6530309	6531239	414	7649.41	834.206	3.1969	0	0	Up	sp|Q09751|LGUL_SCHPO Lactoylglutathione lyase OS=Schizosaccharomyces pombe (strain 972 / ATCC 24843) GN=glo1 PE=1 SV=1//7.20237e-10
Bra005632	A05	6642044	6642598	555	13.9963	123.322	-3.1393	2.412e-29	1.2797e-28	Down	sp|P05332|YP20_BACLI Uncharacterized N-acetyltransferase p20 OS=Bacillus licheniformis GN=p20 PE=3 SV=1//9.46524e-21
Bra005635	A05	6654769	6655880	435	63.1514	303.339	-2.264	7.3566e-47	5.6068e-46	Down	sp|Q9SKZ3|RS122_ARATH 40S ribosomal protein S12-2 OS=Arabidopsis thaliana GN=RPS12C PE=1 SV=1//8.20223e-76
Bra005640	A05	6690822	6694322	1335	6.24497	49.1881	-2.9775	3.6452e-12	1.1418e-11	Down	sp|Q93YZ7|ILVH2_ARATH Acetolactate synthase small subunit 2, chloroplastic OS=Arabidopsis thaliana GN=At2g31810 PE=1 SV=1//5.27738e-37
Bra005641	A05	6696542	6698985	1308	0.673413	101.016	-7.2289	1.689e-44	1.2327e-43	Down	sp|Q9SKC1|U74C1_ARATH UDP-glycosyltransferase 74C1 OS=Arabidopsis thaliana GN=UGT74C1 PE=2 SV=1//0
Bra005644	A05	6711912	6712650	390	589.212	121.179	2.2816	6.9233e-87	9.2034e-86	Up	sp|Q9LT67|BH113_ARATH Transcription factor bHLH113 OS=Arabidopsis thaliana GN=BHLH113 PE=2 SV=1//1.94194e-30
Bra005654	A05	6778603	6779949	624	11.388	32.9456	-1.5326	0.00051434	0.00099337	Down	sp|F4IRQ5|THG1_ARATH tRNA(His) guanylyltransferase 1 OS=Arabidopsis thaliana GN=THG1 PE=1 SV=1//5.17189e-53
Bra005655	A05	6784916	6787708	1107	7.64197	24.9561	-1.7074	0.00048823	0.00094508	Down	sp|F4IRQ5|THG1_ARATH tRNA(His) guanylyltransferase 1 OS=Arabidopsis thaliana GN=THG1 PE=1 SV=1//2.95638e-17
Bra005682	A03	111202	112680	723	1944.86	680.727	1.5145	9.0423e-116	1.6301e-114	Up	sp|Q5ZM74|RN141_CHICK RING finger protein 141 OS=Gallus gallus GN=RNF141 PE=2 SV=1//6.90931e-07
Bra005687	A03	127654	128583	930	43440.8	10158.6	2.0963	0	0	Up	sp|Q8L940|PDX13_ARATH Pyridoxal 5&apos;-phosphate synthase subunit PDX1.3 OS=Arabidopsis thaliana GN=PDX13 PE=1 SV=2//0
Bra005694	A03	157214	160057	1578	5434.1	1532.12	1.8265	3.3962e-275	1.7958e-273	Up	sp|Q8S4F6|SQD2_ARATH Sulfoquinovosyl transferase SQD2 OS=Arabidopsis thaliana GN=SQD2 PE=1 SV=1//0
Bra005704	A03	206633	207880	630	1449.42	655.945	1.1438	2.5797e-60	2.4396e-59	Up	sp|Q9LZM7|PR1A1_ARATH PRA1 family protein A1 OS=Arabidopsis thaliana GN=PRA1A1 PE=2 SV=1//2.3606e-111
Bra005707	A03	220571	220807	237	16.3229	6.16443	1.4049	0.010281	0.017291	Up	-//-
Bra005708	A03	222585	224303	1032	3.50215	76.8548	-4.4558	3.0252e-26	1.4721e-25	Down	sp|Q9LZM0|CCD71_ARATH Putative cyclin-D7-1 OS=Arabidopsis thaliana GN=CYCD7-1 PE=3 SV=1//2.63855e-147
Bra005712	A03	234452	237012	1509	0	20.0642	-4.30242	7.4024e-10	2.0852e-09	Down	sp|P47082|AVT1_YEAST Vacuolar amino acid transporter 1 OS=Saccharomyces cerevisiae (strain ATCC 204508 / S288c) GN=AVT1 PE=1 SV=1//2.87575e-31
Bra005716	A03	255350	257092	1176	117.77	292.735	-1.3136	1.2208e-20	5.0995e-20	Down	sp|P43293|NAK_ARATH Probable serine/threonine-protein kinase NAK OS=Arabidopsis thaliana GN=NAK PE=1 SV=2//0
Bra005723	A03	292307	292639	333	294.526	27.9106	3.3995	2.4895e-76	2.9053e-75	Up	sp|Q9LZ60|SMR3_ARATH Cyclin-dependent protein kinase inhibitor SMR3 OS=Arabidopsis thaliana GN=SMR3 PE=2 SV=1//1.31588e-51
Bra005724	A03	294079	297230	2631	1097.51	301.273	1.8651	2.2873e-106	3.7773e-105	Up	sp|Q9XSC3|WDR44_BOVIN WD repeat-containing protein 44 OS=Bos taurus GN=WDR44 PE=1 SV=1//3.99339e-49
Bra005726	A03	307028	308707	852	69.4849	163.037	-1.2304	8.9368e-12	2.7502e-11	Down	sp|Q9FNY3|DPA_ARATH Transcription factor-like protein DPA OS=Arabidopsis thaliana GN=DPA PE=1 SV=1//1.40519e-164
Bra005730	A03	327720	327947	228	0	6.21584	-3.7935	0.0020424	0.0037228	Down	-//-
Bra005731	A03	334091	334623	276	626.155	2042.06	-1.7054	1.1288e-115	2.0338e-114	Down	-//-
Bra005735	A03	353270	355439	1038	186.936	657.637	-1.8148	2.5196e-67	2.6311e-66	Down	sp|Q9LZG0|ADK2_ARATH Adenosine kinase 2 OS=Arabidopsis thaliana GN=ADK2 PE=1 SV=1//0
Bra005736	A03	355979	357657	1113	5889.77	1738.96	1.76	2.1188e-264	1.071e-262	Up	sp|Q945K7|IDH5_ARATH Isocitrate dehydrogenase [NAD] catalytic subunit 5, mitochondrial OS=Arabidopsis thaliana GN=IDH5 PE=2 SV=1//0
Bra005743	A03	403506	403855	261	5322.32	120.917	5.46	0	0	Up	-//-
Bra005744	A03	410224	410853	429	1159.43	373.819	1.633	7.6035e-62	7.3579e-61	Up	sp|Q9LYY2|TI143_ARATH Mitochondrial import inner membrane translocase subunit TIM14-3 OS=Arabidopsis thaliana GN=TIM14-3 PE=1 SV=1//1.63311e-49
Bra005745	A03	411721	412299	411	495.845	1049.37	-1.0816	1.5642e-43	1.1193e-42	Down	sp|P49201|RS232_ARATH 40S ribosomal protein S23-2 OS=Arabidopsis thaliana GN=RPS23B PE=2 SV=2//3.18119e-92
Bra005749	A03	425104	426523	1221	333.506	771.25	-1.2095	1.3784e-27	6.9682e-27	Down	sp|Q9SF40|RL4A_ARATH 60S ribosomal protein L4-1 OS=Arabidopsis thaliana GN=RPL4A PE=2 SV=1//0
Bra005751	A03	433865	435637	852	528.371	110.686	2.2551	2.0437e-78	2.4584e-77	Up	sp|Q6R0G4|RVE4_ARATH Protein REVEILLE 4 OS=Arabidopsis thaliana GN=RVE4 PE=2 SV=1//8.09682e-128
Bra005754	A03	443349	444159	597	1.16357	13.9986	-3.5887	4.1857e-05	8.845e-05	Down	sp|Q6R0G4|RVE4_ARATH Protein REVEILLE 4 OS=Arabidopsis thaliana GN=RVE4 PE=2 SV=1//8.65102e-46
Bra005758	A03	459980	461221	1242	14.2912	31.5683	-1.1433	0.0075082	0.012848	Down	sp|Q8BUV8|GP107_MOUSE Protein GPR107 OS=Mus musculus GN=Gpr107 PE=2 SV=2//6.21594e-34
Bra005762	A03	474276	476127	1182	291.014	79.7566	1.8674	2.3658e-34	1.4102e-33	Up	sp|O82089|CCH_ARATH Copper transport protein CCH OS=Arabidopsis thaliana GN=CCH PE=1 SV=1//1.47381e-06
Bra005764	A03	478973	482563	1569	2184.8	802.258	1.4454	4.5539e-105	7.4613e-104	Up	sp|O74841|FAD1_SCHPO Probable FAD synthase OS=Schizosaccharomyces pombe (strain 972 / ATCC 24843) GN=SPCC1235.04c PE=3 SV=1//6.53782e-41
Bra005767	A03	495887	497456	654	4569.82	983.164	2.2166	3.0884e-169	8.5175e-168	Up	sp|Q9LZD4|RAE1D_ARATH Ras-related protein RABE1d OS=Arabidopsis thaliana GN=RABE1D PE=1 SV=1//7.4219e-126
Bra005768	A03	500196	500648	453	100.488	0	5.00211	5.9074e-51	4.8323e-50	Up	sp|P0DKG5|MCC08_ARATH MATH domain and coiled-coil domain-containing protein At2g42470 OS=Arabidopsis thaliana GN=At2g42470 PE=3 SV=1//5.70241e-17
Bra005776	A03	538544	541103	1488	12.5887	36.772	-1.5465	9.3599e-05	0.00019226	Down	-//-
Bra005789	A03	627396	630405	2280	8.55966	106.758	-3.6406	2.6132e-30	1.4209e-29	Down	sp|Q9LZA6|SDP1_ARATH Triacylglycerol lipase SDP1 OS=Arabidopsis thaliana GN=SDP1 PE=1 SV=1//0
Bra005795	A03	659149	672379	2400	4.06576	23.5613	-2.5348	0.00011883	0.00024211	Down	sp|Q94BZ7|GYRBM_ARATH DNA gyrase subunit B, mitochondrial OS=Arabidopsis thaliana GN=GYRBM PE=2 SV=1//8.46862e-63
Bra005801	A03	712275	712685	411	2.20449	18.8052	-3.0926	0.00055908	0.0010762	Down	sp|O81465|PUM15_ARATH Pumilio homolog 15 OS=Arabidopsis thaliana GN=APUM15 PE=3 SV=1//7.00295e-07
Bra005808	A03	738549	739334	468	1790.2	707.293	1.3397	1.2958e-89	1.7758e-88	Up	sp|Q9LZ78|SIM_ARATH Cyclin-dependent protein kinase inhibitor SIM OS=Arabidopsis thaliana GN=SIM PE=1 SV=1//1.81761e-15
Bra005809	A03	747792	750605	924	242.124	741.326	-1.6144	7.4425e-62	7.2043e-61	Down	sp|Q9LZ76|PHYK1_ARATH Phytol kinase 1, chloroplastic OS=Arabidopsis thaliana GN=VTE5 PE=1 SV=1//3.97954e-122
Bra005814	A03	761807	765546	2007	29.0593	5.98882	2.2787	3.3525e-05	7.1384e-05	Up	-//-
Bra005820	A03	789516	789923	408	487.003	1508.71	-1.6313	1.7659e-108	2.9845e-107	Down	sp|Q9SJ36|RS172_ARATH 40S ribosomal protein S17-2 OS=Arabidopsis thaliana GN=RPS17B PE=2 SV=3//9.4338e-83
Bra005824	A03	800326	802668	1821	37.5457	144.756	-1.9469	1.8969e-19	7.6355e-19	Down	sp|Q06850|CDPK1_ARATH Calcium-dependent protein kinase 1 OS=Arabidopsis thaliana GN=CPK1 PE=1 SV=1//0
Bra005825	A03	804644	807708	1992	52.5233	154.226	-1.554	9.6497e-16	3.4474e-15	Down	sp|A7LXU3|BGH3B_BACO1 Beta-glucosidase BoGH3B OS=Bacteroides ovatus (strain ATCC 8483 / DSM 1896 / JCM 5824 / NCTC 11153) GN=BACOVA_02659 PE=1 SV=1//1.55647e-79
Bra005826	A03	808234	809376	1071	561.715	140.916	1.995	1.7857e-69	1.9134e-68	Up	sp|Q9M670|RTM2_ARATH Protein RESTRICTED TEV MOVEMENT 2 OS=Arabidopsis thaliana GN=RTM2 PE=2 SV=1//1.03082e-20
Bra005839	A03	872276	873350	690	466.658	195.798	1.253	8.9896e-10	2.5217e-09	Up	sp|Q8LC76|CYT7_ARATH Cysteine proteinase inhibitor 7 OS=Arabidopsis thaliana GN=CYS7 PE=2 SV=2//2.18711e-133
Bra005842	A03	883543	885346	1212	565.038	280.903	1.0083	2.288e-24	1.0631e-23	Up	sp|Q9FHK9|MD26B_ARATH Probable mediator of RNA polymerase II transcription subunit 26b OS=Arabidopsis thaliana GN=MED26B PE=2 SV=1//0
Bra005843	A03	891501	896845	1527	205.353	507.607	-1.3056	7.0362e-33	4.0771e-32	Down	sp|Q8L7D5|THAH_ARATH Cytochrome P450 708A2 OS=Arabidopsis thaliana GN=CYP708A2 PE=2 SV=3//0
Bra005854	A03	937128	939987	2043	691.13	1843.81	-1.4157	6.5835e-99	1.0109e-97	Down	sp|F4JZC2|ENAS1_ARATH Cytosolic endo-beta-N-acetylglucosaminidase 1 OS=Arabidopsis thaliana GN=ENGASE1 PE=1 SV=1//0
Bra005857	A03	944395	955146	5304	120.5	338.937	-1.492	2.4359e-28	1.2576e-27	Down	sp|Q9FFF9|APC1_ARATH Anaphase-promoting complex subunit 1 OS=Arabidopsis thaliana GN=APC1 PE=2 SV=1//0
Bra005860	A03	966239	968667	1119	876.51	333.153	1.3956	5.4773e-59	5.0576e-58	Up	sp|O04274|LDOX_PERFR Leucoanthocyanidin dioxygenase OS=Perilla frutescens GN=ANS PE=2 SV=1//1.03029e-78
Bra005864	A03	979518	982183	1785	8993.74	2540.38	1.8239	0	0	Up	sp|P32068|TRPE_ARATH Anthranilate synthase alpha subunit 1, chloroplastic OS=Arabidopsis thaliana GN=ASA1 PE=1 SV=1//0
Bra005880	A03	1038254	1039981	1245	2.49795	10.4702	-2.0675	0.01622	0.026637	Down	sp|Q39067|CCB12_ARATH Cyclin-B1-2 OS=Arabidopsis thaliana GN=CYCB1-2 PE=1 SV=2//0
Bra005881	A03	1040362	1041963	1602	241.068	595.081	-1.3036	6.4362e-27	3.1889e-26	Down	sp|O82266|SWA1_ARATH Protein SLOW WALKER 1 OS=Arabidopsis thaliana GN=SWA1 PE=2 SV=1//0
Bra005886	A03	1065437	1066699	804	1.88615	19.7212	-3.3862	1.9465e-06	4.5401e-06	Down	sp|Q9FNI3|Y5625_ARATH B3 domain-containing protein At5g06250 OS=Arabidopsis thaliana GN=At5g06250 PE=2 SV=1//1.65297e-109
Bra005890	A03	1082934	1083374	441	111.634	35.8226	1.6398	4.0386e-13	1.3152e-12	Up	-//-
Bra005892	A03	1086892	1087533	642	0.673413	8.46135	-3.6513	0.0026993	0.0048626	Down	-//-
Bra005893	A03	1088128	1089202	783	5226.84	1778.26	1.5555	1.8343e-183	5.6282e-182	Up	-//-
Bra005907	A03	1151818	1153904	969	141.058	20.1	2.811	5.156e-31	2.8591e-30	Up	sp|P46665|HAT14_ARATH Homeobox-leucine zipper protein HAT14 OS=Arabidopsis thaliana GN=HAT14 PE=2 SV=3//8.20099e-142
Bra005909	A03	1160655	1162196	810	93.6091	29.2752	1.677	1.7091e-11	5.2019e-11	Up	sp|Q9FVQ1|NUCL1_ARATH Nucleolin 1 OS=Arabidopsis thaliana GN=NUCL1 PE=1 SV=1//6.95145e-06
Bra005914	A03	1199577	1204747	1305	163.394	47.5616	1.7805	2.9986e-20	1.2372e-19	Up	sp|O24160|TGA21_TOBAC TGACG-sequence-specific DNA-binding protein TGA-2.1 OS=Nicotiana tabacum GN=TGA21 PE=1 SV=1//7.01971e-88
Bra005917	A03	1212972	1214086	1029	43.8146	0.672874	6.0249	2.7465e-20	1.1349e-19	Up	sp|Q9M5J8|PGIP2_ARATH Polygalacturonase inhibitor 2 OS=Arabidopsis thaliana GN=PGIP2 PE=2 SV=2//2.98655e-141
Bra005918	A03	1217157	1217869	618	48.5312	0.284171	7.416	2.1511e-17	8.1082e-17	Up	sp|Q9M5J9|PGIP1_ARATH Polygalacturonase inhibitor 1 OS=Arabidopsis thaliana GN=PGIP1 PE=2 SV=1//6.47809e-80
Bra005922	A03	1233556	1235558	1320	14.3524	36.7148	-1.3551	0.00075808	0.0014419	Down	sp|Q9LHE3|ASPG2_ARATH Protein ASPARTIC PROTEASE IN GUARD CELL 2 OS=Arabidopsis thaliana GN=ASPG2 PE=2 SV=1//1.42102e-44
Bra005924	A03	1238502	1239158	657	42.1028	324.664	-2.947	2.8838e-34	1.7161e-33	Down	sp|Q9LYQ4|PR1B6_ARATH PRA1 family protein B6 OS=Arabidopsis thaliana GN=PRA1B6 PE=1 SV=1//1.60566e-82
Bra005926	A03	1242366	1247864	1404	0.991754	8.53242	-3.1049	0.0062948	0.010866	Down	-//-
Bra005930	A03	1274755	1276124	978	2.37531	28.0642	-3.5625	1.1386e-08	3.017e-08	Down	sp|Q9LYP1|RBL3_ARATH RHOMBOID-like protein 3 OS=Arabidopsis thaliana GN=RBL3 PE=2 SV=1//1.77745e-103
Bra005934	A03	1302912	1304499	1086	48.4949	711.103	-3.8742	2.402e-148	5.6902e-147	Down	sp|Q9LY17|PME50_ARATH Probable pectinesterase 50 OS=Arabidopsis thaliana GN=PME50 PE=2 SV=1//0
Bra005947	A03	1349026	1350315	1290	16.593	58.9096	-1.8279	3.8623e-07	9.3896e-07	Down	sp|Q9FLS0|FB253_ARATH F-box protein At5g07610 OS=Arabidopsis thaliana GN=At5g07610 PE=2 SV=1//3.46762e-174
Bra005948	A03	1350322	1354460	1464	9.96811	33.3939	-1.7442	5.9576e-05	0.00012435	Down	sp|P33543|TMKL1_ARATH Putative kinase-like protein TMKL1 OS=Arabidopsis thaliana GN=TMKL1 PE=1 SV=1//1.11808e-51
Bra005953	A03	1381589	1385072	1728	146.277	447.848	-1.6143	2.2394e-18	8.7266e-18	Down	sp|Q9FLQ7|FH20_ARATH Formin-like protein 20 OS=Arabidopsis thaliana GN=FH20 PE=2 SV=3//1.55314e-11
Bra005957	A03	1410183	1410755	573	28.8381	251.894	-3.1268	3.7774e-58	3.4374e-57	Down	sp|Q9FF86|DCR_ARATH BAHD acyltransferase DCR OS=Arabidopsis thaliana GN=DCR PE=2 SV=1//2.93009e-30
Bra005960	A03	1416407	1418108	789	273.764	121.505	1.1719	8.3677e-08	2.1153e-07	Up	sp|B9F655|PIRL7_ORYSJ Plant intracellular Ras-group-related LRR protein 7 OS=Oryza sativa subsp. japonica GN=IRL7 PE=2 SV=1//2.04026e-89
Bra005961	A03	1419133	1421827	2178	92.8482	233.662	-1.3315	1.8478e-17	6.9807e-17	Down	sp|Q39017|DGK1_ARATH Diacylglycerol kinase 1 OS=Arabidopsis thaliana GN=DGK1 PE=1 SV=2//0
Bra005974	A03	1462529	1465193	1158	99.4002	601.306	-2.5968	6.1791e-34	3.6517e-33	Down	sp|Q8GWW7|AGUA_ARATH Agmatine deiminase OS=Arabidopsis thaliana GN=AIH PE=1 SV=2//0
Bra005975	A03	1465759	1467349	468	26.6844	159.173	-2.5765	1.4986e-30	8.2004e-30	Down	sp|Q9LEY9|NHP2_ARATH H/ACA ribonucleoprotein complex subunit 2-like protein OS=Arabidopsis thaliana GN=At5g08180 PE=1 SV=1//6.04613e-97
Bra005979	A03	1479312	1484306	1440	617.754	2562.87	-2.0527	1.2997e-102	2.0843e-101	Down	sp|Q9LEY1|SCP35_ARATH Serine carboxypeptidase-like 35 OS=Arabidopsis thaliana GN=SCPL35 PE=2 SV=1//0
Bra005982	A03	1493110	1494904	1032	2220.38	878.112	1.3383	6.5806e-104	1.0656e-102	Up	sp|P68209|SUCA1_ARATH Succinyl-CoA ligase [ADP-forming] subunit alpha-1, mitochondrial OS=Arabidopsis thaliana GN=At5g08300 PE=1 SV=1//0
Bra005988	A03	1506873	1512465	1647	125.788	736.042	-2.5488	2.899e-76	3.3773e-75	Down	sp|Q9FT97|AGAL1_ARATH Alpha-galactosidase 1 OS=Arabidopsis thaliana GN=AGAL1 PE=2 SV=1//3.99726e-54
Bra005991	A03	1520215	1521869	996	12.7352	113.118	-3.1509	1.4002e-27	7.0742e-27	Down	-//-
Bra005992	A03	1522639	1525975	1674	161.547	545.337	-1.7552	8.6354e-54	7.372e-53	Down	sp|Q8LEE8|LISC_ARATH Lipoyl synthase, chloroplastic OS=Arabidopsis thaliana GN=LIP1P PE=2 SV=2//0
Bra005995	A03	1534982	1535506	525	28.6673	10.0578	1.5111	0.00068114	0.0013009	Up	sp|Q9FNP0|VQ31_ARATH VQ motif-containing protein 31 OS=Arabidopsis thaliana GN=VQ31 PE=1 SV=1//2.21029e-67
Bra005998	A03	1543466	1544689	1224	5375.84	1904.01	1.4975	1.5486e-177	4.5339e-176	Up	sp|Q9FNN5|NDUV1_ARATH NADH dehydrogenase [ubiquinone] flavoprotein 1, mitochondrial OS=Arabidopsis thaliana GN=At5g08530 PE=2 SV=1//0
Bra006008	A03	1595665	1597676	1533	9621.28	3777.47	1.3488	4.6574e-197	1.5615e-195	Up	sp|Q42806|KPYC_SOYBN Pyruvate kinase, cytosolic isozyme OS=Glycine max PE=2 SV=1//0
Bra006010	A03	1601308	1603292	1119	2177.16	1083.76	1.0064	2.8124e-61	2.6957e-60	Up	sp|P43292|SRK2G_ARATH Serine/threonine-protein kinase SRK2G OS=Arabidopsis thaliana GN=SRK2G PE=1 SV=2//0
Bra006014	A03	1623421	1627133	2217	7261.88	2211.43	1.7154	4.7464e-240	2.0909e-238	Up	sp|Q9C5A9|ATPBO_ARATH ATP synthase subunit beta-3, mitochondrial OS=Arabidopsis thaliana GN=At5g08680 PE=2 SV=1//0
Bra006016	A03	1634529	1636597	1464	96.8148	541.695	-2.4842	1.7903e-87	2.3934e-86	Down	sp|Q38967|AAP2_ARATH Amino acid permease 2 OS=Arabidopsis thaliana GN=AAP2 PE=1 SV=1//0
Bra006017	A03	1637670	1639777	1407	2.49795	29.2046	-3.5474	7.1736e-06	1.6053e-05	Down	sp|Q84JL2|ODBA2_ARATH 2-oxoisovalerate dehydrogenase subunit alpha 2, mitochondrial OS=Arabidopsis thaliana GN=At5g09300 PE=1 SV=1//0
Bra006021	A03	1647960	1649057	936	429.923	21.9309	4.293	1.6133e-77	1.9191e-76	Up	sp|B2JQW2|MHPC_BURP8 2-hydroxy-6-oxononadienedioate/2-hydroxy-6-oxononatrienedioate hydrolase OS=Burkholderia phymatum (strain DSM 17167 / STM815) GN=mhpC PE=3 SV=1//5.49566e-14
Bra006022	A03	1651497	1652916	1008	0.318341	41.4943	-7.0262	9.1856e-19	3.6207e-18	Down	sp|Q9FY68|PUMP6_ARATH Mitochondrial uncoupling protein 6 OS=Arabidopsis thaliana GN=PUMP6 PE=2 SV=1//2.2507e-173
Bra006025	A03	1656111	1656935	825	0	6.38155	-3.80493	0.0015705	0.0028976	Down	-//-
Bra006026	A03	1657953	1660599	1320	0.355073	6.82569	-4.2648	0.003349	0.0059683	Down	sp|Q9LXC0|GDI_ARATH Guanosine nucleotide diphosphate dissociation inhibitor At5g09550 OS=Arabidopsis thaliana GN=At5g09550 PE=3 SV=1//0
Bra006028	A03	1664780	1665925	1146	265.381	97.6437	1.4425	3.2921e-22	1.4438e-21	Up	sp|Q91YQ7|RMD5B_MOUSE Protein RMD5 homolog B OS=Mus musculus GN=Rmnd5b PE=2 SV=1//1.14837e-33
Bra006030	A03	1673020	1673589	570	46.3905	2.07003	4.4861	4.2844e-09	1.1611e-08	Up	-//-
Bra006036	A03	1703119	1708289	3231	35.6477	95.6721	-1.4243	9.3118e-09	2.4801e-08	Down	sp|Q8L778|CESA5_ARATH Cellulose synthase A catalytic subunit 5 [UDP-forming] OS=Arabidopsis thaliana GN=CESA5 PE=1 SV=2//0
Bra006046	A03	1739750	1741463	1341	0.404247	8.45561	-4.3866	0.00071043	0.0013545	Down	sp|Q9SIN1|TTL3_ARATH Inactive TPR repeat-containing thioredoxin TTL3 OS=Arabidopsis thaliana GN=TTL3 PE=1 SV=2//5.95131e-91
Bra006054	A03	1776011	1777597	624	129.098	50.9145	1.3423	8.6528e-11	2.5486e-10	Up	sp|Q9LFT9|RAH1E_ARATH Ras-related protein RABH1e OS=Arabidopsis thaliana GN=RABH1E PE=2 SV=1//2.86892e-140
Bra006062	A03	1822518	1824169	696	286.886	607.975	-1.0835	1.1666e-26	5.7383e-26	Down	sp|Q8VZB2|HACD_ARATH Very-long-chain (3R)-3-hydroxyacyl-CoA dehydratase PASTICCINO 2 OS=Arabidopsis thaliana GN=PAS2 PE=1 SV=1//8.14803e-146
Bra006065	A03	1837427	1841214	1671	8.51049	58.845	-2.7896	2.3408e-13	7.7039e-13	Down	sp|Q52QU2|AIL6_ARATH AP2-like ethylene-responsive transcription factor AIL6 OS=Arabidopsis thaliana GN=AIL6 PE=2 SV=1//0
Bra006068	A03	1849923	1852327	1650	2832.88	1217.06	1.2189	2.0792e-100	3.2528e-99	Up	sp|Q9LXA7|GTE2_ARATH Transcription factor GTE2 OS=Arabidopsis thaliana GN=GTE2 PE=2 SV=2//2.40968e-147
Bra006070	A03	1859151	1861055	1488	225.192	56.2957	2.0001	1.0878e-30	5.9713e-30	Up	sp|O49500|MBR2_ARATH E3 ubiquitin-protein ligase MBR2 OS=Arabidopsis thaliana GN=MBR2 PE=1 SV=1//2.66468e-33
Bra006076	A03	1885356	1885586	156	46.4245	164.465	-1.8248	4.3232e-20	1.7721e-19	Down	-//-
Bra006085	A03	1921937	1924378	1161	997.912	191.717	2.3799	5.0927e-143	1.1523e-141	Up	sp|P48001|KNAT4_ARATH Homeobox protein knotted-1-like 4 OS=Arabidopsis thaliana GN=KNAT4 PE=1 SV=3//0
Bra006086	A03	1928418	1928807	390	56.8201	1143.24	-4.3306	1.5495e-278	8.339e-277	Down	-//-
Bra006096	A03	1982486	1983964	1002	103.038	207.193	-1.0078	1.8845e-10	5.465e-10	Down	sp|Q9LFL7|Y5140_ARATH Putative inactive serine/threonine-protein kinase At5g11400 OS=Arabidopsis thaliana GN=At5g11400 PE=5 SV=2//1.71962e-110
Bra006102	A03	2009664	2013643	2538	18.6514	3.3684	2.4691	0.00015597	0.00031464	Up	sp|Q9S7G7|MB3R1_ARATH Myb-related protein 3R-1 OS=Arabidopsis thaliana GN=MYB3R-1 PE=2 SV=1//4.66612e-26
Bra006103	A03	2014222	2016794	1359	18454.2	4599.66	2.0044	0	0	Up	sp|P46644|AAT3_ARATH Aspartate aminotransferase 3, chloroplastic OS=Arabidopsis thaliana GN=ASP3 PE=1 SV=1//0
Bra006108	A03	2051045	2052168	624	2192.81	901.305	1.2827	6.2143e-94	8.9592e-93	Up	-//-
Bra006110	A03	2055904	2064107	4374	1358.53	604.484	1.1683	1.5224e-59	1.4211e-58	Up	-//-
Bra006111	A03	2069637	2072865	2676	105.461	648.394	-2.6202	1.9425e-110	3.3476e-109	Down	sp|O04893|AGLU_SPIOL Alpha-glucosidase OS=Spinacia oleracea PE=1 SV=1//0
Bra006115	A03	2082667	2082861	195	164.914	79.4051	1.0544	4.9138e-09	1.3261e-08	Up	-//-
Bra006117	A03	2088472	2090136	654	1270.55	588.799	1.1096	8.6381e-53	7.2661e-52	Up	sp|P42027|NDUS7_BRAOL NADH dehydrogenase [ubiquinone] iron-sulfur protein 7, mitochondrial OS=Brassica oleracea PE=2 SV=1//5.98699e-112
Bra006118	A03	2094676	2097299	1035	1688.14	473.533	1.8339	9.493e-144	2.1626e-142	Up	sp|O23969|SF21_HELAN Pollen-specific protein SF21 OS=Helianthus annuus GN=SF21 PE=2 SV=1//3.78855e-147
Bra006125	A03	2126277	2127122	846	57.0998	188.587	-1.7237	9.7184e-16	3.4715e-15	Down	-//-
Bra006127	A03	2130363	2131810	885	140.57	60.0624	1.2268	2.8904e-10	8.3119e-10	Up	sp|Q07379|YD057_YEAST Putative uncharacterized protein YDL057W OS=Saccharomyces cerevisiae (strain ATCC 204508 / S288c) GN=YDL057W PE=4 SV=1//1.39927e-09
Bra006131	A03	2143637	2143852	216	738.311	69.9229	3.4004	2.5421e-178	7.5224e-177	Up	sp|Q29PZ1|GRC10_ARATH Glutaredoxin-C10 OS=Arabidopsis thaliana GN=GRXC10 PE=2 SV=1//2.77555e-37
Bra006135	A03	2158286	2158606	321	1637.1	434.406	1.914	1.9265e-151	4.6432e-150	Up	-//-
Bra006139	A03	2176921	2177895	975	80.9959	4.07876	4.3116	2.5079e-28	1.2936e-27	Up	-//-
Bra006142	A03	2206432	2208421	1572	12.7611	150.189	-3.557	5.4419e-42	3.7969e-41	Down	sp|Q9FMP5|CDPKH_ARATH Calcium-dependent protein kinase 17 OS=Arabidopsis thaliana GN=CPK17 PE=2 SV=1//0
Bra006156	A03	2270990	2271992	630	791.896	371.256	1.0929	6.9719e-18	2.6742e-17	Up	-//-
Bra006162	A03	2301807	2302621	528	0.355073	15.4015	-5.4388	7.8001e-07	1.8632e-06	Down	sp|Q93ZR6|WSD1_ARATH O-acyltransferase WSD1 OS=Arabidopsis thaliana GN=WSD1 PE=2 SV=1//3.00657e-42
Bra006164	A03	2312484	2314864	1137	169.822	631.474	-1.8947	6.6489e-68	6.9872e-67	Down	sp|Q94CJ5|RER4_ARATH Protein RETICULATA-RELATED 4 OS=Arabidopsis thaliana GN=RER4 PE=2 SV=1//0
Bra006165	A03	2315335	2316690	765	67.7099	27.5467	1.2975	7.8166e-06	1.7451e-05	Up	sp|Q9LXV5|NFYA1_ARATH Nuclear transcription factor Y subunit A-1 OS=Arabidopsis thaliana GN=NFYA1 PE=2 SV=1//1.52211e-98
Bra006179	A03	2370454	2371113	660	134.092	443.651	-1.7262	4.5352e-45	3.349e-44	Down	-//-
Bra006181	A03	2379722	2382401	1791	25.9367	151.048	-2.5419	1.5263e-28	7.9272e-28	Down	sp|Q9FY99|G6PD2_ARATH Glucose-6-phosphate 1-dehydrogenase 2, chloroplastic OS=Arabidopsis thaliana GN=At5g13110 PE=2 SV=2//0
Bra006182	A03	2382718	2384533	774	295.982	1041.89	-1.8156	8.1336e-97	1.2147e-95	Down	sp|Q9ASS6|PNSL5_ARATH Photosynthetic NDH subunit of lumenal location 5, chloroplastic OS=Arabidopsis thaliana GN=PNSL5 PE=1 SV=1//3.5447e-145
Bra006183	A03	2385741	2387624	1884	1.46946	10.8981	-2.8907	0.012578	0.020944	Down	sp|Q9FGH9|E70B1_ARATH Exocyst complex component EXO70B1 OS=Arabidopsis thaliana GN=EXO70B1 PE=1 SV=1//6.41775e-113
Bra006185	A03	2393566	2401305	951	1259.1	161.16	2.9658	1.794e-232	7.5914e-231	Up	sp|Q9FY94|SWT15_ARATH Bidirectional sugar transporter SWEET15 OS=Arabidopsis thaliana GN=SWEET15 PE=2 SV=1//4.77828e-148
Bra006186	A03	2411472	2412569	747	522.656	207.015	1.3361	3.3664e-35	2.0361e-34	Up	sp|Q9FY93|NAC83_ARATH NAC domain-containing protein 83 OS=Arabidopsis thaliana GN=NAC083 PE=1 SV=1//1.63981e-137
Bra006193	A03	2454231	2458686	2442	164.846	419.342	-1.347	4.0196e-30	2.1742e-29	Down	sp|Q5W7F2|AGD3_ARATH ADP-ribosylation factor GTPase-activating protein AGD3 OS=Arabidopsis thaliana GN=AGD3 PE=1 SV=1//0
Bra006197	A03	2479754	2481799	1314	3800.81	1279.52	1.5707	3.082e-179	9.1687e-178	Up	sp|Q829U5|TAL2_STRAW Transaldolase 2 OS=Streptomyces avermitilis (strain ATCC 31267 / DSM 46492 / JCM 5070 / NCIMB 12804 / NRRL 8165 / MA-4680) GN=tal2 PE=3 SV=1//1.60091e-97
Bra006199	A03	2484631	2486108	825	1375.62	565.344	1.2829	6.2406e-72	6.9165e-71	Up	sp|P51133|UCRI3_TOBAC Cytochrome b-c1 complex subunit Rieske-3, mitochondrial OS=Nicotiana tabacum PE=2 SV=1//7.11427e-139
Bra006210	A03	2531695	2535120	1416	6.28171	34.8898	-2.4736	1.5382e-07	3.8268e-07	Down	sp|Q9FNA2|PAO1_ARATH Polyamine oxidase 1 OS=Arabidopsis thaliana GN=PAO1 PE=1 SV=1//0
Bra006211	A03	2538095	2541196	1029	14.7685	99.9625	-2.7589	8.7046e-16	3.1127e-15	Down	sp|Q9LM02|SMT1_ARATH Cycloartenol-C-24-methyltransferase OS=Arabidopsis thaliana GN=SMT1 PE=1 SV=1//0
Bra006212	A03	2543354	2546508	1158	1.99595	326.379	-7.3533	9.5964e-125	1.8622e-123	Down	sp|Q8RWN2|ZIF1_ARATH Protein ZINC INDUCED FACILITATOR 1 OS=Arabidopsis thaliana GN=ZIF1 PE=1 SV=2//0
Bra006214	A03	2551985	2553663	795	4.15167	18.4798	-2.1542	0.00032895	0.00064686	Down	sp|Q39295|AGL15_BRANA Agamous-like MADS-box protein AGL15 OS=Brassica napus GN=AGL15 PE=3 SV=1//8.92598e-178
Bra006216	A03	2557960	2558754	795	620.853	180.707	1.7806	4.9373e-65	4.9929e-64	Up	sp|Q9FLE8|Y5986_ARATH Uncharacterized protein At5g39865 OS=Arabidopsis thaliana GN=At5g39865 PE=2 SV=1//1.95138e-41
Bra006219	A03	2582899	2585489	1461	18.2477	72.8599	-1.9974	1.9471e-11	5.9095e-11	Down	sp|Q8LPL5|FZR3_ARATH Protein FIZZY-RELATED 3 OS=Arabidopsis thaliana GN=FZR3 PE=1 SV=1//0
Bra006225	A03	2598383	2599039	657	0	3.83221	-3.58345	0.022919	0.036936	Down	-//-
Bra006229	A03	2618729	2619577	627	63.9232	244.448	-1.9351	1.0735e-30	5.8948e-30	Down	sp|O22798|NAC41_ARATH NAC domain-containing protein 41 OS=Arabidopsis thaliana GN=NAC041 PE=2 SV=1//1.12338e-23
Bra006230	A03	2622828	2623292	465	0.991754	41.9149	-5.4013	5.0029e-17	1.8667e-16	Down	sp|Q9FFX4|KNU_ARATH Zinc finger protein KNUCKLES OS=Arabidopsis thaliana GN=KNU PE=1 SV=1//1.08373e-21
Bra006237	A03	2646461	2648150	1041	43.6941	0	4.64042	1.2755e-22	5.6595e-22	Up	-//-
Bra006243	A03	2664007	2666895	2157	33.0624	68.8888	-1.0591	0.0011167	0.0020898	Down	sp|Q8LFN2|Y3037_ARATH Probable inactive leucine-rich repeat receptor-like protein kinase At3g03770 OS=Arabidopsis thaliana GN=At3g03770 PE=2 SV=1//2.05616e-14
Bra006244	A03	2672585	2676335	2235	3.7962	33.5677	-3.1444	2.7677e-09	7.5773e-09	Down	sp|G5E8K5|ANK3_MOUSE Ankyrin-3 OS=Mus musculus GN=Ank3 PE=1 SV=1//5.03107e-07
Bra006248	A03	2685079	2685830	510	155.668	761.406	-2.2902	1.1235e-104	1.8327e-103	Down	sp|P42732|RR13_ARATH 30S ribosomal protein S13, chloroplastic OS=Arabidopsis thaliana GN=RPS13 PE=2 SV=1//5.59661e-107
Bra006254	A03	2707162	2710142	1827	111.912	972.392	-3.1192	4.1493e-192	1.3503e-190	Down	sp|Q8VZV7|PMT9_ARATH Probable methyltransferase PMT9 OS=Arabidopsis thaliana GN=At5g14430 PE=2 SV=1//0
Bra006261	A03	2736930	2741640	2892	84.4236	275.105	-1.7043	6.4945e-29	3.4103e-28	Down	sp|Q9S7G6|PNP2_ARATH Polyribonucleotide nucleotidyltransferase 2, mitochondrial OS=Arabidopsis thaliana GN=PNP2 PE=2 SV=1//0
Bra006272	A03	2774720	2775902	549	55.0209	655.862	-3.5753	6.9196e-135	1.4585e-133	Down	-//-
Bra006273	A03	2778795	2779988	771	3.56376	120.895	-5.0842	2.011e-43	1.4353e-42	Down	sp|Q9LFR3|GASAE_ARATH Gibberellin-regulated protein 14 OS=Arabidopsis thaliana GN=GASA14 PE=1 SV=1//5.30052e-33
Bra006279	A03	2815155	2817015	1428	16.458	76.9045	-2.2243	7.2723e-13	2.3463e-12	Down	sp|Q9LFP5|PLY19_ARATH Probable pectate lyase 19 OS=Arabidopsis thaliana GN=At5g15110 PE=2 SV=1//0
Bra006280	A03	2819927	2821587	897	18.0009	2.96003	2.6044	0.00018317	0.0003674	Up	sp|Q9LXG9|PCO1_ARATH Plant cysteine oxidase 1 OS=Arabidopsis thaliana GN=PCO1 PE=1 SV=1//2.95611e-163
Bra006284	A03	2852840	2855085	1329	11.5975	71.5885	-2.6259	3.4776e-15	1.2205e-14	Down	sp|Q96C23|GALM_HUMAN Aldose 1-epimerase OS=Homo sapiens GN=GALM PE=1 SV=1//2.11862e-79
Bra006289	A03	2886677	2887926	594	577.526	1472.71	-1.3505	1.8288e-63	1.8071e-62	Down	sp|Q9LXG1|RS91_ARATH 40S ribosomal protein S9-1 OS=Arabidopsis thaliana GN=RPS9B PE=1 SV=1//7.78052e-126
Bra006291	A03	2892580	2893475	309	232.056	11677.6	-5.6531	0	0	Down	sp|P46690|GASA4_ARATH Gibberellin-regulated protein 4 OS=Arabidopsis thaliana GN=GASA4 PE=1 SV=2//3.12791e-34
Bra006292	A03	2894349	2894954	606	54.6917	23.8907	1.1949	0.00012518	0.00025458	Up	sp|P0C8Q9|Y5902_ARATH Uncharacterized protein At5g19025 OS=Arabidopsis thaliana GN=At5g19025 PE=2 SV=3//3.51166e-15
Bra006293	A03	2896620	2896985	183	341.534	25.0884	3.7669	4.0995e-98	6.2181e-97	Up	-//-
Bra006296	A03	2906699	2907991	981	3.30644	104.521	-4.9824	3.8765e-39	2.5582e-38	Down	sp|Q8GWP0|MYB39_ARATH Transcription factor MYB39 OS=Arabidopsis thaliana GN=MYB39 PE=2 SV=1//3.39428e-67
Bra006297	A03	2910740	2911624	513	1.04093	16.0287	-3.9447	1.0733e-05	2.3738e-05	Down	sp|Q39131|LAML_ARATH Lamin-like protein OS=Arabidopsis thaliana GN=At5g15350 PE=1 SV=1//5.15547e-80
Bra006298	A03	2915279	2916685	1407	30.2712	151.846	-2.3266	4.4626e-26	2.1605e-25	Down	-//-
Bra006305	A03	2935603	2937097	765	4.66531	109.99	-4.5593	4.9477e-37	3.1197e-36	Down	sp|Q9LLC1|BCCP2_ARATH Biotin carboxyl carrier protein of acetyl-CoA carboxylase 2, chloroplastic OS=Arabidopsis thaliana GN=BCCP2 PE=2 SV=1//9.81709e-99
Bra006308	A03	2943034	2946574	2541	96.757	230.185	-1.2504	2.5239e-16	9.1904e-16	Down	sp|Q9SUY0|FB244_ARATH F-box protein At4g22390 OS=Arabidopsis thaliana GN=At4g22390 PE=2 SV=3//6.48287e-151
Bra006309	A03	2947601	2948791	1191	36.0515	299.95	-3.0566	2.9838e-67	3.111e-66	Down	sp|Q9SUY0|FB244_ARATH F-box protein At4g22390 OS=Arabidopsis thaliana GN=At4g22390 PE=2 SV=3//3.61998e-150
Bra006310	A03	2949900	2951009	1110	10.1022	190.34	-4.2358	1.8001e-59	1.6789e-58	Down	sp|Q9SUY0|FB244_ARATH F-box protein At4g22390 OS=Arabidopsis thaliana GN=At4g22390 PE=2 SV=3//5.02445e-172
Bra006311	A03	2952629	2953807	1179	7.3961	252.831	-5.0953	1.2012e-90	1.6745e-89	Down	sp|Q9SUY0|FB244_ARATH F-box protein At4g22390 OS=Arabidopsis thaliana GN=At4g22390 PE=2 SV=3//3.04559e-174
Bra006324	A03	3011728	3012273	546	3.45297	24.1649	-2.807	3.2286e-06	7.4113e-06	Down	sp|Q9FMC2|BZP43_ARATH Basic leucine zipper 43 OS=Arabidopsis thaliana GN=BZIP43 PE=1 SV=1//3.53268e-22
Bra006325	A03	3019739	3020329	591	0.318341	5.80918	-4.1897	0.014305	0.023672	Down	sp|Q9FE67|ERF80_ARATH Ethylene-responsive transcription factor 9 OS=Arabidopsis thaliana GN=ERF9 PE=2 SV=1//8.71984e-64
Bra006326	A03	3023804	3025798	753	3.90639	46.9254	-3.5865	2.9059e-06	6.6956e-06	Down	sp|Q8W575|CSN3_ARATH COP9 signalosome complex subunit 3 OS=Arabidopsis thaliana GN=CSN3 PE=1 SV=2//2.1647e-103
Bra006328	A03	3034196	3038533	1707	38.2813	270.938	-2.8233	3.3232e-19	1.3266e-18	Down	sp|Q8VZD5|KSG5_ARATH Shaggy-related protein kinase epsilon OS=Arabidopsis thaliana GN=ASK5 PE=2 SV=1//0
Bra006333	A03	3052625	3055960	3150	189.342	612.809	-1.6944	1.1608e-56	1.0348e-55	Down	sp|Q9LFS8|SMC5_ARATH Structural maintenance of chromosomes protein 5 OS=Arabidopsis thaliana GN=SMC5 PE=2 SV=1//0
Bra006334	A03	3059038	3060025	909	7.84952	38.2126	-2.2834	2.1613e-07	5.3354e-07	Down	sp|Q96286|DCAM1_ARATH S-adenosylmethionine decarboxylase proenzyme 1 OS=Arabidopsis thaliana GN=SAMDC1 PE=1 SV=2//1.90153e-159
Bra006335	A03	3069286	3072765	2040	43.3993	157.56	-1.8602	5.7639e-20	2.3525e-19	Down	sp|Q9LFS4|NIK1_ARATH Protein NSP-INTERACTING KINASE 1 OS=Arabidopsis thaliana GN=NIK1 PE=1 SV=1//0
Bra006337	A03	3080663	3083344	1131	11.1425	166.757	-3.9036	6.8213e-49	5.3788e-48	Down	-//-
Bra006338	A03	3083690	3088397	1365	256.773	650.475	-1.341	1.4053e-41	9.7109e-41	Down	sp|Q9M888|TCPZA_ARATH T-complex protein 1 subunit zeta 1 OS=Arabidopsis thaliana GN=CCT6A PE=1 SV=1//0
Bra006341	A03	3094898	3098273	1686	232.879	571.842	-1.296	5.3788e-33	3.1226e-32	Down	sp|Q56ZZ7|PLST4_ARATH Plastidic glucose transporter 4 OS=Arabidopsis thaliana GN=At5g16150 PE=1 SV=2//0
Bra006350	A03	3137736	3139391	1656	105.826	20.9207	2.3387	1.4282e-19	5.7607e-19	Up	sp|Q9FFE6|AAE5_ARATH Probable acyl-activating enzyme 5, peroxisomal OS=Arabidopsis thaliana GN=AAE5 PE=2 SV=1//0
Bra006352	A03	3141833	3144066	936	16.5682	36.269	-1.1303	0.0028222	0.0050714	Down	sp|Q42533|BCCP1_ARATH Biotin carboxyl carrier protein of acetyl-CoA carboxylase 1, chloroplastic OS=Arabidopsis thaliana GN=BCCP1 PE=1 SV=2//1.44871e-111
Bra006357	A03	3154989	3155309	321	3375.47	1476	1.1934	1.1766e-106	1.9548e-105	Up	-//-
Bra006358	A03	3156662	3158802	1731	3.63723	71.5731	-4.2985	1.9873e-24	9.2457e-24	Down	sp|Q9SFT7|Y3707_ARATH Serine/threonine-protein kinase At3g07070 OS=Arabidopsis thaliana GN=At3g07070 PE=2 SV=1//8.88016e-145
Bra006364	A03	3188727	3189711	504	73.724	587.932	-2.9954	5.024e-121	9.4194e-120	Down	-//-
Bra006372	A03	3237223	3239038	831	1400.74	487.866	1.5216	6.6452e-94	9.5679e-93	Up	sp|Q39233|SYP21_ARATH Syntaxin-21 OS=Arabidopsis thaliana GN=SYP21 PE=1 SV=1//1.30796e-93
Bra006373	A03	3239980	3241761	786	793.828	286.364	1.471	8.9569e-57	7.9932e-56	Up	sp|Q9LFD5|BPA1_ARATH Binding partner of ACD11 1 OS=Arabidopsis thaliana GN=BPA1 PE=1 SV=1//7.8195e-144
Bra006374	A03	3242792	3245124	1725	65.2584	24.7153	1.4008	2.082e-06	4.8448e-06	Up	sp|Q9SKT7|NDB4_ARATH External alternative NAD(P)H-ubiquinone oxidoreductase B4, mitochondrial OS=Arabidopsis thaliana GN=NDB4 PE=1 SV=1//0
Bra006379	A03	3264887	3265297	411	32.1694	106.867	-1.7321	9.7522e-13	3.1288e-12	Down	sp|Q9CXS4|CENPV_MOUSE Centromere protein V OS=Mus musculus GN=Cenpv PE=2 SV=2//6.09412e-36
Bra006381	A03	3266441	3268757	1302	1.07766	202.9	-7.5567	5.3757e-89	7.3217e-88	Down	sp|Q39173|P2_ARATH NADP-dependent alkenal double bond reductase P2 OS=Arabidopsis thaliana GN=P2 PE=2 SV=2//5.33364e-12
Bra006391	A03	3310191	3312166	1245	8100.05	2765.04	1.5506	4.302e-223	1.7281e-221	Up	sp|P37271|PSY_ARATH Phytoene synthase, chloroplastic OS=Arabidopsis thaliana GN=PSY1 PE=2 SV=2//0
Bra006397	A03	3345382	3349188	1509	45.946	2.90459	3.9835	3.383e-16	1.2269e-15	Up	sp|Q42521|DCE1_ARATH Glutamate decarboxylase 1 OS=Arabidopsis thaliana GN=GAD1 PE=1 SV=2//0
Bra006401	A03	3358277	3358888	612	1.62844	8.45158	-2.3757	0.022961	0.036995	Down	-//-
Bra006403	A03	3367780	3368403	624	1.80025	19.4404	-3.4328	1.3874e-05	3.0458e-05	Down	-//-
Bra006406	A03	3377224	3381792	1821	138.207	306.846	-1.1507	2.9055e-16	1.0552e-15	Down	sp|Q9C5H9|GACP2_ARATH Gamma-tubulin complex component 2 OS=Arabidopsis thaliana GN=GCP2 PE=1 SV=1//5.53235e-57
Bra006408	A03	3387763	3388886	576	0.404247	7.0267	-4.1195	0.0043097	0.0075943	Down	-//-
Bra006412	A03	3402928	3404788	1419	3260.71	85.8869	5.2466	0	0	Up	sp|Q9SRQ2|CHAT_ARATH (Z)-3-hexen-1-ol acetyltransferase OS=Arabidopsis thaliana GN=CHAT PE=1 SV=1//0
Bra006416	A03	3415667	3416342	528	716.778	318.625	1.1697	3.9863e-37	2.5201e-36	Up	-//-
Bra006418	A03	3422483	3425038	1467	113.346	50.6448	1.1622	1.1623e-07	2.915e-07	Up	sp|Q9P6Q3|BCS1_SCHPO Probable mitochondrial chaperone bcs1 OS=Schizosaccharomyces pombe (strain 972 / ATCC 24843) GN=SPAC644.07 PE=2 SV=1//4.90125e-33
Bra006419	A03	3427963	3429928	849	71.2217	23.9773	1.5707	3.2432e-08	8.3873e-08	Up	sp|Q9ZNT1|NB5R1_ARATH NADH--cytochrome b5 reductase 1 OS=Arabidopsis thaliana GN=CBR1 PE=1 SV=1//1.14451e-174
Bra006424	A03	3460179	3460998	468	88.8188	541.95	-2.6092	6.335e-93	9.0314e-92	Down	-//-
Bra006425	A03	3461330	3461671	342	21.3561	210.428	-3.3006	1.3236e-51	1.0902e-50	Down	sp|Q9FKP0|PSRP6_ARATH 50S ribosomal protein 6, chloroplastic OS=Arabidopsis thaliana GN=PSRP6 PE=3 SV=1//3.52331e-35
Bra006430	A03	3482383	3482661	279	217.143	70.5899	1.6211	1.6727e-22	7.3951e-22	Up	sp|Q9FJG1|SAU19_ARATH Auxin-responsive protein SAUR19 OS=Arabidopsis thaliana GN=SAUR19 PE=2 SV=1//1.63804e-51
Bra006431	A03	3483485	3483769	285	59.9548	12.9861	2.2069	4.0777e-11	1.2193e-10	Up	sp|Q9FJF9|SAU21_ARATH Auxin-responsive protein SAUR21 OS=Arabidopsis thaliana GN=SAUR21 PE=2 SV=1//6.54522e-42
Bra006433	A03	3485494	3485787	294	176.342	14.7205	3.5825	2.7083e-51	2.2231e-50	Up	sp|Q9FJG0|SAU20_ARATH Auxin-responsive protein SAUR20 OS=Arabidopsis thaliana GN=SAUR20 PE=2 SV=1//4.80941e-46
Bra006434	A03	3486870	3487160	291	176.183	3.28756	5.7439	1.1483e-73	1.296e-72	Up	sp|Q9FK62|SAU24_ARATH Auxin-responsive protein SAUR24 OS=Arabidopsis thaliana GN=SAUR24 PE=2 SV=1//5.23784e-45
Bra006435	A03	3488021	3488299	279	175.031	16.5798	3.4001	9.3603e-47	7.1274e-46	Up	sp|Q9FJG0|SAU20_ARATH Auxin-responsive protein SAUR20 OS=Arabidopsis thaliana GN=SAUR20 PE=2 SV=1//4.41037e-50
Bra006440	A03	3496037	3497921	837	397.549	124.718	1.6725	2.1318e-40	1.4385e-39	Up	sp|Q84JN1|APRL7_ARATH 5&apos;-adenylylsulfate reductase-like 7 OS=Arabidopsis thaliana GN=APRL7 PE=2 SV=1//7.96896e-145
Bra006441	A03	3499528	3501025	789	76.943	350.361	-2.187	1.1273e-19	4.5623e-19	Down	-//-
Bra006445	A03	3507629	3510966	2040	3291.88	789.9	2.0592	1.7419e-262	8.7122e-261	Up	sp|P54367|KC1A_DROME Casein kinase I isoform alpha OS=Drosophila melanogaster GN=CkIalpha PE=1 SV=1//1.10317e-51
Bra006446	A03	3512214	3517181	2538	1636.36	744.866	1.1354	6.8234e-62	6.6108e-61	Up	sp|O75175|CNOT3_HUMAN CCR4-NOT transcription complex subunit 3 OS=Homo sapiens GN=CNOT3 PE=1 SV=1//1.05916e-36
Bra006448	A03	3523996	3525343	402	13.8984	38.9092	-1.4852	0.00019666	0.00039333	Down	-//-
Bra006451	A03	3547700	3549530	1404	8.64557	70.3905	-3.0253	3.7861e-15	1.3267e-14	Down	sp|Q3E9F7|PUB46_ARATH Putative U-box domain-containing protein 46 OS=Arabidopsis thaliana GN=PUB46 PE=3 SV=1//3.07755e-162
Bra006452	A03	3550082	3558713	4986	18.2819	101.439	-2.4721	2.3485e-19	9.4325e-19	Down	sp|Q9FI14|TAO1_ARATH Disease resistance protein TAO1 OS=Arabidopsis thaliana GN=TAO1 PE=3 SV=1//0
Bra006454	A03	3563490	3563930	441	381.723	941.075	-1.3018	1.6109e-52	1.3472e-51	Down	sp|Q42340|RS163_ARATH 40S ribosomal protein S16-3 OS=Arabidopsis thaliana GN=RPS16C PE=2 SV=1//5.5317e-94
Bra006465	A03	3604453	3606720	1269	9.84488	33.9894	-1.7876	7.2064e-05	0.00014935	Down	sp|Q6NPN3|C3H58_ARATH Zinc finger CCCH domain-containing protein 58 OS=Arabidopsis thaliana GN=At5g18550 PE=2 SV=1//0
Bra006467	A03	3626820	3627128	309	57.1013	165.575	-1.5359	1.7473e-08	4.5867e-08	Down	sp|Q8L8Z8|GRXS2_ARATH Monothiol glutaredoxin-S2 OS=Arabidopsis thaliana GN=GRXS2 PE=3 SV=1//4.98042e-66
Bra006476	A03	3674969	3676735	1767	2.69465	13.9472	-2.3718	0.001207	0.0022521	Down	-//-
Bra006482	A03	3713647	3714012	291	33.6377	202.875	-2.5924	5.8155e-38	3.7464e-37	Down	-//-
Bra006483	A03	3714385	3716912	1512	2.26512	24.8632	-3.4564	2.3815e-07	5.8626e-07	Down	sp|Q8RXC8|RBK2_ARATH Receptor-like cytosolic serine/threonine-protein kinase RBK2 OS=Arabidopsis thaliana GN=RBK2 PE=1 SV=1//1.73774e-118
Bra006489	A03	3761458	3763426	1212	1149.85	379.104	1.6008	1.3905e-88	1.8869e-87	Up	sp|Q8L765|BPM1_ARATH BTB/POZ and MATH domain-containing protein 1 OS=Arabidopsis thaliana GN=BPM1 PE=1 SV=1//0
Bra006491	A03	3767955	3768968	525	8.20459	45.7742	-2.48	2.2024e-09	6.059e-09	Down	sp|Q5RF83|CIRBP_PONAB Cold-inducible RNA-binding protein OS=Pongo abelii GN=CIRBP PE=2 SV=1//9.96819e-13
Bra006495	A03	3783818	3789931	2880	13781.1	2642.03	2.383	2.7672e-96	4.0978e-95	Up	sp|Q84XU2|PPP5_ARATH Serine/threonine-protein phosphatase 5 OS=Arabidopsis thaliana GN=PAPP5 PE=1 SV=1//1.00345e-136
Bra006498	A03	3797143	3797689	459	189.851	6.76622	4.8104	2.9692e-71	3.2636e-70	Up	-//-
Bra006507	A03	3829008	3830718	771	97.6237	580.999	-2.5732	4.036e-98	6.1268e-97	Down	sp|Q9SCX3|EF1B2_ARATH Elongation factor 1-beta 2 OS=Arabidopsis thaliana GN=At5g19510 PE=1 SV=1//4.75659e-101
Bra006511	A03	3849090	3853440	1911	0	16.7039	-4.22282	1.9068e-08	4.9925e-08	Down	sp|Q94LW6|SUT35_ARATH Probable sulfate transporter 3.5 OS=Arabidopsis thaliana GN=SULTR3;5 PE=2 SV=1//0
Bra006516	A03	3870659	3872509	900	4.42084	41.8373	-3.2424	1.0557e-11	3.2397e-11	Down	sp|Q9C5M0|DTC_ARATH Mitochondrial dicarboxylate/tricarboxylate transporter DTC OS=Arabidopsis thaliana GN=DTC PE=1 SV=1//0
Bra006522	A03	3901423	3902706	615	2048.07	860.03	1.2518	6.3573e-85	8.2435e-84	Up	-//-
Bra006523	A03	3904203	3904574	372	1539.29	48.0907	5.0004	0	0	Up	-//-
Bra006524	A03	3906165	3907361	1197	919.421	418.025	1.1371	1.1526e-43	8.2658e-43	Up	-//-
Bra006525	A03	3908083	3909036	639	45.8498	449.276	-3.2926	5.6504e-106	9.3083e-105	Down	sp|Q941D3|PAP8_ARATH Probable plastid-lipid-associated protein 8, chloroplastic OS=Arabidopsis thaliana GN=PAP8 PE=2 SV=1//3.19532e-105
Bra006528	A03	3927191	3928204	1014	21.0873	100.369	-2.2509	5.6307e-17	2.0974e-16	Down	sp|Q84L08|GONS4_ARATH GDP-mannose transporter GONST4 OS=Arabidopsis thaliana GN=GONST4 PE=2 SV=1//0
Bra006531	A03	3939367	3940371	915	150.759	74.4759	1.0174	3.4443e-08	8.8921e-08	Up	-//-
Bra006535	A03	3945025	3947697	1392	5.92663	34.5362	-2.5428	1.414e-07	3.5266e-07	Down	sp|Q9C5J6|IPT9_ARATH tRNA dimethylallyltransferase 9 OS=Arabidopsis thaliana GN=IPT9 PE=2 SV=1//0
Bra006540	A03	3967256	3967588	333	0.991754	12.6569	-3.6738	0.00011855	0.00024156	Down	-//-
Bra006547	A03	3990735	3991717	822	3668.64	1336.84	1.4564	1.6589e-155	4.1023e-154	Up	-//-
Bra006551	A03	4007430	4008781	972	2.88976	13.4972	-2.2236	0.0028396	0.005101	Down	sp|Q93ZH9|HHP1_ARATH Heptahelical transmembrane protein 1 OS=Arabidopsis thaliana GN=HHP1 PE=1 SV=1//0
Bra006572	A03	4105314	4106616	762	929.116	2971.08	-1.6771	4.2906e-175	1.2409e-173	Down	sp|O65282|CH10C_ARATH 20 kDa chaperonin, chloroplastic OS=Arabidopsis thaliana GN=CPN21 PE=1 SV=2//1.55684e-158
Bra006573	A03	4107689	4107985	297	0.355073	272.889	-9.586	6.6953e-93	9.5369e-92	Down	sp|P17407|21KD_DAUCA 21 kDa protein OS=Daucus carota PE=2 SV=1//8.7048e-21
Bra006575	A03	4114650	4115225	576	924.716	71.4228	3.6946	1.244e-235	5.3525e-234	Up	-//-
Bra006578	A03	4123607	4127438	2421	4376.91	869.472	2.3317	0	0	Up	sp|P49040|SUSY1_ARATH Sucrose synthase 1 OS=Arabidopsis thaliana GN=SUS1 PE=1 SV=3//0
Bra006579	A03	4135701	4141354	2490	1130.02	563.543	1.0038	3.7775e-40	2.5361e-39	Up	sp|Q7XZU1|SAC4_ARATH Phosphoinositide phosphatase SAC4 OS=Arabidopsis thaliana GN=SAC4 PE=2 SV=1//0
Bra006581	A03	4146920	4148508	1518	66.0327	22.2208	1.5713	4.9135e-06	1.1132e-05	Up	sp|Q93Z08|E136_ARATH Glucan endo-1,3-beta-glucosidase 6 OS=Arabidopsis thaliana GN=At5g58090 PE=1 SV=2//1.65929e-175
Bra006584	A03	4154113	4161160	2247	470.195	1288.95	-1.4549	2.0776e-81	2.5871e-80	Down	sp|Q940P8|TCPB_ARATH T-complex protein 1 subunit beta OS=Arabidopsis thaliana GN=CCT2 PE=1 SV=1//0
Bra006587	A03	4169132	4172015	1848	4.27391	16.0426	-1.9083	0.0048823	0.008552	Down	sp|A7LXU3|BGH3B_BACO1 Beta-glucosidase BoGH3B OS=Bacteroides ovatus (strain ATCC 8483 / DSM 1896 / JCM 5824 / NCTC 11153) GN=BACOVA_02659 PE=1 SV=1//3.38875e-57
Bra006588	A03	4173297	4174108	693	255.137	67.3758	1.921	1.1546e-22	5.1269e-22	Up	sp|D9UBX6|RTM2B_ARATH Inactive protein RESTRICTED TEV MOVEMENT 2 OS=Arabidopsis thaliana GN=RTM2 PE=3 SV=1//6.04253e-16
Bra006589	A03	4174595	4178792	2448	13.0664	95.7201	-2.873	6.8197e-22	2.9631e-21	Down	sp|Q0WNZ5|METE3_ARATH 5-methyltetrahydropteroyltriglutamate--homocysteine methyltransferase 3, chloroplastic OS=Arabidopsis thaliana GN=MS3 PE=1 SV=1//0
Bra006598	A03	4205311	4206215	723	21.4434	270.572	-3.6574	3.2408e-74	3.68e-73	Down	-//-
Bra006603	A03	4224598	4226451	1098	1284.97	459.019	1.4851	1.0446e-84	1.3524e-83	Up	sp|Q9ZT42|RHF2A_ARATH E3 ubiquitin-protein ligase RHF2A OS=Arabidopsis thaliana GN=RHF2A PE=2 SV=1//3.22043e-161
Bra006607	A03	4238854	4240529	930	130.416	284.488	-1.1252	6.2447e-16	2.243e-15	Down	sp|Q9FX99|Y1497_ARATH Probable receptor-like protein kinase At1g49730 OS=Arabidopsis thaliana GN=At1g49730 PE=2 SV=1//1.08681e-32
Bra006610	A03	4247400	4250093	924	131.619	48.3246	1.4455	4.9936e-13	1.621e-12	Up	sp|Q0V865|FAFL_ARATH Protein FAF-like, chloroplastic OS=Arabidopsis thaliana GN=At5g22090 PE=2 SV=1//8.02718e-97
Bra006620	A03	4303099	4304630	1356	230.394	23.0122	3.3236	2.7562e-61	2.6426e-60	Up	-//-
Bra006622	A03	4312313	4314384	975	102.758	303.58	-1.5628	4.0857e-28	2.0952e-27	Down	-//-
Bra006624	A03	4319782	4321055	708	1.42029	15.0879	-3.4091	4.2269e-05	8.9274e-05	Down	sp|Q9FMR3|NAC90_ARATH NAC domain-containing protein 90 OS=Arabidopsis thaliana GN=NAC090 PE=2 SV=1//6.07619e-129
Bra006625	A03	4327381	4331509	1473	0	251.895	-5.40122	4.3182e-115	7.7258e-114	Down	sp|Q9LXN3|FACR4_ARATH Probable fatty acyl-CoA reductase 4 OS=Arabidopsis thaliana GN=FAR4 PE=2 SV=1//0
Bra006629	A03	4353992	4355262	822	85.9525	191.025	-1.1522	8.5413e-12	2.6314e-11	Down	sp|Q56WH4|HDT2_ARATH Histone deacetylase HDT2 OS=Arabidopsis thaliana GN=HDT2 PE=1 SV=2//4.0868e-41
Bra006633	A03	4378460	4382950	1533	219.137	978.773	-2.1591	6.2069e-84	7.9584e-83	Down	sp|Q9FNI7|CSLA2_ARATH Glucomannan 4-beta-mannosyltransferase 2 OS=Arabidopsis thaliana GN=CSLA2 PE=2 SV=1//0
Bra006644	A03	4441572	4443310	1392	179.487	43.0965	2.0582	2.7976e-26	1.3625e-25	Up	sp|Q6NMM8|F8H_ARATH Probable glucuronoxylan glucuronosyltransferase F8H OS=Arabidopsis thaliana GN=F8H PE=2 SV=1//0
Bra006645	A03	4444471	4445771	690	1148.36	498.287	1.2045	1.0427e-42	7.3519e-42	Up	sp|Q9FFB3|VP241_ARATH Vacuolar protein sorting-associated protein 24 homolog 1 OS=Arabidopsis thaliana GN=VPS24-1 PE=1 SV=1//3.73891e-128
Bra006663	A03	4516324	4519735	1035	670.896	248.542	1.4326	5.1121e-49	4.0415e-48	Up	sp|Q8H166|ALEU_ARATH Thiol protease aleurain OS=Arabidopsis thaliana GN=ALEU PE=1 SV=2//4.10267e-32
Bra006664	A03	4521727	4522654	831	1663.8	432.324	1.9443	3.1076e-157	7.8721e-156	Up	sp|Q9SRH5|VDAC1_ARATH Mitochondrial outer membrane protein porin 1 OS=Arabidopsis thaliana GN=VDAC1 PE=1 SV=3//1.54458e-175
Bra006665	A03	4531604	4532228	534	50.6619	113.468	-1.1633	1.4442e-06	3.3915e-06	Down	sp|Q9FJI1|KAD6_ARATH Adenylate kinase isoenzyme 6 homolog OS=Arabidopsis thaliana GN=AAK6 PE=1 SV=1//4.6201e-85
Bra006667	A03	4542900	4543546	498	3.57561	22.6199	-2.6613	8.7021e-06	1.9365e-05	Down	sp|O32472|PHAJ_AERCA (R)-specific enoyl-CoA hydratase OS=Aeromonas caviae GN=phaJ PE=1 SV=1//1.48428e-20
Bra006669	A03	4547328	4549478	2151	23.6098	9.18161	1.3626	0.0042948	0.0075691	Up	sp|Q9LSR8|LRK19_ARATH L-type lectin-domain containing receptor kinase I.9 OS=Arabidopsis thaliana GN=LECRK19 PE=1 SV=2//0
Bra006670	A03	4550726	4552705	1980	16.1147	134.461	-3.0607	2.4728e-31	1.3806e-30	Down	sp|Q9LSS0|LRK17_ARATH L-type lectin-domain containing receptor kinase I.7 OS=Arabidopsis thaliana GN=LECRK17 PE=2 SV=1//0
Bra006671	A03	4553863	4556506	1932	1.97206	8.94482	-2.1813	0.016436	0.026971	Down	sp|Q9Y4X5|ARI1_HUMAN E3 ubiquitin-protein ligase ARIH1 OS=Homo sapiens GN=ARIH1 PE=1 SV=2//5.28677e-14
Bra006674	A03	4562981	4565027	1515	25.1288	119.954	-2.2551	2.2285e-20	9.2394e-20	Down	sp|Q9LSS5|ICR3_ARATH Interactor of constitutive active ROPs 3 OS=Arabidopsis thaliana GN=ICR3 PE=1 SV=1//0
Bra006676	A03	4574441	4575118	678	13.4951	34.5167	-1.3549	0.00077387	0.0014706	Down	sp|Q9LSS7|RUBP1_ARATH NEDD8-specific protease 1 OS=Arabidopsis thaliana GN=NEDP1 PE=2 SV=1//5.39242e-119
Bra006700	A03	4698951	4702991	2484	38.3427	13.7104	1.4837	0.00014884	0.00030074	Up	sp|Q9FN94|RLK7_ARATH Receptor-like protein kinase At5g59670 OS=Arabidopsis thaliana GN=At5g59670 PE=1 SV=1//0
Bra006702	A03	4713592	4713924	168	1738.82	841.601	1.0469	1.2717e-43	9.1118e-43	Up	-//-
Bra006707	A03	4730479	4731935	1299	13.2011	103.045	-2.9645	4.7367e-24	2.1814e-23	Down	sp|Q9LTH2|U76E2_ARATH UDP-glycosyltransferase 76E2 OS=Arabidopsis thaliana GN=UGT76E2 PE=2 SV=1//0
Bra006713	A03	4753080	4754620	1101	0.722587	12.8856	-4.1564	4.0215e-05	8.5118e-05	Down	sp|Q9LTH7|ACH12_ARATH 1-aminocyclopropane-1-carboxylate oxidase homolog 12 OS=Arabidopsis thaliana GN=At5g59540 PE=2 SV=1//0
Bra006714	A03	4761046	4762127	621	590.016	92.2986	2.6764	4.2654e-108	7.1832e-107	Up	sp|Q9LTH8|ACH11_ARATH 1-aminocyclopropane-1-carboxylate oxidase homolog 11 OS=Arabidopsis thaliana GN=At5g59530 PE=2 SV=1//6.48579e-102
Bra006716	A03	4769190	4770649	852	630.674	243.26	1.3744	4.9359e-34	2.9222e-33	Up	sp|P53078|SDT1_YEAST Suppressor of disruption of TFIIS OS=Saccharomyces cerevisiae (strain ATCC 204508 / S288c) GN=SDT1 PE=1 SV=1//9.49748e-16
Bra006717	A03	4778237	4781500	2979	24.0875	70.9215	-1.5579	1.0264e-07	2.5812e-07	Down	sp|C0LGP4|Y3475_ARATH Probable LRR receptor-like serine/threonine-protein kinase At3g47570 OS=Arabidopsis thaliana GN=At3g47570 PE=2 SV=1//0
Bra006720	A03	4789310	4790125	816	347.035	125.133	1.4716	1.7238e-29	9.1719e-29	Up	-//-
Bra006721	A03	4792207	4792704	348	13.6784	51.729	-1.9191	0.00013887	0.00028133	Down	sp|Q9LLR7|NLTP3_ARATH Non-specific lipid-transfer protein 3 OS=Arabidopsis thaliana GN=LTP3 PE=3 SV=1//3.24877e-64
Bra006724	A03	4801196	4801681	486	3.28215	13.726	-2.0642	0.014479	0.023944	Down	sp|Q39065|COPT1_ARATH Copper transporter 1 OS=Arabidopsis thaliana GN=COPT1 PE=2 SV=2//6.26342e-55
Bra006730	A03	4827576	4828509	291	727.876	317.338	1.1977	1.0765e-38	7.0438e-38	Up	sp|P83941|ELOC_RAT Transcription elongation factor B polypeptide 1 OS=Rattus norvegicus GN=Tceb1 PE=1 SV=1//8.98385e-23
Bra006736	A03	4845130	4845623	378	728.249	60.3548	3.5929	2.2275e-185	6.9566e-184	Up	sp|Q9LLR7|NLTP3_ARATH Non-specific lipid-transfer protein 3 OS=Arabidopsis thaliana GN=LTP3 PE=3 SV=1//4.41697e-42
Bra006739	A03	4852460	4853776	1317	2.03268	26.5347	-3.7064	1.5274e-08	4.0225e-08	Down	-//-
Bra006741	A03	4864515	4865593	870	73.9405	32.829	1.1714	4.6302e-06	1.0516e-05	Up	sp|Q8S9H7|DIV_ANTMA Transcription factor DIVARICATA OS=Antirrhinum majus GN=DIVARICATA PE=2 SV=1//2.25942e-100
Bra006742	A03	4868456	4871639	3012	0.355073	4.93127	-3.7958	0.023163	0.037287	Down	-//-
Bra006747	A03	4885003	4887677	1494	835.058	343.915	1.2798	8.1442e-48	6.2994e-47	Up	sp|O64843|CID7_ARATH Polyadenylate-binding protein-interacting protein 7 OS=Arabidopsis thaliana GN=CID7 PE=1 SV=1//8.58187e-10
Bra006748	A03	4888094	4889446	606	583.33	214.374	1.4442	6.7743e-43	4.797e-42	Up	sp|Q9SP02|CP20A_ARATH Peptidyl-prolyl cis-trans isomerase CYP20-1 OS=Arabidopsis thaliana GN=CYP20-1 PE=1 SV=1//3.52455e-110
Bra006752	A03	4909546	4910472	927	28.1789	107.39	-1.9302	1.8971e-15	6.7081e-15	Down	sp|Q9LUZ9|ATL63_ARATH RING-H2 finger protein ATL63 OS=Arabidopsis thaliana GN=ATL63 PE=2 SV=1//1.71271e-79
Bra006754	A03	4913275	4917778	1476	114.17	613.067	-2.4249	2.5238e-95	3.6849e-94	Down	sp|Q67ZM7|PHYK2_ARATH Probable phytol kinase 2, chloroplastic OS=Arabidopsis thaliana GN=At5g58560 PE=2 SV=2//7.87502e-16
Bra006756	A03	4922839	4925477	1518	163.435	1668.07	-3.3514	0	0	Down	sp|O65458|BGL03_ARATH Beta-glucosidase 3 OS=Arabidopsis thaliana GN=BGLU3 PE=3 SV=2//0
Bra006762	A03	4942996	4945573	1719	102.29	341.515	-1.7393	2.2874e-36	1.4204e-35	Down	sp|Q2MHE4|HT1_ARATH Serine/threonine-protein kinase HT1 OS=Arabidopsis thaliana GN=HT1 PE=1 SV=1//1.95229e-34
Bra006765	A03	4961808	4963530	1356	22.1522	56.3211	-1.3462	3.1551e-05	6.7316e-05	Down	sp|Q93ZK9|FDL29_ARATH F-box/FBD/LRR-repeat protein At5g18770 OS=Arabidopsis thaliana GN=At5g18770 PE=2 SV=1//1.17463e-120
Bra006771	A03	4992694	4994680	1590	11.8037	109.05	-3.2077	6.7569e-27	3.3447e-26	Down	sp|Q9LVL5|WNK4_ARATH Probable serine/threonine-protein kinase WNK4 OS=Arabidopsis thaliana GN=WNK4 PE=1 SV=1//0
Bra006773	A03	4999834	5001485	1485	15.3321	46.7652	-1.6089	4.539e-06	1.0314e-05	Down	sp|F4KEW8|NET4A_ARATH Protein NETWORKED 4A OS=Arabidopsis thaliana GN=NET4A PE=2 SV=1//0
Bra006774	A03	5004383	5006606	1953	38.8068	112.24	-1.5322	3.4055e-11	1.0219e-10	Down	sp|Q9LVM0|Y5830_ARATH Probable inactive receptor kinase At5g58300 OS=Arabidopsis thaliana GN=At5g58300 PE=2 SV=1//0
Bra006777	A03	5016127	5016984	627	72.0431	326.105	-2.1784	1.0761e-47	8.3138e-47	Down	sp|Q9LVM2|NDHN_ARATH NAD(P)H-quinone oxidoreductase subunit N, chloroplastic OS=Arabidopsis thaliana GN=ndhN PE=2 SV=1//5.46252e-122
Bra006778	A03	5017333	5018140	645	1.93533	9.77364	-2.3363	0.0085952	0.014598	Down	sp|P51204|YCF54_PORPU Uncharacterized protein ycf54 OS=Porphyra purpurea GN=ycf54 PE=3 SV=1//5.86615e-13
Bra006780	A03	5023451	5025860	1530	1.06522	17.7182	-4.056	4.2192e-06	9.6051e-06	Down	sp|Q91YT7|YTHD2_MOUSE YTH domain-containing family protein 2 OS=Mus musculus GN=Ythdf2 PE=2 SV=1//1.61943e-60
Bra006782	A03	5031928	5036536	2709	1008.43	73.7302	3.7737	1.9536e-106	3.2327e-105	Up	sp|P93025|PHOT2_ARATH Phototropin-2 OS=Arabidopsis thaliana GN=PHOT2 PE=1 SV=2//0
Bra006785	A03	5041536	5045017	2328	2.31429	18.6907	-3.0137	4.3663e-05	9.2082e-05	Down	sp|Q9LVN0|GPDL7_ARATH Glycerophosphodiester phosphodiesterase GDPDL7 OS=Arabidopsis thaliana GN=GDPDL7 PE=2 SV=1//0
Bra006804	A03	5100668	5100889	222	34.3366	705.616	-4.3611	1.0451e-207	3.7257e-206	Down	-//-
Bra006806	A03	5111133	5112778	1032	7.98361	63.8579	-2.9998	1.1766e-15	4.1905e-15	Down	-//-
Bra006807	A03	5113569	5116104	1449	0.808493	11.2574	-3.7995	0.00024112	0.00047904	Down	sp|Q1PDI2|DGK4_ARATH Diacylglycerol kinase 4 OS=Arabidopsis thaliana GN=DGK4 PE=2 SV=1//0
Bra006808	A03	5132423	5132863	441	385.096	130.009	1.5666	1.1654e-29	6.2337e-29	Up	sp|Q9FHH5|GDU3_ARATH Protein GLUTAMINE DUMPER 3 OS=Arabidopsis thaliana GN=GDU3 PE=2 SV=1//8.15834e-60
Bra006813	A03	5157316	5161702	2505	1.5917	27.0417	-4.0865	3.0062e-09	8.2131e-09	Down	sp|B0F481|BIODA_ARATH Bifunctional dethiobiotin synthetase/7,8-diamino-pelargonic acid aminotransferase, mitochondrial OS=Arabidopsis thaliana GN=BIO3-BIO1 PE=1 SV=1//0
Bra006818	A03	5184034	5185648	1542	0	12.3149	-4.09043	4.7829e-05	0.00010053	Down	sp|Q9P6Q3|BCS1_SCHPO Probable mitochondrial chaperone bcs1 OS=Schizosaccharomyces pombe (strain 972 / ATCC 24843) GN=SPAC644.07 PE=2 SV=1//1.54747e-29
Bra006822	A03	5203372	5204205	834	5.8899	19.2908	-1.7116	0.0036411	0.0064644	Down	-//-
Bra006824	A03	5210338	5211944	1467	38.6239	233.617	-2.5966	4.0665e-44	2.9467e-43	Down	sp|Q9FIE3|VIN3_ARATH Protein VERNALIZATION INSENSITIVE 3 OS=Arabidopsis thaliana GN=VIN3 PE=1 SV=2//0
Bra006825	A03	5212632	5214943	939	114.24	446.249	-1.9658	8.0142e-54	6.847e-53	Down	sp|Q40784|AAPC_CENCI Putative glucose-6-phosphate 1-epimerase OS=Cenchrus ciliaris PE=2 SV=1//1.89717e-165
Bra006827	A03	5221823	5223557	873	2.30185	11.8593	-2.3652	0.031086	0.049086	Down	sp|Q9LVC8|COQ5_ARATH 2-methoxy-6-polyprenyl-1,4-benzoquinol methylase, mitochondrial OS=Arabidopsis thaliana GN=COQ5 PE=2 SV=1//0
Bra006833	A03	5260643	5262374	1182	78.1437	247.127	-1.661	8.601e-22	3.7273e-21	Down	sp|Q8RXL8|Y1689_ARATH Uncharacterized membrane protein At1g06890 OS=Arabidopsis thaliana GN=At1g06890 PE=1 SV=1//8.88479e-21
Bra006835	A03	5272539	5273434	582	580.028	1738.57	-1.5837	1.4688e-114	2.611e-113	Down	-//-
Bra006839	A03	5286459	5289065	1293	1588.67	530.56	1.5822	2.1891e-110	3.7687e-109	Up	sp|P42158|KC1D_ARATH Casein kinase I isoform delta-like OS=Arabidopsis thaliana GN=At4g26100 PE=2 SV=2//0
Bra006840	A03	5290846	5291587	516	262.24	8.64672	4.9226	1.9978e-71	2.2024e-70	Up	-//-
Bra006850	A03	5333029	5337064	2169	13240.3	1981.51	2.7403	0	0	Up	sp|Q9SCV8|BGAL4_ARATH Beta-galactosidase 4 OS=Arabidopsis thaliana GN=BGAL4 PE=1 SV=1//0
Bra006851	A03	5352632	5354366	1155	24.2212	10.9398	1.1467	0.0091713	0.015525	Up	sp|Q5HZ36|GAT21_ARATH GATA transcription factor 21 OS=Arabidopsis thaliana GN=GATA21 PE=1 SV=2//3.42515e-142
Bra006852	A03	5356113	5358418	1476	3.28215	28.8316	-3.1349	2.8971e-08	7.5121e-08	Down	-//-
Bra006857	A03	5376983	5378160	930	825.647	353.813	1.2225	1.0853e-44	7.944e-44	Up	sp|Q42538|SAT5_ARATH Serine acetyltransferase 5 OS=Arabidopsis thaliana GN=SAT5 PE=1 SV=1//3.92637e-169
Bra006865	A03	5403804	5404493	405	65.6004	382.375	-2.5432	8.9345e-53	7.5098e-52	Down	sp|Q9FE63|PROF5_ARATH Profilin-5 OS=Arabidopsis thaliana GN=PRO5 PE=2 SV=1//3.35181e-73
Bra006870	A09	27421292	27422423	645	6677.43	2653.78	1.3312	1.3353e-170	3.7166e-169	Up	sp|P07602|SAP_HUMAN Prosaposin OS=Homo sapiens GN=PSAP PE=1 SV=2//6.15875e-12
Bra006878	A09	27449959	27455516	2391	510.497	1413.73	-1.4695	3.1134e-87	4.1504e-86	Down	sp|Q96327|EBP1_ARATH ERBB-3 BINDING PROTEIN 1 OS=Arabidopsis thaliana GN=EBP1 PE=2 SV=1//0
Bra006882	A09	27479380	27483723	1977	9786.34	1748.33	2.4848	0	0	Up	sp|Q9SV13|SUT31_ARATH Sulfate transporter 3.1 OS=Arabidopsis thaliana GN=SULTR3;1 PE=2 SV=1//0
Bra006893	A09	27548749	27549780	1032	968.215	359.287	1.4302	3.3899e-20	1.3964e-19	Up	-//-
Bra006898	A09	27562853	27563062	210	154.628	70.0175	1.143	2.9444e-10	8.4633e-10	Up	-//-
Bra006900	A09	27568595	27570843	1338	2731.43	1360.05	1.006	4.1118e-71	4.5075e-70	Up	sp|Q94C11|SUGP1_ARATH SURP and G-patch domain-containing protein 1-like protein OS=Arabidopsis thaliana GN=At3g52120 PE=2 SV=1//0
Bra006905	A09	27593006	27593514	330	6.4784	202.001	-4.9626	2.1691e-09	5.9697e-09	Down	sp|Q9FEB5|DSP4_ARATH Phosphoglucan phosphatase DSP4, chloroplastic OS=Arabidopsis thaliana GN=DSP4 PE=1 SV=1//1.61398e-46
Bra006907	A09	27611731	27612711	756	10.9107	40.0539	-1.8762	3.5025e-06	8.0181e-06	Down	sp|P82277|RRP2_SPIOL 30S ribosomal protein 2, chloroplastic OS=Spinacia oleracea GN=PSRP2 PE=1 SV=1//2.19592e-82
Bra006908	A09	27613257	27616205	1062	54.5454	2686.23	-5.622	7.1355e-258	3.4646e-256	Down	sp|Q9FEB5|DSP4_ARATH Phosphoglucan phosphatase DSP4, chloroplastic OS=Arabidopsis thaliana GN=DSP4 PE=1 SV=1//0
Bra006912	A09	27634006	27635811	732	1550.62	719.226	1.1083	2.3056e-58	2.1049e-57	Up	sp|Q99LX5|MMTA2_MOUSE Multiple myeloma tumor-associated protein 2 homolog OS=Mus musculus GN=Mmtag2 PE=2 SV=1//4.1746e-27
Bra006918	A09	27659673	27661091	507	2835.23	1395.13	1.0231	2.6932e-73	3.0181e-72	Up	sp|Q9FT52|ATP5H_ARATH ATP synthase subunit d, mitochondrial OS=Arabidopsis thaliana GN=At3g52300 PE=1 SV=3//2.07207e-101
Bra006926	A09	27758124	27759032	909	168.135	14.6575	3.5199	2.7107e-47	2.0822e-46	Up	-//-
Bra006928	A09	27792881	27793510	630	59.1338	262.586	-2.1507	7.7948e-33	4.5135e-32	Down	-//-
Bra006929	A09	27799526	27802178	2355	2.62019	24.0761	-3.1999	1.0084e-06	2.3922e-06	Down	sp|P42730|CLPB1_ARATH Chaperone protein ClpB1 OS=Arabidopsis thaliana GN=CLPB1 PE=1 SV=2//7.07209e-18
Bra006933	A09	27822418	27823626	441	5085.43	2511.72	1.0177	3.3362e-95	4.8625e-94	Up	sp|Q9SVD7|UEV1D_ARATH Ubiquitin-conjugating enzyme E2 variant 1D OS=Arabidopsis thaliana GN=UEV1D PE=1 SV=1//3.7437e-99
Bra006942	A09	27899357	27901940	921	4264.22	223.142	4.2562	0	0	Up	sp|O04846|ATCA1_ARATH Alpha carbonic anhydrase 1, chloroplastic OS=Arabidopsis thaliana GN=ACA1 PE=1 SV=2//5.62741e-172
Bra006943	A09	27907905	27908321	417	5445.82	662.011	3.0402	0	0	Up	-//-
Bra006945	A09	27913452	27915799	1392	193.077	1004.98	-2.3799	7.9653e-120	1.48e-118	Down	sp|Q9LXJ0|FTZ22_ARATH Cell division protein FtsZ homolog 2-2, chloroplastic OS=Arabidopsis thaliana GN=FTSZ2-2 PE=1 SV=1//0
Bra006948	A09	27939563	27942536	1281	104.962	7.87751	3.736	1.3917e-31	7.827e-31	Up	sp|Q9LXI7|PPA20_ARATH Probable purple acid phosphatase 20 OS=Arabidopsis thaliana GN=PAP20 PE=2 SV=1//0
Bra006949	A09	27953772	27954302	531	1680.86	663.056	1.342	2.8771e-88	3.8821e-87	Up	sp|Q9SJM6|SAP4_ARATH Zinc finger A20 and AN1 domain-containing stress-associated protein 4 OS=Arabidopsis thaliana GN=SAP4 PE=1 SV=1//3.18028e-81
Bra006952	A09	27970859	27974471	1920	4810.62	1600.26	1.5879	2.6205e-204	9.1362e-203	Up	sp|P93026|VSR1_ARATH Vacuolar-sorting receptor 1 OS=Arabidopsis thaliana GN=VSR1 PE=1 SV=2//0
Bra006953	A09	27974750	27975818	471	44.1572	109.728	-1.3132	5.1291e-09	1.3827e-08	Down	sp|Q9LFA5|MED28_ARATH Mediator of RNA polymerase II transcription subunit 28 OS=Arabidopsis thaliana GN=MED28 PE=1 SV=1//3.6202e-59
Bra006954	A09	27976311	27978861	1305	34990.2	9178.2	1.9307	0	0	Up	sp|Q9LFA3|MDAR3_ARATH Probable monodehydroascorbate reductase, cytoplasmic isoform 3 OS=Arabidopsis thaliana GN=At3g52880 PE=1 SV=1//0
Bra006956	A09	27995877	27998036	1149	0.404247	10.1901	-4.6558	0.0001439	0.00029111	Down	sp|Q8L8A7|GRF4_ARATH Growth-regulating factor 4 OS=Arabidopsis thaliana GN=GRF4 PE=2 SV=1//8.02331e-136
Bra006959	A09	28038379	28039451	498	127.59	1494.63	-3.5502	0	0	Down	-//-
Bra006963	A09	28069538	28070523	525	1060.07	485.749	1.1259	6.2358e-48	4.8413e-47	Up	sp|Q949U7|PRX2E_ARATH Peroxiredoxin-2E, chloroplastic OS=Arabidopsis thaliana GN=PRXIIE PE=1 SV=2//2.10508e-109
Bra006974	A09	28115630	28117454	1500	45.9833	133.003	-1.5323	5.7701e-13	1.8694e-12	Down	sp|Q9SCP4|PP279_ARATH Pentatricopeptide repeat-containing protein At3g53170 OS=Arabidopsis thaliana GN=At3g53170 PE=3 SV=1//0
Bra006980	A09	28166349	28166522	174	0.404247	5.41474	-3.7436	0.015982	0.026275	Down	-//-
Bra006987	A09	28209376	28215266	2832	17045.3	231.582	6.2017	0	0	Up	sp|O65784|C71B5_ARATH Cytochrome P450 71B5 OS=Arabidopsis thaliana GN=CYP71B5 PE=2 SV=1//0
Bra006988	A09	28216322	28218137	1503	18698.6	204.079	6.5177	0	0	Up	sp|P58048|C71B8_ARATH Cytochrome P450 71B8 OS=Arabidopsis thaliana GN=CYP71B8 PE=3 SV=1//0
Bra006990	A09	28220829	28223535	1626	30.8366	71.3501	-1.2103	7.8801e-06	1.7587e-05	Down	-//-
Bra006993	A09	28230084	28232381	2298	15.1479	68.0643	-2.1678	2.9139e-11	8.7769e-11	Down	sp|Q9LFI1|PP280_ARATH Pentatricopeptide repeat-containing protein At3g53360, mitochondrial OS=Arabidopsis thaliana GN=PCMP-E86 PE=2 SV=1//0
Bra006996	A09	28250625	28251915	1116	116.5	55.5161	1.0694	0.00046119	0.00089504	Up	-//-
Bra006997	A09	28252411	28253995	864	23879.5	5058.27	2.2391	0	0	Up	sp|P43286|PIP21_ARATH Aquaporin PIP2-1 OS=Arabidopsis thaliana GN=PIP2-1 PE=1 SV=1//0
Bra007002	A09	28277511	28278893	972	636.543	2397.53	-1.9132	4.0271e-110	6.9114e-109	Down	sp|Q43349|CP29A_ARATH 29 kDa ribonucleoprotein, chloroplastic OS=Arabidopsis thaliana GN=CP29A PE=2 SV=2//1.27811e-12
Bra007006	A09	28289745	28296927	2841	3.41624	19.4033	-2.5058	0.013339	0.022143	Down	sp|Q9LFG8|AB20G_ARATH ABC transporter G family member 20 OS=Arabidopsis thaliana GN=ABCG20 PE=2 SV=1//6.14615e-145
Bra007007	A09	28300560	28302900	1221	35.8077	225.372	-2.654	1.5727e-43	1.1251e-42	Down	sp|Q8VZC0|UXS1_ARATH UDP-glucuronic acid decarboxylase 1 OS=Arabidopsis thaliana GN=UXS1 PE=1 SV=1//0
Bra007009	A09	28309798	28312286	2304	39.1852	128.794	-1.7167	1.5939e-14	5.4719e-14	Down	-//-
Bra007011	A09	28336493	28337464	972	9.73527	33.3074	-1.7745	5.4986e-05	0.00011504	Down	sp|Q9LS48|SG1_ARATH protein SLOW GREEN 1, chloroplastic OS=Arabidopsis thaliana GN=SG1 PE=1 SV=1//2.3564e-28
Bra007013	A09	28344183	28346347	1098	41.099	188.275	-2.1957	3.9884e-30	2.1577e-29	Down	sp|Q9LFG2|DAPF_ARATH Diaminopimelate epimerase, chloroplastic OS=Arabidopsis thaliana GN=DAPF PE=1 SV=1//0
Bra007030	A09	28445563	28448653	1857	146.02	46.1987	1.6602	3.5061e-16	1.2704e-15	Up	sp|Q9M342|WAKLP_ARATH Wall-associated receptor kinase-like 15 OS=Arabidopsis thaliana GN=WAKL15 PE=2 SV=2//0
Bra007031	A09	28448984	28449608	456	48.812	8.06459	2.5976	2.3529e-11	7.1162e-11	Up	sp|Q945M8|CSPLI_ARATH CASP-like protein 5B2 OS=Arabidopsis thaliana GN=At3g53850 PE=2 SV=1//1.22911e-56
Bra007034	A09	28455754	28457878	876	19.2126	133.538	-2.7971	2.3823e-28	1.2304e-27	Down	sp|Q9M336|UPP_ARATH Uracil phosphoribosyltransferase, chloroplastic OS=Arabidopsis thaliana GN=UPP PE=1 SV=1//0
Bra007038	A09	28490964	28492228	477	547.039	108.436	2.3348	4.0112e-84	5.1571e-83	Up	sp|Q8LGG8|USPAL_ARATH Universal stress protein A-like protein OS=Arabidopsis thaliana GN=At3g01520 PE=1 SV=2//3.02605e-09
Bra007039	A09	28505694	28507056	1005	103.084	271.985	-1.3997	3.5344e-21	1.5029e-20	Down	-//-
Bra007041	A09	28514277	28516399	1245	620.672	1587.03	-1.3544	3.5155e-84	4.5249e-83	Down	sp|P25851|F16P1_ARATH Fructose-1,6-bisphosphatase, chloroplastic OS=Arabidopsis thaliana GN=FBP PE=2 SV=2//0
Bra007043	A09	28531796	28532815	1020	69.6057	190.943	-1.4559	1.2475e-13	4.1455e-13	Down	-//-
Bra007046	A09	28549167	28551435	918	1954.53	652.15	1.5835	4.0982e-126	8.0416e-125	Up	sp|O81845|PUMP1_ARATH Mitochondrial uncoupling protein 1 OS=Arabidopsis thaliana GN=PUMP1 PE=1 SV=1//0
Bra007051	A09	28567078	28568765	933	11.0458	653.847	-5.8874	7.2657e-241	3.2264e-239	Down	sp|Q55EX9|Y8948_DICDI Putative methyltransferase DDB_G0268948 OS=Dictyostelium discoideum GN=DDB_G0268948 PE=1 SV=2//8.70148e-18
Bra007054	A09	28579400	28580055	570	346.708	97.0837	1.8364	7.2896e-40	4.8714e-39	Up	-//-
Bra007055	A09	28581300	28582014	627	235.871	848.609	-1.8471	2.0333e-26	9.9425e-26	Down	sp|Q9M385|RK17_ARATH 50S ribosomal protein L17, chloroplastic OS=Arabidopsis thaliana GN=RPL17 PE=2 SV=1//1.48569e-99
Bra007059	A09	28597660	28600435	1260	147.609	397.471	-1.4291	2.5809e-30	1.4038e-29	Down	sp|Q0P570|MVD1_BOVIN Diphosphomevalonate decarboxylase OS=Bos taurus GN=MVD PE=2 SV=1//6.82263e-118
Bra007066	A09	28643562	28647211	1239	35.0965	95.6163	-1.4459	5.4237e-06	1.2253e-05	Down	sp|Q6X5Y6|WRI1_ARATH Ethylene-responsive transcription factor WRI1 OS=Arabidopsis thaliana GN=WRI1 PE=2 SV=1//2.58457e-34
Bra007069	A09	28657020	28658404	936	179.258	432.054	-1.2692	1.5297e-27	7.7157e-27	Down	sp|Q9LJG8|ASIL2_ARATH Trihelix transcription factor ASIL2 OS=Arabidopsis thaliana GN=ASIL2 PE=2 SV=1//3.07129e-13
Bra007070	A09	28660026	28663166	1293	330.786	6287.11	-4.2484	0	0	Down	sp|Q766C3|NEP1_NEPGR Aspartic proteinase nepenthesin-1 OS=Nepenthes gracilis GN=nep1 PE=1 SV=1//3.27415e-44
Bra007071	A09	28668359	28669267	822	25.19	59.8831	-1.2493	4.4829e-05	9.4451e-05	Down	sp|P27054|CHI4_PHAVU Endochitinase PR4 OS=Phaseolus vulgaris GN=CHI4 PE=2 SV=1//2.00571e-129
Bra007091	A09	28771632	28774735	2118	6.82103	21.0848	-1.6281	0.0019887	0.0036298	Down	sp|Q9M1S8|GCP2_ARATH Probable glutamate carboxypeptidase 2 OS=Arabidopsis thaliana GN=AMP1 PE=1 SV=3//0
Bra007093	A09	28780527	28781907	1221	24.454	131.757	-2.4297	3.4156e-23	1.5395e-22	Down	sp|Q9FG14|MYOB7_ARATH Myosin-binding protein 7 OS=Arabidopsis thaliana GN=MYOB7 PE=1 SV=1//3.40639e-36
Bra007097	A09	28809870	28812278	2109	682.486	113.382	2.5896	2.4196e-75	2.7875e-74	Up	sp|Q8GWV5|PUB3_ARATH U-box domain-containing protein 3 OS=Arabidopsis thaliana GN=PUB3 PE=2 SV=2//0
Bra007098	A09	28814368	28818681	2169	37.7414	608.979	-4.0122	1.5073e-169	4.1707e-168	Down	sp|Q8VZF6|EDR2L_ARATH Protein ENHANCED DISEASE RESISTANCE 2-like OS=Arabidopsis thaliana GN=EDR2L PE=2 SV=1//9.97609e-104
Bra007099	A09	28826195	28827535	975	179.071	666	-1.895	8.6883e-73	9.7003e-72	Down	sp|Q9SV30|GATA8_ARATH GATA transcription factor 8 OS=Arabidopsis thaliana GN=GATA8 PE=2 SV=1//1.20488e-143
Bra007100	A09	28837381	28839703	861	1680.71	281.819	2.5762	8.6544e-241	3.8379e-239	Up	sp|Q9SV31|PIP25_ARATH Probable aquaporin PIP2-5 OS=Arabidopsis thaliana GN=PIP2-5 PE=1 SV=1//0
Bra007102	A09	28846701	28847492	792	884.106	415.996	1.0876	4.7426e-39	3.1248e-38	Up	-//-
Bra007103	A09	28848862	28852853	1185	1.02849	19.9654	-4.2789	2.6682e-07	6.5488e-07	Down	sp|P47082|AVT1_YEAST Vacuolar amino acid transporter 1 OS=Saccharomyces cerevisiae (strain ATCC 204508 / S288c) GN=AVT1 PE=1 SV=1//4.9749e-41
Bra007107	A09	28873509	28879199	3399	178.781	12.2503	3.8673	1.1315e-54	9.8007e-54	Up	sp|Q9SV36|ARK1_ARATH Armadillo repeat-containing kinesin-like protein 1 OS=Arabidopsis thaliana GN=ARK1 PE=1 SV=2//0
Bra007108	A09	28879684	28880318	336	114.57	340.537	-1.5716	1.2774e-30	6.9994e-30	Down	-//-
Bra007109	A09	28884895	28886238	726	741.685	2060.47	-1.4741	1.4299e-34	8.5569e-34	Down	sp|Q01667|CAB6_ARATH Chlorophyll a-b binding protein 6, chloroplastic OS=Arabidopsis thaliana GN=LHCA1 PE=1 SV=1//1.90583e-162
Bra007113	A09	28911137	28912252	963	22.84	46.7906	-1.0347	0.0010893	0.0020402	Down	sp|Q9SV82|FBD40_ARATH FBD-associated F-box protein At4g10400 OS=Arabidopsis thaliana GN=At4g10400 PE=2 SV=2//2.6436e-77
Bra007114	A09	28917827	28919229	1248	4.16411	33.3881	-3.0033	3.0551e-09	8.3446e-09	Down	sp|Q9SV82|FBD40_ARATH FBD-associated F-box protein At4g10400 OS=Arabidopsis thaliana GN=At4g10400 PE=2 SV=2//5.3114e-149
Bra007115	A09	28925032	28926069	885	0.355073	10.8964	-4.9396	7.6775e-05	0.0001588	Down	sp|Q9SV82|FBD40_ARATH FBD-associated F-box protein At4g10400 OS=Arabidopsis thaliana GN=At4g10400 PE=2 SV=2//2.26369e-94
Bra007116	A09	28927309	28930652	1473	123.844	374.166	-1.5952	3.8805e-14	1.3138e-13	Down	sp|Q93Z04|PLY13_ARATH Probable pectate lyase 13 OS=Arabidopsis thaliana GN=PMR6 PE=1 SV=1//0
Bra007119	A09	28942098	28943743	1491	1253.21	242.234	2.3712	3.8053e-59	3.5265e-58	Up	sp|Q9SV43|PLP7_ARATH Patatin-like protein 7 OS=Arabidopsis thaliana GN=PLP7 PE=2 SV=1//0
Bra007125	A09	28980591	28982455	756	5.51094	20.5361	-1.8978	0.00065649	0.0012557	Down	sp|Q9FQ24|TON1B_ARATH Protein TONNEAU 1b OS=Arabidopsis thaliana GN=TON1B PE=1 SV=1//4.98774e-132
Bra007133	A09	29004741	29005643	543	13.0164	37.1746	-1.514	0.00021661	0.00043182	Down	sp|Q84WU6|ARFQ_ARATH Auxin response factor 17 OS=Arabidopsis thaliana GN=ARF17 PE=2 SV=1//3.26588e-15
Bra007137	A09	29030391	29032812	1248	780.982	387.178	1.0123	2.291e-25	1.0909e-24	Up	sp|Q7SXR3|MAEA_DANRE Macrophage erythroblast attacher OS=Danio rerio GN=maea PE=2 SV=2//5.22706e-88
Bra007140	A09	29036363	29039752	1341	19.2271	104.024	-2.4357	1.1775e-19	4.7621e-19	Down	sp|P94026|RBCMT_TOBAC Ribulose-1,5 bisphosphate carboxylase/oxygenase large subunit N-methyltransferase, chloroplastic OS=Nicotiana tabacum GN=RBCMT PE=2 SV=1//3.62948e-14
Bra007141	A09	29045082	29047317	2127	1180.74	528.093	1.1608	2.2151e-54	1.9097e-53	Up	sp|Q9M2V5|AB18G_ARATH ABC transporter G family member 18 OS=Arabidopsis thaliana GN=ABCG18 PE=2 SV=1//0
Bra007145	A09	29072202	29073901	900	71.1246	4.30175	4.0474	3.3602e-24	1.5535e-23	Up	sp|O22651|CFI_RAPSA Chalcone--flavonone isomerase OS=Raphanus sativus GN=CHI PE=2 SV=1//1.6623e-108
Bra007148	A09	29086519	29088405	873	2.16776	12.6545	-2.5454	0.0020072	0.0036617	Down	sp|Q9C942|CSE_ARATH Caffeoylshikimate esterase OS=Arabidopsis thaliana GN=CSE PE=1 SV=1//2.58355e-47
Bra007150	A09	29099247	29100665	858	30.1368	66.2727	-1.1369	5.9908e-05	0.000125	Down	-//-
Bra007154	A09	29113251	29114846	933	906.243	2680.81	-1.5647	6.8934e-146	1.6022e-144	Down	sp|Q9M2U2|TECR_ARATH Very-long-chain enoyl-CoA reductase OS=Arabidopsis thaliana GN=ECR PE=1 SV=1//0
Bra007159	A09	29145242	29148227	1833	242.219	574.954	-1.2471	1.2712e-33	7.4808e-33	Down	sp|Q9M2T9|SYMM_ARATH Methionine--tRNA ligase, chloroplastic/mitochondrial OS=Arabidopsis thaliana GN=OVA1 PE=2 SV=1//0
Bra007164	A09	29174482	29176301	1155	138.406	533.421	-1.9464	1.0236e-62	1.001e-61	Down	sp|Q8H186|Y3545_ARATH Probable receptor-like protein kinase At3g55450 OS=Arabidopsis thaliana GN=At3g55450 PE=1 SV=1//0
Bra007169	A09	29205921	29206989	909	1.16357	14.3162	-3.621	3.1578e-05	6.737e-05	Down	sp|Q9SV82|FBD40_ARATH FBD-associated F-box protein At4g10400 OS=Arabidopsis thaliana GN=At4g10400 PE=2 SV=2//6.06418e-99
Bra007173	A09	29241928	29242879	573	1572.16	740.05	1.0871	1.1359e-58	1.0446e-57	Up	sp|Q9M2S7|FK201_ARATH Peptidyl-prolyl cis-trans isomerase FKBP20-1 OS=Arabidopsis thaliana GN=FKBP20-1 PE=1 SV=1//1.27943e-90
Bra007176	A09	29250636	29251529	894	0.318341	6.84536	-4.4265	0.0039963	0.0070659	Down	sp|Q9M2S3|AHL15_ARATH AT-hook motif nuclear-localized protein 15 OS=Arabidopsis thaliana GN=AHL15 PE=2 SV=1//4.54495e-96
Bra007188	A09	29381194	29381842	273	165.811	354.781	-1.0974	7.5308e-09	2.0159e-08	Down	sp|Q9FZH0|R35A2_ARATH 60S ribosomal protein L35a-2 OS=Arabidopsis thaliana GN=RPL35AB PE=3 SV=1//9.1469e-57
Bra007191	A09	29387879	29388211	333	0	8.08084	-3.90746	0.0024265	0.00439	Down	-//-
Bra007195	A09	29402658	29403935	1278	48.849	99.6885	-1.0291	4.6925e-06	1.0652e-05	Down	sp|Q9LY61|HSPR1_ARATH Nematode resistance protein-like HSPRO1 OS=Arabidopsis thaliana GN=HSPRO1 PE=1 SV=1//0
Bra007197	A09	29419663	29422755	2238	0	18.5347	-4.26798	4.2091e-06	9.5828e-06	Down	sp|Q9C9H7|RLP12_ARATH Receptor-like protein 12 OS=Arabidopsis thaliana GN=RLP12 PE=2 SV=2//6.92886e-49
Bra007201	A09	29447801	29450444	1641	175.645	53.1918	1.7234	8.7411e-20	3.5498e-19	Up	sp|Q9LY51|PLCD7_ARATH Phosphoinositide phospholipase C 7 OS=Arabidopsis thaliana GN=PLC7 PE=1 SV=1//0
Bra007202	A09	29452438	29453460	1023	128.217	52.965	1.2755	3.1406e-09	8.5732e-09	Up	sp|Q9LY50|ACCR3_ARATH Putative serine/threonine-protein kinase-like protein CCR3 OS=Arabidopsis thaliana GN=CCR3 PE=2 SV=1//0
Bra007203	A09	29462185	29463601	879	1761.58	606.103	1.5392	7.8746e-112	1.3741e-110	Up	sp|O15194|CTDSL_HUMAN CTD small phosphatase-like protein OS=Homo sapiens GN=CTDSPL PE=1 SV=2//1.77508e-20
Bra007218	A09	29562036	29563855	813	49.4019	960.47	-4.2811	4.1172e-269	2.1133e-267	Down	-//-
Bra007219	A09	29565225	29568044	903	8.84127	76.8596	-3.1199	2.8029e-19	1.1221e-18	Down	sp|Q9FII5|TDR_ARATH Leucine-rich repeat receptor-like protein kinase TDR OS=Arabidopsis thaliana GN=TDR PE=1 SV=1//3.66217e-07
Bra007221	A09	29572041	29575437	1275	32.7842	304.145	-3.2137	6.7583e-72	7.4852e-71	Down	sp|F4IZC4|BASS4_ARATH Probable sodium/metabolite cotransporter BASS4, chloroplastic OS=Arabidopsis thaliana GN=BASS4 PE=3 SV=1//0
Bra007223	A09	29586679	29587476	627	1.04093	18.9159	-4.1837	3.9757e-07	9.6548e-07	Down	sp|Q9LYM3|LOR14_ARATH Protein LURP-one-related 14 OS=Arabidopsis thaliana GN=At3g56180 PE=2 SV=2//7.08995e-138
Bra007226	A09	29596513	29598692	1257	2.95137	10.4996	-1.8309	0.02857	0.045359	Down	sp|Q9H2H9|S38A1_HUMAN Sodium-coupled neutral amino acid transporter 1 OS=Homo sapiens GN=SLC38A1 PE=1 SV=1//6.55362e-14
Bra007238	A09	29663896	29664717	405	42.0998	198.438	-2.2368	1.8334e-30	1.0016e-29	Down	sp|Q8LPJ7|RS262_ARATH 40S ribosomal protein S26-2 OS=Arabidopsis thaliana GN=RPS26B PE=2 SV=2//3.23552e-44
Bra007240	A09	29669202	29669873	672	885.593	335.312	1.4011	5.1643e-58	4.6879e-57	Up	-//-
Bra007243	A09	29681106	29682512	831	313.814	3316.64	-3.4017	0	0	Down	sp|Q9LY00|WRK70_ARATH Probable WRKY transcription factor 70 OS=Arabidopsis thaliana GN=WRKY70 PE=2 SV=1//2.30948e-96
Bra007253	A09	29728337	29729269	933	34.3386	185.133	-2.4307	2.0266e-32	1.1625e-31	Down	sp|Q8LPN7|RNG1L_ARATH E3 ubiquitin-protein ligase RING1-like OS=Arabidopsis thaliana GN=At3g19950 PE=1 SV=1//1.67616e-40
Bra007258	A09	29753486	29755235	1134	61.4586	247.221	-2.0081	5.0504e-32	2.8724e-31	Down	sp|Q9LXX8|WTR27_ARATH WAT1-related protein At3g56620 OS=Arabidopsis thaliana GN=At3g56620 PE=2 SV=1//0
Bra007259	A09	29760976	29763260	1482	6.77146	22.6552	-1.7423	0.0018578	0.0034007	Down	sp|Q9SMP5|C94B3_ARATH Cytochrome P450 94B3 OS=Arabidopsis thaliana GN=CYP94B3 PE=2 SV=1//4.44672e-125
Bra007268	A09	29806613	29808208	1212	3.55132	48.8763	-3.7827	2.583e-15	9.0968e-15	Down	-//-
Bra007279	A09	29853795	29854481	687	299.45	620.261	-1.0506	2.8548e-27	1.43e-26	Down	sp|O80683|CAB25_ARATH Calmodulin-binding protein 25 OS=Arabidopsis thaliana GN=CAMBP25 PE=1 SV=1//6.62866e-62
Bra007280	A09	29857913	29858760	477	208.64	7.29927	4.8371	2.6549e-36	1.6453e-35	Up	sp|Q9SZN7|HIP26_ARATH Heavy metal-associated isoprenylated plant protein 26 OS=Arabidopsis thaliana GN=HIPP26 PE=1 SV=1//4.77438e-16
Bra007291	A09	29933966	29937802	2178	233.861	577.224	-1.3035	1.9588e-36	1.2184e-35	Down	sp|Q5RJG1|NOL10_MOUSE Nucleolar protein 10 OS=Mus musculus GN=Nol10 PE=2 SV=1//2.16233e-144
Bra007293	A09	29941342	29943401	1110	124.811	45.609	1.4524	3.6338e-11	1.0885e-10	Up	sp|Q9M1J6|SSL9_ARATH Protein STRICTOSIDINE SYNTHASE-LIKE 9 OS=Arabidopsis thaliana GN=SSL9 PE=2 SV=1//0
Bra007294	A09	29947630	29949734	1125	36.0178	158.401	-2.1368	1.7058e-24	7.9485e-24	Down	sp|Q4V3D9|SSL10_ARATH Protein STRICTOSIDINE SYNTHASE-LIKE 10 OS=Arabidopsis thaliana GN=SSL10 PE=2 SV=1//0
Bra007296	A09	29963851	29965879	1212	29.6735	130.597	-2.1379	2.511e-20	1.0391e-19	Down	sp|P53780|METC_ARATH Cystathionine beta-lyase, chloroplastic OS=Arabidopsis thaliana GN=At3g57050 PE=1 SV=1//0
Bra007300	A09	29978654	29980418	696	47.0997	176.438	-1.9054	1.9097e-23	8.6747e-23	Down	sp|Q9M1J2|RPE5A_ARATH DNA-directed RNA polymerase V subunit 5A OS=Arabidopsis thaliana GN=NRPE5A PE=1 SV=1//1.41395e-114
Bra007303	A09	29993166	29994425	1260	161.735	439.985	-1.4438	2.0989e-31	1.1737e-30	Down	sp|F4IB81|LYK3_ARATH LysM domain receptor-like kinase 3 OS=Arabidopsis thaliana GN=LYK3 PE=2 SV=1//8.8635e-42
Bra007309	A09	30028616	30031270	1980	256.381	578.643	-1.1744	7.6455e-29	4.0045e-28	Down	sp|P54453|YQEH_BACSU Uncharacterized protein YqeH OS=Bacillus subtilis (strain 168) GN=yqeH PE=1 SV=1//1.41456e-31
Bra007319	A09	30078850	30083567	3066	77.2963	274.435	-1.828	1.0971e-31	6.1923e-31	Down	sp|Q9M2L4|ACA11_ARATH Putative calcium-transporting ATPase 11, plasma membrane-type OS=Arabidopsis thaliana GN=ACA11 PE=1 SV=1//0
Bra007322	A09	30096580	30097570	765	3.24542	13.3452	-2.0398	0.00483	0.0084653	Down	sp|Q8C2A2|SEN54_MOUSE tRNA-splicing endonuclease subunit Sen54 OS=Mus musculus GN=Tsen54 PE=2 SV=2//7.66401e-08
Bra007327	A09	30136252	30138882	2631	51.7516	170.906	-1.7235	1.9717e-19	7.9335e-19	Down	sp|Q7Y211|PP285_ARATH Pentatricopeptide repeat-containing protein At3g57430, chloroplastic OS=Arabidopsis thaliana GN=PCMP-H81 PE=2 SV=2//0
Bra007329	A09	30148091	30154322	2886	285.026	1484.85	-2.3811	1.2078e-49	9.638e-49	Down	sp|O22941|PXM16_ARATH Zinc-metallopeptidase, peroxisomal OS=Arabidopsis thaliana GN=PXM16 PE=2 SV=1//0
Bra007333	A09	30164306	30168070	2295	1325.89	8896.18	-2.7462	0	0	Down	sp|Q94A08|RFS2_ARATH Probable galactinol--sucrose galactosyltransferase 2 OS=Arabidopsis thaliana GN=RFS2 PE=2 SV=2//0
Bra007337	A09	30194804	30195835	1032	17.1691	104.968	-2.6121	4.1777e-14	1.4124e-13	Down	sp|Q9SCL7|NAGK_ARATH Acetylglutamate kinase, chloroplastic OS=Arabidopsis thaliana GN=NAGK PE=1 SV=1//0
Bra007342	A09	30219733	30221596	1473	218.121	1422.84	-2.7056	5.638e-219	2.2035e-217	Down	sp|Q96529|PURA_ARATH Adenylosuccinate synthetase, chloroplastic OS=Arabidopsis thaliana GN=PURA PE=1 SV=1//0
Bra007343	A09	30222456	30226726	2385	462.345	151.149	1.613	1.9182e-42	1.3471e-41	Up	sp|Q10SX7|GT31_ORYSJ Probable glucuronosyltransferase Os03g0107900 OS=Oryza sativa subsp. japonica GN=Os03g0107900 PE=2 SV=1//1.0089e-28
Bra007348	A09	30269059	30271407	1488	2312.46	1104.61	1.0659	4.9694e-71	5.4387e-70	Up	sp|F4J3G5|CTPA3_ARATH Carboxyl-terminal-processing peptidase 3, chloroplastic OS=Arabidopsis thaliana GN=CTPA3 PE=3 SV=1//0
Bra007349	A09	30272425	30272610	186	28.7175	294.083	-3.3562	2.3604e-41	1.6254e-40	Down	-//-
Bra007350	A09	30277741	30278757	1017	6.49084	56.1975	-3.114	7.6268e-15	2.6481e-14	Down	sp|Q8LGB6|ZED1_ARATH Non-functional pseudokinase ZED1 OS=Arabidopsis thaliana GN=ZED1 PE=1 SV=1//3.13438e-84
Bra007358	A09	30308004	30311058	1077	3636.75	1343.09	1.4371	1.6306e-152	3.9615e-151	Up	sp|Q3EAI1|BH060_ARATH Transcription factor bHLH60 OS=Arabidopsis thaliana GN=BHLH60 PE=2 SV=1//3.59778e-162
Bra007359	A09	30312968	30313372	405	3.62478	14.0714	-1.9568	0.0066575	0.011462	Down	-//-
Bra007379	A09	30423736	30424147	240	5.40074	37.3954	-2.7916	1.4389e-08	3.7959e-08	Down	sp|Q9M2K6|PDCB5_ARATH PLASMODESMATA CALLOSE-BINDING PROTEIN 5 OS=Arabidopsis thaliana GN=PDCB5 PE=1 SV=2//8.78584e-17
Bra007382	A09	30437928	30440246	1293	191.352	764.134	-1.9976	9.1625e-87	1.2146e-85	Down	sp|Q94K73|SYFM_ARATH Phenylalanine--tRNA ligase, chloroplastic/mitochondrial OS=Arabidopsis thaliana GN=At3g58140 PE=2 SV=1//0
Bra007395	A09	30503029	30504006	741	44.0614	133.694	-1.6013	2.8097e-14	9.5485e-14	Down	sp|Q8WVE0|N6MT2_HUMAN Protein-lysine N-methyltransferase N6AMT2 OS=Homo sapiens GN=N6AMT2 PE=1 SV=1//2.50101e-42
Bra007405	A09	30547681	30550181	2022	273.313	120.492	1.1816	1.6227e-17	6.1413e-17	Up	sp|Q84JR9|TTL4_ARATH TPR repeat-containing thioredoxin TTL4 OS=Arabidopsis thaliana GN=TTL4 PE=2 SV=1//0
Bra007412	A09	30575604	30577212	1191	18.1727	60.1014	-1.7256	0.00052472	0.0010128	Down	sp|Q9SFT7|Y3707_ARATH Serine/threonine-protein kinase At3g07070 OS=Arabidopsis thaliana GN=At3g07070 PE=2 SV=1//7.06797e-101
Bra007417	A09	30598393	30601508	1524	9124.13	3864.73	1.2393	5.9272e-166	1.5937e-164	Up	sp|Q9LXS6|CISY2_ARATH Citrate synthase 2, peroxisomal OS=Arabidopsis thaliana GN=CSY2 PE=2 SV=1//0
Bra007420	A09	30618815	30622800	1599	50.2432	326.193	-2.6987	2.4254e-57	2.1808e-56	Down	sp|Q8L4B0|GAUTF_ARATH Probable galacturonosyltransferase 15 OS=Arabidopsis thaliana GN=GAUT15 PE=2 SV=1//0
Bra007422	A09	30630975	30631325	351	0	7.15896	-3.85485	0.00075187	0.0014305	Down	sp|Q9LXR7|PAR2_ARATH Transcription factor PAR2 OS=Arabidopsis thaliana GN=PAR2 PE=3 SV=1//2.6371e-36
Bra007430	A09	30681528	30683248	1281	249.618	676.326	-1.438	8.5561e-49	6.7387e-48	Down	sp|Q84LH8|PIF5_ARATH Transcription factor PIF5 OS=Arabidopsis thaliana GN=PIF5 PE=1 SV=1//3.48963e-165
Bra007436	A09	30721118	30724420	606	2.87791	14.2174	-2.3046	0.0018088	0.0033151	Down	sp|Q1PED9|FBL63_ARATH F-box/LRR-repeat protein At3g59190 OS=Arabidopsis thaliana GN=At3g59190 PE=2 SV=1//2.25802e-36
Bra007441	A09	30742452	30743500	345	352.157	141.393	1.3165	1.5158e-24	7.0741e-24	Up	sp|Q5M995|TI16B_XENLA Mitochondrial import inner membrane translocase subunit tim16-B OS=Xenopus laevis GN=pam16-b PE=2 SV=1//7.57601e-16
Bra007446	A09	30766123	30766893	771	8.9882	238.619	-4.7305	3.6431e-57	3.2669e-56	Down	sp|Q9LX31|GUN4C_ARATH Tetrapyrrole-binding protein, chloroplastic OS=Arabidopsis thaliana GN=GUN4 PE=1 SV=1//8.0524e-101
Bra007449	A09	30782515	30784357	1014	246.842	84.2673	1.5505	1.1754e-22	5.2179e-22	Up	-//-
Bra007450	A09	30787359	30787955	597	397.939	16.094	4.628	2.3433e-138	5.1006e-137	Up	sp|Q9LX27|CML4_ARATH Calmodulin-like protein 4 OS=Arabidopsis thaliana GN=CML4 PE=2 SV=1//1.53954e-107
Bra007455	A09	30809428	30810475	561	1.53108	9.12446	-2.5752	0.0074803	0.012803	Down	sp|Q6PC24|YIF1A_DANRE Protein YIF1A OS=Danio rerio GN=yif1a PE=2 SV=1//5.28553e-13
Bra007460	A09	30833443	30836554	2205	7.01674	106.72	-3.9269	2.5806e-32	1.4776e-31	Down	sp|Q9CXF4|TBC15_MOUSE TBC1 domain family member 15 OS=Mus musculus GN=Tbc1d15 PE=1 SV=1//2.15886e-24
Bra007462	A09	30846147	30847415	570	169.927	5.51927	4.9443	1.2627e-64	1.2677e-63	Up	-//-
Bra007468	A09	30878739	30882559	1782	108.439	231.171	-1.0921	3.0861e-13	1.0106e-12	Down	sp|Q9ZVT9|C2GR1_ARATH C2 and GRAM domain-containing protein At1g03370 OS=Arabidopsis thaliana GN=At1g03370 PE=2 SV=4//2.01668e-09
Bra007469	A09	30885805	30887383	1263	5.95152	105.457	-4.1473	2.454e-26	1.1969e-25	Down	-//-
Bra007471	A09	30895519	30897711	1491	458.191	88.286	2.3757	8.5454e-75	9.7838e-74	Up	sp|Q8LPG9|IQD14_ARATH Protein IQ-DOMAIN 14 OS=Arabidopsis thaliana GN=IQD14 PE=1 SV=1//6.11211e-25
Bra007477	A09	30921660	30922996	390	12.0132	26.8326	-1.1594	0.0091691	0.015522	Down	-//-
Bra007480	A09	30929109	30931454	1440	3.14807	21.4255	-2.7668	0.00026236	0.00051975	Down	sp|Q05609|CTR1_ARATH Serine/threonine-protein kinase CTR1 OS=Arabidopsis thaliana GN=CTR1 PE=1 SV=1//2.0362e-34
Bra007507	A09	31059956	31062619	1542	0.955022	112.748	-6.8834	1.0486e-48	8.2468e-48	Down	sp|Q9M1D1|BGL27_ARATH Beta-glucosidase 27 OS=Arabidopsis thaliana GN=BGLU27 PE=2 SV=2//0
Bra007508	A09	31066328	31070052	1545	39.8377	745.419	-4.2258	1.2665e-214	4.7758e-213	Down	sp|Q9M1D0|BGL16_ARATH Beta-glucosidase 16 OS=Arabidopsis thaliana GN=BGLU16 PE=2 SV=1//0
Bra007510	A09	31080549	31088045	1749	0	20.3506	-4.30858	1.0661e-08	2.8287e-08	Down	sp|Q9M1C9|BGL30_ARATH Beta-glucosidase 30 OS=Arabidopsis thaliana GN=BGLU30 PE=2 SV=1//0
Bra007511	A09	31089002	31089397	396	791.36	86.7751	3.189	1.7764e-172	5.0199e-171	Up	sp|Q9ZV53|ATL49_ARATH Putative RING-H2 finger protein ATL49 OS=Arabidopsis thaliana GN=ATL49 PE=3 SV=1//8.02028e-13
Bra007512	A09	31090693	31091602	627	395.317	138.701	1.511	5.073e-14	1.7083e-13	Up	sp|Q8VY84|KCY1_ARATH Probable UMP-CMP kinase 1 OS=Arabidopsis thaliana GN=UMK1 PE=2 SV=1//3.60399e-111
Bra007517	A09	31110291	31110674	267	31.056	136.267	-2.1335	5.1439e-21	2.1764e-20	Down	-//-
Bra007523	A09	31123049	31125776	2172	0.404247	14.7384	-5.1882	1.4533e-06	3.4124e-06	Down	-//-
Bra007526	A09	31136520	31140609	816	68.8097	210.752	-1.6149	6.5162e-05	0.00013551	Down	-//-
Bra007539	A09	31200316	31201062	747	13.8014	4.69045	1.557	0.019391	0.031537	Up	sp|Q9M210|ERF35_ARATH Ethylene-responsive transcription factor ERF035 OS=Arabidopsis thaliana GN=ERF035 PE=2 SV=1//3.4297e-94
Bra007540	A09	31204615	31206637	1311	69.6312	204.093	-1.5514	5.1308e-20	2.0983e-19	Down	sp|Q9M209|CER7_ARATH Protein ECERIFERUM 7 OS=Arabidopsis thaliana GN=CER7 PE=2 SV=1//0
Bra007541	A09	31210310	31210998	390	651.313	2006.09	-1.623	1.625e-131	3.33e-130	Down	-//-
Bra007542	A09	31222179	31223022	708	8.83042	455.269	-5.6881	2.5348e-169	6.9964e-168	Down	sp|O49743|GATA4_ARATH GATA transcription factor 4 OS=Arabidopsis thaliana GN=GATA4 PE=2 SV=1//6.74363e-107
Bra007544	A09	31232282	31233072	702	27.3448	190.622	-2.8014	1.9929e-21	8.5417e-21	Down	sp|Q9M205|CCU22_ARATH Cyclin-U2-2 OS=Arabidopsis thaliana GN=CYCU2-2 PE=1 SV=1//1.68115e-151
Bra007550	A09	31268095	31269319	693	0.355073	5.62783	-3.9864	0.012631	0.021024	Down	-//-
Bra007556	A09	31298297	31299147	456	126.031	512.152	-2.0228	8.6069e-63	8.4345e-62	Down	sp|P59224|RS132_ARATH 40S ribosomal protein S13-2 OS=Arabidopsis thaliana GN=RPS13B PE=2 SV=1//3.6593e-103
Bra007568	A09	31336992	31338342	942	1.71434	31.9004	-4.2178	8.6463e-10	2.4272e-09	Down	sp|Q9LZX6|DAPA1_ARATH 4-hydroxy-tetrahydrodipicolinate synthase 1, chloroplastic OS=Arabidopsis thaliana GN=DHDPS1 PE=2 SV=2//3.94759e-176
Bra007569	A09	31340467	31341738	1272	1.11439	129.511	-6.8607	3.6413e-21	1.5469e-20	Down	sp|Q9LZX4|FLA10_ARATH Fasciclin-like arabinogalactan protein 10 OS=Arabidopsis thaliana GN=FLA10 PE=1 SV=1//0
Bra007573	A09	31365995	31368760	2022	4222.35	1948.52	1.1157	2.3357e-102	3.7313e-101	Up	sp|Q9LE59|GAUT1_ARATH Polygalacturonate 4-alpha-galacturonosyltransferase OS=Arabidopsis thaliana GN=GAUT1 PE=1 SV=1//0
Bra007577	A09	31382434	31384921	1350	30.5043	460.709	-3.9168	1.0499e-127	2.0797e-126	Down	sp|O23145|KSG2_ARATH Shaggy-related protein kinase beta OS=Arabidopsis thaliana GN=ASK2 PE=2 SV=1//0
Bra007581	A09	31402375	31402938	564	440.041	66.8841	2.7179	3.1207e-85	4.0639e-84	Up	sp|Q941L2|BAP1_ARATH BON1-associated protein 1 OS=Arabidopsis thaliana GN=BAP1 PE=1 SV=1//4.99779e-83
Bra007589	A09	31430916	31431989	585	1160.51	361.707	1.6819	5.028e-97	7.533e-96	Up	sp|Q9M2D8|Y3126_ARATH Uncharacterized protein At3g61260 OS=Arabidopsis thaliana GN=At3g61260 PE=1 SV=1//3.14491e-70
Bra007596	A09	31462914	31464563	1215	31.8633	90.4655	-1.5055	2.6174e-09	7.175e-09	Down	sp|Q9M2D2|YU88_ARATH UPF0187 protein At3g61320, chloroplastic OS=Arabidopsis thaliana GN=At3g61320 PE=2 SV=2//0
Bra007604	A09	31496716	31499336	1107	140.093	2326.64	-4.0538	0	0	Down	sp|Q9S757|CYSC1_ARATH Bifunctional L-3-cyanoalanine synthase/cysteine synthase C1, mitochondrial OS=Arabidopsis thaliana GN=CYSC1 PE=1 SV=1//0
Bra007605	A09	31501942	31506601	759	5.92663	1.06158	2.481	0.028666	0.0455	Up	sp|Q94KK5|SYP73_ARATH Syntaxin-73 OS=Arabidopsis thaliana GN=SYP73 PE=2 SV=1//2.28035e-110
Bra007607	A09	31513332	31515953	1101	1541.4	171.101	3.1713	1.1739e-298	6.9351e-297	Up	sp|Q9M2C4|ACCH8_ARATH 1-aminocyclopropane-1-carboxylate oxidase homolog 8 OS=Arabidopsis thaliana GN=At3g61400 PE=2 SV=1//0
Bra007613	A09	31558138	31558797	660	676.681	257.848	1.392	1.0336e-46	7.8629e-46	Up	sp|Q9M313|ATL68_ARATH RING-H2 finger protein ATL68 OS=Arabidopsis thaliana GN=ATL68 PE=2 SV=1//2.47513e-73
Bra007616	A09	31576537	31577751	1215	1521.6	458.688	1.73	2.8707e-123	5.4841e-122	Up	sp|Q9M310|FBK77_ARATH F-box/kelch-repeat protein At3g61590 OS=Arabidopsis thaliana GN=At3g61590 PE=1 SV=1//0
Bra007620	A09	31590125	31591615	723	62.8827	169.581	-1.4312	3.8549e-15	1.3505e-14	Down	sp|Q921I9|EXOS4_MOUSE Exosome complex component RRP41 OS=Mus musculus GN=Exosc4 PE=2 SV=3//6.55372e-74
Bra007621	A09	31599510	31599968	459	25.9871	56.4967	-1.1204	0.00024355	0.00048364	Down	sp|Q9M374|CRF6_ARATH Ethylene-responsive transcription factor CRF6 OS=Arabidopsis thaliana GN=CRF6 PE=1 SV=1//2.59714e-36
Bra007630	A09	31656145	31658097	1101	60.519	13.8761	2.1248	1.9711e-10	5.7107e-10	Up	sp|Q9M363|B561I_ARATH Cytochrome b561 and DOMON domain-containing protein At3g61750 OS=Arabidopsis thaliana GN=At3g61750 PE=3 SV=1//0
Bra007633	A09	31686651	31690345	2127	1591.51	240.84	2.7242	6.984e-250	3.2716e-248	Up	sp|P92964|SRS31_ARATH Serine/arginine-rich splicing factor RS31 OS=Arabidopsis thaliana GN=RS31 PE=1 SV=2//2.8412e-64
Bra007634	A09	31694616	31695966	825	227.287	873.065	-1.9416	1.4986e-58	1.3742e-57	Down	-//-
Bra007635	A09	31696704	31697393	690	22.0663	1.73848	3.6659	1.2014e-07	3.0088e-07	Up	-//-
Bra007637	A09	31717906	31718999	693	175.135	23.7069	2.8851	6.4365e-23	2.879e-22	Up	sp|Q9M276|ATB12_ARATH Homeobox-leucine zipper protein ATHB-12 OS=Arabidopsis thaliana GN=ATHB-12 PE=2 SV=1//1.05292e-103
Bra007639	A09	31746310	31746669	360	13.6798	2.956	2.2103	0.0047673	0.0083608	Up	sp|Q9ZUZ3|SAU32_ARATH Auxin-responsive protein SAUR32 OS=Arabidopsis thaliana GN=SAUR32 PE=2 SV=1//1.20782e-48
Bra007641	A09	31758341	31758907	567	16.6912	4.02161	2.0532	0.0072664	0.012451	Up	-//-
Bra007644	A09	31766381	31767361	840	2.96381	16.9447	-2.5153	0.00017612	0.00035373	Down	sp|Q700E4|BH067_ARATH Transcription factor bHLH67 OS=Arabidopsis thaliana GN=BHLH67 PE=2 SV=1//7.80474e-103
Bra007645	A09	31768011	31771316	1800	1381.55	465.652	1.569	4.4545e-97	6.6768e-96	Up	sp|Q6H9I1|ATG1_BOTFU Serine/threonine-protein kinase ATG1 OS=Botryotinia fuckeliana GN=atg1 PE=3 SV=1//5.07351e-70
Bra007646	A09	31779611	31780489	879	857.065	393.306	1.1238	5.002e-41	3.4162e-40	Up	sp|Q9M268|NGA2_ARATH B3 domain-containing transcription factor NGA2 OS=Arabidopsis thaliana GN=NGA2 PE=2 SV=1//7.39939e-143
Bra007651	A09	31793612	31799661	3750	3171.18	1206.74	1.3939	9.0401e-133	1.8687e-131	Up	sp|Q9ULE6|PALD_HUMAN Paladin OS=Homo sapiens GN=PALD1 PE=1 SV=3//2.61036e-11
Bra007652	A09	31799934	31800709	663	1003.03	228.9	2.1316	4.6315e-124	8.9198e-123	Up	sp|Q9M263|GL24_ARATH Germin-like protein subfamily 2 member 4 OS=Arabidopsis thaliana GN=GLP10 PE=2 SV=1//7.43891e-151
Bra007654	A09	31803327	31804057	483	16.373	171.544	-3.3892	3.5312e-33	2.0591e-32	Down	-//-
Bra007655	A09	31805695	31806978	774	50.292	1036.44	-4.3652	2.3664e-289	1.3206e-287	Down	sp|P34791|CP20C_ARATH Peptidyl-prolyl cis-trans isomerase CYP20-3, chloroplastic OS=Arabidopsis thaliana GN=CYP20-3 PE=1 SV=1//1.00795e-147
Bra007656	A09	31807129	31808424	684	20.6823	60.8931	-1.5579	1.6316e-06	3.8222e-06	Down	sp|Q09893|YAI5_SCHPO Uncharacterized protein C24B11.05 OS=Schizosaccharomyces pombe (strain 972 / ATCC 24843) GN=SPAC24B11.05 PE=3 SV=1//1.11446e-21
Bra007657	A09	31810167	31812389	1248	8.53537	58.7976	-2.7842	2.3546e-13	7.7486e-13	Down	sp|Q84JS1|PAE6_ARATH Pectin acetylesterase 6 OS=Arabidopsis thaliana GN=PAE6 PE=2 SV=1//0
Bra007658	A09	31813050	31813787	738	51.6042	16.2342	1.6685	7.5293e-06	1.6823e-05	Up	-//-
Bra007662	A09	31827377	31829428	1383	1.53108	76.3616	-5.6402	7.609e-31	4.2046e-30	Down	sp|A7PZL3|PGLR_VITVI Probable polygalacturonase OS=Vitis vinifera GN=GSVIVT00026920001 PE=1 SV=1//8.21254e-143
Bra007665	A09	31838904	31840759	1719	83.1384	1009.67	-3.6022	2.6602e-235	1.1402e-233	Down	sp|P41510|PME_BRANA Probable pectinesterase/pectinesterase inhibitor OS=Brassica napus GN=BP19 PE=2 SV=1//0
Bra007666	A09	31842929	31843579	651	20.9151	177.54	-3.0855	1.0328e-40	7.0004e-40	Down	sp|P41510|PME_BRANA Probable pectinesterase/pectinesterase inhibitor OS=Brassica napus GN=BP19 PE=2 SV=1//2.55133e-22
Bra007676	A09	31879130	31880884	1413	10.3117	43.0531	-2.0618	1.2979e-07	3.2448e-07	Down	sp|Q9LZQ1|TBL6_ARATH Protein trichome birefringence-like 6 OS=Arabidopsis thaliana GN=TBL6 PE=2 SV=1//0
Bra007680	A09	31885681	31886889	1209	37.4345	91.5467	-1.2901	1.9744e-07	4.8868e-07	Down	sp|Q94A64|FB251_ARATH F-box protein At5g03970 OS=Arabidopsis thaliana GN=At5g03970 PE=2 SV=1//2.24291e-106
Bra007683	A09	31891074	31891912	492	1618.51	17.4715	6.5335	0	0	Up	sp|Q8LGG8|USPAL_ARATH Universal stress protein A-like protein OS=Arabidopsis thaliana GN=At3g01520 PE=1 SV=2//1.22458e-11
Bra007686	A09	31910853	31912892	1824	2730.05	1134.92	1.2663	1.7051e-105	2.802e-104	Up	-//-
Bra007690	A09	31923403	31923741	339	28.4339	477.411	-4.0696	2.8617e-78	3.4373e-77	Down	-//-
Bra007692	A09	31926154	31926591	438	3672.79	540.062	2.7657	0	0	Up	-//-
Bra007695	A09	31946523	31952031	4614	13579.3	5984.15	1.1822	3.1951e-166	8.6118e-165	Up	sp|Q9LZJ5|AB14C_ARATH ABC transporter C family member 14 OS=Arabidopsis thaliana GN=ABCC14 PE=1 SV=1//0
Bra007698	A09	31967813	31970562	1521	573.301	141.009	2.0235	2.7977e-71	3.0761e-70	Up	sp|Q93ZI4|BGL10_ARATH Beta-glucosidase 10 OS=Arabidopsis thaliana GN=BGLU10 PE=2 SV=1//0
Bra007700	A09	31974909	31976486	1293	898.477	441.966	1.0235	1.5218e-36	9.5017e-36	Up	sp|Q93VB2|AT18A_ARATH Autophagy-related protein 18a OS=Arabidopsis thaliana GN=ATG18A PE=1 SV=1//0
Bra007705	A09	31986167	31989116	1482	3004.28	263.405	3.5117	0	0	Up	sp|Q9LZI2|UXS2_ARATH UDP-glucuronic acid decarboxylase 2 OS=Arabidopsis thaliana GN=UXS2 PE=1 SV=1//0
Bra007712	A09	32019479	32022062	1254	113.156	241.215	-1.092	8.9118e-12	2.743e-11	Down	sp|Q8RX79|APG3_ARATH Peptide chain release factor APG3, chloroplastic OS=Arabidopsis thaliana GN=APG3 PE=2 SV=1//0
Bra007713	A09	32022477	32023016	243	678.285	180.565	1.9094	2.4999e-76	2.9164e-75	Up	-//-
Bra007717	A09	32033330	32034064	234	18.2458	3.96043	2.2038	0.00036599	0.00071668	Up	sp|Q9LYC6|GRC11_ARATH Glutaredoxin-C11 OS=Arabidopsis thaliana GN=GRXC11 PE=3 SV=1//1.65303e-46
Bra007725	A09	32092571	32094621	1149	45.6026	183.159	-2.0059	3.4808e-25	1.6478e-24	Down	-//-
Bra007733	A09	32128688	32130154	795	0	64.0231	-4.80634	2.5871e-30	1.4069e-29	Down	sp|Q9M1X0|RRFC_ARATH Ribosome-recycling factor, chloroplastic OS=Arabidopsis thaliana GN=RRF PE=2 SV=2//4.97033e-114
Bra007735	A09	32132675	32133920	1158	5.64503	132.287	-4.5505	1.9782e-45	1.4706e-44	Down	sp|Q93ZQ3|PLP9_ARATH Probable inactive patatin-like protein 9 OS=Arabidopsis thaliana GN=PLP9 PE=2 SV=1//0
Bra007738	A09	32176066	32177563	1164	1232.77	339.127	1.862	7.0045e-117	1.2779e-115	Up	sp|Q2MHE4|HT1_ARATH Serine/threonine-protein kinase HT1 OS=Arabidopsis thaliana GN=HT1 PE=1 SV=1//2.05348e-64
Bra007751	A09	32228607	32229959	1353	3.2081	32.9047	-3.3585	8.6029e-10	2.4158e-09	Down	sp|P90648|MHCKB_DICDI Myosin heavy chain kinase B OS=Dictyostelium discoideum GN=mhkB PE=2 SV=1//3.47422e-11
Bra007758	A09	32259043	32260216	693	66.288	298.284	-2.1699	4.2002e-44	3.0423e-43	Down	-//-
Bra007766	A09	32308555	32310774	1644	5.33913	399.934	-6.227	2.3669e-156	5.9145e-155	Down	sp|Q570B4|KCS10_ARATH 3-ketoacyl-CoA synthase 10 OS=Arabidopsis thaliana GN=FDH PE=1 SV=2//0
Bra007775	A09	32341905	32344466	1470	125.401	46.532	1.4303	1.749e-11	5.3206e-11	Up	sp|P49047|VPEA_ARATH Vacuolar-processing enzyme alpha-isozyme OS=Arabidopsis thaliana GN=At2g25940 PE=2 SV=2//0
Bra007780	A09	32365368	32366377	891	3.14707	26.3787	-3.0673	3.1049e-07	7.5889e-07	Down	-//-
Bra007782	A09	32371421	32372603	915	905.727	451.699	1.0037	4.5448e-34	2.6911e-33	Up	-//-
Bra007785	A09	32380221	32384269	2601	7.2859	93.6852	-3.6846	6.1475e-27	3.0485e-26	Down	sp|Q8GXE6|AKT6_ARATH Potassium channel AKT6 OS=Arabidopsis thaliana GN=AKT6 PE=1 SV=2//0
Bra007791	A09	32408735	32411173	2439	78.1528	158.102	-1.0165	1.4399e-08	3.7983e-08	Down	sp|Q3E6Q1|PPR32_ARATH Pentatricopeptide repeat-containing protein At1g11290, chloroplastic OS=Arabidopsis thaliana GN=PCMP-H40 PE=2 SV=1//0
Bra007794	A09	32420965	32423634	1755	803.43	319.761	1.3292	3.8451e-49	3.0464e-48	Up	sp|P46441|N2B_HAEIR Putative ATPase N2B OS=Haematobia irritans PE=2 SV=1//9.46923e-63
Bra007797	A09	32435538	32438996	1857	3017.34	878.688	1.7799	6.5337e-196	2.1709e-194	Up	sp|Q9C5I1|USP_ARATH UDP-sugar pyrophosphorylase OS=Arabidopsis thaliana GN=USP PE=1 SV=1//0
Bra007805	A09	32482937	32485284	2268	1.76352	15.5494	-3.1403	0.00010572	0.00021628	Down	sp|Q99614|TTC1_HUMAN Tetratricopeptide repeat protein 1 OS=Homo sapiens GN=TTC1 PE=1 SV=1//4.10268e-08
Bra007810	A09	32503341	32506724	1929	5.66991	98.9618	-4.1255	8.9139e-32	5.0447e-31	Down	sp|Q8VYZ0|ORTH2_ARATH E3 ubiquitin-protein ligase ORTHRUS 2 OS=Arabidopsis thaliana GN=ORTH2 PE=1 SV=1//0
Bra007813	A09	32526116	32529280	1647	71.1135	282.825	-1.9917	1.8864e-33	1.1058e-32	Down	sp|Q9S818|FL3H_ARATH Naringenin,2-oxoglutarate 3-dioxygenase OS=Arabidopsis thaliana GN=F3H PE=1 SV=1//1.01351e-125
Bra007816	A09	32543556	32547182	2925	872.653	226.396	1.9466	9.1865e-97	1.3701e-95	Up	sp|Q8VYJ7|CLPB4_ARATH Chaperone protein ClpB4, mitochondrial OS=Arabidopsis thaliana GN=CLPB4 PE=2 SV=1//0
Bra007817	A09	32549042	32550545	1353	4.20044	16.1945	-1.9469	0.0048216	0.0084528	Down	sp|Q9CAG5|PUB7_ARATH U-box domain-containing protein 7 OS=Arabidopsis thaliana GN=PUB7 PE=2 SV=1//1.26417e-22
Bra007819	A09	32571059	32572351	702	6096.87	1863.85	1.7098	5.2426e-196	1.7472e-194	Up	sp|P52032|GPX1_ARATH Phospholipid hydroperoxide glutathione peroxidase 1, chloroplastic OS=Arabidopsis thaliana GN=GPX1 PE=2 SV=2//3.07777e-138
Bra007826	A09	32623525	32628159	1800	6.85677	26.124	-1.9298	0.00025752	0.00051044	Down	sp|O65572|CCD1_ARATH Carotenoid 9,10(9&apos;,10&apos;)-cleavage dioxygenase 1 OS=Arabidopsis thaliana GN=CCD1 PE=1 SV=2//0
Bra007828	A09	32633599	32637696	1395	0	4.77532	-3.679	0.0084422	0.014355	Down	sp|Q9SK47|TAT3_ARATH Probable aminotransferase TAT3 OS=Arabidopsis thaliana GN=TAT3 PE=2 SV=1//0
Bra007834	A09	32671875	32672327	453	195.295	18.0733	3.4337	1.9126e-53	1.6248e-52	Up	sp|Q8S8A0|GDU4_ARATH Protein GLUTAMINE DUMPER 4 OS=Arabidopsis thaliana GN=GDU4 PE=2 SV=1//2.44088e-52
Bra007835	A09	32680306	32692655	2154	10.5189	70.2312	-2.7391	1.8428e-15	6.5188e-15	Down	sp|P0DH85|REM10_ARATH B3 domain-containing protein REM10 OS=Arabidopsis thaliana GN=REM10 PE=2 SV=1//2.15034e-08
Bra007836	A09	32693580	32698537	3192	0.636681	12.3467	-4.2774	8.5588e-05	0.00017634	Down	sp|P0CAP5|REM13_ARATH B3 domain-containing protein REM13 OS=Arabidopsis thaliana GN=REM13 PE=2 SV=2//1.80029e-15
Bra007838	A09	32707009	32709568	1983	12.9319	59.2598	-2.1961	1.6871e-10	4.9043e-10	Down	sp|Q9SJA2|CSLC8_ARATH Probable xyloglucan glycosyltransferase 8 OS=Arabidopsis thaliana GN=CSLC8 PE=2 SV=1//0
Bra007841	A09	32724086	32724961	735	1148.53	460.735	1.3178	4.1651e-33	2.4244e-32	Up	-//-
Bra007849	A09	32761223	32762065	843	12.1602	212.786	-4.1292	5.3986e-54	4.623e-53	Down	sp|Q9ZQ23|FLA3_ARATH Fasciclin-like arabinogalactan protein 3 OS=Arabidopsis thaliana GN=FLA3 PE=2 SV=1//9.07871e-114
Bra007857	A09	32782606	32786114	2394	90.3735	1028.86	-3.509	8.3695e-75	9.5857e-74	Down	sp|Q8S8S7|PUB34_ARATH U-box domain-containing protein 34 OS=Arabidopsis thaliana GN=PUB34 PE=3 SV=1//1.15085e-115
Bra007861	A09	32802757	32803961	885	1.04093	26.7299	-4.6825	3.4441e-10	9.8724e-10	Down	sp|Q7ZVZ7|AB17C_DANRE Alpha/beta hydrolase domain-containing protein 17C OS=Danio rerio GN=abhd17c PE=2 SV=1//9.27688e-69
Bra007862	A09	32807443	32810696	1491	72.3128	773.609	-3.4193	2.4272e-155	5.9977e-154	Down	sp|Q1WIQ6|GAPN_ARATH NADP-dependent glyceraldehyde-3-phosphate dehydrogenase OS=Arabidopsis thaliana GN=ALDH11A3 PE=1 SV=2//0
Bra007863	A09	32816874	32819513	1017	297.674	137.119	1.1183	3.8653e-17	1.4469e-16	Up	sp|Q9ZUG9|BH066_ARATH Transcription factor bHLH66 OS=Arabidopsis thaliana GN=BHLH66 PE=2 SV=1//7.1926e-135
Bra007864	A02	10384450	10385461	750	1777.22	97.5215	4.1878	1.7438e-260	8.5799e-259	Up	sp|Q9C554|EXPA1_ARATH Expansin-A1 OS=Arabidopsis thaliana GN=EXPA1 PE=2 SV=1//2.75119e-147
Bra007866	A02	10405206	10407113	1275	124.296	877.598	-2.8198	4.5128e-157	1.1388e-155	Down	sp|Q9LVW7|CARA_ARATH Carbamoyl-phosphate synthase small chain, chloroplastic OS=Arabidopsis thaliana GN=CARA PE=1 SV=1//0
Bra007869	A02	10441819	10442511	693	1330.48	50.5237	4.7188	0	0	Up	sp|Q9SEZ1|ZHD11_ARATH Zinc-finger homeodomain protein 11 OS=Arabidopsis thaliana GN=ZHD11 PE=1 SV=1//1.2186e-105
Bra007870	A02	10448734	10451236	1860	512.371	90.9265	2.4944	7.5609e-87	1.0043e-85	Up	-//-
Bra007871	A02	10452197	10453067	363	787.815	1749.61	-1.1511	3.0598e-68	3.2246e-67	Down	sp|Q9FE65|RL342_ARATH 60S ribosomal protein L34-2 OS=Arabidopsis thaliana GN=RPL34B PE=3 SV=1//8.5086e-60
Bra007874	A02	10461242	10470350	1203	50.0125	8.83039	2.5017	1.6845e-10	4.8971e-10	Up	-//-
Bra007876	A02	10490002	10498122	3477	2.69465	23.4072	-3.1188	5.3574e-07	1.2919e-06	Down	sp|Q9S784|HA22C_ARATH HVA22-like protein c OS=Arabidopsis thaliana GN=HVA22C PE=2 SV=1//2.86996e-84
Bra007879	A02	10515931	10516458	528	10.6415	653.54	-5.9405	5.5849e-241	2.4833e-239	Down	-//-
Bra007885	A02	10590547	10591740	858	56.9795	514.632	-3.175	1.3946e-113	2.4593e-112	Down	sp|Q9CAR7|HIR2_ARATH Hypersensitive-induced response protein 2 OS=Arabidopsis thaliana GN=HIR2 PE=1 SV=1//0
Bra007905	A02	10758890	10759150	261	154.335	19.788	2.9634	1.2853e-13	4.2675e-13	Up	-//-
[truncated: 8,161 more rows]

## Sheet: pJAvspdm
ID	chromosome	start	end	length	pJA_readcount(pJAvspdm)	pdm_readcount(pJAvspdm)	log2FoldChange(pJAvspdm)	pval(pJAvspdm)	padj(pJAvspdm)	significant(pJAvspdm)	Blast swiss prot
Bra000003	A03	8812470	8813271	570	1043.35	452.817	1.2042	5.1853e-45	3.5304e-44	Up	-//-
Bra000013	A03	8860638	8865526	2016	23.8365	93.377	-1.9699	8.5508e-14	2.671e-13	Down	sp|P55195|PUR6_VIGAC Phosphoribosylaminoimidazole carboxylase, chloroplastic (Fragment) OS=Vigna aconitifolia GN=PURKE PE=2 SV=1//0
Bra000015	A03	8871535	8872845	1311	19.0259	158.953	-3.0626	1.1619e-25	5.2789e-25	Down	sp|O80939|LRK41_ARATH L-type lectin-domain containing receptor kinase IV.1 OS=Arabidopsis thaliana GN=LECRK41 PE=2 SV=1//0
Bra000017	A03	8887864	8888097	234	0.346421	22.1225	-5.9968	1.2942e-08	3.2078e-08	Down	-//-
Bra000018	A03	8889891	8891742	948	19.3456	128.538	-2.7321	1.9946e-25	9.007e-25	Down	sp|Q0PGJ6|AKRC9_ARATH Aldo-keto reductase family 4 member C9 OS=Arabidopsis thaliana GN=AKR4C9 PE=1 SV=1//0
Bra000024	A03	8912612	8914401	1281	11.5334	52.7426	-2.1932	2.0402e-09	5.2736e-09	Down	sp|B9DFK5|RETIC_ARATH Protein RETICULATA OS=Arabidopsis thaliana GN=RE PE=1 SV=1//0
Bra000031	A03	8939197	8939799	603	4627.12	1330.91	1.7977	1.7983e-71	1.801e-70	Up	sp|Q9SR77|HBPL1_ARATH Heme-binding-like protein At3g10130, chloroplastic OS=Arabidopsis thaliana GN=At3g10130 PE=2 SV=1//1.69013e-15
Bra000033	A03	8941848	8945170	1884	187.396	23.0988	3.0202	3.4025e-45	2.3252e-44	Up	sp|Q8W486|Y1491_ARATH Uncharacterized protein At1g04910 OS=Arabidopsis thaliana GN=At1g04910 PE=2 SV=1//1.75782e-81
Bra000036	A03	8966374	8967776	690	80.2019	331.551	-2.0475	8.0368e-44	5.3413e-43	Down	sp|Q8LBZ4|OTU_ARATH OTU domain-containing protein At3g57810 OS=Arabidopsis thaliana GN=At3g57810 PE=2 SV=1//9.54899e-14
Bra000037	A03	8968571	8971517	2301	110.197	1756.12	-3.9942	0	0	Down	sp|Q9LD43|ACCA_ARATH Acetyl-coenzyme A carboxylase carboxyl transferase subunit alpha, chloroplastic OS=Arabidopsis thaliana GN=CAC3 PE=1 SV=1//0
Bra000042	A03	9004601	9005799	768	2.78737	78.7019	-4.8194	2.4911e-29	1.2277e-28	Down	sp|O80443|GDL46_ARATH GDSL esterase/lipase At2g38180 OS=Arabidopsis thaliana GN=At2g38180 PE=2 SV=1//2.2943e-137
Bra000043	A03	9008208	9010496	1374	20.6793	126.745	-2.6157	2.6817e-08	6.5357e-08	Down	sp|Q24306|DIAP1_DROME Death-associated inhibitor of apoptosis 1 OS=Drosophila melanogaster GN=Diap1 PE=1 SV=2//8.38644e-08
Bra000044	A03	9013447	9019414	3876	0	6.95564	-3.84234	0.00093689	0.0016832	Down	sp|Q9SZ11|GPDL3_ARATH Glycerophosphodiester phosphodiesterase GDPDL3 OS=Arabidopsis thaliana GN=GDPDL3 PE=1 SV=3//0
Bra000048	A03	9046053	9049341	2805	12.9584	207.773	-4.003	1.2201e-63	1.1039e-62	Down	sp|O65020|ETO1_ARATH Ethylene-overproduction protein 1 OS=Arabidopsis thaliana GN=ETO1 PE=1 SV=2//0
Bra000052	A03	9077577	9078200	624	37.4429	93.6437	-1.3225	7.3192e-08	1.7397e-07	Down	sp|O80920|PYL4_ARATH Abscisic acid receptor PYL4 OS=Arabidopsis thaliana GN=PYL4 PE=1 SV=1//4.7445e-131
Bra000056	A03	9116591	9117259	669	216.817	69.3774	1.6439	7.5759e-06	1.6009e-05	Up	sp|O80915|PR1B4_ARATH PRA1 family protein B4 OS=Arabidopsis thaliana GN=PRA1B4 PE=1 SV=1//1.57503e-114
Bra000057	A03	9118257	9119962	1467	66.6881	134.535	-1.0125	1.4795e-07	3.4566e-07	Down	sp|F4ISY0|Y2837_ARATH WEB family protein At2g38370 OS=Arabidopsis thaliana GN=At2g38370 PE=2 SV=1//2.45368e-154
Bra000059	A03	9127404	9129415	1047	26.8913	1.7712	3.9243	1.738e-07	4.0429e-07	Up	sp|P24102|PER22_ARATH Peroxidase 22 OS=Arabidopsis thaliana GN=PER22 PE=1 SV=2//0
Bra000065	A03	9151332	9152037	549	950.15	100.713	3.2379	6.1954e-189	1.82e-187	Up	sp|D7LBN4|CSPLH_ARALL CASP-like protein 4B1 OS=Arabidopsis lyrata subsp. lyrata GN=ARALYDRAFT_321547 PE=3 SV=1//4.82974e-88
Bra000067	A03	9158873	9160525	1071	2.07486	26.4055	-3.6698	6.2316e-09	1.5719e-08	Down	-//-
Bra000073	A03	9173679	9174424	495	12.7494	46.2017	-1.8575	8.3168e-07	1.8604e-06	Down	-//-
Bra000075	A03	9185202	9187020	717	68.9182	154.014	-1.1601	3.2699e-10	8.7702e-10	Down	sp|Q9ZVI3|QKIL3_ARATH KH domain-containing protein At2g38610 OS=Arabidopsis thaliana GN=At2g38610 PE=1 SV=1//4.16869e-132
Bra000080	A03	9202914	9203619	588	30.7397	96.1299	-1.6449	0.00065729	0.0011967	Down	sp|Q9ZVI6|LOR8_ARATH Protein LURP-one-related 8 OS=Arabidopsis thaliana GN=At2g38640 PE=2 SV=1//2.29777e-122
Bra000090	A03	9234531	9236318	948	2618.33	28.0925	6.5423	0	0	Up	sp|Q9ZVJ6|ANXD4_ARATH Annexin D4 OS=Arabidopsis thaliana GN=ANN4 PE=2 SV=1//0
Bra000091	A03	9238397	9239801	960	3920.2	30.9905	6.983	0	0	Up	sp|Q9SE45|ANXD3_ARATH Annexin D3 OS=Arabidopsis thaliana GN=ANN3 PE=2 SV=2//0
Bra000092	A03	9240319	9243435	1413	103.243	273.484	-1.4054	1.2006e-21	4.8859e-21	Down	-//-
Bra000094	A03	9245181	9247831	1290	20.4528	45.9055	-1.1664	0.00062697	0.0011438	Down	-//-
Bra000097	A03	9254395	9255066	405	21.2741	5.83952	1.8652	0.00044206	0.00081882	Up	sp|O23628|H2AV1_ARATH Histone H2A variant 1 OS=Arabidopsis thaliana GN=H2AV PE=1 SV=1//3.88348e-64
Bra000102	A03	9269351	9271397	1101	167.071	634.298	-1.9247	1.8565e-57	1.5531e-56	Down	sp|Q9M1G6|BZP25_ARATH Basic leucine zipper 25 OS=Arabidopsis thaliana GN=BZIP25 PE=1 SV=1//1.72529e-66
Bra000108	A03	9292400	9295663	2217	47.6708	215.32	-2.1753	1.2864e-32	6.8075e-32	Down	sp|Q8L7T6|JMJ19_ARATH Probable inactive lysine-specific demethylase JMJ19 OS=Arabidopsis thaliana GN=JMJ19 PE=2 SV=1//0
Bra000109	A03	9305620	9308225	1476	0	17.7611	-4.24947	2.6197e-09	6.7361e-09	Down	sp|Q93ZR6|WSD1_ARATH O-acyltransferase WSD1 OS=Arabidopsis thaliana GN=WSD1 PE=2 SV=1//0
Bra000110	A03	9313054	9315412	1431	0.326754	628.235	-10.909	4.4734e-264	2.158e-262	Down	sp|Q93ZR6|WSD1_ARATH O-acyltransferase WSD1 OS=Arabidopsis thaliana GN=WSD1 PE=2 SV=1//0
Bra000115	A03	9351563	9353100	981	3602.81	1133.32	1.6686	1.0068e-42	6.5442e-42	Up	-//-
Bra000116	A03	9354182	9355694	813	886.214	34.3847	4.6878	3.4528e-234	1.3957e-232	Up	sp|Q9ZV02|SWET9_ARATH Bidirectional sugar transporter SWEET9 OS=Arabidopsis thaliana GN=SWEET9 PE=2 SV=1//2.51802e-139
Bra000122	A03	9402385	9405670	1653	0	26.0269	-4.41542	3.7021e-13	1.1284e-12	Down	sp|O80961|MLO12_ARATH MLO-like protein 12 OS=Arabidopsis thaliana GN=MLO12 PE=2 SV=2//0
Bra000124	A03	9431075	9433255	1803	2477.09	335.491	2.8843	6.6162e-294	3.7173e-292	Up	sp|F4I9E1|NFD4_ARATH Protein NUCLEAR FUSION DEFECTIVE 4 OS=Arabidopsis thaliana GN=NFD4 PE=3 SV=1//4.21147e-09
Bra000125	A03	9443907	9446069	1452	40.7857	10.5962	1.9445	4.1188e-07	9.3789e-07	Up	sp|O80959|PLP6_ARATH Patatin-like protein 6 OS=Arabidopsis thaliana GN=PLP6 PE=2 SV=1//0
Bra000135	A03	9498712	9499356	453	435.05	894.207	-1.0394	9.7805e-32	5.0873e-31	Down	sp|Q9AT35|RL23A_DAUCA 60S ribosomal protein L23a OS=Daucus carota GN=RPL23A PE=2 SV=1//7.31521e-60
Bra000145	A03	9557389	9560601	2037	145.694	559.055	-1.94	5.8364e-62	5.1685e-61	Down	sp|O22285|PMTB_ARATH Probable methyltransferase PMT11 OS=Arabidopsis thaliana GN=At2g39750 PE=2 SV=1//0
Bra000153	A03	9612582	9615327	1473	798.62	363.393	1.136	7.9862e-34	4.3461e-33	Up	sp|P48484|PP14_ARATH Serine/threonine-protein phosphatase PP1 isozyme 4 OS=Arabidopsis thaliana GN=TOPP4 PE=1 SV=1//0
Bra000159	A03	9649204	9650832	960	654.009	1603.87	-1.2942	3.1376e-30	1.5811e-29	Down	sp|O04204|RLA01_ARATH 60S acidic ribosomal protein P0-1 OS=Arabidopsis thaliana GN=RPP0A PE=1 SV=1//0
Bra000163	A03	9670745	9672374	795	5189.55	2482.75	1.0637	8.2985e-71	8.2418e-70	Up	sp|O04209|CLC2_ARATH Clathrin light chain 2 OS=Arabidopsis thaliana GN=CLC2 PE=1 SV=1//2.48542e-138
Bra000168	A03	9701787	9704388	1821	1.07676	37.0249	-5.1037	2.3669e-15	7.8126e-15	Down	sp|Q8GV43|PLCD6_ARATH Phosphoinositide phospholipase C 6 OS=Arabidopsis thaliana GN=PLC6 PE=2 SV=2//0
Bra000169	A03	9713173	9716706	2781	32.8112	2.22025	3.8854	3.0564e-11	8.5955e-11	Up	sp|Q889C2|CLPB_PSESM Chaperone protein ClpB OS=Pseudomonas syringae pv. tomato (strain DC3000) GN=clpB PE=3 SV=1//6.77875e-08
Bra000178	A03	9746891	9749607	1011	74.0768	182.892	-1.3039	1.2203e-13	3.7851e-13	Down	sp|A0MES8|ABI4_ARATH Ethylene-responsive transcription factor ABI4 OS=Arabidopsis thaliana GN=ABI4 PE=1 SV=2//2.83943e-91
Bra000184	A03	9792566	9793204	639	705.219	201.604	1.8065	4.3459e-67	4.1041e-66	Up	sp|Q8S8E3|PYL6_ARATH Abscisic acid receptor PYL6 OS=Arabidopsis thaliana GN=PYL6 PE=1 SV=1//7.93305e-124
Bra000186	A03	9799253	9799958	630	15.0653	43.3376	-1.5244	3.7878e-05	7.6231e-05	Down	sp|O22890|Y2045_ARATH Putative BTB/POZ domain-containing protein At2g40450 OS=Arabidopsis thaliana GN=At2g40450 PE=3 SV=1//6.99222e-83
Bra000188	A03	9810598	9811563	600	76.5127	11.7017	2.709	8.8722e-12	2.5512e-11	Up	sp|Q8L5T5|LBD15_ARATH LOB domain-containing protein 15 OS=Arabidopsis thaliana GN=LBD15 PE=2 SV=2//8.85589e-105
Bra000190	A03	9820081	9821790	1425	1107.58	253.709	2.1262	3.3536e-95	4.4155e-94	Up	sp|Q5XVC7|Y2048_ARATH WEB family protein At2g40480 OS=Arabidopsis thaliana GN=At2g40480 PE=2 SV=1//0
Bra000193	A03	9828909	9829962	390	37.5195	273.828	-2.8676	2.9755e-25	1.3366e-24	Down	sp|Q9LYK9|RS263_ARATH 40S ribosomal protein S26-3 OS=Arabidopsis thaliana GN=RPS26C PE=2 SV=1//9.55028e-41
Bra000197	A03	9843999	9845641	1029	2.47845	91.7198	-5.2097	8.7921e-36	5.0063e-35	Down	sp|Q58FY4|PUB63_ARATH U-box domain-containing protein 63 OS=Arabidopsis thaliana GN=PUB63 PE=2 SV=1//2.66951e-166
Bra000208	A03	9900236	9901825	1590	30.3309	616.165	-4.3445	1.1445e-176	3.0981e-175	Down	sp|O22199|P4KG1_ARATH Phosphatidylinositol 4-kinase gamma 1 OS=Arabidopsis thaliana GN=PI4KG1 PE=2 SV=1//0
Bra000211	A03	9912511	9914826	1527	114.993	306.574	-1.4147	9.8755e-24	4.2516e-23	Down	sp|O22203|C98A3_ARATH Cytochrome P450 98A3 OS=Arabidopsis thaliana GN=CYP98A3 PE=1 SV=1//0
Bra000215	A03	9951162	9953829	1704	203.276	487.392	-1.2616	1.5483e-28	7.494e-28	Down	sp|O80673|CAMK1_ARATH CDPK-related kinase 1 OS=Arabidopsis thaliana GN=CRK1 PE=1 SV=1//0
Bra000217	A03	9962399	9965269	1563	137.273	5.1525	4.7356	5.0705e-40	3.1298e-39	Up	sp|P47082|AVT1_YEAST Vacuolar amino acid transporter 1 OS=Saccharomyces cerevisiae (strain ATCC 204508 / S288c) GN=AVT1 PE=1 SV=1//1.38194e-33
Bra000218	A03	9967482	9968630	486	105.006	31.4465	1.7395	2.5483e-13	7.8078e-13	Up	-//-
Bra000222	A03	10000845	10002911	1038	3133.78	459.428	2.77	0	3.3584e-307	Up	sp|Q9SLG8|SSL2_ARATH Protein STRICTOSIDINE SYNTHASE-LIKE 2 OS=Arabidopsis thaliana GN=SSL2 PE=2 SV=1//0
Bra000223	A03	10007608	10009831	1110	30.2897	8.27179	1.8726	2.5766e-05	5.2513e-05	Up	sp|F4IJZ6|SSL1_ARATH Protein STRICTOSIDINE SYNTHASE-LIKE 1 OS=Arabidopsis thaliana GN=SSL1 PE=3 SV=1//9.93769e-11
Bra000225	A03	10024744	10026120	1206	142.012	8.50513	4.0615	5.0766e-48	3.6584e-47	Up	sp|Q9FLE8|Y5986_ARATH Uncharacterized protein At5g39865 OS=Arabidopsis thaliana GN=At5g39865 PE=2 SV=1//2.04311e-40
Bra000229	A03	10065584	10067577	1323	0	16.3625	-4.21385	1.1282e-08	2.8043e-08	Down	sp|O22213|CKX1_ARATH Cytokinin dehydrogenase 1 OS=Arabidopsis thaliana GN=CKX1 PE=1 SV=1//5.62819e-116
Bra000231	A03	10072134	10073879	978	2708.71	511.454	2.4049	2.2537e-233	9.0664e-232	Up	sp|O22216|GPDHC_ARATH Glycerol-3-phosphate dehydrogenase [NAD(+)] GPDHC1, cytosolic OS=Arabidopsis thaliana GN=GPDHC1 PE=2 SV=1//0
Bra000237	A03	10106365	10108859	1392	6.63367	62.0671	-3.226	8.5547e-17	2.9706e-16	Down	sp|Q8GWK2|AP2L4_ARATH AP2-like ethylene-responsive transcription factor At2g41710 OS=Arabidopsis thaliana GN=At2g41710 PE=2 SV=2//0
Bra000244	A03	10135750	10135935	186	71.2896	906.46	-3.6685	2.0065e-36	1.1583e-35	Down	sp|Q8S2W4|AGP23_ARATH Arabinogalactan peptide 23 OS=Arabidopsis thaliana GN=AGP23 PE=2 SV=2//1.55152e-06
Bra000248	A03	10151763	10153993	1095	2.74803	33.2936	-3.5988	1.0091e-10	2.7693e-10	Down	sp|P93749|Y2197_ARATH Probable protein kinase At2g41970 OS=Arabidopsis thaliana GN=At2g41970 PE=2 SV=1//0
Bra000249	A03	10155259	10156368	924	390.473	171.231	1.1893	1.2572e-22	5.2582e-22	Up	sp|P93748|SINA1_ARATH Putative E3 ubiquitin-protein ligase SINAT1 OS=Arabidopsis thaliana GN=SINAT1 PE=3 SV=1//0
Bra000251	A03	10165071	10166681	807	868.309	289.359	1.5853	4.3948e-62	3.8971e-61	Up	-//-
Bra000263	A03	10255434	10256119	429	164.967	2326.05	-3.8176	0	0	Down	sp|Q9SIN5|CR15B_ARATH Protein COLD-REGULATED 15B, chloroplastic OS=Arabidopsis thaliana GN=COR15B PE=1 SV=1//9.1101e-58
Bra000265	A03	10259231	10260310	390	2081.31	24079.1	-3.5322	7.753e-149	1.6907e-147	Down	sp|Q9SIN5|CR15B_ARATH Protein COLD-REGULATED 15B, chloroplastic OS=Arabidopsis thaliana GN=COR15B PE=1 SV=1//4.72118e-57
Bra000271	A03	10296143	10297396	648	15.7261	78.4042	-2.3178	1.9275e-14	6.1621e-14	Down	sp|Q9SJI9|PCO4_ARATH Plant cysteine oxidase 4 OS=Arabidopsis thaliana GN=PCO4 PE=1 SV=2//1.25405e-70
Bra000276	A03	10309821	10310171	351	0.326754	35.4319	-6.7607	1.971e-16	6.7526e-16	Down	sp|Q9SJH0|PAR1_ARATH Transcription factor PAR1 OS=Arabidopsis thaliana GN=PAR1 PE=1 SV=1//7.66591e-45
Bra000279	A03	10335920	10339466	2364	3928.03	937.802	2.0665	2.8066e-212	9.8866e-211	Up	sp|Q9SJG8|AML2_ARATH Protein MEI2-like 2 OS=Arabidopsis thaliana GN=ML2 PE=2 SV=2//0
Bra000282	A03	10344819	10346797	819	0.383922	6.23579	-4.0217	0.007671	0.012613	Down	sp|Q9SK55|NAC42_ARATH Transcription factor JUNGBRUNNEN 1 OS=Arabidopsis thaliana GN=JUB1 PE=1 SV=1//3.96292e-170
Bra000283	A03	10351025	10352836	1242	1993.18	627.766	1.6668	1.149e-110	1.7701e-109	Up	sp|Q8W2F3|PIF4_ARATH Transcription factor PIF4 OS=Arabidopsis thaliana GN=PIF4 PE=1 SV=1//3.12877e-177
Bra000284	A03	10358526	10361064	1443	11.6496	67.0812	-2.5256	4.3415e-14	1.3706e-13	Down	sp|Q9SKX5|PAO2_ARATH Probable polyamine oxidase 2 OS=Arabidopsis thaliana GN=PAO2 PE=2 SV=1//0
Bra000285	A03	10361926	10362726	801	1241.49	4552.28	-1.8745	3.3435e-76	3.5596e-75	Down	sp|Q9SKX4|RK3A_ARATH 50S ribosomal protein L3-1, chloroplastic OS=Arabidopsis thaliana GN=RPL3A PE=2 SV=1//3.66433e-142
Bra000292	A03	10400937	10404361	2724	14.9924	0.661077	4.5033	2.373e-06	5.1727e-06	Up	-//-
Bra000299	A03	10434161	10434379	219	385.467	119.615	1.6882	7.4339e-38	4.4062e-37	Up	sp|O22845|CML5_ARATH Calmodulin-like protein 5 OS=Arabidopsis thaliana GN=CML5 PE=2 SV=2//9.90354e-39
Bra000303	A03	10451870	10453963	1143	3.21062	410.051	-6.9968	2.939e-167	7.3983e-166	Down	sp|P54967|BIOB_ARATH Biotin synthase OS=Arabidopsis thaliana GN=BIO2 PE=2 SV=1//0
Bra000306	A03	10464722	10465973	564	34.7683	164.278	-2.2403	4.1318e-27	1.9378e-26	Down	-//-
Bra000311	A03	10508139	10509454	807	15.0939	104.968	-2.7979	2.2723e-23	9.6881e-23	Down	sp|Q06209|CHI4_BRANA Basic endochitinase CHB4 OS=Brassica napus PE=1 SV=2//2.14229e-164
Bra000318	A03	10549218	10551266	1788	16.3547	84.7617	-2.3737	2.6475e-16	9.0274e-16	Down	sp|Q8LPG9|IQD14_ARATH Protein IQ-DOMAIN 14 OS=Arabidopsis thaliana GN=IQD14 PE=1 SV=1//2.65728e-20
Bra000326	A03	10570804	10572805	1188	2362.21	1012	1.2229	2.2232e-55	1.8092e-54	Up	sp|Q39026|MPK6_ARATH Mitogen-activated protein kinase 6 OS=Arabidopsis thaliana GN=MPK6 PE=1 SV=1//0
Bra000334	A03	10631089	10632898	846	104.995	282.492	-1.4279	2.9881e-22	1.2349e-21	Down	-//-
Bra000338	A03	10642031	10643773	1047	26.2008	206.072	-2.9755	2.2165e-46	1.5472e-45	Down	sp|O80574|DAPB1_ARATH 4-hydroxy-tetrahydrodipicolinate reductase 1, chloroplastic OS=Arabidopsis thaliana GN=DAPB1 PE=2 SV=2//0
Bra000340	A03	10657781	10658194	414	0.730343	50.8413	-6.1213	1.3294e-22	5.556e-22	Down	sp|Q8RXL7|ARL_ARATH ARGOS-like protein OS=Arabidopsis thaliana GN=ARL PE=2 SV=1//1.25483e-24
Bra000341	A03	10658608	10659652	591	4.51947	44.8037	-3.3094	8.3778e-09	2.0977e-08	Down	sp|P60039|RL73_ARATH 60S ribosomal protein L7-3 OS=Arabidopsis thaliana GN=RPL7C PE=2 SV=1//1.24059e-109
Bra000342	A03	10664903	10666108	1206	819.5	2427.49	-1.5666	5.9951e-93	7.6759e-92	Down	sp|O80582|FBK46_ARATH F-box/kelch-repeat protein At2g44130 OS=Arabidopsis thaliana GN=At2g44130 PE=2 SV=2//0
Bra000343	A03	10667875	10670500	1089	0.383922	12.6341	-5.0404	8.1469e-06	1.718e-05	Down	sp|Q945S8|ASHH3_ARATH Histone-lysine N-methyltransferase ASHH3 OS=Arabidopsis thaliana GN=ASHH3 PE=2 SV=2//1.22192e-172
Bra000348	A03	10691590	10698295	2313	226.483	51.2505	2.1438	2.9417e-34	1.6169e-33	Up	-//-
Bra000351	A03	10711013	10714550	1335	4513.62	2093.02	1.1087	5.3679e-75	5.636e-74	Up	sp|P20115|CISY4_ARATH Citrate synthase 4, mitochondrial OS=Arabidopsis thaliana GN=CSY4 PE=1 SV=3//0
Bra000352	A03	10721323	10722051	729	2.86237	104.436	-5.1893	1.0775e-40	6.7404e-40	Down	-//-
Bra000357	A03	10733955	10736028	1386	3.51771	34.9681	-3.3133	2.7192e-10	7.3238e-10	Down	sp|Q9M903|TGD4_ARATH Protein TRIGALACTOSYLDIACYLGLYCEROL 4, chloroplastic OS=Arabidopsis thaliana GN=TGD4 PE=1 SV=1//1.5216e-62
Bra000358	A03	10739192	10739579	285	68.3038	178.774	-1.3881	4.574e-14	1.4429e-13	Down	-//-
Bra000364	A03	10761143	10761947	588	195.495	16.7491	3.545	8.6932e-56	7.1247e-55	Up	sp|O80517|BCB2_ARATH Uclacyanin-2 OS=Arabidopsis thaliana GN=At2g44790 PE=1 SV=1//1.04179e-33
Bra000366	A03	10780371	10781204	834	533.504	197.191	1.4359	3.9693e-38	2.3645e-37	Up	sp|Q8LBQ7|ERF34_ARATH Ethylene-responsive transcription factor ERF034 OS=Arabidopsis thaliana GN=ERF034 PE=2 SV=2//6.33184e-91
Bra000371	A03	10803389	10806642	2217	57.8204	264.436	-2.1933	4.173e-39	2.5346e-38	Down	sp|A8ID74|BOP1_CHLRE Ribosome biogenesis protein BOP1 homolog OS=Chlamydomonas reinhardtii GN=CHLREDRAFT_111274 PE=3 SV=2//0
Bra000377	A03	10838452	10838847	396	83.9851	2720.87	-5.0178	0	0	Down	sp|P14009|14KD_DAUCA 14 kDa proline-rich protein DC2.15 OS=Daucus carota PE=2 SV=1//3.86488e-32
Bra000382	A03	10864434	10866669	1533	34.3933	172.989	-2.3305	8.9232e-30	4.445e-29	Down	sp|O22149|PME17_ARATH Probable pectinesterase/pectinesterase inhibitor 17 OS=Arabidopsis thaliana GN=PME17 PE=2 SV=2//0
Bra000384	A03	10875850	10878101	1545	7731.64	704.385	3.4563	0	0	Up	sp|P17688|AROA_BRANA 3-phosphoshikimate 1-carboxyvinyltransferase, chloroplastic OS=Brassica napus PE=3 SV=1//0
Bra000389	A03	10894340	10894510	171	0.673175	15.3548	-4.5116	2.7785e-06	6.0264e-06	Down	sp|F4IG60|ZPR1_ARATH Protein LITTLE ZIPPER 1 OS=Arabidopsis thaliana GN=ZPR1 PE=1 SV=1//5.1935e-12
Bra000395	A03	10937732	10938667	936	3.42121	64.7044	-4.2413	2.7174e-22	1.1243e-21	Down	sp|O64647|TCP9_ARATH Transcription factor TCP9 OS=Arabidopsis thaliana GN=TCP9 PE=2 SV=1//3.05992e-124
Bra000399	A03	10952059	10953693	1635	47.7886	22.4567	1.0895	0.00096414	0.0017304	Up	sp|O22193|PUB4_ARATH U-box domain-containing protein 4 OS=Arabidopsis thaliana GN=PUB4 PE=1 SV=3//6.86431e-08
Bra000402	A03	10959041	10959649	609	4.22839	16.1741	-1.9355	0.0019867	0.0034609	Down	sp|Q58FX0|BAP2_ARATH BON1-associated protein 2 OS=Arabidopsis thaliana GN=BAP2 PE=1 SV=1//1.76894e-79
Bra000403	A03	10968977	10970832	741	59.7702	321.448	-2.4271	2.0306e-24	8.932e-24	Down	sp|O80840|PMM_ARATH Phosphomannomutase OS=Arabidopsis thaliana GN=PMM PE=1 SV=1//6.30273e-175
Bra000404	A03	10971206	10972114	681	13.5671	287.579	-4.4058	3.0215e-92	3.8435e-91	Down	sp|O80839|PLI2A_ARATH LIM domain-containing protein PLIM2a OS=Arabidopsis thaliana GN=PLIM2A PE=1 SV=1//2.86871e-105
Bra000405	A03	10974955	10976281	1158	452.792	965.834	-1.0929	8.2043e-20	3.1399e-19	Down	-//-
Bra000406	A03	10977548	10978636	1089	2.8052	9.93282	-1.8241	0.028128	0.043233	Down	-//-
Bra000410	A03	11002378	11003504	564	8307.2	1020.13	3.0256	0	0	Up	sp|P42750|UBC6_ARATH Ubiquitin-conjugating enzyme E2 6 OS=Arabidopsis thaliana GN=UBC6 PE=2 SV=2//9.54399e-105
Bra000412	A03	11010262	11012094	852	6.47816	24.9264	-1.944	0.00013865	0.00026744	Down	sp|Q9LQ92|PUB54_ARATH U-box domain-containing protein 54 OS=Arabidopsis thaliana GN=PUB54 PE=2 SV=1//8.05838e-123
Bra000415	A03	11021629	11022508	597	196.402	76.7042	1.3564	1.8958e-15	6.2743e-15	Up	sp|Q32KT5|CF136_BOVIN Uncharacterized protein C6orf136 homolog OS=Bos taurus PE=2 SV=1//3.87521e-06
Bra000419	A03	11036525	11036839	222	0.383922	13.6345	-5.1503	3.6217e-06	7.8083e-06	Down	sp|O82337|AGP16_ARATH Arabinogalactan peptide 16 OS=Arabidopsis thaliana GN=AGP16 PE=1 SV=1//4.20135e-39
Bra000423	A03	11056838	11057863	846	21.165	0.794396	4.7357	6.4921e-09	1.636e-08	Up	sp|Q9SKD9|WRK46_ARATH Probable WRKY transcription factor 46 OS=Arabidopsis thaliana GN=WRKY46 PE=2 SV=1//1.03803e-132
Bra000428	A03	11078002	11078421	420	2823.65	1145.33	1.3018	4.8657e-72	4.9083e-71	Up	sp|Q941A0|SDH4_ARATH Succinate dehydrogenase subunit 4, mitochondrial OS=Arabidopsis thaliana GN=SDH4 PE=1 SV=1//4.78187e-51
Bra000430	A03	11086849	11087205	357	1215.15	507.444	1.2598	2.3018e-42	1.4832e-41	Up	sp|Q9ZPX9|KIC_ARATH Calcium-binding protein KIC OS=Arabidopsis thaliana GN=KIC PE=1 SV=2//1.83332e-74
Bra000432	A03	11107122	11108279	1158	160.369	48.0044	1.7402	4.4975e-19	1.6812e-18	Up	sp|Q9ZT63|MTP1_ARATH Metal tolerance protein 1 OS=Arabidopsis thaliana GN=MTP1 PE=1 SV=2//0
Bra000433	A03	11110008	11112235	1914	352.77	7.21444	5.6117	7.796e-99	1.0694e-97	Up	sp|Q8S8N4|Y2685_ARATH Probably inactive receptor-like protein kinase At2g46850 OS=Arabidopsis thaliana GN=At2g46850 PE=3 SV=1//0
Bra000438	A03	11148026	11150015	1791	521.716	7476.82	-3.8411	0	0	Down	sp|Q5MFV8|PME5_ARATH Pectinesterase 5 OS=Arabidopsis thaliana GN=PME5 PE=1 SV=2//0
Bra000439	A03	11154383	11155033	651	95.3008	1634.2	-4.1	0	0	Down	sp|P41510|PME_BRANA Probable pectinesterase/pectinesterase inhibitor OS=Brassica napus GN=BP19 PE=2 SV=1//2.54429e-16
Bra000441	A03	11161924	11162839	822	2.74803	54.2657	-4.3036	8.4963e-11	2.3383e-10	Down	sp|O80713|SDR3A_ARATH Short-chain dehydrogenase reductase 3a OS=Arabidopsis thaliana GN=SDR3a PE=2 SV=1//1.58222e-148
Bra000450	A03	11203968	11204162	195	55.7188	20.4873	1.4434	9.9884e-06	2.0924e-05	Up	sp|Q9LZQ0|CX5C2_ARATH Cytochrome c oxidase subunit 5C-2 OS=Arabidopsis thaliana GN=At3g62400 PE=2 SV=1//1.6529e-29
Bra000453	A03	11210760	11213776	1131	30.8108	142.979	-2.2143	4.0693e-23	1.7235e-22	Down	sp|O22264|MYB12_ARATH Transcription factor MYB12 OS=Arabidopsis thaliana GN=MYB12 PE=2 SV=1//7.471e-165
Bra000455	A03	11218408	11219571	819	339.154	964.904	-1.5084	4.447e-61	3.8927e-60	Down	sp|P49692|RL7A1_ARATH 60S ribosomal protein L7a-1 OS=Arabidopsis thaliana GN=RPL7AA PE=1 SV=2//3.35016e-156
Bra000458	A03	11229380	11230302	489	875.236	2036.23	-1.2182	1.0441e-50	7.8772e-50	Down	sp|Q8LGG8|USPAL_ARATH Universal stress protein A-like protein OS=Arabidopsis thaliana GN=At3g01520 PE=1 SV=2//1.80717e-09
Bra000460	A03	11233249	11234131	648	27113	3989.76	2.7646	0	0	Up	sp|Q96266|GSTF8_ARATH Glutathione S-transferase F8, chloroplastic OS=Arabidopsis thaliana GN=GSTF8 PE=1 SV=3//3.59498e-130
Bra000461	A03	11234386	11238588	2058	318.676	1165.48	-1.8708	1.7056e-97	2.3065e-96	Down	sp|O65458|BGL03_ARATH Beta-glucosidase 3 OS=Arabidopsis thaliana GN=BGLU3 PE=3 SV=2//0
Bra000462	A03	11241275	11241745	471	8.93694	0	3.95119	0.00012188	0.000236	Up	sp|O82248|NFYB5_ARATH Nuclear transcription factor Y subunit B-5 OS=Arabidopsis thaliana GN=NFYB5 PE=2 SV=1//3.65978e-95
Bra000465	A03	11255550	11256767	1218	17.1598	101.721	-2.5675	1.4689e-20	5.7648e-20	Down	-//-
Bra000466	A03	11257522	11259236	1215	57.6578	288.012	-2.3205	2.5515e-45	1.7493e-44	Down	sp|Q84W91|C3H32_ARATH Zinc finger CCCH domain-containing protein 32 OS=Arabidopsis thaliana GN=At2g47850 PE=2 SV=2//0
Bra000471	A03	11285396	11286292	897	831.031	167.354	2.312	2.9976e-109	4.5591e-108	Up	sp|O82383|U71D1_ARATH UDP-glycosyltransferase 71D1 OS=Arabidopsis thaliana GN=UGT71D1 PE=2 SV=1//7.17982e-176
Bra000472	A03	11287574	11288011	438	1950.77	857.777	1.1854	4.2201e-62	3.7441e-61	Up	sp|Q9ST43|PH1_ARATH Pleckstrin homology domain-containing protein 1 OS=Arabidopsis thaliana GN=PH1 PE=2 SV=2//1.01043e-94
Bra000474	A03	11298534	11299292	675	62687.2	6388.12	3.2947	0	0	Up	sp|P46421|GSTU5_ARATH Glutathione S-transferase U5 OS=Arabidopsis thaliana GN=GSTU5 PE=2 SV=1//2.092e-145
Bra000475	A03	11300943	11302649	957	2297.52	843.718	1.4452	9.526e-95	1.2454e-93	Up	sp|P30366|PP11_ARATH Serine/threonine-protein phosphatase PP1 isozyme 1 OS=Arabidopsis thaliana GN=TOPP1 PE=2 SV=1//0
Bra000478	A03	11313610	11318230	1443	33.9968	1.53187	4.472	2.2215e-13	6.8208e-13	Up	sp|P46573|APK1B_ARATH Protein kinase APK1B, chloroplastic OS=Arabidopsis thaliana GN=APK1B PE=2 SV=2//0
Bra000479	A03	11328543	11328965	423	670.423	131.14	2.354	1.1e-42	7.1433e-42	Up	sp|Q9LZ60|SMR3_ARATH Cyclin-dependent protein kinase inhibitor SMR3 OS=Arabidopsis thaliana GN=SMR3 PE=2 SV=1//2.91067e-06
Bra000481	A03	11347527	11347838	312	295.118	118.587	1.3153	3.7648e-19	1.4111e-18	Up	sp|P0CG89|H4_SOYBN Histone H4 OS=Glycine max PE=3 SV=1//3.58019e-51
Bra000484	A03	11356689	11357728	681	0	50.1218	-4.70003	2.0926e-21	8.4282e-21	Down	sp|Q9SIB4|WOX3_ARATH WUSCHEL-related homeobox 3 OS=Arabidopsis thaliana GN=WOX3 PE=2 SV=1//4.67567e-89
Bra000487	A03	11381421	11383499	1254	27.3898	7.34592	1.8986	5.0028e-05	9.9817e-05	Up	sp|Q9SK03|RAP27_ARATH Ethylene-responsive transcription factor RAP2-7 OS=Arabidopsis thaliana GN=RAP2-7 PE=2 SV=2//0
Bra000488	A03	11384546	11385775	1128	13.3421	51.9509	-1.9612	1.3997e-06	3.0919e-06	Down	-//-
Bra000495	A03	11427792	11429095	927	35.5251	251.805	-2.8254	1.1173e-51	8.5822e-51	Down	sp|Q0V7X4|FIT_ARATH Transcription factor FER-LIKE IRON DEFICIENCY-INDUCED TRANSCRIPTION FACTOR OS=Arabidopsis thaliana GN=FIT PE=1 SV=1//1.1554e-169
Bra000498	A03	11466001	11468022	1608	20.1687	617.483	-4.9362	7.3354e-141	1.5054e-139	Down	sp|P21239|RUB1_BRANA RuBisCO large subunit-binding protein subunit alpha, chloroplastic (Fragment) OS=Brassica napus PE=2 SV=2//0
Bra000501	A03	11479402	11480049	345	227.894	519.527	-1.1888	8.8262e-19	3.269e-18	Down	sp|P51407|RLA21_ARATH 60S acidic ribosomal protein P2-1 OS=Arabidopsis thaliana GN=RPP2A PE=2 SV=2//1.1951e-30
Bra000507	A03	11505794	11506258	465	45.6872	101.861	-1.1567	3.6509e-06	7.8696e-06	Down	sp|Q9ZQG8|FER3_ARATH Ferredoxin-3, chloroplastic OS=Arabidopsis thaliana GN=FD3 PE=1 SV=1//1.07217e-93
Bra000510	A03	11525145	11526154	672	19.9186	49.2224	-1.3052	0.0050984	0.0085322	Down	sp|Q9ZQH1|CML48_ARATH Probable calcium-binding protein CML48 OS=Arabidopsis thaliana GN=CML48 PE=2 SV=2//2.22609e-126
Bra000512	A03	11535824	11536234	411	2.19103	9.16989	-2.0653	0.017411	0.027486	Down	-//-
Bra000521	A03	11576503	11581938	450	24.5705	179.373	-2.868	1.2137e-38	7.3106e-38	Down	-//-
Bra000523	A03	11592948	11593738	693	348.615	101.868	1.7749	2.3523e-37	1.3816e-36	Up	sp|D9UBX6|RTM2B_ARATH Inactive protein RESTRICTED TEV MOVEMENT 2 OS=Arabidopsis thaliana GN=RTM2 PE=3 SV=1//1.7525e-06
Bra000526	A03	11602917	11603687	771	3.34279	13.4011	-2.0032	0.0042404	0.0071504	Down	sp|Q9SJ52|YLS9_ARATH Protein YLS9 OS=Arabidopsis thaliana GN=YLS9 PE=2 SV=1//7.98217e-12
Bra000529	A03	11620857	11622870	1320	1144.78	552.424	1.0512	7.4351e-38	4.4062e-37	Up	sp|Q8W207|CSN2_ARATH COP9 signalosome complex subunit 2 OS=Arabidopsis thaliana GN=CSN2 PE=1 SV=1//0
Bra000532	A03	11629350	11630303	624	25.347	133.192	-2.3936	2.9825e-24	1.3048e-23	Down	-//-
Bra000533	A03	11632356	11633814	738	51.6493	228.892	-2.1478	5.2324e-34	2.8586e-33	Down	sp|Q9CQL0|MT21A_MOUSE Protein N-lysine methyltransferase METTL21A OS=Mus musculus GN=Mettl21A PE=2 SV=1//4.00508e-09
Bra000534	A03	11637310	11639260	1314	5655.65	1450.09	1.9635	6.1255e-219	2.2602e-217	Up	sp|O81027|HMGCL_ARATH Hydroxymethylglutaryl-CoA lyase, mitochondrial OS=Arabidopsis thaliana GN=HMGCL PE=1 SV=2//0
Bra000538	A03	11663078	11665462	495	6154.31	322.314	4.2551	4.7056e-191	1.402e-189	Up	sp|Q8GW46|YAB5_ARATH Axial regulator YABBY 5 OS=Arabidopsis thaliana GN=YAB5 PE=1 SV=1//1.12017e-109
Bra000541	A03	11693178	11695491	1812	65.3438	1098.98	-4.072	3.0355e-263	1.458e-261	Down	sp|Q7Y201|PME13_ARATH Probable pectinesterase/pectinesterase inhibitor 13 OS=Arabidopsis thaliana GN=PME13 PE=2 SV=2//0
Bra000544	A03	11710373	11711287	915	65.6058	203.682	-1.6344	1.3305e-20	5.2277e-20	Down	-//-
Bra000549	A03	11727673	11730065	2298	1.44102	13.0618	-3.1802	0.00017708	0.00033875	Down	sp|Q6DGE9|UN45B_DANRE Protein unc-45 homolog B OS=Danio rerio GN=unc45b PE=1 SV=2//1.26095e-09
Bra000550	A03	11731851	11735493	1848	32.0609	166.329	-2.3751	3.8295e-29	1.878e-28	Down	sp|Q27GK7|TPR4_ARATH Topless-related protein 4 OS=Arabidopsis thaliana GN=TPR4 PE=1 SV=2//3.09458e-18
Bra000557	A03	11781957	11783340	1047	229.381	14.4326	3.9903	3.5376e-71	3.5345e-70	Up	sp|O80982|HSFA2_ARATH Heat stress transcription factor A-2 OS=Arabidopsis thaliana GN=HSFA2 PE=1 SV=1//0
Bra000558	A03	11788389	11790710	1596	457.359	1265	-1.4677	5.1579e-70	5.0639e-69	Down	sp|B9DFU2|MAX1_ARATH Cytochrome P450 711A1 OS=Arabidopsis thaliana GN=CYP711A1 PE=2 SV=1//0
Bra000566	A03	11831366	11832208	843	64.4223	1010.08	-3.9708	2.28e-105	3.3328e-104	Down	sp|Q9ZQ23|FLA3_ARATH Fasciclin-like arabinogalactan protein 3 OS=Arabidopsis thaliana GN=FLA3 PE=2 SV=1//3.22704e-140
Bra000572	A03	11857908	11859691	1500	3.09445	63.779	-4.3653	2.2405e-22	9.287e-22	Down	sp|Q9LHA1|C8D11_ARATH Cytochrome P450 81D11 OS=Arabidopsis thaliana GN=CYP81D11 PE=2 SV=1//0
Bra000578	A03	11891069	11895707	1218	0	10.2231	-4.00958	1.6426e-05	3.3894e-05	Down	sp|O48723|PLP2_ARATH Patatin-like protein 2 OS=Arabidopsis thaliana GN=PLP2 PE=1 SV=1//0
Bra000581	A03	11907776	11910193	1359	63.0238	1.63788	5.266	4.6529e-27	2.1788e-26	Up	sp|Q05762|DRTS1_ARATH Bifunctional dihydrofolate reductase-thymidylate synthase 1 OS=Arabidopsis thaliana GN=THY-1 PE=1 SV=2//1.79119e-177
Bra000583	A03	11917187	11919959	1548	85.1929	377.794	-2.1488	7.5736e-52	5.8405e-51	Down	sp|Q8W4G3|MATE4_ARATH MATE efflux family protein 4, chloroplastic OS=Arabidopsis thaliana GN=DTX46 PE=2 SV=1//0
Bra000585	A03	11930227	11932177	1194	276.415	103.303	1.42	1.0062e-21	4.1057e-21	Up	sp|Q0VBD2|MCM10_MOUSE Protein MCM10 homolog OS=Mus musculus GN=Mcm10 PE=2 SV=1//3.47564e-29
Bra000586	A03	11932430	11934749	1944	1.74994	20.0605	-3.519	1.1403e-06	2.5307e-06	Down	-//-
Bra000587	A03	11936679	11939018	1632	1817.24	519.062	1.8078	2.0555e-121	3.513e-120	Up	-//-
Bra000589	A03	11948360	11949552	921	2.63029	34.8542	-3.728	1.5412e-11	4.3872e-11	Down	-//-
Bra000591	A03	11952856	11954070	1215	22.5079	279.314	-3.6334	4.7483e-43	3.11e-42	Down	sp|F4ILY9|ANTL1_ARATH Amino acid transporter ANTL1 OS=Arabidopsis thaliana GN=At2g42005 PE=2 SV=1//0
Bra000593	A03	11973202	11973993	792	25.4149	124.381	-2.291	7.6154e-18	2.7389e-17	Down	sp|Q9LTA2|AHL17_ARATH AT-hook motif nuclear-localized protein 17 OS=Arabidopsis thaliana GN=AHL17 PE=2 SV=1//5.47199e-125
Bra000599	A03	12011972	12012846	798	48.5496	259.675	-2.4192	2.926e-44	1.9654e-43	Down	-//-
Bra000601	A03	12020323	12021275	681	716.856	226.217	1.664	1.4302e-59	1.2279e-58	Up	sp|Q93W20|NIFU2_ARATH NifU-like protein 2, chloroplastic OS=Arabidopsis thaliana GN=NIFU2 PE=1 SV=1//1.80245e-09
Bra000603	A03	12026966	12029606	1368	25650.4	2482.84	3.3689	0	0	Up	sp|Q9LTX3|PPOX1_ARATH Pyridoxine/pyridoxamine 5&apos;-phosphate oxidase 1, chloroplastic OS=Arabidopsis thaliana GN=PPOX1 PE=1 SV=1//0
Bra000606	A03	12041433	12043195	1227	0.692842	12.1359	-4.1306	5.2168e-05	0.00010394	Down	sp|Q8VYS8|ZDH24_ARATH Probable protein S-acyltransferase 9 OS=Arabidopsis thaliana GN=PAT09 PE=2 SV=1//0
Bra000607	A03	12044169	12045359	1191	36.577	139.6	-1.9323	1.0329e-18	3.8165e-18	Down	sp|Q9LV28|GPLPC_ARATH Receptor for activated C kinase 1C OS=Arabidopsis thaliana GN=RACK1C PE=1 SV=1//6.38762e-06
Bra000610	A03	12054044	12055522	618	17.6633	58.5987	-1.7301	2.0697e-07	4.789e-07	Down	sp|A6TXE3|RSMG_ALKMQ Ribosomal RNA small subunit methyltransferase G OS=Alkaliphilus metalliredigens (strain QYMF) GN=rsmG PE=3 SV=1//1.42933e-55
Bra000612	A03	12068930	12070765	1056	205.958	460.209	-1.1599	6.2453e-24	2.7079e-23	Down	sp|Q2MHE4|HT1_ARATH Serine/threonine-protein kinase HT1 OS=Arabidopsis thaliana GN=HT1 PE=1 SV=1//1.0053e-70
Bra000613	A03	12076381	12077317	621	0.673175	22.8844	-5.0872	9.1908e-10	2.4176e-09	Down	sp|Q9FGS5|NRT31_ARATH High-affinity nitrate transporter 3.1 OS=Arabidopsis thaliana GN=NRT3.1 PE=1 SV=1//1.81631e-95
Bra000615	A03	12088856	12090510	1086	18561	249.72	6.2158	0	0	Up	sp|Q9FGR9|CEP1_ARATH KDEL-tailed cysteine endopeptidase CEP1 OS=Arabidopsis thaliana GN=CEP1 PE=2 SV=1//0
Bra000618	A03	12108271	12111261	2991	0	8.42826	-3.92574	0.00010463	0.00020359	Down	sp|Q9C9H7|RLP12_ARATH Receptor-like protein 12 OS=Arabidopsis thaliana GN=RLP12 PE=2 SV=2//1.29498e-179
Bra000625	A03	12143420	12145034	837	55.9296	453.166	-3.0184	1.6111e-93	2.0747e-92	Down	sp|Q9M643|CCI1_ARATH Cycloeucalenol cycloisomerase OS=Arabidopsis thaliana GN=CPI1 PE=2 SV=1//7.01605e-175
Bra000627	A03	12149842	12150143	210	4.21238	22.096	-2.3911	3.1079e-05	6.2986e-05	Down	sp|P0DI75|S61G2_ARATH Protein transport protein Sec61 subunit gamma-2 OS=Arabidopsis thaliana GN=SEC61G2 PE=1 SV=1//3.63514e-31
Bra000631	A03	12163201	12164134	786	44.0713	6.89687	2.6758	6.1419e-11	1.7034e-10	Up	sp|F4IMK4|MES19_ARATH Putative methylesterase 19 OS=Arabidopsis thaliana GN=MES19 PE=2 SV=2//1.0638e-149
Bra000633	A03	12168182	12169443	1179	1674.52	539.152	1.635	3.3682e-99	4.63e-98	Up	sp|Q84WW1|FB140_ARATH F-box protein At3g12350 OS=Arabidopsis thaliana GN=At3g12350 PE=2 SV=1//0
Bra000636	A03	12185814	12187357	714	737.726	331.958	1.1521	4.7125e-25	2.1047e-24	Up	sp|A1BHL1|DNAJ_CHLPD Chaperone protein DnaJ OS=Chlorobium phaeobacteroides (strain DSM 266) GN=dnaJ PE=3 SV=1//3.14495e-10
Bra000640	A03	12238919	12240378	963	2.48028	45.9614	-4.2118	1.5862e-16	5.4526e-16	Down	sp|Q9FPT1|UBP12_ARATH Ubiquitin carboxyl-terminal hydrolase 12 OS=Arabidopsis thaliana GN=UBP12 PE=1 SV=2//5.86602e-07
Bra000651	A03	12324375	12324596	222	0.346421	23.414	-6.0787	6.9176e-11	1.9144e-10	Down	-//-
Bra000657	A03	12346265	12349776	3087	46.4569	854.981	-4.2019	9.4605e-225	3.5898e-223	Down	sp|Q8VZG8|Y4885_ARATH Probable LRR receptor-like serine/threonine-protein kinase At4g08850 OS=Arabidopsis thaliana GN=At4g08850 PE=2 SV=3//0
Bra000660	A03	12363457	12364401	945	288.095	7041.07	-4.6112	0	0	Down	sp|Q9ZPE7|EXO_ARATH Protein EXORDIUM OS=Arabidopsis thaliana GN=EXO PE=2 SV=1//8.63449e-175
Bra000663	A03	12373635	12375406	1047	6.34258	69.3866	-3.4515	4.5018e-20	1.7376e-19	Down	sp|P82281|TL29_ARATH Thylakoid lumenal 29 kDa protein, chloroplastic OS=Arabidopsis thaliana GN=TL29 PE=1 SV=2//0
Bra000664	A03	12376422	12377510	1089	21.642	168.689	-2.9625	3.0351e-27	1.4272e-26	Down	sp|Q9SVJ9|FBK95_ARATH F-box/kelch-repeat protein At4g38940 OS=Arabidopsis thaliana GN=At4g38940 PE=1 SV=1//1.45872e-72
Bra000665	A03	12379558	12380661	1104	5.6694	19.8994	-1.8115	0.0013527	0.0023955	Down	sp|Q9SVJ9|FBK95_ARATH F-box/kelch-repeat protein At4g38940 OS=Arabidopsis thaliana GN=At4g38940 PE=1 SV=1//4.7934e-75
Bra000667	A03	12388718	12392932	2163	494.393	2302.28	-2.2193	2.6397e-188	7.687e-187	Down	sp|Q9M0S5|ISOA3_ARATH Isoamylase 3, chloroplastic OS=Arabidopsis thaliana GN=ISA3 PE=2 SV=2//0
Bra000669	A03	12397787	12398227	441	2.11603	24.9718	-3.5609	3.5302e-08	8.5549e-08	Down	sp|Q9SVJ9|FBK95_ARATH F-box/kelch-repeat protein At4g38940 OS=Arabidopsis thaliana GN=At4g38940 PE=1 SV=1//7.0164e-31
Bra000675	A03	12421180	12422364	933	8.9532	27.9236	-1.641	0.0016532	0.0029052	Down	sp|Q9M0R2|PATL5_ARATH Patellin-5 OS=Arabidopsis thaliana GN=PATL5 PE=1 SV=2//0
Bra000681	A03	12445022	12447366	1584	244.887	810.728	-1.7271	9.2308e-68	8.8167e-67	Down	sp|Q67XD9|CINV2_ARATH Alkaline/neutral invertase CINV2 OS=Arabidopsis thaliana GN=CINV2 PE=1 SV=1//0
Bra000691	A03	12508006	12510706	1791	84.135	317.847	-1.9176	1.5789e-37	9.3042e-37	Down	sp|Q84MA2|IP5P1_ARATH Type I inositol polyphosphate 5-phosphatase 1 OS=Arabidopsis thaliana GN=IP5P1 PE=1 SV=2//0
Bra000692	A03	12518310	12519310	459	1375.78	3724.36	-1.4367	6.3455e-111	9.7937e-110	Down	sp|P34788|RS18_ARATH 40S ribosomal protein S18 OS=Arabidopsis thaliana GN=RPS18A PE=1 SV=1//6.88489e-96
Bra000693	A03	12519785	12521111	1005	229.166	541.776	-1.2413	1.5177e-30	7.7012e-30	Down	sp|Q9SRE4|UGAL2_ARATH UDP-galactose transporter 2 OS=Arabidopsis thaliana GN=UDP-GALT2 PE=2 SV=1//4.02754e-75
Bra000698	A03	12555223	12557452	1155	911.423	368.842	1.3051	2.4527e-48	1.7767e-47	Up	sp|Q2TAP9|ABHDB_XENLA Alpha/beta hydrolase domain-containing protein 11 OS=Xenopus laevis GN=abhd11 PE=2 SV=1//9.29212e-13
Bra000699	A03	12560397	12561232	339	2800.45	618.799	2.1781	7.5124e-28	3.5775e-27	Up	sp|Q9T0G2|CYC2_ARATH Cytochrome c-2 OS=Arabidopsis thaliana GN=CYTC-2 PE=1 SV=1//8.62725e-77
Bra000708	A03	12593385	12594658	843	108.798	420.099	-1.9491	1.8191e-17	6.4565e-17	Down	sp|Q9XF89|CB5_ARATH Chlorophyll a-b binding protein CP26, chloroplastic OS=Arabidopsis thaliana GN=LHCB5 PE=1 SV=1//3.42721e-162
Bra000710	A03	12602344	12609091	906	27.6057	56.3433	-1.0293	0.000539	0.00098982	Down	sp|Q9SV84|NIP51_ARATH Probable aquaporin NIP5-1 OS=Arabidopsis thaliana GN=NIP5-1 PE=2 SV=1//1.75241e-170
Bra000711	A03	12616918	12617860	627	209.145	725.906	-1.7953	5.8843e-66	5.4642e-65	Down	sp|Q9SZY1|NACA4_ARATH Nascent polypeptide-associated complex subunit alpha-like protein 4 OS=Arabidopsis thaliana GN=At4g10480 PE=2 SV=1//1.76771e-64
Bra000720	A03	12684721	12685954	1071	7.11042	70.874	-3.3172	7.3781e-20	2.8286e-19	Down	sp|Q8H1Q7|GMPP3_ARATH Probable mannose-1-phosphate guanylyltransferase 3 OS=Arabidopsis thaliana GN=At4g30570 PE=2 SV=1//0
Bra000734	A03	12758403	12763256	1119	42.0623	1433.42	-5.0908	0	0	Down	sp|Q5XF75|EFTS_ARATH Elongation factor Ts, mitochondrial OS=Arabidopsis thaliana GN=EFTS PE=2 SV=1//0
Bra000739	A03	12814486	12815731	804	3912.32	1004.29	1.9618	1.251e-193	3.8122e-192	Up	sp|Q9SUT9|RTNLB_ARATH Reticulon-like protein B2 OS=Arabidopsis thaliana GN=RTNLB2 PE=1 SV=1//1.02512e-156
Bra000744	A03	12837058	12839461	1977	0	11.998	-4.07911	2.2679e-06	4.9474e-06	Down	sp|Q9LDM5|CRK31_ARATH Putative cysteine-rich receptor-like protein kinase 31 OS=Arabidopsis thaliana GN=CRK31 PE=3 SV=1//0
Bra000754	A03	12916956	12918664	1077	53.4082	223.359	-2.0642	2.1848e-28	1.0533e-27	Down	sp|Q8GY82|CRK45_ARATH Cysteine-rich receptor-like protein kinase 45 OS=Arabidopsis thaliana GN=CRK45 PE=1 SV=1//1.15982e-174
Bra000757	A03	12929199	12931458	963	6717.04	2461.96	1.448	4.348e-132	8.226e-131	Up	sp|Q8GYC7|PGL1B_ARATH PGR5-like protein 1B, chloroplastic OS=Arabidopsis thaliana GN=PGRL1B PE=1 SV=1//2.19185e-173
Bra000767	A03	12967434	12968501	1068	15.0262	38.0336	-1.3398	0.00031185	0.00058512	Down	-//-
Bra000769	A03	12972559	12974537	1551	7.28534	203.839	-4.8063	1.4845e-72	1.5075e-71	Down	sp|O64637|C76C2_ARATH Cytochrome P450 76C2 OS=Arabidopsis thaliana GN=CYP76C2 PE=2 SV=1//4.69301e-118
Bra000774	A03	13012050	13016554	2085	1756.91	516.311	1.7667	2.6802e-113	4.2164e-112	Up	sp|Q9SU36|ORP2B_ARATH Oxysterol-binding protein-related protein 2B OS=Arabidopsis thaliana GN=ORP2B PE=2 SV=2//0
Bra000778	A03	13053972	13054373	402	19.6062	1.92814	3.346	1.0741e-06	2.3875e-06	Up	sp|Q39176|ERLI1_ARATH Lipid transfer protein EARLI 1 OS=Arabidopsis thaliana GN=EARLI1 PE=1 SV=1//9.24164e-26
Bra000779	A03	13080683	13082971	2142	378.217	166.526	1.1835	3.3161e-22	1.3683e-21	Up	sp|Q9SU29|UPL5_ARATH E3 ubiquitin-protein ligase UPL5 OS=Arabidopsis thaliana GN=UPL5 PE=1 SV=1//0
Bra000781	A03	13099239	13100051	387	221.147	556.274	-1.3308	4.3482e-20	1.6803e-19	Down	sp|Q6P8E9|NH2L1_XENTR NHP2-like protein 1 OS=Xenopus tropicalis GN=nhp2l1 PE=2 SV=1//5.48622e-57
Bra000783	A03	13112014	13113298	870	46.7512	227.381	-2.282	5.9109e-36	3.3801e-35	Down	sp|Q84ZT9|WVD2_ARATH Protein WAVE-DAMPENED 2 OS=Arabidopsis thaliana GN=WVD2 PE=2 SV=1//9.63677e-17
Bra000786	A03	13119194	13119757	564	26.563	0	4.42428	2.8284e-14	8.9956e-14	Up	sp|P0DKG3|OFP9_ARATH Probable transcription repressor OFP9 OS=Arabidopsis thaliana GN=OFP9 PE=3 SV=1//7.13892e-66
Bra000787	A03	13126410	13128078	936	2201.42	885.773	1.3134	3.777e-77	4.0652e-76	Up	sp|Q8RWU7|PUX4_ARATH Plant UBX domain-containing protein 4 OS=Arabidopsis thaliana GN=PUX4 PE=1 SV=1//5.92067e-146
Bra000794	A03	13177622	13180076	1488	1246.13	78.2621	3.993	4.5614e-291	2.5163e-289	Up	sp|Q9XEC4|APA3_ARATH Aspartic proteinase A3 OS=Arabidopsis thaliana GN=APA3 PE=1 SV=1//0
Bra000797	A03	13193187	13195847	1827	4.82839	16.2297	-1.749	0.0061666	0.010244	Down	sp|Q9SYS7|CRK39_ARATH Putative cysteine-rich receptor-like protein kinase 39 OS=Arabidopsis thaliana GN=CRK39 PE=3 SV=1//0
Bra000799	A03	13235722	13238673	1971	0	17.2296	-4.23628	6.0865e-09	1.5358e-08	Down	sp|Q9XEC8|CRK38_ARATH Cysteine-rich receptor-like protein kinase 38 OS=Arabidopsis thaliana GN=CRK38 PE=3 SV=1//0
Bra000802	A03	13249886	13251010	1125	1248.33	3473.28	-1.4763	3.91e-113	6.131e-112	Down	sp|Q01908|ATPG1_ARATH ATP synthase gamma chain 1, chloroplastic OS=Arabidopsis thaliana GN=ATPC1 PE=1 SV=1//0
Bra000811	A03	13317113	13317812	537	40.7429	119.353	-1.5506	1.5282e-12	4.5379e-12	Down	sp|Q9S9T6|FB220_ARATH F-box protein At4g05010 OS=Arabidopsis thaliana GN=At4g05010 PE=2 SV=1//3.83119e-56
Bra000813	A03	13322612	13322890	279	24.2954	173.114	-2.833	1.3997e-37	8.2542e-37	Down	-//-
Bra000822	A03	13372554	13374269	1134	0	5.23121	-3.7186	0.0042978	0.0072443	Down	sp|Q9C968|CCA24_ARATH Cyclin-A2-4 OS=Arabidopsis thaliana GN=CYCA2-4 PE=2 SV=1//2.29739e-23
Bra000825	A03	13391744	13392962	921	4061.86	221.486	4.1969	0	0	Up	-//-
Bra000827	A03	13401517	13405226	2289	287.582	654.916	-1.1873	1.0016e-31	5.2036e-31	Down	sp|Q6R2K3|SRF3_ARATH Protein STRUBBELIG-RECEPTOR FAMILY 3 OS=Arabidopsis thaliana GN=SRF3 PE=2 SV=1//0
Bra000836	A03	13438981	13439445	465	19.783	230.95	-3.5452	1.5844e-61	1.3931e-60	Down	sp|Q9ZR02|CML6_ARATH Calmodulin-like protein 6 OS=Arabidopsis thaliana GN=CML6 PE=2 SV=1//3.53377e-84
Bra000837	A03	13440823	13441955	696	195.848	1502.83	-2.9399	1.0209e-221	3.8089e-220	Down	sp|Q9ZR03|UCRIA_ARATH Cytochrome b6-f complex iron-sulfur subunit, chloroplastic OS=Arabidopsis thaliana GN=petC PE=1 SV=1//2.20893e-131
Bra000840	A03	13455912	13457043	873	42.1803	559.371	-3.7292	2.9318e-141	6.0314e-140	Down	sp|Q8LDW9|XTH9_ARATH Xyloglucan endotransglucosylase/hydrolase protein 9 OS=Arabidopsis thaliana GN=XTH9 PE=2 SV=2//0
Bra000841	A03	13461926	13462335	273	25.8523	2.87948	3.1664	4.4271e-08	1.0656e-07	Up	-//-
Bra000842	A03	13463232	13465774	1761	4158.19	1253.79	1.7297	9.647e-160	2.2791e-158	Up	sp|Q9ZR12|GRH1_ARATH GRR1-like protein 1 OS=Arabidopsis thaliana GN=GRH1 PE=1 SV=1//0
Bra000854	A03	13533288	13535585	1230	3507.28	1566.54	1.1628	2.2345e-75	2.3527e-74	Up	-//-
Bra000855	A03	13536538	13540521	2310	0	5.15482	-3.71221	0.0044567	0.0075053	Down	sp|Q9SY14|CSCL2_ARATH CSC1-like protein At4g02900 OS=Arabidopsis thaliana GN=At4g02900 PE=3 SV=1//0
Bra000862	A03	13564963	13566263	987	1.36602	53.6472	-5.2955	1.0314e-21	4.206e-21	Down	-//-
Bra000863	A03	13568019	13570118	1113	228.39	742.832	-1.7015	6.9151e-63	6.1844e-62	Down	sp|Q8H1F6|DGP3_ARATH DAR GTPase 3, chloroplastic OS=Arabidopsis thaliana GN=DGP3 PE=2 SV=1//0
Bra000865	A03	13595929	13599094	1512	130.4	338.525	-1.3763	3.4496e-21	1.3808e-20	Down	sp|Q0WRC9|SKI17_ARATH F-box protein SKIP17 OS=Arabidopsis thaliana GN=SKIP17 PE=1 SV=1//1.38723e-150
Bra000867	A03	13605023	13605964	396	487.875	2247.75	-2.2039	2.8695e-184	8.164e-183	Down	-//-
Bra000871	A03	13643798	13644958	387	2344.59	886.019	1.4039	4.1886e-90	5.1861e-89	Up	sp|Q9ZQX4|VATF_ARATH V-type proton ATPase subunit F OS=Arabidopsis thaliana GN=VHA-F PE=2 SV=1//9.89994e-87
Bra000873	A03	13648622	13650950	768	3958.77	1431.27	1.4678	6.3842e-119	1.0618e-117	Up	sp|O22769|NDUV2_ARATH NADH dehydrogenase [ubiquinone] flavoprotein 2, mitochondrial OS=Arabidopsis thaliana GN=At4g02580 PE=2 SV=3//0
Bra000875	A03	13661766	13662884	642	13.9368	655.867	-5.5564	1.6885e-224	6.3854e-223	Down	sp|Q9SLM6|GSTF3_ARATH Glutathione S-transferase F3 OS=Arabidopsis thaliana GN=GSTF3 PE=2 SV=1//3.70011e-133
[truncated: 9,919 more rows]
