# Supplementary material for: Mutation of ACX1, a Jasmonic Acid Biosynthetic Enzyme, Leads to Petal Degeneration in Chinese Cabbage (Brassica campestris ssp. pekinensis)
Source: Int J Mol Sci. 2019 May 10;20(9):2310. doi: 10.3390/ijms20092310 (PMC6539522; doi:10.3390/ijms20092310)
Supplement: Supplementary file 1 [file ijms-20-02310-s001.zip › Supplementary files/Table S6. List of GO terms identified in comparisons between FT and pdm and pJA and pdm..xlsx]

## Sheet: Up
GO_accession	Description	Term_type	Over_represented_pValue	Corrected_pValue	DEG_item	DEG_list	Bg_item	Bg_list	Gene_names
GO:0009733	response to auxin	biological_process	8.6141e-12	3.9987e-08	43	2715	147	29183	Bra032317,Bra006431,Bra023661,Bra011889,Bra016058,Bra023656,Bra037243,Bra003881,Bra026598,Bra010826,Bra039264,Bra010827,Novel00779,Bra007639,Bra033579,Bra011891,Bra023663,Bra032321,Bra039909,Bra023660,Bra023657,Bra023655,Bra013630,Bra023659,Bra010501,Bra008032,Bra002121,Bra010828,Bra023654,Bra006430,Bra023658,Bra012188,Bra002123,Bra006434,Bra006433,Bra033580,Bra023662,Bra004515,Bra024482,Bra01166…
GO:0010033	response to organic substance	biological_process	1.9274e-10	4.4736e-07	54	2715	233	29183	Bra026598,Bra037243,Bra023656,Bra003881,Bra016058,Bra011889,Bra023661,Bra029088,Bra015374,Bra006431,Bra032317,Novel00779,Bra010827,Bra039264,Bra025720,Bra010826,Bra016954,Bra032321,Bra023663,Bra033579,Bra007639,Bra011891,Bra039909,Bra020125,Bra003212,Bra002121,Bra010501,Bra008032,Bra023659,Bra019255,Bra013630,Bra023655,Bra023657,Bra023660,Bra032799,Bra006433,Bra002123,Bra006434,Bra023658,Bra01218…
GO:0009725	response to hormone	biological_process	4.7338e-10	7.3248e-07	49	2715	205	29183	Bra033580,Bra023662,Bra004515,Bra011662,Bra024482,Bra006435,Bra023653,Bra015831,Bra023660,Bra032799,Bra023657,Bra023655,Bra013630,Bra019255,Bra023659,Bra008032,Bra010501,Bra002121,Bra003212,Bra010828,Bra023654,Bra006430,Bra012188,Bra023658,Bra006434,Bra002123,Bra006433,Bra007639,Bra011891,Bra033579,Bra023663,Bra032321,Bra020125,Bra039909,Bra006431,Bra015374,Bra032317,Bra023661,Bra011889,Bra016058…
GO:0009719	response to endogenous stimulus	biological_process	1.0205e-09	1.1843e-06	49	2715	210	29183	Bra010826,Bra039264,Bra025720,Bra010827,Novel00779,Bra023661,Bra032317,Bra015374,Bra006431,Bra011889,Bra037243,Bra023656,Bra003881,Bra016058,Bra026598,Bra020125,Bra039909,Bra007639,Bra011891,Bra033579,Bra023663,Bra032321,Bra023654,Bra010828,Bra012188,Bra023658,Bra006430,Bra006433,Bra006434,Bra002123,Bra013630,Bra023655,Bra032799,Bra023657,Bra023660,Bra008032,Bra010501,Bra023659,Bra019255,Bra00321…
GO:0016491	oxidoreductase activity	molecular_function	4.5935e-08	4.2646e-05	334	2715	2736	29183	Bra038068,Bra028572,Bra023099,Bra029608,Bra014274,Bra025281,Bra038447,Bra002053,Bra010626,Bra001583,Bra015656,Bra009866,Bra030031,Bra022551,Bra023978,Bra032474,Bra039931,Bra022631,Bra039662,Bra036097,Bra005736,Bra033503,Bra033493,Bra025260,Bra017121,Bra029519,Bra016008,Bra031821,Bra020419,Bra032663,Bra019721,Bra026465,Bra006714,Bra005012,Bra006131,Bra001346,Bra028901,Bra032515,Bra031117,Bra023412…
GO:0016157	sucrose synthase activity	molecular_function	1.1894e-07	9.2016e-05	9	2715	13	29183	Bra006578,Bra033195,Bra020096,Bra039502,Bra036282,Bra002332,Bra015995,Bra003845,Bra002289
GO:0048037	cofactor binding	molecular_function	3.252e-07	0.00021565	135	2715	951	29183	Bra027036,Bra004628,Bra009010,Bra007705,Bra003891,Bra012602,Bra034013,Bra037130,Bra005982,Bra032951,Bra012548,Bra007924,Bra011025,Bra038649,Bra036090,Bra040187,Bra000603,Bra009336,Bra012418,Bra020019,Bra021863,Bra016041,Bra002245,Bra001931,Bra003362,Bra001923,Bra027035,Bra023487,Bra039029,Bra020176,Bra035262,Bra016757,Bra016928,Bra033230,Bra010625,Bra018393,Bra030027,Bra026967,Bra026600,Bra020352…
GO:0050662	coenzyme binding	molecular_function	5.0325e-06	0.0029201	111	2715	777	29183	Bra031208,Bra018084,Bra014323,Bra014762,Bra026988,Bra020352,Bra026600,Bra015842,Bra026967,Bra005188,Bra039084,Bra030027,Bra027670,Bra030951,Bra018393,Bra030729,Bra008743,Bra019774,Bra023723,Bra017758,Bra010625,Bra003004,Bra024355,Bra040677,Bra033230,Bra014757,Bra028124,Bra010627,Bra026307,Bra021275,Bra029392,Bra030204,Bra040688,Bra040093,Bra010958,Bra011055,Bra036547,Bra035672,Bra010354,Bra025612…
GO:0055114	oxidation-reduction process	biological_process	1.1822e-05	0.0060977	302	2715	2565	29183	Bra010405,Bra019474,Bra010958,Bra022195,Bra011055,Bra030204,Bra002797,Bra036547,Bra024934,Bra017711,Bra025612,Bra024558,Bra036948,Bra038437,Bra017743,Bra002371,Bra034171,Bra020362,Bra001741,Bra019415,Bra011174,Bra022471,Bra032411,Bra034236,Bra014962,Bra034881,Bra002468,Bra026988,Bra005860,Bra034863,Bra015842,Bra027670,Bra030988,Bra023723,Bra030729,Bra008743,Bra020782,Bra004284,Bra014757,Bra028124…
GO:0042221	response to chemical	biological_process	1.674e-05	0.0077709	77	2715	510	29183	Bra023655,Bra037731,Bra008032,Bra010501,Bra006434,Bra023658,Bra012188,Bra006430,Bra038748,Bra023662,Bra034169,Bra022974,Bra004515,Bra033030,Bra032473,Bra024482,Bra023633,Bra023661,Bra015374,Bra032317,Bra036151,Bra026598,Bra023656,Bra003881,Bra025720,Bra010826,Novel00779,Bra010827,Bra035140,Bra038749,Bra007639,Bra011891,Bra016954,Bra013957,Bra013630,Bra023660,Bra032799,Bra023657,Bra003212,Bra00212…
GO:0005985	sucrose metabolic process	biological_process	2.8336e-05	0.011958	10	2715	25	29183	Bra023033,Bra002289,Bra003845,Bra036282,Bra002332,Bra015995,Bra039502,Bra033195,Bra020096,Bra006578
GO:0016762	xyloglucan:xyloglucosyl transferase activity	molecular_function	3.5014e-05	0.012503	16	2715	55	29183	Bra024848,Bra011180,Bra013164,Bra013922,Bra024089,Bra040716,Bra011181,Bra038442,Bra024088,Bra026630,Bra024087,Bra011179,Bra024415,Bra029907,Bra019767,Bra035513
GO:0048046	apoplast	cellular_component	3.5014e-05	0.012503	16	2715	55	29183	Bra024415,Bra019767,Bra029907,Bra011179,Bra035513,Bra026630,Bra024087,Bra011181,Bra024089,Bra040716,Bra024088,Bra038442,Bra011180,Bra024848,Bra013922,Bra013164
GO:0016020	membrane	cellular_component	4.1173e-05	0.013652	658	2715	6238	29183	Bra011351,Bra040247,Bra019289,Bra025438,Bra018760,Bra013957,Bra014008,Bra022863,Bra004506,Bra028004,Bra037277,Bra022794,Bra007999,Bra020399,Bra038068,Bra020952,Bra011059,Bra002198,Bra006610,Bra016752,Bra026481,Bra008704,Bra035610,Bra027820,Bra038827,Bra025468,Bra005012,Bra033754,Bra003978,Bra001280,Bra032228,Bra034343,Bra006373,Bra001002,Bra018609,Bra039559,Bra004592,Bra025210,Bra022441,Bra007870…
GO:0016616	oxidoreductase activity, acting on the CH-OH group of donors, NAD or NADP as acceptor	molecular_function	8.5479e-05	0.026453	62	2715	402	29183	Bra023545,Bra029608,Bra031968,Bra026986,Bra000231,Bra012970,Bra028572,Bra029392,Bra007441,Bra039662,Bra025480,Bra010627,Bra010958,Bra039029,Bra035262,Bra030204,Bra016757,Bra039945,Bra030031,Bra002797,Bra036547,Bra035672,Bra001923,Bra009866,Bra010626,Bra023487,Bra002053,Bra040411,Bra009537,Bra019774,Bra012548,Bra018393,Bra030951,Bra019257,Bra008743,Bra010625,Bra022204,Bra016008,Bra007705,Bra026029…
GO:0044262	cellular carbohydrate metabolic process	biological_process	0.00011671	0.033861	40	2715	244	29183	Bra016328,Bra024848,Bra021796,Bra019370,Bra013628,Bra011181,Bra038442,Bra029541,Bra010658,Bra006578,Bra040364,Bra026630,Bra024087,Bra038671,Bra011179,Bra039673,Bra035049,Bra021377,Bra023033,Bra035513,Bra011835,Bra011180,Bra039502,Bra013164,Bra013922,Bra027328,Bra024089,Bra040716,Bra036282,Bra015995,Bra002332,Bra024088,Bra020096,Bra033195,Bra033849,Bra024415,Bra019767,Bra029907,Bra002289,Bra003845
GO:0005984	disaccharide metabolic process	biological_process	0.00016477	0.044993	16	2715	65	29183	Bra003845,Bra023033,Bra002289,Bra035049,Bra006578,Bra010658,Bra020096,Bra033195,Bra036282,Bra002332,Bra015995,Bra013628,Bra019370,Bra039502,Bra011835,Bra016328
GO:0016614	oxidoreductase activity, acting on CH-OH group of donors	molecular_function	0.00039141	0.10094	64	2715	442	29183	Bra019257,Bra012548,Bra022204,Bra016008,Bra026029,Bra007705,Bra004628,Bra009010,Bra001221,Bra027036,Bra005736,Bra016041,Bra036681,Bra002410,Bra021863,Bra015693,Bra020019,Bra031117,Bra036090,Bra026465,Bra029608,Bra028572,Bra039662,Bra025480,Bra007441,Bra039945,Bra016757,Bra039029,Bra035262,Bra030031,Bra002053,Bra010626,Bra023487,Bra009866,Bra001923,Bra030951,Bra008743,Bra018393,Bra019774,Bra009537…
GO:0050660	flavin adenine dinucleotide binding	molecular_function	0.00042276	0.10329	42	2715	263	29183	Bra019415,Bra001931,Bra018277,Bra005687,Bra012100,Bra026986,Bra003362,Bra002371,Bra038068,Bra029776,Bra012970,Bra017711,Bra036547,Bra010354,Bra023328,Bra029825,Bra004759,Bra040411,Bra027035,Bra013478,Bra016928,Bra029392,Bra021275,Bra040093,Bra011055,Bra020176,Bra024355,Bra040677,Bra002777,Bra027036,Bra012548,Bra023723,Bra037130,Bra017758,Bra022204,Bra012602,Bra015842,Bra026465,Bra027670,Bra030027…
GO:0035251	UDP-glucosyltransferase activity	molecular_function	0.00049943	0.11592	15	2715	74	29183	Bra036282,Bra021377,Bra002332,Bra015995,Bra027328,Bra003845,Bra029541,Bra002289,Bra006578,Bra040364,Bra033195,Bra020096,Bra021796,Bra039502,Bra033849
GO:0044699	single-organism process	biological_process	0.00056525	0.12495	1041	2715	10407	29183	Bra023384,Bra017686,Bra017879,Bra016311,Bra006357,Bra014308,Bra037912,Bra007441,Bra021379,Bra004167,Bra040626,Bra027723,Bra037119,Bra023835,Bra012100,Novel00188,Bra001371,Bra017052,Novel01114,Bra021796,Bra001197,Bra027311,Bra009046,Bra027230,Bra005762,Bra020569,Bra001446,Bra003081,Bra031632,Bra019257,Bra027968,Bra006857,Bra025612,Bra036547,Bra015808,Bra022702,Bra010980,Bra016507,Bra013263,Bra0342…
GO:0098803	respiratory chain complex	cellular_component	0.00070583	0.14055	11	2715	40	29183	Bra011350,Bra026590,Bra010615,Bra027393,Bra040079,Bra020499,Bra024934,Bra004528,Bra013561,Bra016957,Bra004649
GO:0004842	ubiquitin-protein transferase activity	molecular_function	0.00072704	0.14055	79	2715	591	29183	Bra023101,Bra020133,Bra005541,Bra008257,Bra004847,Bra004589,Bra002084,Bra040374,Bra030028,Bra016449,Bra015262,Bra028866,Bra007613,Bra032532,Bra019022,Bra027664,Bra011991,Bra010914,Bra038109,Bra007511,Bra012155,Bra035890,Bra021404,Bra028950,Bra024902,Bra004563,Bra020883,Bra007097,Bra001998,Bra033777,Bra015913,Bra028004,Bra003062,Bra008018,Bra035835,Bra012441,Bra012943,Bra015751,Bra033953,Bra034152…
GO:0019787	ubiquitin-like protein transferase activity	molecular_function	0.00072704	0.14055	79	2715	591	29183	Bra010641,Bra030712,Bra001285,Bra019499,Bra039168,Bra024318,Bra026346,Bra011189,Bra001582,Bra010559,Bra009800,Bra018013,Bra025676,Bra029461,Bra024853,Bra006603,Bra006070,Bra024559,Bra034212,Bra005682,Bra008950,Bra036816,Bra015967,Bra004436,Bra005020,Bra008518,Bra035025,Bra017732,Bra038240,Bra028173,Bra025846,Bra000779,Bra009136,Bra039068,Bra040087,Bra033963,Bra006156,Bra027625,Bra020133,Bra023101…
GO:0046527	glucosyltransferase activity	molecular_function	0.00083847	0.14692	16	2715	85	29183	Bra021796,Bra039502,Bra036282,Bra002332,Bra015995,Bra027328,Bra029541,Bra006578,Bra040364,Bra020096,Bra033195,Bra033849,Bra021377,Bra003845,Bra020470,Bra002289
GO:0009690	cytokinin metabolic process	biological_process	0.00098115	0.14692	6	2715	14	29183	Bra016928,Bra040677,Bra015842,Bra002371,Bra018277,Bra002777
GO:0010817	regulation of hormone levels	biological_process	0.00098115	0.14692	6	2715	14	29183	Bra015842,Bra040677,Bra016928,Bra002777,Bra002371,Bra018277
GO:0019139	cytokinin dehydrogenase activity	molecular_function	0.00098115	0.14692	6	2715	14	29183	Bra002777,Bra002371,Bra018277,Bra015842,Bra040677,Bra016928
GO:0034754	cellular hormone metabolic process	biological_process	0.00098115	0.14692	6	2715	14	29183	Bra040677,Bra015842,Bra016928,Bra002777,Bra002371,Bra018277
GO:0042445	hormone metabolic process	biological_process	0.00098115	0.14692	6	2715	14	29183	Bra002371,Bra018277,Bra002777,Bra016928,Bra015842,Bra040677
GO:0005544	calcium-dependent phospholipid binding	molecular_function	0.0011317	0.16175	6	2715	14	29183	Bra034402,Bra031890,Bra000091,Bra000090,Bra036764,Bra024346
GO:0044710	single-organism metabolic process	biological_process	0.0012867	0.16175	554	2715	5339	29183	Bra025480,Bra012223,Bra007441,Bra012261,Bra039945,Bra006357,Bra011891,Bra017686,Bra013918,Bra023384,Bra016954,Bra017879,Bra016311,Bra012100,Bra016474,Bra023835,Bra028373,Bra004167,Bra037119,Bra026985,Bra006963,Bra040626,Bra035904,Bra027230,Bra015969,Bra001197,Bra017052,Bra021796,Bra019257,Bra007201,Bra006419,Bra012327,Bra001446,Bra002777,Bra019474,Bra010980,Bra022195,Bra036547,Bra025612,Bra006857…
GO:0009267	cellular response to starvation	biological_process	0.0012893	0.16175	8	2715	25	29183	Bra013578,Bra019407,Bra029509,Bra029396,Bra040738,Bra001197,Bra037974,Bra017439
GO:0031667	response to nutrient levels	biological_process	0.0012893	0.16175	8	2715	25	29183	Bra037974,Bra017439,Bra001197,Bra019407,Bra029509,Bra013578,Bra029396,Bra040738
GO:0031669	cellular response to nutrient levels	biological_process	0.0012893	0.16175	8	2715	25	29183	Bra001197,Bra019407,Bra029509,Bra013578,Bra029396,Bra040738,Bra037974,Bra017439
GO:0042594	response to starvation	biological_process	0.0012893	0.16175	8	2715	25	29183	Bra037974,Bra017439,Bra001197,Bra013578,Bra029509,Bra019407,Bra029396,Bra040738
GO:0070469	respiratory chain	cellular_component	0.0013402	0.16372	12	2715	49	29183	Bra027393,Bra010615,Bra026590,Bra011350,Bra013561,Bra009109,Bra016957,Bra004649,Bra004528,Bra040079,Bra020499,Bra024934
GO:0016645	oxidoreductase activity, acting on the CH-NH group of donors	molecular_function	0.0015744	0.18333	15	2715	70	29183	Bra018277,Bra002777,Bra038368,Bra003627,Bra026029,Bra040677,Bra015842,Bra004759,Bra002371,Bra019474,Bra017042,Bra003082,Bra022631,Bra016928,Bra000581
GO:0008509	anion transmembrane transporter activity	molecular_function	0.0015797	0.18333	22	2715	120	29183	Bra006882,Bra012359,Bra012716,Bra009891,Bra040788,Bra001072,Bra027723,Bra023210,Bra012230,Bra024562,Bra006373,Bra031977,Bra001617,Novel00193,Bra022507,Bra023590,Bra027411,Bra027020,Bra012632,Bra002152,Bra038948,Bra019289
GO:0005746	mitochondrial respiratory chain	cellular_component	0.0017102	0.19362	11	2715	44	29183	Bra011350,Bra026590,Bra010615,Bra027393,Bra040079,Bra020499,Bra024934,Bra004528,Bra013561,Bra016957,Bra004649
GO:0000045	autophagosome assembly	biological_process	0.0019301	0.20836	7	2715	21	29183	Bra013578,Bra029509,Bra037974,Bra019407,Bra017439,Bra040738,Bra001197
GO:0016236	macroautophagy	biological_process	0.0019301	0.20836	7	2715	21	29183	Bra001197,Bra037974,Bra019407,Bra029509,Bra013578,Bra017439,Bra040738
GO:0005215	transporter activity	molecular_function	0.0021627	0.22816	235	2715	2139	29183	Bra038763,Bra004515,Bra038748,Bra040547,Bra000116,Bra011003,Bra030759,Bra018523,Bra006014,Bra020940,Bra033199,Bra011878,Bra038671,Bra020607,Bra014368,Bra017664,Bra001626,Bra029882,Bra024969,Bra008846,Bra039121,Bra008442,Bra003138,Bra002709,Bra026689,Bra009109,Bra027020,Bra007639,Bra013427,Bra011556,Bra031295,Bra014322,Bra011004,Bra030474,Bra023103,Bra005768,Bra031977,Bra000432,Bra005474,Bra036151…
GO:0005618	cell wall	cellular_component	0.0023673	0.2442	31	2715	193	29183	Bra011181,Bra024089,Bra003062,Bra040716,Bra022552,Bra002468,Bra024088,Bra019584,Bra038442,Bra011180,Bra024848,Bra034159,Bra011428,Bra001547,Bra013922,Bra002257,Bra013164,Bra037739,Bra024569,Bra024415,Bra019767,Bra029907,Bra011179,Bra034960,Bra035513,Bra032469,Bra039419,Bra026630,Bra022648,Bra031771,Bra024087
GO:0044765	single-organism transport	biological_process	0.0025962	0.26199	323	2715	3027	29183	Bra013427,Bra027020,Bra023475,Bra020176,Bra011004,Bra001523,Bra003573,Bra036648,Bra000432,Bra010084,Bra031977,Bra005531,Bra031839,Bra036151,Bra027057,Bra035248,Bra018722,Bra036878,Bra033231,Bra038763,Bra038649,Bra040547,Bra038451,Bra038748,Bra018523,Bra011003,Bra006840,Bra027347,Bra006014,Bra027036,Bra038671,Bra033199,Bra001010,Bra029882,Bra017664,Bra024969,Bra039121,Bra034669,Bra026471,Bra031719…
GO:0004497	monooxygenase activity	molecular_function	0.0029873	0.29001	19	2715	103	29183	Bra005687,Bra036948,Bra023723,Bra026986,Bra038068,Bra012970,Bra012602,Bra037607,Bra019415,Bra027036,Bra029392,Bra026988,Bra011055,Bra028901,Bra010354,Bra036547,Bra033035,Bra026465,Bra027035
GO:0007033	vacuole organization	biological_process	0.0029988	0.29001	7	2715	23	29183	Bra040738,Bra017439,Bra013578,Bra029509,Bra037974,Bra019407,Bra001197
GO:0004197	cysteine-type endopeptidase activity	molecular_function	0.0031888	0.29623	21	2715	119	29183	Bra028794,Bra040749,Bra014057,Bra024277,Bra035107,Bra022418,Bra008407,Bra036645,Bra022708,Bra010592,Bra035108,Bra006663,Bra000615,Bra033291,Bra035106,Bra007775,Bra018067,Bra014344,Bra011608,Bra033641,Bra010706
GO:0071949	FAD binding	molecular_function	0.0035426	0.29623	22	2715	128	29183	Bra012970,Bra029776,Bra038068,Bra022204,Bra037130,Bra003362,Bra023723,Bra026986,Bra012548,Bra012100,Bra027036,Bra011055,Bra020176,Bra026988,Bra029392,Bra030027,Bra026465,Bra040411,Bra029825,Bra004759,Bra010354,Bra036547
GO:0046148	pigment biosynthetic process	biological_process	0.0035527	0.29623	27	2715	168	29183	Bra014951,Bra029825,Bra004759,Bra036547,Bra010354,Bra017711,Bra030027,Bra019721,Bra027670,Bra026465,Bra001583,Bra010626,Bra029392,Bra010627,Bra020176,Bra009876,Bra001491,Bra027036,Bra019774,Bra026986,Bra030802,Bra012970,Bra029776,Bra038068,Bra010625,Bra022204,Bra003362
GO:0003824	catalytic activity	molecular_function	0.003557	0.29623	1363	2715	14015	29183	Bra021082,Bra007417,Bra029574,Bra033230,Bra001285,Bra025309,Bra003490,Bra019499,Bra025154,Bra028955,Bra001547,Bra008924,Bra004838,Bra021119,Bra024277,Bra022739,Bra020352,Bra026482,Bra035549,Bra003063,Bra010553,Bra020639,Bra015911,Bra013956,Bra013799,Bra010296,Bra009008,Bra003007,Bra035551,Bra039502,Bra034924,Bra008696,Bra036239,Bra040093,Bra039824,Bra025613,Bra004628,Bra032109,Bra004589,Bra006669…
GO:0050661	NADP binding	molecular_function	0.0035801	0.29623	16	2715	82	29183	Bra012970,Bra030729,Bra026986,Bra023723,Bra027036,Bra019415,Bra026988,Bra040688,Bra010958,Bra011055,Bra025480,Bra039084,Bra027035,Bra010354,Bra036547,Bra030031
GO:0009311	oligosaccharide metabolic process	biological_process	0.0036303	0.29623	19	2715	107	29183	Bra023722,Bra015995,Bra002332,Bra036282,Bra013628,Bra011835,Bra014951,Bra003840,Bra016328,Bra019370,Bra039502,Bra035049,Bra003845,Bra023033,Bra002289,Bra006578,Bra010658,Bra020096,Bra033195
GO:1902578	single-organism localization	biological_process	0.0036748	0.29623	326	2715	3076	29183	Bra023619,Bra016488,Bra026988,Bra025926,Bra040507,Bra004189,Bra038948,Bra008728,Bra014990,Bra030437,Bra025028,Bra040573,Bra016043,Bra031531,Bra032799,Novel00210,Bra005512,Bra002917,Bra036198,Bra016565,Bra022702,Bra036253,Bra024934,Bra017908,Bra026474,Bra011116,Bra013489,Bra039528,Bra037841,Bra033016,Bra003601,Bra039169,Bra013263,Novel00179,Bra021681,Bra005762,Bra015693,Bra009046,Bra023891,Novel01…
GO:0044264	cellular polysaccharide metabolic process	biological_process	0.003693	0.29623	24	2715	153	29183	Bra019767,Bra029907,Bra021377,Bra024415,Bra039673,Bra011179,Bra035513,Bra040364,Bra026630,Bra038671,Bra033849,Bra024087,Bra011181,Bra040716,Bra027328,Bra024089,Bra029541,Bra024088,Bra038442,Bra024848,Bra011180,Bra013922,Bra021796,Bra013164
GO:0003857	3-hydroxyacyl-CoA dehydrogenase activity	molecular_function	0.0038295	0.29623	15	2715	75	29183	Bra036090,Bra001221,Bra027036,Bra026465,Bra040411,Bra010626,Bra029392,Bra029608,Bra010627,Bra025480,Bra010625,Bra011076,Bra022204,Bra016757,Bra039945
GO:0006073	cellular glucan metabolic process	biological_process	0.0039667	0.29623	22	2715	138	29183	Bra035513,Bra011179,Bra021377,Bra029907,Bra019767,Bra024415,Bra033849,Bra024087,Bra026630,Bra040364,Bra038442,Bra024088,Bra029541,Bra040716,Bra027328,Bra024089,Bra011181,Bra013164,Bra013922,Bra021796,Bra011180,Bra024848
GO:0044042	glucan metabolic process	biological_process	0.0039667	0.29623	22	2715	138	29183	Bra029541,Bra024088,Bra038442,Bra011181,Bra024089,Bra027328,Bra040716,Bra021796,Bra013922,Bra013164,Bra011180,Bra024848,Bra035513,Bra024415,Bra029907,Bra019767,Bra021377,Bra011179,Bra024087,Bra033849,Bra026630,Bra040364
GO:0055085	transmembrane transport	biological_process	0.0040608	0.29623	170	2715	1519	29183	Bra023362,Bra033231,Bra010111,Bra000124,Bra001746,Bra035140,Bra018722,Bra023633,Bra035248,Bra036151,Bra003592,Bra031839,Bra005531,Bra017085,Bra031977,Bra035279,Bra000432,Bra031295,Bra024444,Bra003573,Bra011556,Bra023475,Bra025321,Bra011004,Bra013427,Bra026689,Bra039121,Bra026471,Bra024969,Bra020607,Bra014368,Bra017664,Bra029882,Bra001010,Bra011878,Bra033199,Bra020940,Bra006014,Bra008105,Bra000116…
GO:0016108	tetraterpenoid metabolic process	biological_process	0.0041327	0.29623	16	2715	83	29183	Bra020176,Bra029392,Bra030027,Bra026465,Bra004759,Bra029825,Bra014951,Bra010354,Bra036547,Bra012970,Bra029776,Bra038068,Bra022204,Bra003362,Bra026986,Bra001491
GO:0016109	tetraterpenoid biosynthetic process	biological_process	0.0041327	0.29623	16	2715	83	29183	Bra003362,Bra022204,Bra038068,Bra012970,Bra029776,Bra026986,Bra001491,Bra020176,Bra029392,Bra026465,Bra030027,Bra036547,Bra010354,Bra004759,Bra014951,Bra029825
GO:0016116	carotenoid metabolic process	biological_process	0.0041327	0.29623	16	2715	83	29183	Bra030027,Bra026465,Bra029825,Bra014951,Bra004759,Bra036547,Bra010354,Bra020176,Bra029392,Bra001491,Bra038068,Bra012970,Bra029776,Bra003362,Bra022204,Bra026986
GO:0016117	carotenoid biosynthetic process	biological_process	0.0041327	0.29623	16	2715	83	29183	Bra001491,Bra022204,Bra003362,Bra029776,Bra012970,Bra038068,Bra026986,Bra026465,Bra030027,Bra036547,Bra010354,Bra014951,Bra004759,Bra029825,Bra020176,Bra029392
GO:0033897	ribonuclease T2 activity	molecular_function	0.004148	0.29623	4	2715	8	29183	Bra032671,Bra012439,Novel00902,Bra026846
GO:0006629	lipid metabolic process	biological_process	0.004475	0.30827	129	2715	1106	29183	Bra000698,Bra007201,Bra026029,Bra001545,Bra001221,Bra023548,Bra019257,Bra016008,Bra022204,Bra030359,Bra026465,Bra017052,Bra017175,Bra008632,Bra036681,Bra002410,Bra015969,Bra031117,Bra031790,Bra019306,Bra004167,Bra010310,Bra029608,Bra007119,Bra028572,Bra038068,Bra018760,Bra013918,Bra010626,Bra039662,Bra025480,Bra032383,Bra005526,Bra014044,Bra039945,Bra024355,Bra006870,Bra011522,Bra011425,Bra001491…
GO:0005750	mitochondrial respiratory chain complex III	cellular_component	0.0045822	0.30827	5	2715	13	29183	Bra016957,Bra013561,Bra020499,Bra040079,Bra011350
GO:0006122	mitochondrial electron transport, ubiquinol to cytochrome c	biological_process	0.0045822	0.30827	5	2715	13	29183	Bra013561,Bra016957,Bra011350,Bra040079,Bra020499
GO:0045275	respiratory chain complex III	cellular_component	0.0045822	0.30827	5	2715	13	29183	Bra013561,Bra016957,Bra011350,Bra020499,Bra040079
GO:0016709	oxidoreductase activity, acting on paired donors, with incorporation or reduction of molecular oxygen, NAD(P)H as one donor, and incorporation of one atom of oxygen	molecular_function	0.0049701	0.32563	13	2715	63	29183	Bra027035,Bra027036,Bra026465,Bra019415,Bra010354,Bra036547,Bra012970,Bra038068,Bra011055,Bra026988,Bra029392,Bra026986,Bra023723
GO:0005777	peroxisome	cellular_component	0.0050506	0.32563	10	2715	43	29183	Bra006397,Bra024355,Bra014092,Bra003435,Bra009708,Bra040093,Bra015491,Bra032228,Bra026482,Bra008563
GO:0042579	microbody	cellular_component	0.0050506	0.32563	10	2715	43	29183	Bra014092,Bra006397,Bra024355,Bra026482,Bra032228,Bra015491,Bra009708,Bra040093,Bra008563,Bra003435
GO:0030312	external encapsulating structure	cellular_component	0.0063973	0.4068	36	2715	249	29183	Bra024415,Bra029907,Novel00188,Bra019767,Bra034960,Bra003062,Bra024089,Bra040716,Bra024088,Bra014308,Bra011180,Bra034159,Bra011428,Bra013922,Bra024569,Bra013164,Bra011179,Bra035513,Bra032469,Bra039419,Bra040364,Bra026630,Bra022648,Bra031771,Bra024087,Bra011181,Bra022552,Bra002468,Bra019584,Bra025155,Bra038442,Bra024293,Bra024848,Bra001547,Bra002257,Bra037739
GO:0017089	glycolipid transporter activity	molecular_function	0.0066647	0.40848	6	2715	19	29183	Bra005493,Bra021678,Bra023890,Bra012854,Bra017908,Bra023891
GO:0046836	glycolipid transport	biological_process	0.0066647	0.40848	6	2715	19	29183	Bra012854,Bra017908,Bra023891,Bra005493,Bra021678,Bra023890
GO:0061630	ubiquitin protein ligase activity	molecular_function	0.0068607	0.40848	17	2715	95	29183	Bra028173,Bra020883,Bra006070,Bra015262,Bra039068,Bra005682,Bra032532,Bra007613,Bra012441,Bra035835,Bra040087,Bra004436,Bra005541,Bra001582,Bra024902,Bra009800,Bra025676
GO:0061659	ubiquitin-like protein ligase activity	molecular_function	0.0068607	0.40848	17	2715	95	29183	Bra040087,Bra035835,Bra012441,Bra007613,Bra032532,Bra005682,Bra039068,Bra015262,Bra006070,Bra028173,Bra020883,Bra025676,Bra009800,Bra001582,Bra024902,Bra005541,Bra004436
GO:0016791	phosphatase activity	molecular_function	0.0068637	0.40848	39	2715	288	29183	Bra029837,Bra021819,Bra018722,Bra022360,Bra007651,Bra006579,Bra015199,Bra023024,Bra016108,Bra026550,Bra005526,Bra001237,Bra005002,Bra004906,Bra016721,Bra006716,Bra006948,Bra026266,Bra018760,Bra003221,Bra024060,Bra028534,Bra020470,Bra023033,Bra005174,Novel01058,Bra003490,Bra002563,Bra005315,Novel00018,Bra027521,Bra005609,Bra034126,Bra024150,Bra009605,Bra017303,Bra027624,Bra015154,Bra029813
GO:0002764	immune response-regulating signaling pathway	biological_process	0.0073288	0.41032	3	2715	5	29183	Bra018716,Bra029261,Bra026266
GO:0000152	nuclear ubiquitin ligase complex	cellular_component	0.0073497	0.41032	57	2715	436	29183	Bra006603,Bra006070,Bra024853,Bra016449,Bra034212,Bra007613,Bra028866,Bra005682,Bra008950,Bra036816,Bra019499,Bra020133,Bra039168,Bra023101,Bra030712,Bra010641,Bra002357,Bra001285,Bra005541,Bra011189,Bra026346,Bra009800,Bra001582,Bra004847,Bra002084,Bra008257,Bra004589,Bra028173,Bra025846,Bra033777,Bra028004,Bra015913,Bra008018,Bra009136,Bra015751,Bra035835,Bra012441,Bra033953,Bra034152,Bra033963…
GO:0005680	anaphase-promoting complex	cellular_component	0.0073497	0.41032	57	2715	436	29183	Bra009136,Bra008018,Bra015913,Bra028004,Bra033777,Bra025846,Bra028173,Bra040087,Bra006156,Bra027625,Bra033963,Bra033953,Bra034152,Bra012441,Bra035835,Bra015751,Bra005020,Bra007511,Bra011991,Bra015967,Bra027664,Bra004436,Bra038109,Bra004563,Bra024902,Bra008518,Bra021404,Bra028950,Bra038240,Bra017732,Bra034212,Bra016449,Bra024853,Bra006070,Bra006603,Bra036816,Bra008950,Bra005682,Bra028866,Bra007613…
GO:0031461	cullin-RING ubiquitin ligase complex	cellular_component	0.0073497	0.41032	57	2715	436	29183	Bra004563,Bra017732,Bra028950,Bra038240,Bra021404,Bra024902,Bra008518,Bra005020,Bra038109,Bra027664,Bra011991,Bra015967,Bra004436,Bra007511,Bra033963,Bra027625,Bra006156,Bra040087,Bra015751,Bra035835,Bra012441,Bra034152,Bra033953,Bra028004,Bra015913,Bra008018,Bra009136,Bra025846,Bra028173,Bra033777,Bra002084,Bra004847,Bra008257,Bra004589,Bra009800,Bra001582,Bra005541,Bra011189,Bra026346,Bra019499…
GO:0008202	steroid metabolic process	biological_process	0.0073656	0.41032	28	2715	182	29183	Bra035672,Bra026600,Bra018760,Bra002797,Bra001923,Bra039662,Bra021863,Bra014323,Bra036681,Bra002410,Bra020019,Bra030204,Bra039945,Bra016757,Bra031117,Bra035262,Bra007705,Bra026029,Bra009010,Bra004167,Bra018393,Bra030951,Bra019257,Bra008743,Bra023545,Bra016008,Bra028572,Bra015369
GO:0000103	sulfate assimilation	biological_process	0.0075958	0.41032	11	2715	57	29183	Bra031965,Bra005051,Bra018760,Bra014774,Bra005048,Bra039042,Bra035353,Bra013120,Bra003490,Bra024060,Bra014773
GO:0004020	adenylylsulfate kinase activity	molecular_function	0.0075958	0.41032	11	2715	57	29183	Bra039042,Bra031965,Bra018760,Bra005051,Bra014774,Bra005048,Bra003490,Bra024060,Bra014773,Bra035353,Bra013120
GO:0004499	N,N-dimethylaniline monooxygenase activity	molecular_function	0.0076017	0.41032	10	2715	45	29183	Bra027035,Bra027036,Bra019415,Bra010354,Bra036547,Bra011055,Bra012970,Bra026988,Bra023723,Bra026986
GO:0016627	oxidoreductase activity, acting on the CH-CH group of donors	molecular_function	0.007984	0.42547	28	2715	185	29183	Bra027036,Bra024355,Bra015491,Bra001952,Bra019899,Bra012602,Bra012970,Bra010625,Bra023548,Bra005687,Bra030951,Bra004728,Bra019774,Bra010626,Bra001583,Bra027670,Bra036547,Bra017711,Bra009392,Bra025926,Bra030204,Bra040093,Bra028901,Bra020176,Bra039662,Bra010627,Bra013962,Bra021275
GO:0022892	substrate-specific transporter activity	molecular_function	0.0081472	0.42547	160	2715	1441	29183	Bra033199,Bra011878,Bra038671,Bra017664,Bra020607,Bra014368,Bra024969,Bra039121,Bra003138,Bra004515,Bra040547,Bra000116,Bra030759,Bra018523,Bra020940,Bra005474,Bra003592,Bra005531,Bra035248,Bra016089,Bra040761,Bra008830,Bra023611,Bra006199,Bra033231,Bra036878,Bra034121,Bra026689,Bra009109,Bra027020,Bra007639,Bra011556,Bra014322,Bra030474,Bra005768,Bra031977,Bra000432,Bra040758,Bra039416,Bra003300…
GO:0042440	pigment metabolic process	biological_process	0.0081575	0.42547	33	2715	229	29183	Bra014080,Bra003362,Bra029776,Bra012970,Bra026494,Bra038068,Bra030802,Bra026986,Bra001583,Bra010626,Bra019558,Bra010354,Bra036547,Bra017711,Bra014951,Bra004759,Bra029825,Bra020176,Bra010627,Bra029392,Bra001491,Bra027036,Bra012747,Bra022204,Bra010625,Bra019774,Bra026465,Bra030027,Bra027670,Bra019721,Bra015989,Bra009876,Bra035904
GO:0000151	ubiquitin ligase complex	cellular_component	0.0086159	0.44267	57	2715	440	29183	Bra016449,Bra034212,Bra024853,Bra006603,Bra006070,Bra008950,Bra005682,Bra036816,Bra007613,Bra028866,Bra026346,Bra005541,Bra011189,Bra030712,Bra010641,Bra001285,Bra002357,Bra019499,Bra020133,Bra039168,Bra023101,Bra004847,Bra002084,Bra004589,Bra008257,Bra001582,Bra009800,Bra008018,Bra009136,Bra028004,Bra015913,Bra033777,Bra025846,Bra028173,Bra040087,Bra033963,Bra006156,Bra027625,Bra034152,Bra033953…
GO:0005253	anion channel activity	molecular_function	0.008722	0.44267	5	2715	15	29183	Bra022507,Bra009891,Bra012716,Bra038948,Bra012632
GO:1901264	carbohydrate derivative transport	biological_process	0.0087732	0.44267	6	2715	20	29183	Bra017908,Bra023891,Bra012854,Bra021678,Bra023890,Bra005493
GO:0004616	phosphogluconate dehydrogenase (decarboxylating) activity	molecular_function	0.0089938	0.44723	13	2715	67	29183	Bra023487,Bra010626,Bra040411,Bra027036,Bra001221,Bra026988,Bra010625,Bra011076,Bra010627,Bra025480,Bra016041,Bra029608,Bra019774
GO:0000446	nucleoplasmic THO complex	cellular_component	0.0090564	0.44723	2	2715	2	29183	Bra016474,Bra025799
GO:0003779	actin binding	molecular_function	0.0093034	0.45459	31	2715	216	29183	Bra011786,Bra032317,Bra016255,Bra031359,Bra004588,Bra011575,Bra007573,Bra010559,Bra035647,Bra008295,Bra010826,Bra037588,Bra011596,Bra010827,Bra034293,Bra033236,Novel00779,Bra016497,Bra013058,Bra029416,Bra029813,Bra033030,Bra003242,Bra007863,Bra016967,Bra038797,Bra001365,Bra010456,Bra025203,Bra016256,Bra032146
GO:0000347	THO complex	cellular_component	0.0095557	0.46206	5	2715	15	29183	Bra025799,Novel00054,Novel00453,Bra006620,Bra016474
GO:0042578	phosphoric ester hydrolase activity	molecular_function	0.010616	0.50355	48	2715	379	29183	Bra028485,Bra029837,Bra018722,Bra021819,Bra022360,Bra007651,Bra021541,Bra006579,Bra015199,Bra023024,Bra026550,Bra016108,Bra020361,Bra025522,Bra005526,Bra036797,Bra002627,Bra001237,Bra005002,Bra004906,Bra016721,Bra006716,Bra006948,Bra026266,Bra018760,Bra003221,Bra024060,Bra028534,Bra020470,Bra023033,Bra005174,Bra003490,Novel01058,Bra002563,Bra028700,Bra005315,Novel00018,Bra027521,Bra007201,Bra0056…
GO:0046912	transferase activity, transferring acyl groups, acyl groups converted into alkyl on transfer	molecular_function	0.010631	0.50355	6	2715	21	29183	Bra031031,Bra029608,Bra037657,Bra007417,Bra020639,Bra000351
GO:0051861	glycolipid binding	molecular_function	0.010868	0.50957	6	2715	21	29183	Bra023890,Bra021678,Bra005493,Bra023891,Bra017908,Bra012854
GO:0004721	phosphoprotein phosphatase activity	molecular_function	0.0112	0.51829	11	2715	55	29183	Bra021819,Bra016108,Bra017303,Bra007651,Bra005315,Bra006579,Bra026266,Bra029813,Bra034126,Bra015154,Bra023024
GO:0006721	terpenoid metabolic process	biological_process	0.011515	0.51829	18	2715	109	29183	Bra014951,Bra029825,Bra004759,Bra036547,Bra010354,Bra030027,Bra026465,Bra029392,Bra020176,Bra012418,Bra002468,Bra001491,Bra026986,Bra012970,Bra029776,Bra038068,Bra022204,Bra003362
GO:0016114	terpenoid biosynthetic process	biological_process	0.011515	0.51829	18	2715	109	29183	Bra038068,Bra012970,Bra029776,Bra003362,Bra022204,Bra026986,Bra001491,Bra020176,Bra012418,Bra002468,Bra029392,Bra030027,Bra026465,Bra014951,Bra004759,Bra029825,Bra036547,Bra010354
GO:0008121	ubiquinol-cytochrome-c reductase activity	molecular_function	0.011807	0.51829	8	2715	36	29183	Bra023411,Bra001365,Bra023412,Bra008830,Bra006199,Bra030474,Bra009109,Bra016311
GO:0016681	oxidoreductase activity, acting on diphenols and related substances as donors, cytochrome as acceptor	molecular_function	0.011807	0.51829	8	2715	36	29183	Bra016311,Bra009109,Bra023412,Bra023411,Bra001365,Bra006199,Bra030474,Bra008830
GO:0004725	protein tyrosine phosphatase activity	molecular_function	0.011814	0.51829	9	2715	41	29183	Bra021819,Bra016108,Bra034126,Bra023024,Bra015154,Bra006579,Bra026266,Bra017303,Bra005315
GO:0006720	isoprenoid metabolic process	biological_process	0.012254	0.51829	23	2715	150	29183	Bra011522,Bra001491,Bra010576,Bra029608,Bra026986,Bra022982,Bra012970,Bra029776,Bra038068,Bra022204,Bra003362,Bra004759,Bra014951,Bra029825,Bra036547,Bra010354,Bra030027,Bra026465,Bra017052,Bra029392,Bra020176,Bra002468,Bra012418
GO:0008299	isoprenoid biosynthetic process	biological_process	0.012254	0.51829	23	2715	150	29183	Bra011522,Bra001491,Bra022204,Bra003362,Bra012970,Bra029776,Bra022982,Bra038068,Bra010576,Bra029608,Bra026986,Bra026465,Bra017052,Bra030027,Bra036547,Bra010354,Bra029825,Bra004759,Bra014951,Bra012418,Bra002468,Bra020176,Bra029392
GO:0015077	monovalent inorganic cation transmembrane transporter activity	molecular_function	0.012379	0.51829	66	2715	547	29183	Bra001365,Bra027224,Bra024231,Bra019954,Bra001019,Bra016343,Bra010719,Bra023411,Bra011116,Bra032817,Bra030034,Bra026287,Bra003601,Bra039169,Bra006645,Bra016488,Bra029810,Bra025416,Bra010712,Bra015028,Bra023574,Bra031391,Bra032136,Bra004516,Bra021859,Bra010615,Bra015227,Novel00920,Bra001491,Bra035566,Bra033157,Bra011556,Bra030474,Bra027020,Bra007639,Bra026689,Bra009109,Bra012608,Bra016311,Bra03323…
GO:0006811	ion transport	biological_process	0.01266	0.51829	161	2715	1467	29183	Bra014588,Bra030034,Bra034339,Bra001072,Bra006645,Bra030505,Bra026986,Bra038344,Bra012970,Bra002152,Bra010719,Bra025212,Bra030905,Bra032268,Bra012230,Bra029392,Bra024562,Bra009708,Novel01020,Bra039416,Bra021386,Bra016162,Bra001184,Bra021859,Bra003300,Bra029416,Bra027630,Bra012533,Bra027411,Bra016302,Bra021775,Bra023574,Bra011581,Bra003240,Bra031208,Bra020774,Bra026482,Bra035248,Bra005531,Bra03323…
GO:0031300	intrinsic component of organelle membrane	cellular_component	0.01274	0.51829	18	2715	109	29183	Bra027347,Bra032228,Bra023839,Novel01067,Bra016343,Bra026474,Novel00152,Bra003435,Bra030238,Bra002198,Novel00311,Bra016300,Bra010642,Bra009520,Novel00397,Bra025954,Bra016266,Bra014092
GO:0031301	integral component of organelle membrane	cellular_component	0.01274	0.51829	18	2715	109	29183	Bra016343,Novel00152,Bra026474,Bra027347,Bra023839,Novel01067,Bra032228,Bra010642,Bra014092,Novel00397,Bra016266,Bra025954,Bra009520,Bra003435,Bra030238,Bra016300,Novel00311,Bra002198
GO:0006694	steroid biosynthetic process	biological_process	0.01281	0.51829	26	2715	173	29183	Bra023545,Bra018393,Bra019257,Bra030951,Bra008743,Bra028572,Bra016008,Bra026029,Bra007705,Bra004167,Bra009010,Bra036681,Bra002410,Bra014323,Bra021863,Bra039662,Bra035262,Bra031117,Bra039945,Bra016757,Bra030204,Bra020019,Bra002797,Bra026600,Bra035672,Bra001923
GO:0030173	integral component of Golgi membrane	cellular_component	0.012852	0.51829	5	2715	16	29183	Bra010642,Bra030238,Bra016300,Bra016266,Bra009520
GO:0031228	intrinsic component of Golgi membrane	cellular_component	0.012852	0.51829	5	2715	16	29183	Bra010642,Bra030238,Bra016300,Bra009520,Bra016266
GO:0015078	hydrogen ion transmembrane transporter activity	molecular_function	0.012903	0.51829	49	2715	389	29183	Bra012327,Bra011878,Bra017664,Bra014368,Bra015227,Bra029519,Bra024969,Bra010615,Bra027225,Bra004516,Bra032136,Bra031391,Bra039121,Bra008704,Bra022908,Bra026481,Bra016752,Bra004515,Bra025416,Bra029810,Novel00347,Bra010712,Bra023590,Bra016488,Bra023412,Bra026287,Bra006645,Bra003601,Bra005531,Bra035248,Bra016089,Bra008830,Bra006199,Bra023411,Bra033231,Bra011116,Bra009109,Bra026689,Bra016311,Bra01260…
GO:0005319	lipid transporter activity	molecular_function	0.012952	0.51829	7	2715	28	29183	Bra017908,Bra023891,Bra012854,Bra023890,Bra021678,Bra005493,Bra028889
GO:0005976	polysaccharide metabolic process	biological_process	0.01335	0.52671	26	2715	186	29183	Bra013164,Bra013922,Bra021796,Bra011180,Bra024848,Bra024088,Bra038442,Bra015025,Bra029541,Bra040716,Bra024089,Bra027328,Bra011181,Bra033849,Bra024087,Bra038671,Bra002178,Bra040364,Bra026630,Bra035513,Bra039673,Bra011179,Bra021377,Bra029907,Bra019767,Bra024415
GO:0008144	drug binding	molecular_function	0.013389	0.52671	3	2715	8	29183	Bra012038,Bra034546,Bra000529
GO:0016558	protein import into peroxisome matrix	biological_process	0.013824	0.53032	3	2715	6	29183	Bra009708,Bra026482,Bra008563
GO:0016560	protein import into peroxisome matrix, docking	biological_process	0.013824	0.53032	3	2715	6	29183	Bra008563,Bra026482,Bra009708
GO:0022615	protein to membrane docking	biological_process	0.013824	0.53032	3	2715	6	29183	Bra008563,Bra026482,Bra009708
GO:0015672	monovalent inorganic cation transport	biological_process	0.013984	0.53208	65	2715	539	29183	Bra023574,Bra015028,Bra010712,Bra025416,Bra029810,Bra026988,Bra031208,Bra016488,Bra001491,Novel00920,Bra015227,Bra039416,Bra004516,Bra021859,Bra032136,Bra010719,Bra001019,Bra016343,Bra024934,Bra029392,Bra006645,Bra030034,Bra012970,Bra032817,Bra026986,Bra011116,Bra030505,Bra022908,Bra008704,Bra026465,Bra026481,Bra016752,Bra038649,Bra018523,Bra001280,Bra015693,Novel00179,Bra006014,Bra020940,Bra0118…
GO:0015075	ion transmembrane transporter activity	molecular_function	0.014319	0.5404	137	2715	1238	29183	Bra012359,Bra024067,Bra027723,Bra008923,Bra035566,Bra001617,Bra037894,Bra004506,Bra037912,Bra022507,Bra033157,Bra016311,Bra012608,Bra011351,Bra019289,Bra027225,Bra009524,Bra012716,Bra008699,Bra029519,Bra002084,Bra003081,Bra022441,Bra012327,Bra023210,Bra006373,Bra023412,Novel00179,Bra014785,Bra023590,Bra009046,Novel00347,Novel01114,Bra008704,Bra022908,Bra026481,Bra016752,Bra006882,Bra011116,Bra023…
GO:0008194	UDP-glycosyltransferase activity	molecular_function	0.015481	0.57954	26	2715	191	29183	Bra023957,Bra040364,Bra006578,Bra020096,Bra033195,Bra012167,Bra038671,Bra036442,Bra033849,Bra021377,Bra039673,Bra024614,Bra006893,Bra037205,Bra008753,Bra003845,Bra036729,Bra002289,Bra021796,Bra039502,Bra002332,Bra015995,Bra036282,Bra027328,Bra029541,Bra034487
GO:0016746	transferase activity, transferring acyl groups	molecular_function	0.016193	0.58435	66	2715	542	29183	Bra029810,Bra025401,Bra002793,Bra028893,Bra025402,Bra009318,Bra018340,Bra028682,Bra028166,Bra005522,Bra028224,Bra034317,Bra027386,Bra007417,Bra037785,Bra033323,Bra023973,Bra033446,Bra035551,Bra006857,Bra000631,Bra017041,Bra006412,Bra039202,Bra020639,Bra010672,Bra010553,Bra031031,Bra005004,Bra034255,Bra024153,Bra020673,Bra030359,Bra037976,Bra000351,Bra017175,Bra009310,Bra018001,Bra009336,Bra013430…
GO:0003854	3-beta-hydroxy-delta5-steroid dehydrogenase activity	molecular_function	0.016246	0.58435	25	2715	168	29183	Bra009010,Bra026029,Bra007705,Bra016008,Bra028572,Bra008743,Bra018393,Bra019257,Bra030951,Bra023545,Bra001923,Bra026600,Bra035672,Bra002797,Bra039945,Bra016757,Bra030204,Bra020019,Bra035262,Bra031117,Bra039662,Bra002410,Bra036681,Bra014323,Bra021863
GO:0016229	steroid dehydrogenase activity	molecular_function	0.016246	0.58435	25	2715	168	29183	Bra026600,Bra035672,Bra002797,Bra001923,Bra039662,Bra002410,Bra036681,Bra014323,Bra021863,Bra039945,Bra016757,Bra030204,Bra020019,Bra035262,Bra031117,Bra026029,Bra007705,Bra009010,Bra030951,Bra018393,Bra008743,Bra019257,Bra023545,Bra016008,Bra028572
GO:0033764	steroid dehydrogenase activity, acting on the CH-OH group of donors, NAD or NADP as acceptor	molecular_function	0.016246	0.58435	25	2715	168	29183	Bra039662,Bra002410,Bra036681,Bra014323,Bra021863,Bra039945,Bra016757,Bra020019,Bra030204,Bra035262,Bra031117,Bra026600,Bra035672,Bra002797,Bra001923,Bra018393,Bra030951,Bra008743,Bra019257,Bra023545,Bra016008,Bra028572,Bra026029,Bra007705,Bra009010
GO:0009581	detection of external stimulus	biological_process	0.016491	0.58435	5	2715	18	29183	Bra037657,Bra005012,Bra000351,Bra013286,Bra022192
GO:0009582	detection of abiotic stimulus	biological_process	0.016491	0.58435	5	2715	18	29183	Bra005012,Bra037657,Bra022192,Bra000351,Bra013286
GO:0009583	detection of light stimulus	biological_process	0.016491	0.58435	5	2715	18	29183	Bra005012,Bra037657,Bra022192,Bra013286,Bra000351
GO:0003995	acyl-CoA dehydrogenase activity	molecular_function	0.016955	0.59624	5	2715	17	29183	Bra040093,Bra001952,Bra015491,Bra024355,Bra004728
GO:0003997	acyl-CoA oxidase activity	molecular_function	0.018708	0.65294	3	2715	7	29183	Bra024355,Bra015491,Bra040093
GO:0016843	amine-lyase activity	molecular_function	0.019448	0.66873	7	2715	30	29183	Bra038899,Bra007293,Bra024637,Bra000223,Bra035608,Bra003263,Bra000222
GO:0016844	strictosidine synthase activity	molecular_function	0.019448	0.66873	7	2715	30	29183	Bra038899,Bra000223,Bra035608,Bra024637,Bra007293,Bra003263,Bra000222
GO:0016892	endoribonuclease activity, producing 3'-phosphomonoesters	molecular_function	0.020113	0.67433	4	2715	12	29183	Bra026846,Novel00902,Bra032671,Bra012439
GO:0003917	DNA topoisomerase type I activity	molecular_function	0.020288	0.67433	2	2715	3	29183	Bra002917,Bra026482
GO:0016054	organic acid catabolic process	biological_process	0.020498	0.67433	8	2715	38	29183	Bra026495,Bra011076,Bra040093,Bra015491,Bra024355,Bra027953,Bra032532,Bra019975
GO:0046395	carboxylic acid catabolic process	biological_process	0.020498	0.67433	8	2715	38	29183	Bra026495,Bra011076,Bra040093,Bra015491,Bra024355,Bra027953,Bra032532,Bra019975
GO:0005740	mitochondrial envelope	cellular_component	0.020584	0.67433	43	2715	339	29183	Bra009109,Bra004649,Bra006664,Bra014069,Bra000283,Bra001019,Bra007605,Bra024934,Bra027080,Bra002004,Bra027224,Bra024444,Bra019008,Bra011350,Bra036648,Bra012597,Bra031839,Bra013561,Bra020499,Bra040079,Bra027393,Bra008830,Bra005644,Bra011116,Bra004515,Bra008704,Bra025926,Bra016302,Bra004528,Bra040507,Bra029106,Bra004587,Bra023839,Bra026590,Bra006014,Bra024273,Bra001798,Bra001010,Bra016957,Bra012516…
GO:0019089	transmission of virus	biological_process	0.020773	0.67433	5	2715	18	29183	Bra013450,Bra007816,Bra032017,Bra036251,Bra038811
GO:0044007	dissemination or transmission of symbiont from host	biological_process	0.020773	0.67433	5	2715	18	29183	Bra032017,Bra036251,Bra007816,Bra013450,Bra038811
GO:0051821	dissemination or transmission of organism from other organism involved in symbiotic interaction	biological_process	0.020773	0.67433	5	2715	18	29183	Bra038811,Bra032017,Bra036251,Bra007816,Bra013450
GO:0008610	lipid biosynthetic process	biological_process	0.021304	0.68677	70	2715	587	29183	Bra001923,Bra039662,Bra024749,Bra039945,Bra016757,Bra029939,Bra035262,Bra020176,Bra004167,Bra010576,Bra029608,Bra003362,Bra028572,Bra036478,Bra038068,Bra030359,Bra026465,Bra017052,Bra017175,Bra031631,Bra006028,Bra021863,Bra018001,Bra002410,Bra036681,Bra020019,Bra012418,Bra031117,Bra007705,Bra026029,Bra009010,Bra038671,Bra019257,Bra015954,Bra016008,Bra022204,Bra036547,Bra010354,Bra035672,Bra019145…
GO:0042775	mitochondrial ATP synthesis coupled electron transport	biological_process	0.021486	0.68686	8	2715	38	29183	Bra013561,Bra016957,Bra020499,Bra040079,Bra012516,Bra011055,Bra020419,Bra011350
GO:0046332	SMAD binding	molecular_function	0.022285	0.68686	3	2715	7	29183	Bra034805,Bra018454,Bra003627
GO:0046658	anchored component of plasma membrane	cellular_component	0.022375	0.68686	3	2715	7	29183	Bra013450,Bra038811,Bra033754
GO:0006535	cysteine biosynthetic process from serine	biological_process	0.022491	0.68686	3	2715	7	29183	Bra002793,Bra006857,Bra034705
GO:0006563	L-serine metabolic process	biological_process	0.022491	0.68686	3	2715	7	29183	Bra002793,Bra034705,Bra006857
GO:0009001	serine O-acetyltransferase activity	molecular_function	0.022491	0.68686	3	2715	7	29183	Bra034705,Bra006857,Bra002793
GO:0016412	serine O-acyltransferase activity	molecular_function	0.022491	0.68686	3	2715	7	29183	Bra006857,Bra034705,Bra002793
GO:0019344	cysteine biosynthetic process	biological_process	0.022491	0.68686	3	2715	7	29183	Bra002793,Bra034705,Bra006857
GO:0015980	energy derivation by oxidation of organic compounds	biological_process	0.022967	0.69681	22	2715	153	29183	Bra016376,Bra032532,Bra019975,Bra011350,Bra022325,Bra029106,Bra011055,Bra020499,Bra012516,Bra025260,Bra040079,Bra027256,Bra027293,Bra016957,Bra013561,Bra017042,Bra013354,Bra026495,Bra020419,Bra004450,Bra007589,Bra029776
GO:0008023	transcription elongation factor complex	cellular_component	0.023217	0.69981	5	2715	19	29183	Bra039068,Bra029332,Bra016474,Bra025799,Bra018633
GO:0016021	integral component of membrane	cellular_component	0.023584	0.70631	327	2715	3186	29183	Bra015024,Bra027630,Bra012632,Bra014937,Bra016302,Bra017850,Bra018039,Bra005059,Bra026482,Bra006954,Bra002112,Bra003075,Bra015839,Bra021859,Bra011960,Bra003490,Bra019848,Bra010567,Bra011699,Bra026669,Bra002152,Bra011382,Bra005193,Bra024562,Bra029392,Bra023265,Bra016789,Novel01020,Bra035779,Bra017249,Bra020584,Novel00549,Bra014588,Bra035410,Bra030034,Bra034339,Bra000003,Bra007782,Bra009008,Bra0085…
GO:0031224	intrinsic component of membrane	cellular_component	0.024103	0.71722	331	2715	3228	29183	Bra026483,Bra031737,Bra026471,Bra023151,Bra029909,Bra003138,Bra003435,Bra008201,Bra005982,Bra032951,Bra037791,Bra022196,Bra041021,Bra033199,Bra010837,Bra039377,Bra034847,Bra027347,Bra011003,Bra020019,Bra011104,Bra003177,Bra027082,Bra009336,Bra026997,Bra040547,Bra015876,Bra036251,Bra006988,Bra038763,Bra011228,Bra006372,Bra036878,Bra033231,Bra019362,Bra018722,Bra038357,Bra003362,Bra038551,Bra004596…
GO:0051606	detection of stimulus	biological_process	0.02481	0.73129	5	2715	20	29183	Bra022192,Bra000351,Bra013286,Bra005012,Bra037657
GO:0051234	establishment of localization	biological_process	0.025024	0.73129	417	2715	4156	29183	Bra026986,Bra030238,Bra027004,Bra038344,Bra039301,Bra031776,Bra001072,Bra012230,Bra035156,Bra017734,Bra030934,Bra027080,Bra019307,Bra009708,Bra016823,Bra011176,Bra030446,Bra030905,Bra040411,Bra021678,Bra026018,Bra010981,Bra013120,Bra001006,Bra022594,Bra006108,Bra016300,Bra003300,Bra016162,Bra021386,Bra001184,Bra003240,Bra012533,Bra027411,Bra013129,Bra029416,Bra023574,Bra021775,Bra001148,Bra006372…
GO:0008083	growth factor activity	molecular_function	0.025125	0.73129	9	2715	47	29183	Bra031208,Bra023151,Novel01067,Bra011104,Bra033777,Bra029971,Bra006870,Bra020024,Bra039856
GO:0006810	transport	biological_process	0.025818	0.73129	415	2715	4138	29183	Bra005493,Bra039042,Bra023210,Bra012327,Bra034242,Bra035128,Bra026029,Bra002084,Bra010642,Bra003081,Bra000698,Bra014664,Bra025799,Bra020133,Bra013669,Bra027375,Bra024614,Bra017175,Novel01114,Bra022908,Bra027624,Bra023891,Bra015693,Bra009046,Bra011585,Novel00179,Bra021681,Bra005762,Bra027723,Bra019069,Bra016483,Bra008923,Bra027394,Bra007695,Bra024067,Bra038749,Bra028373,Novel00311,Bra007589,Bra001…
GO:0098800	inner mitochondrial membrane protein complex	cellular_component	0.025849	0.73129	18	2715	122	29183	Bra011350,Bra006014,Bra004587,Bra023839,Bra026590,Bra004528,Bra001019,Bra024934,Bra004649,Bra008704,Bra011116,Bra027393,Bra010615,Bra008830,Bra020499,Bra040079,Bra016957,Bra013561
GO:0007031	peroxisome organization	biological_process	0.025881	0.73129	7	2715	32	29183	Bra006397,Bra003435,Bra014092,Bra009708,Bra032228,Bra026482,Bra008563
GO:0008643	carbohydrate transport	biological_process	0.025901	0.73129	15	2715	93	29183	Bra032320,Bra017192,Bra011960,Bra023590,Bra010981,Bra031719,Bra011807,Bra010226,Bra005416,Bra003592,Bra016483,Bra025438,Bra005474,Bra034317,Bra003251
GO:0022891	substrate-specific transmembrane transporter activity	molecular_function	0.025934	0.73129	142	2715	1313	29183	Bra033199,Bra038671,Bra011878,Bra014368,Bra020607,Bra017664,Bra024969,Bra003138,Bra039121,Bra004515,Bra040547,Bra030759,Bra018523,Bra000116,Bra020940,Bra005531,Bra005474,Bra003592,Bra035248,Bra016089,Bra006199,Bra008830,Bra040761,Bra023611,Bra034121,Bra036878,Bra033231,Bra026689,Bra009109,Bra007639,Bra027020,Bra014322,Bra030474,Bra011556,Bra000432,Bra031977,Bra040758,Bra003300,Bra011960,Bra021859…
GO:0008138	protein tyrosine/serine/threonine phosphatase activity	molecular_function	0.025994	0.73129	8	2715	39	29183	Bra021819,Bra016108,Bra017303,Bra005315,Bra007651,Bra029813,Bra015154,Bra023024
GO:0009070	serine family amino acid biosynthetic process	biological_process	0.026245	0.73135	4	2715	13	29183	Bra000581,Bra002793,Bra006857,Bra034705
GO:0044255	cellular lipid metabolic process	biological_process	0.026311	0.73135	74	2715	638	29183	Bra036090,Bra030359,Bra017175,Bra031631,Bra017052,Bra026465,Bra018001,Bra008632,Bra006028,Bra013430,Bra015969,Bra030200,Bra020019,Bra012418,Bra000698,Bra038671,Bra027036,Bra001221,Bra033199,Bra001545,Bra015954,Bra022204,Bra010626,Bra013918,Bra032383,Bra005526,Bra025480,Bra024749,Bra020176,Bra029939,Bra039945,Bra016757,Bra015968,Bra029608,Bra010576,Bra010310,Bra038068,Bra036478,Bra003362,Bra039906…
GO:0001906	cell killing	biological_process	0.027	0.7447	5	2715	19	29183	Bra008056,Bra040489,Bra003891,Bra013430,Bra018138
GO:0016894	endonuclease activity, active with either ribo- or deoxyribonucleic acids and producing 3'-phosphomonoesters	molecular_function	0.027112	0.7447	4	2715	13	29183	Bra012439,Bra032671,Novel00902,Bra026846
GO:0016705	oxidoreductase activity, acting on paired donors, with incorporation or reduction of molecular oxygen	molecular_function	0.027402	0.74677	64	2715	534	29183	Bra034236,Bra025196,Bra018471,Bra013227,Bra019415,Bra001741,Bra015865,Bra029776,Bra012970,Bra038437,Bra026986,Bra033594,Bra011678,Bra036547,Bra010354,Bra029825,Bra014951,Bra017757,Bra004759,Bra027405,Bra011055,Bra029392,Bra034235,Bra001491,Bra028764,Bra006987,Bra023723,Bra004516,Bra001392,Bra030027,Bra034863,Bra026988,Bra012151,Bra037119,Bra033622,Bra012006,Bra003362,Bra025289,Bra012150,Bra038068…
GO:0006470	protein dephosphorylation	biological_process	0.028026	0.74677	10	2715	55	29183	Bra015154,Bra023024,Bra029813,Bra034126,Bra006579,Bra005315,Bra007651,Bra017303,Bra016108,Bra021819
GO:0070069	cytochrome complex	cellular_component	0.028139	0.74677	7	2715	33	29183	Bra010615,Bra016957,Bra013561,Bra011350,Bra036573,Bra040079,Bra020499
GO:0006790	sulfur compound metabolic process	biological_process	0.028276	0.74677	24	2715	178	29183	Bra002793,Bra035353,Bra037461,Bra014937,Bra005048,Bra018760,Bra014774,Bra006857,Bra011201,Bra013120,Bra024153,Bra003490,Bra011545,Bra011844,Bra014773,Bra034705,Bra024060,Bra012602,Bra031965,Bra017664,Bra005051,Bra021800,Bra039042,Bra010672
GO:0006635	fatty acid beta-oxidation	biological_process	0.028635	0.74677	3	2715	8	29183	Bra015491,Bra040093,Bra024355
GO:0009062	fatty acid catabolic process	biological_process	0.028635	0.74677	3	2715	8	29183	Bra015491,Bra040093,Bra024355
GO:0019395	fatty acid oxidation	biological_process	0.028635	0.74677	3	2715	8	29183	Bra024355,Bra040093,Bra015491
GO:0034440	lipid oxidation	biological_process	0.028635	0.74677	3	2715	8	29183	Bra040093,Bra015491,Bra024355
GO:0044242	cellular lipid catabolic process	biological_process	0.028635	0.74677	3	2715	8	29183	Bra024355,Bra015491,Bra040093
GO:0006113	fermentation	biological_process	0.030311	0.78168	3	2715	8	29183	Bra026495,Bra032532,Bra019975
GO:0019665	anaerobic amino acid catabolic process	biological_process	0.030311	0.78168	3	2715	8	29183	Bra019975,Bra032532,Bra026495
GO:1902494	catalytic complex	cellular_component	0.030509	0.78199	100	2715	900	29183	Bra028866,Bra007613,Bra004528,Bra023590,Bra029541,Bra006028,Bra014816,Bra016449,Bra004582,Bra016957,Bra007870,Bra014474,Bra040364,Bra004847,Bra002084,Bra004589,Bra008257,Bra023101,Bra020133,Bra002357,Bra005541,Novel00002,Bra006850,Bra012441,Bra035835,Bra015751,Bra033953,Bra034152,Bra033777,Bra015913,Bra031385,Bra028004,Bra011350,Bra008018,Bra021404,Bra028950,Bra025954,Bra024902,Bra020499,Bra04007…
GO:0006820	anion transport	biological_process	0.03066	0.78199	33	2715	253	29183	Bra024562,Bra012230,Bra001617,Bra036198,Bra031977,Bra022507,Novel00193,Bra002152,Bra027020,Bra025212,Bra019289,Bra006882,Bra012359,Bra039618,Bra009891,Bra040788,Bra001072,Bra027723,Bra034339,Bra006373,Bra004476,Bra003240,Bra023590,Bra027411,Bra025416,Bra038948,Bra026541,Bra026481,Bra012716,Bra021386,Bra034242,Bra023210,Bra005512
GO:0044711	single-organism biosynthetic process	biological_process	0.031308	0.78956	161	2715	1510	29183	Bra031495,Bra018039,Bra009318,Bra014937,Bra026600,Bra030027,Bra023890,Bra036771,Bra023419,Bra018393,Bra010625,Bra011545,Bra005522,Bra005384,Bra023722,Bra029392,Bra011792,Bra029521,Bra032268,Bra020778,Bra011835,Bra014951,Bra033579,Bra004759,Bra029825,Bra019145,Bra035672,Bra010354,Bra038368,Bra000581,Bra026986,Bra031031,Bra012970,Bra022982,Bra018633,Bra028548,Bra019468,Bra021800,Bra018001,Bra021863…
GO:0009055	electron carrier activity	molecular_function	0.031982	0.78956	48	2715	390	29183	Bra012327,Bra016078,Bra040917,Bra025260,Bra000364,Bra008925,Bra033503,Bra028124,Bra010615,Bra021504,Bra027225,Bra033006,Bra031391,Bra006988,Bra004515,Bra032991,Bra030730,Bra021373,Novel00347,Bra034545,Bra035296,Bra008801,Bra006131,Bra016462,Bra000699,Bra026287,Bra035769,Bra000460,Bra001794,Bra012346,Bra014646,Bra023284,Bra025272,Bra016089,Bra007717,Bra033501,Bra028902,Bra010228,Bra024541,Novel010…
GO:0009991	response to extracellular stimulus	biological_process	0.032053	0.78956	10	2715	56	29183	Bra017439,Bra037974,Bra029396,Bra040738,Bra036335,Bra029509,Bra019407,Bra013578,Bra012632,Bra001197
GO:0031668	cellular response to extracellular stimulus	biological_process	0.032053	0.78956	10	2715	56	29183	Bra029396,Bra040738,Bra036335,Bra029509,Bra019407,Bra013578,Bra012632,Bra001197,Bra017439,Bra037974
GO:0071496	cellular response to external stimulus	biological_process	0.032053	0.78956	10	2715	56	29183	Bra001197,Bra012632,Bra013578,Bra036335,Bra029509,Bra019407,Bra040738,Bra029396,Bra037974,Bra017439
GO:0008218	bioluminescence	biological_process	0.032558	0.78956	3	2715	8	29183	Bra004728,Bra029867,Bra001952
GO:0005247	voltage-gated chloride channel activity	molecular_function	0.032699	0.78956	4	2715	14	29183	Bra022507,Bra012716,Bra038948,Bra009891
GO:0005254	chloride channel activity	molecular_function	0.032699	0.78956	4	2715	14	29183	Bra022507,Bra009891,Bra012716,Bra038948
GO:0008308	voltage-gated anion channel activity	molecular_function	0.032699	0.78956	4	2715	14	29183	Bra009891,Bra012716,Bra038948,Bra022507
GO:0015108	chloride transmembrane transporter activity	molecular_function	0.032699	0.78956	4	2715	14	29183	Bra009891,Bra038948,Bra012716,Bra022507
GO:0031966	mitochondrial membrane	cellular_component	0.032827	0.78956	40	2715	322	29183	Bra010615,Bra037844,Bra001010,Bra016957,Bra001798,Bra012516,Bra023839,Bra026590,Bra029106,Bra004587,Bra006014,Bra024273,Bra008704,Bra004515,Bra040507,Bra025926,Bra004528,Bra016302,Bra008830,Bra005644,Bra027393,Bra011116,Bra013561,Bra012597,Bra031839,Bra020499,Bra040079,Bra024444,Bra027080,Bra002004,Bra011350,Bra036648,Bra009109,Bra004649,Bra006664,Bra024934,Bra007605,Bra000283,Bra014069,Bra001019
GO:0016878	acid-thiol ligase activity	molecular_function	0.033476	0.801	3	2715	8	29183	Bra029867,Bra011545,Bra017664
GO:0019069	viral capsid assembly	biological_process	0.033938	0.80789	8	2715	41	29183	Bra031821,Bra001477,Bra034718,Bra029837,Bra039354,Bra009047,Bra013129,Bra004717
GO:0006213	pyrimidine nucleoside metabolic process	biological_process	0.034245	0.81106	5	2715	20	29183	Bra002934,Bra033446,Bra013742,Bra035551,Bra039004
GO:0034220	ion transmembrane transport	biological_process	0.034426	0.81119	52	2715	440	29183	Bra032817,Bra000871,Bra011116,Bra005531,Bra027723,Bra006645,Bra030034,Bra040788,Bra035248,Bra033157,Bra011556,Bra035566,Bra012223,Bra036198,Bra031977,Bra012608,Bra026689,Bra001019,Bra016343,Bra036253,Bra010719,Bra024969,Bra031531,Bra032136,Bra039121,Bra004516,Bra001491,Bra011878,Bra005512,Novel00920,Bra023210,Bra002084,Bra040182,Bra039416,Bra020607,Bra014368,Bra017664,Bra001280,Bra020940,Bra01648…
GO:0009584	detection of visible light	biological_process	0.034718	0.81394	4	2715	15	29183	Bra022192,Bra013286,Bra000351,Bra037657
GO:0044057	regulation of system process	biological_process	0.035459	0.81528	3	2715	9	29183	Bra023475,Bra008331,Bra017602
GO:0003012	muscle system process	biological_process	0.036005	0.81528	2	2715	4	29183	Bra023475,Bra017602
GO:0006936	muscle contraction	biological_process	0.036005	0.81528	2	2715	4	29183	Bra017602,Bra023475
GO:0006937	regulation of muscle contraction	biological_process	0.036005	0.81528	2	2715	4	29183	Bra017602,Bra023475
GO:0006939	smooth muscle contraction	biological_process	0.036005	0.81528	2	2715	4	29183	Bra017602,Bra023475
GO:0006940	regulation of smooth muscle contraction	biological_process	0.036005	0.81528	2	2715	4	29183	Bra023475,Bra017602
GO:0090257	regulation of muscle system process	biological_process	0.036005	0.81528	2	2715	4	29183	Bra017602,Bra023475
GO:0016226	iron-sulfur cluster assembly	biological_process	0.036401	0.8163	6	2715	27	29183	Bra013601,Bra020855,Bra018906,Bra010169,Bra029516,Bra000601
GO:0031163	metallo-sulfur cluster assembly	biological_process	0.036401	0.8163	6	2715	27	29183	Bra020855,Bra013601,Bra018906,Bra029516,Bra010169,Bra000601
GO:0050896	response to stimulus	biological_process	0.037343	0.83235	334	2715	3331	29183	Bra033195,Bra025179,Bra000217,Bra029088,Bra006431,Bra031776,Bra020562,Bra002998,Bra022104,Bra018633,Bra017439,Bra008056,Bra033579,Bra027941,Bra030446,Bra000779,Bra012230,Bra016823,Bra004967,Bra033773,Bra023657,Bra013630,Bra003376,Bra013721,Novel00823,Bra022594,Bra023777,Bra011236,Bra021775,Bra001986,Bra009318,Bra038816,Bra007698,Bra023019,Bra015831,Bra008592,Bra034100,Bra011438,Bra015374,Bra03231…
GO:0017150	tRNA dihydrouridine synthase activity	molecular_function	0.037475	0.83235	4	2715	14	29183	Bra012602,Bra028901,Bra005687,Bra021275
GO:0030089	phycobilisome	cellular_component	0.039578	0.87487	3	2715	9	29183	Bra005012,Bra027004,Bra023958
GO:0072329	monocarboxylic acid catabolic process	biological_process	0.040844	0.8864	3	2715	9	29183	Bra015491,Bra040093,Bra024355
GO:0019354	siroheme biosynthetic process	biological_process	0.040949	0.8864	11	2715	66	29183	Bra001583,Bra010626,Bra027036,Bra027670,Bra017711,Bra036547,Bra010625,Bra020176,Bra012970,Bra010627,Bra019774
GO:0043115	precorrin-2 dehydrogenase activity	molecular_function	0.040949	0.8864	11	2715	66	29183	Bra027036,Bra027670,Bra010626,Bra001583,Bra036547,Bra017711,Bra012970,Bra010625,Bra020176,Bra019774,Bra010627
GO:0046156	siroheme metabolic process	biological_process	0.040949	0.8864	11	2715	66	29183	Bra036547,Bra017711,Bra001583,Bra010626,Bra027036,Bra027670,Bra010627,Bra019774,Bra012970,Bra010625,Bra020176
GO:0006783	heme biosynthetic process	biological_process	0.041168	0.8864	12	2715	74	29183	Bra010626,Bra001583,Bra027670,Bra027036,Bra036547,Bra017711,Bra012970,Bra020176,Bra009876,Bra010625,Bra010627,Bra019774
GO:0005992	trehalose biosynthetic process	biological_process	0.041246	0.8864	7	2715	36	29183	Bra019370,Bra023033,Bra035049,Bra011835,Bra016328,Bra013628,Bra010658
GO:0008270	zinc ion binding	molecular_function	0.041476	0.88725	199	2715	1917	29183	Bra002699,Bra015913,Bra028004,Bra016223,Novel01037,Bra012261,Bra029259,Bra007097,Novel00833,Bra020366,Bra001998,Bra032852,Bra006851,Bra012441,Bra034152,Bra033953,Bra019975,Bra010310,Bra012155,Bra021350,Bra010914,Bra011991,Bra038109,Bra031944,Bra002198,Bra007695,Bra027394,Bra021404,Bra033588,Bra030028,Bra015262,Bra016557,Bra040374,Bra017742,Bra032532,Bra029435,Bra005011,Bra021734,Bra018136,Bra0097…
GO:0005743	mitochondrial inner membrane	cellular_component	0.042343	0.89767	22	2715	164	29183	Bra008704,Bra009109,Bra004649,Bra004515,Bra024934,Bra001019,Bra004528,Bra023839,Bra026590,Bra004587,Bra029106,Bra006014,Bra011350,Bra013561,Bra016957,Bra040079,Bra020499,Bra012516,Bra008830,Bra010615,Bra027393,Bra011116
GO:0016831	carboxy-lyase activity	molecular_function	0.04235	0.89767	19	2715	135	29183	Bra028901,Bra023699,Bra001002,Bra011792,Bra031636,Bra023574,Bra001950,Bra031116,Bra027941,Bra016343,Bra006397,Bra040187,Bra008561,Bra011049,Bra005687,Bra001491,Novel00920,Bra017856,Bra027293
GO:0006119	oxidative phosphorylation	biological_process	0.04274	0.89773	10	2715	59	29183	Bra020419,Bra011350,Bra011055,Bra020499,Bra012516,Bra025260,Bra040079,Bra013561,Bra016376,Bra016957
GO:0042773	ATP synthesis coupled electron transport	biological_process	0.04274	0.89773	10	2715	59	29183	Bra011055,Bra020419,Bra011350,Bra013561,Bra016957,Bra016376,Bra012516,Bra020499,Bra040079,Bra025260
GO:0046872	metal ion binding	molecular_function	0.043039	0.89993	396	2715	3955	29183	Bra004589,Bra008257,Bra034501,Bra040819,Bra034379,Bra034013,Bra002357,Bra021505,Bra028949,Bra031180,Bra026008,Bra016602,Bra026005,Bra038084,Bra006008,Bra003526,Bra019022,Novel00391,Bra013386,Bra018408,Bra029603,Bra025864,Bra009531,Bra024107,Bra024902,Bra039558,Bra000478,Bra026366,Bra012006,Bra004563,Bra026624,Bra022722,Bra025289,Bra012150,Bra012469,Bra025890,Bra035051,Bra034402,Bra034121,Bra01011…
GO:0018298	protein-chromophore linkage	biological_process	0.04412	0.91596	4	2715	16	29183	Bra037657,Bra022192,Bra000351,Bra013286
GO:0044425	membrane part	cellular_component	0.0442	0.91596	396	2715	3974	29183	Bra020607,Bra030142,Bra013292,Bra014368,Bra004589,Bra040742,Bra011878,Novel00002,Bra015954,Bra005310,Bra004528,Bra003938,Bra024038,Bra008105,Bra000116,Bra000163,Bra023839,Bra013742,Bra031772,Bra004587,Bra040079,Bra022722,Bra026624,Bra004624,Bra005474,Bra003592,Bra017085,Bra012597,Bra010576,Bra003267,Bra034121,Bra010111,Bra029870,Bra000124,Bra036218,Bra001746,Bra004940,Bra007605,Bra025320,Bra00099…
GO:0051179	localization	biological_process	0.045251	0.93263	425	2715	4290	29183	Bra038948,Bra028497,Bra040507,Bra004189,Bra025926,Bra026988,Bra001522,Bra023619,Bra016488,Bra005512,Bra001798,Bra011425,Novel00210,Bra019559,Bra017222,Bra032799,Bra028941,Novel00054,Bra016043,Bra031531,Bra040573,Bra025028,Bra012154,Bra014990,Bra030437,Bra041101,Bra008728,Bra034267,Bra026474,Bra017908,Bra024934,Bra036253,Bra034271,Bra022702,Bra016565,Bra036198,Bra020125,Bra002917,Bra013263,Novel00…
GO:0004345	glucose-6-phosphate dehydrogenase activity	molecular_function	0.045406	0.93263	3	2715	9	29183	Bra030031,Bra010958,Bra039084
GO:0002429	immune response-activating cell surface receptor signaling pathway	biological_process	0.047502	0.95118	2	2715	4	29183	Bra026266,Bra029261
GO:0002757	immune response-activating signal transduction	biological_process	0.047502	0.95118	2	2715	4	29183	Bra026266,Bra029261
GO:0002768	immune response-regulating cell surface receptor signaling pathway	biological_process	0.047502	0.95118	2	2715	4	29183	Bra029261,Bra026266
GO:0050851	antigen receptor-mediated signaling pathway	biological_process	0.047502	0.95118	2	2715	4	29183	Bra029261,Bra026266
GO:0050776	regulation of immune response	biological_process	0.047517	0.95118	5	2715	22	29183	Bra026266,Bra022863,Bra024304,Bra029261,Bra018716
GO:0015103	inorganic anion transmembrane transporter activity	molecular_function	0.047538	0.95118	10	2715	60	29183	Bra038948,Bra001072,Bra019289,Bra024562,Bra006882,Bra001617,Bra012359,Bra012716,Bra009891,Bra022507
GO:0005852	eukaryotic translation initiation factor 3 complex	cellular_component	0.047893	0.95416	6	2715	29	29183	Bra032136,Bra022722,Bra003737,Bra011712,Bra026403,Bra018633
GO:0009605	response to external stimulus	biological_process	0.049419	0.98035	35	2715	284	29183	Bra036335,Bra013286,Bra002084,Bra037974,Bra013578,Bra040738,Bra000351,Bra001197,Bra012632,Bra034311,Bra005012,Bra021856,Bra031768,Bra032757,Bra007698,Bra017732,Bra036155,Bra029396,Bra037179,Bra014588,Bra022192,Novel00311,Bra017439,Bra037657,Bra029509,Bra019407,Bra021877,Bra003442,Bra029734,Bra002004,Bra005768,Bra015913,Bra000779,Bra000432,Bra011661
GO:0016311	dephosphorylation	biological_process	0.051295	1	10	2715	61	29183	Bra005315,Bra007651,Bra017303,Bra006579,Bra023024,Bra015154,Bra034126,Bra029813,Bra016108,Bra021819
GO:0016413	O-acetyltransferase activity	molecular_function	0.051579	1	6	2715	29	29183	Bra033446,Bra002793,Bra018001,Bra029939,Bra006857,Bra034705
GO:0051536	iron-sulfur cluster binding	molecular_function	0.05241	1	22	2715	165	29183	Bra006117,Bra040212,Bra016791,Bra005998,Bra028124,Bra037607,Bra023341,Bra025272,Bra015227,Bra008830,Bra009347,Bra006199,Bra000601,Bra008938,Bra023411,Bra036948,Bra033006,Bra004516,Bra018906,Bra020855,Bra013601,Bra023412
GO:0051540	metal cluster binding	molecular_function	0.05241	1	22	2715	165	29183	Bra006117,Bra005998,Bra040212,Bra016791,Bra028124,Bra025272,Bra023341,Bra037607,Bra015227,Bra009347,Bra008830,Bra000601,Bra006199,Bra008938,Bra023411,Bra036948,Bra033006,Bra004516,Bra018906,Bra013601,Bra023412,Bra020855
GO:0031638	zymogen activation	biological_process	0.052958	1	2	2715	5	29183	Bra010025,Bra003459
GO:0043169	cation binding	molecular_function	0.053081	1	397	2715	3985	29183	Bra010983,Bra016476,Bra001752,Bra021082,Bra001582,Bra004200,Bra021542,Bra009549,Bra025676,Bra039168,Bra019499,Bra018818,Bra002355,Bra001285,Bra011189,Bra004332,Bra000757,Bra021859,Bra025225,Bra036816,Bra011581,Bra025163,Bra026482,Bra006603,Bra012151,Bra032690,Bra020774,Bra028578,Bra000091,Bra039750,Bra013227,Bra038219,Bra031711,Bra030505,Bra023857,Bra004906,Bra011678,Bra019145,Bra011712,Bra012368…
GO:0045333	cellular respiration	biological_process	0.053553	1	19	2715	140	29183	Bra016376,Bra011055,Bra029106,Bra022325,Bra011350,Bra013561,Bra016957,Bra027256,Bra027293,Bra020499,Bra012516,Bra025260,Bra040079,Bra007589,Bra029776,Bra004450,Bra020419,Bra013354,Bra017042
GO:0044429	mitochondrial part	cellular_component	0.053702	1	44	2715	372	29183	Bra027224,Bra002004,Bra027080,Bra024444,Bra011350,Bra036648,Bra019008,Bra006664,Bra004649,Bra009109,Bra001019,Bra000283,Bra014069,Bra007605,Bra024934,Bra027393,Bra005644,Bra008830,Bra011116,Bra012597,Bra031839,Bra000003,Bra013561,Bra020499,Bra040079,Bra029106,Bra004587,Bra023839,Bra026590,Bra024273,Bra006014,Bra004515,Bra008704,Bra016302,Bra004528,Bra025926,Bra040507,Bra010615,Bra037844,Bra027225…
GO:0015171	amino acid transmembrane transporter activity	molecular_function	0.053766	1	7	2715	37	29183	Bra023210,Bra027723,Bra027020,Bra031977,Bra006373,Bra040788,Bra027411
GO:0008677	2-dehydropantoate 2-reductase activity	molecular_function	0.053857	1	9	2715	52	29183	Bra029392,Bra007441,Bra026986,Bra031968,Bra012548,Bra036547,Bra027036,Bra004628,Bra026465
GO:0006558	L-phenylalanine metabolic process	biological_process	0.054926	1	4	2715	16	29183	Bra011076,Bra002423,Bra020203,Bra019468
GO:1902221	erythrose 4-phosphate/phosphoenolpyruvate family amino acid metabolic process	biological_process	0.054926	1	4	2715	16	29183	Bra019468,Bra020203,Bra002423,Bra011076
GO:0031090	organelle membrane	cellular_component	0.055291	1	78	2715	710	29183	Bra010642,Bra009520,Bra016957,Bra001010,Bra024614,Novel00002,Bra003435,Bra024060,Bra004528,Bra017175,Bra004515,Bra008704,Bra027347,Bra006014,Bra024273,Bra029106,Bra004587,Bra023839,Bra001280,Bra000163,Bra032228,Bra027394,Bra026624,Bra040079,Bra020499,Bra031839,Bra012597,Bra025954,Bra005474,Novel00188,Bra020786,Bra027393,Bra002198,Novel00311,Bra008830,Bra014069,Bra000283,Bra007605,Bra009109,Bra037…
GO:0019829	cation-transporting ATPase activity	molecular_function	0.055434	1	8	2715	47	29183	Bra026689,Bra022908,Bra005531,Bra035248,Bra007639,Bra018523,Bra024969,Bra032136
GO:0042625	ATPase activity, coupled to transmembrane movement of ions	molecular_function	0.055434	1	8	2715	47	29183	Bra032136,Bra018523,Bra024969,Bra007639,Bra035248,Bra022908,Bra026689,Bra005531
GO:0015035	protein disulfide oxidoreductase activity	molecular_function	0.055476	1	19	2715	136	29183	Bra034545,Bra006131,Bra000225,Bra008801,Bra006216,Bra035296,Bra028423,Bra015798,Bra028902,Bra025584,Bra007717,Bra033501,Bra000460,Bra040917,Bra014646,Bra033016,Bra023284,Bra008925,Bra033503
GO:0015036	disulfide oxidoreductase activity	molecular_function	0.055476	1	19	2715	136	29183	Bra025584,Bra015798,Bra028902,Bra028423,Bra034545,Bra006131,Bra008801,Bra000225,Bra035296,Bra006216,Bra023284,Bra033016,Bra008925,Bra033503,Bra000460,Bra040917,Bra014646,Bra007717,Bra033501
GO:0019866	organelle inner membrane	cellular_component	0.056439	1	22	2715	169	29183	Bra011116,Bra008830,Bra010615,Bra027393,Bra020499,Bra012516,Bra040079,Bra013561,Bra016957,Bra006014,Bra011350,Bra026590,Bra023839,Bra029106,Bra004587,Bra024934,Bra004528,Bra001019,Bra008704,Bra009109,Bra004649,Bra004515
GO:0005681	spliceosomal complex	cellular_component	0.056869	1	13	2715	86	29183	Bra005498,Bra015790,Bra036335,Bra026403,Bra040055,Bra007870,Bra016539,Bra009335,Bra034698,Bra039377,Bra020497,Bra021859,Bra008295
GO:0003989	acetyl-CoA carboxylase activity	molecular_function	0.056936	1	4	2715	18	29183	Bra036771,Bra006028,Bra039906,Bra036478
GO:0016421	CoA carboxylase activity	molecular_function	0.056936	1	4	2715	18	29183	Bra036478,Bra036771,Bra006028,Bra039906
GO:0016885	ligase activity, forming carbon-carbon bonds	molecular_function	0.056936	1	4	2715	18	29183	Bra036478,Bra039906,Bra006028,Bra036771
GO:0004861	cyclin-dependent protein serine/threonine kinase inhibitor activity	molecular_function	0.05807	1	4	2715	16	29183	Bra027952,Bra037459,Bra018812,Bra036095
GO:0005747	mitochondrial respiratory chain complex I	cellular_component	0.060818	1	5	2715	24	29183	Bra004528,Bra024934,Bra027393,Bra004649,Bra026590
GO:0030964	NADH dehydrogenase complex	cellular_component	0.060818	1	5	2715	24	29183	Bra024934,Bra004528,Bra026590,Bra004649,Bra027393
GO:0045271	respiratory chain complex I	cellular_component	0.060818	1	5	2715	24	29183	Bra004528,Bra024934,Bra027393,Bra004649,Bra026590
GO:0006631	fatty acid metabolic process	biological_process	0.061805	1	28	2715	223	29183	Bra029392,Bra008632,Bra020412,Bra025480,Bra024749,Bra010627,Bra006028,Bra011076,Bra039945,Bra040093,Bra016757,Bra036090,Bra039906,Bra019145,Bra031631,Bra026465,Bra010626,Bra040411,Bra029608,Bra036771,Bra023419,Bra036478,Bra010625,Bra015491,Bra022204,Bra024355,Bra027036,Bra001221
GO:0005342	organic acid transmembrane transporter activity	molecular_function	0.062558	1	8	2715	46	29183	Bra027723,Bra023210,Bra040788,Bra027411,Bra027020,Bra023590,Bra006373,Bra031977
GO:0046943	carboxylic acid transmembrane transporter activity	molecular_function	0.062558	1	8	2715	46	29183	Bra006373,Bra031977,Bra023590,Bra040788,Bra027411,Bra027020,Bra027723,Bra023210
GO:0007532	regulation of mating-type specific transcription, DNA-templated	biological_process	0.062825	1	1	2715	1	29183	Bra003240
GO:0008301	DNA binding, bending	molecular_function	0.062825	1	1	2715	1	29183	Bra003240
GO:0045895	positive regulation of mating-type specific transcription, DNA-templated	biological_process	0.062825	1	1	2715	1	29183	Bra003240
GO:0009341	beta-galactosidase complex	cellular_component	0.062861	1	6	2715	32	29183	Bra013956,Bra014816,Bra036334,Bra024237,Bra006850,Bra029200
GO:0016755	transferase activity, transferring amino-acyl groups	molecular_function	0.06316	1	7	2715	38	29183	Bra009310,Bra033281,Bra037785,Bra010672,Bra011844,Bra024153,Bra009318
GO:0004673	protein histidine kinase activity	molecular_function	0.063248	1	13	2715	96	29183	Bra013286,Bra009011,Bra015303,Bra017763,Bra013949,Bra008257,Bra000217,Bra022192,Bra026997,Bra027968,Bra010257,Bra002998,Bra022708
GO:0016775	phosphotransferase activity, nitrogenous group as acceptor	molecular_function	0.063248	1	13	2715	96	29183	Bra027968,Bra010257,Bra022708,Bra002998,Bra022192,Bra026997,Bra015303,Bra017763,Bra008257,Bra013949,Bra000217,Bra013286,Bra009011
GO:0000128	flocculation	biological_process	0.063336	1	1	2715	1	29183	Bra006110
GO:0098630	aggregation of unicellular organisms	biological_process	0.063336	1	1	2715	1	29183	Bra006110
GO:0098743	cell aggregation	biological_process	0.063336	1	1	2715	1	29183	Bra006110
GO:0007050	cell cycle arrest	biological_process	0.064163	1	4	2715	17	29183	Bra027952,Bra037459,Bra036095,Bra018812
GO:0030076	light-harvesting complex	cellular_component	0.064509	1	4	2715	17	29183	Bra005012,Bra027004,Bra006988,Bra023958
GO:0009416	response to light stimulus	biological_process	0.066142	1	5	2715	25	29183	Bra013286,Bra000351,Bra022192,Bra037657,Bra005012
GO:0045261	proton-transporting ATP synthase complex, catalytic core F(1)	cellular_component	0.067167	1	6	2715	32	29183	Bra026689,Bra022908,Bra008830,Bra005531,Bra024969,Bra006014
GO:0008272	sulfate transport	biological_process	0.067435	1	5	2715	24	29183	Bra001617,Bra012359,Bra006882,Bra024562,Bra019289
GO:0015116	sulfate transmembrane transporter activity	molecular_function	0.067435	1	5	2715	24	29183	Bra019289,Bra001617,Bra012359,Bra006882,Bra024562
GO:0031369	translation initiation factor binding	molecular_function	0.067486	1	4	2715	17	29183	Bra022722,Bra003737,Bra026403,Bra018633
GO:0006865	amino acid transport	biological_process	0.067664	1	11	2715	71	29183	Bra031977,Bra036198,Bra006373,Bra005512,Bra023210,Bra026481,Bra027723,Bra025416,Bra027020,Bra040788,Bra027411
GO:0042168	heme metabolic process	biological_process	0.068333	1	12	2715	80	29183	Bra010627,Bra019774,Bra012970,Bra009876,Bra020176,Bra010625,Bra036547,Bra017711,Bra001583,Bra010626,Bra027670,Bra027036
GO:0016840	carbon-nitrogen lyase activity	molecular_function	0.068408	1	7	2715	39	29183	Bra007293,Bra000223,Bra035608,Bra024637,Bra038899,Bra000222,Bra003263
GO:0008514	organic anion transmembrane transporter activity	molecular_function	0.069459	1	9	2715	55	29183	Bra027020,Bra027411,Bra040788,Bra023210,Bra027723,Bra031977,Bra006373,Novel00193,Bra023590
GO:0016888	endodeoxyribonuclease activity, producing 5'-phosphomonoesters	molecular_function	0.069588	1	6	2715	33	29183	Bra039937,Bra028548,Bra033111,Bra027941,Bra025154,Bra037205
GO:0006541	glutamine metabolic process	biological_process	0.070539	1	8	2715	47	29183	Bra005384,Bra040626,Bra028548,Bra026590,Bra020778,Bra023573,Bra010980,Bra011201
GO:0035821	modification of morphology or physiology of other organism	biological_process	0.070633	1	14	2715	99	29183	Bra006610,Bra034311,Bra003891,Bra018138,Bra009318,Bra013430,Bra023265,Bra000116,Bra017916,Bra018818,Bra003211,Novel00188,Bra040489,Bra032337
GO:0015698	inorganic anion transport	biological_process	0.070801	1	13	2715	90	29183	Bra022507,Bra012716,Bra009891,Bra003240,Bra001617,Bra012359,Bra024562,Bra006882,Bra019289,Bra034242,Bra038948,Bra025212,Bra001072
GO:0000148	1,3-beta-D-glucan synthase complex	cellular_component	0.07113	1	3	2715	18	29183	Bra040364,Bra027328,Bra029541
GO:0003843	1,3-beta-D-glucan synthase activity	molecular_function	0.07113	1	3	2715	18	29183	Bra027328,Bra040364,Bra029541
GO:0006074	(1->3)-beta-D-glucan metabolic process	biological_process	0.07113	1	3	2715	18	29183	Bra027328,Bra040364,Bra029541
GO:0006075	(1->3)-beta-D-glucan biosynthetic process	biological_process	0.07113	1	3	2715	18	29183	Bra029541,Bra027328,Bra040364
GO:0022857	transmembrane transporter activity	molecular_function	0.071311	1	179	2715	1756	29183	Bra033199,Bra038671,Bra011878,Bra020607,Bra014368,Bra017664,Bra024969,Bra003138,Bra039121,Bra004515,Bra040547,Bra038748,Bra030759,Bra018523,Bra000116,Bra006014,Bra020940,Bra005531,Bra005474,Bra036151,Bra003592,Bra035248,Bra016089,Bra023633,Bra018722,Bra006199,Bra035140,Bra008830,Bra040761,Bra023611,Bra036878,Bra034121,Bra033231,Bra026689,Bra009109,Bra013427,Bra007639,Bra027020,Bra014322,Bra030474…
GO:0022904	respiratory electron transport chain	biological_process	0.071608	1	12	2715	82	29183	Bra016957,Bra016376,Bra013561,Bra027256,Bra012516,Bra020499,Bra025260,Bra040079,Bra011055,Bra029106,Bra011350,Bra020419
GO:0004520	endodeoxyribonuclease activity	molecular_function	0.071711	1	7	2715	41	29183	Bra039937,Bra028548,Bra033111,Bra027941,Bra025154,Bra037205,Bra009771
GO:0000377	RNA splicing, via transesterification reactions with bulged adenosine as nucleophile	biological_process	0.072623	1	17	2715	126	29183	Bra005498,Bra013977,Bra026403,Bra040055,Bra016302,Bra009335,Bra013129,Bra039377,Bra036335,Bra015790,Bra007870,Bra034698,Bra018818,Bra020497,Bra008295,Bra003546,Bra021859
GO:0000398	mRNA splicing, via spliceosome	biological_process	0.072623	1	17	2715	126	29183	Bra039377,Bra005498,Bra026403,Bra013977,Bra040055,Bra013129,Bra009335,Bra016302,Bra034698,Bra018818,Bra020497,Bra003546,Bra021859,Bra008295,Bra015790,Bra036335,Bra007870
GO:0010277	chlorophyllide a oxygenase [overall] activity	molecular_function	0.073002	1	2	2715	5	29183	Bra036948,Bra037607
GO:0004129	cytochrome-c oxidase activity	molecular_function	0.073054	1	10	2715	64	29183	Bra004515,Bra012327,Bra026287,Bra016089,Novel00347,Bra024231,Bra027224,Bra010615,Bra031391,Bra027225
GO:0016675	oxidoreductase activity, acting on a heme group of donors	molecular_function	0.073054	1	10	2715	64	29183	Bra004515,Bra026287,Bra012327,Bra016089,Novel00347,Bra024231,Bra027224,Bra010615,Bra031391,Bra027225
GO:0016676	oxidoreductase activity, acting on a heme group of donors, oxygen as acceptor	molecular_function	0.073054	1	10	2715	64	29183	Bra027225,Bra031391,Bra010615,Bra027224,Bra024231,Bra016089,Novel00347,Bra012327,Bra026287,Bra004515
GO:0015074	DNA integration	biological_process	0.073062	1	7	2715	44	29183	Novel00180,Novel00211,Novel00529,Novel00392,Bra026542,Novel01123,Novel00387
GO:0046914	transition metal ion binding	molecular_function	0.073305	1	265	2715	2628	29183	Novel00392,Bra023857,Bra004906,Bra012368,Bra011712,Bra019145,Bra011678,Bra040087,Bra030505,Bra013227,Bra006603,Bra012151,Bra032690,Bra025225,Bra036816,Bra039168,Bra019499,Bra001285,Bra018818,Bra002355,Bra011189,Bra021859,Bra000757,Bra010983,Bra001582,Bra021542,Bra025676,Bra020883,Bra014322,Novel00719,Bra008018,Bra022407,Bra002986,Bra035835,Bra034644,Bra035051,Bra025890,Bra012150,Bra025289,Bra0101…
GO:0022900	electron transport chain	biological_process	0.073478	1	16	2715	117	29183	Bra026590,Bra029106,Bra011055,Bra011350,Bra009109,Bra016376,Bra024934,Bra027393,Bra020419,Bra013561,Bra016957,Bra020499,Bra012516,Bra040079,Bra025260,Bra027256
GO:0004174	electron-transferring-flavoprotein dehydrogenase activity	molecular_function	0.074085	1	2	2715	5	29183	Bra003627,Bra004759
GO:0016649	oxidoreductase activity, acting on the CH-NH group of donors, quinone or similar compound as acceptor	molecular_function	0.074085	1	2	2715	5	29183	Bra003627,Bra004759
GO:0008556	potassium-transporting ATPase activity	molecular_function	0.074188	1	2	2715	5	29183	Bra018523,Bra007639
GO:0006625	protein targeting to peroxisome	biological_process	0.0744	1	3	2715	11	29183	Bra008563,Bra009708,Bra026482
GO:0043574	peroxisomal transport	biological_process	0.0744	1	3	2715	11	29183	Bra008563,Bra026482,Bra009708
GO:0072662	protein localization to peroxisome	biological_process	0.0744	1	3	2715	11	29183	Bra009708,Bra026482,Bra008563
GO:0072663	establishment of protein localization to peroxisome	biological_process	0.0744	1	3	2715	11	29183	Bra026482,Bra009708,Bra008563
GO:0006768	biotin metabolic process	biological_process	0.074564	1	2	2715	5	29183	Bra017664,Bra011545
GO:0009102	biotin biosynthetic process	biological_process	0.074564	1	2	2715	5	29183	Bra011545,Bra017664
GO:0042410	6-carboxyhexanoate-CoA ligase activity	molecular_function	0.074564	1	2	2715	5	29183	Bra011545,Bra017664
GO:0033865	nucleoside bisphosphate metabolic process	biological_process	0.074656	1	6	2715	33	29183	Bra027377,Bra011327,Bra002854,Bra030270,Bra002053,Bra037966
GO:0033875	ribonucleoside bisphosphate metabolic process	biological_process	0.074656	1	6	2715	33	29183	Bra002854,Bra011327,Bra027377,Bra037966,Bra002053,Bra030270
GO:0034032	purine nucleoside bisphosphate metabolic process	biological_process	0.074656	1	6	2715	33	29183	Bra002854,Bra011327,Bra027377,Bra002053,Bra037966,Bra030270
GO:0000139	Golgi membrane	cellular_component	0.074997	1	11	2715	77	29183	Bra016300,Bra000163,Bra011960,Bra030238,Bra024614,Bra001522,Bra005474,Bra009520,Bra016266,Bra033016,Bra010642
GO:0009314	response to radiation	biological_process	0.075571	1	5	2715	26	29183	Bra000351,Bra013286,Bra022192,Bra037657,Bra005012
GO:0051287	NAD binding	molecular_function	0.076645	1	26	2715	206	29183	Bra022204,Bra010625,Bra034013,Bra012970,Bra030951,Bra000231,Bra019774,Bra004628,Bra012327,Bra027036,Bra016757,Bra015693,Bra030204,Bra039029,Bra016041,Bra031208,Bra039662,Bra010627,Bra029392,Bra010626,Bra023487,Bra026465,Bra009866,Bra036547,Bra026967,Bra038649
GO:0016679	oxidoreductase activity, acting on diphenols and related substances as donors	molecular_function	0.076907	1	9	2715	58	29183	Bra016311,Bra009109,Bra023412,Bra001365,Bra023411,Bra030474,Bra006199,Bra008830,Bra023835
GO:0002115	store-operated calcium entry	biological_process	0.077146	1	3	2715	11	29183	Bra016343,Bra027347,Bra026474
GO:0051924	regulation of calcium ion transport	biological_process	0.077146	1	3	2715	11	29183	Bra016343,Bra027347,Bra026474
GO:2001256	regulation of store-operated calcium entry	biological_process	0.077146	1	3	2715	11	29183	Bra027347,Bra016343,Bra026474
GO:0045454	cell redox homeostasis	biological_process	0.079455	1	29	2715	233	29183	Bra007405,Bra022204,Bra007717,Bra033501,Bra031632,Bra023284,Bra008925,Bra001931,Bra033503,Bra000460,Bra015790,Bra036335,Bra014646,Bra040917,Bra029736,Bra006440,Bra034545,Bra035296,Bra006216,Bra000225,Bra001346,Bra008801,Bra006131,Bra040055,Bra021583,Bra009335,Bra025584,Bra028902,Bra002135
GO:1990234	transferase complex	cellular_component	0.079588	1	74	2715	679	29183	Bra024902,Bra028950,Bra021404,Bra004563,Bra022722,Bra029332,Bra007511,Bra027664,Bra011991,Bra038109,Bra034152,Bra033953,Bra012441,Bra035835,Bra015751,Bra033777,Bra008018,Bra015913,Bra028004,Bra031385,Bra040364,Bra004847,Bra004589,Bra008257,Bra002084,Bra002357,Bra023101,Bra020133,Bra005541,Novel00002,Bra028866,Bra007613,Bra029541,Bra023590,Bra004582,Bra016449,Bra008518,Bra038240,Bra017732,Bra02061…
GO:0031640	killing of cells of other organism	biological_process	0.080201	1	4	2715	18	29183	Bra018138,Bra013430,Bra003891,Bra040489
GO:0044364	disruption of cells of other organism	biological_process	0.080201	1	4	2715	18	29183	Bra040489,Bra003891,Bra018138,Bra013430
GO:0055086	nucleobase-containing small molecule metabolic process	biological_process	0.080255	1	56	2715	499	29183	Bra000581,Bra011116,Bra030802,Bra008830,Bra013793,Bra040079,Bra020499,Bra024892,Bra011327,Bra005531,Bra037966,Bra013561,Bra021800,Bra017934,Bra012223,Bra011350,Bra025480,Bra011055,Bra033579,Bra011891,Bra001019,Bra033446,Bra017879,Bra026689,Bra016120,Bra028545,Bra026671,Bra035551,Bra002053,Bra020419,Bra016602,Bra039121,Bra032136,Bra002854,Bra024969,Bra023033,Bra002934,Bra012516,Bra014368,Bra017664…
GO:0044281	small molecule metabolic process	biological_process	0.081324	1	157	2715	1517	29183	Bra032268,Bra001020,Bra029392,Bra036978,Bra040093,Bra020778,Bra019145,Bra006397,Bra033579,Bra027941,Bra040411,Bra035551,Bra038368,Bra013122,Bra016945,Bra031031,Bra000581,Bra015491,Bra018633,Bra008561,Bra019468,Bra013793,Bra028548,Bra037966,Bra021800,Bra031495,Bra027377,Bra026590,Bra011076,Bra014937,Bra023890,Bra016641,Bra023419,Bra036771,Bra010625,Bra011545,Bra012516,Bra014956,Bra005384,Bra024749…
GO:0044459	plasma membrane part	cellular_component	0.081801	1	22	2715	182	29183	Bra002470,Bra038811,Bra032817,Bra031531,Bra021859,Bra013450,Bra003138,Bra006987,Bra030034,Bra002084,Bra040364,Bra027846,Bra007870,Bra029541,Bra033754,Bra026468,Bra000163,Bra020125,Bra027328,Bra007054,Bra040547,Bra012632
GO:0030176	integral component of endoplasmic reticulum membrane	cellular_component	0.083528	1	9	2715	57	29183	Novel01067,Novel00311,Bra002198,Bra027347,Novel00152,Novel00397,Bra025954,Bra026474,Bra016343
GO:0031227	intrinsic component of endoplasmic reticulum membrane	cellular_component	0.083528	1	9	2715	57	29183	Bra016343,Bra025954,Novel00397,Bra026474,Novel00152,Bra027347,Novel00311,Bra002198,Novel01067
GO:0006006	glucose metabolic process	biological_process	0.083562	1	5	2715	26	29183	Bra039084,Bra010958,Bra030031,Bra011792,Bra017856
GO:0030291	protein serine/threonine kinase inhibitor activity	molecular_function	0.084172	1	4	2715	18	29183	Bra037459,Bra027952,Bra018812,Bra036095
GO:0016538	cyclin-dependent protein serine/threonine kinase regulator activity	molecular_function	0.084172	1	4	2715	18	29183	Bra027952,Bra037459,Bra018812,Bra036095
GO:0044282	small molecule catabolic process	biological_process	0.084737	1	8	2715	50	29183	Bra011076,Bra040093,Bra015491,Bra026495,Bra032532,Bra019975,Bra024355,Bra027953
GO:0003993	acid phosphatase activity	molecular_function	0.085522	1	10	2715	66	29183	Novel00018,Bra016721,Bra027521,Bra006948,Bra015199,Bra026550,Bra024150,Bra028534,Bra020470,Bra005002
GO:0031967	organelle envelope	cellular_component	0.086359	1	43	2715	379	29183	Bra010615,Bra027225,Bra037844,Bra001798,Bra016957,Bra001010,Bra012516,Bra004587,Bra029106,Bra023839,Bra026590,Bra024273,Bra006014,Bra004515,Bra008704,Bra016302,Bra004528,Bra025926,Bra040507,Bra027393,Bra005644,Bra008830,Bra011116,Bra031839,Bra012597,Bra013561,Bra020499,Bra040079,Bra027224,Bra002004,Bra027080,Bra024444,Bra036648,Bra011350,Bra019008,Bra004649,Bra006664,Bra009109,Bra001019,Bra000283…
GO:0098662	inorganic cation transmembrane transport	biological_process	0.086391	1	42	2715	372	29183	Bra023574,Bra026481,Bra016752,Bra008704,Bra022908,Bra010712,Bra040547,Bra029810,Bra025416,Bra001280,Bra020940,Bra006014,Bra016488,Bra001491,Bra011878,Novel00920,Bra040182,Bra002084,Bra039416,Bra017664,Bra020607,Bra014368,Bra024969,Bra031531,Bra032136,Bra039121,Bra004516,Bra012608,Bra026689,Bra001019,Bra016343,Bra010719,Bra033157,Bra011556,Bra035566,Bra012223,Bra005531,Bra006645,Bra030034,Bra03524…
GO:0005576	extracellular region	cellular_component	0.087773	1	105	2715	996	29183	Bra010025,Bra003251,Novel01117,Novel00406,Bra022722,Bra029971,Bra039511,Bra039323,Bra000299,Bra037277,Bra022584,Novel00188,Bra003267,Bra039622,Bra036478,Bra033281,Bra011180,Bra004612,Bra025438,Bra013164,Bra039265,Bra040716,Bra024089,Bra040489,Bra021379,Bra016692,Bra000432,Bra014308,Bra039397,Bra037030,Bra003891,Bra013292,Bra024087,Bra039121,Bra015796,Bra028949,Bra015369,Novel00180,Bra035610,Bra02…
GO:0016830	carbon-carbon lyase activity	molecular_function	0.089228	1	23	2715	185	29183	Bra017856,Bra027293,Novel00920,Bra001491,Bra005687,Bra011049,Bra005864,Bra008561,Bra006397,Bra009130,Bra039906,Bra040187,Bra027941,Bra016343,Bra031116,Bra034814,Bra023574,Bra001950,Bra011792,Bra001002,Bra031636,Bra023699,Bra028901
GO:0072348	sulfur compound transport	biological_process	0.089373	1	5	2715	26	29183	Bra012359,Bra001617,Bra024562,Bra006882,Bra019289
GO:1901682	sulfur compound transmembrane transporter activity	molecular_function	0.089373	1	5	2715	26	29183	Bra019289,Bra024562,Bra006882,Bra012359,Bra001617
GO:0016634	oxidoreductase activity, acting on the CH-CH group of donors, oxygen as acceptor	molecular_function	0.089876	1	3	2715	12	29183	Bra024355,Bra015491,Bra040093
GO:0008289	lipid binding	molecular_function	0.090225	1	35	2715	300	29183	Bra036764,Bra020872,Bra031890,Bra000090,Bra023891,Bra024346,Bra023890,Bra026541,Bra011807,Bra039121,Bra010640,Bra015401,Bra032799,Bra005493,Bra015371,Bra009036,Bra023766,Bra013371,Bra039367,Bra017908,Bra038032,Bra021678,Bra009030,Bra001486,Bra039856,Bra013489,Bra001709,Bra012854,Bra023611,Bra034402,Bra017439,Bra036478,Bra037355,Bra040531,Bra000091
GO:0008380	RNA splicing	biological_process	0.090934	1	21	2715	168	29183	Bra040055,Bra016539,Bra009335,Bra013129,Bra016302,Bra005498,Bra026403,Bra013977,Bra039377,Bra034551,Bra001280,Bra004899,Bra007870,Bra015790,Bra036335,Bra020497,Bra021859,Bra003546,Bra008295,Bra034698,Bra018818
GO:0032797	SMN complex	cellular_component	0.092725	1	2	2715	6	29183	Bra021971,Bra017603
GO:0031639	plasminogen activation	biological_process	0.092901	1	1	2715	1	29183	Bra010025
GO:0005991	trehalose metabolic process	biological_process	0.092961	1	7	2715	43	29183	Bra019370,Bra023033,Bra011835,Bra035049,Bra010658,Bra013628,Bra016328
GO:0006891	intra-Golgi vesicle-mediated transport	biological_process	0.093104	1	8	2715	52	29183	Bra030238,Bra016300,Bra015369,Bra010642,Bra016302,Bra019492,Bra016266,Bra009520
GO:0042113	B cell activation	biological_process	0.093661	1	1	2715	1	29183	Bra018716
GO:0004664	prephenate dehydratase activity	molecular_function	0.093914	1	3	2715	12	29183	Bra002423,Bra020203,Bra019468
GO:0009094	L-phenylalanine biosynthetic process	biological_process	0.093914	1	3	2715	12	29183	Bra002423,Bra019468,Bra020203
GO:1902223	erythrose 4-phosphate/phosphoenolpyruvate family amino acid biosynthetic process	biological_process	0.093914	1	3	2715	12	29183	Bra002423,Bra020203,Bra019468
GO:0016740	transferase activity	molecular_function	0.09402	1	559	2715	5800	29183	Bra000478,Bra011965,Bra024902,Bra008426,Bra011327,Bra004563,Bra004624,Bra035140,Bra023426,Bra003267,Bra035835,Bra039063,Bra024235,Bra004600,Bra040414,Bra029939,Bra036870,Bra014322,Bra039367,Bra008018,Bra025613,Bra006669,Bra014614,Bra017023,Bra018363,Bra004589,Bra006578,Bra034013,Bra008638,Bra013806,Bra027409,Bra030846,Bra019022,Bra006008,Bra017061,Bra006700,Bra034487,Bra013742,Bra035353,Bra011181…
GO:0003333	amino acid transmembrane transport	biological_process	0.09419	1	9	2715	58	29183	Bra031977,Bra036198,Bra025416,Bra040788,Bra027411,Bra023210,Bra005512,Bra026481,Bra027723
GO:0031341	regulation of cell killing	biological_process	0.094753	1	1	2715	1	29183	Bra008056
GO:0031342	negative regulation of cell killing	biological_process	0.094753	1	1	2715	1	29183	Bra008056
GO:0009976	tocopherol cyclase activity	molecular_function	0.094914	1	1	2715	1	29183	Bra037042
GO:0051537	2 iron, 2 sulfur cluster binding	molecular_function	0.095098	1	7	2715	42	29183	Bra006199,Bra008830,Bra037607,Bra004516,Bra023412,Bra036948,Bra023411
GO:0050852	T cell receptor signaling pathway	biological_process	0.095122	1	1	2715	1	29183	Bra026266
GO:0046417	chorismate metabolic process	biological_process	0.095181	1	1	2715	1	29183	Bra016474
GO:0098655	cation transmembrane transport	biological_process	0.095197	1	42	2715	375	29183	Bra010719,Bra016343,Bra001019,Bra026689,Bra012608,Bra012223,Bra035566,Bra011556,Bra033157,Bra035248,Bra030034,Bra006645,Bra005531,Bra011116,Bra032817,Bra025416,Bra029810,Bra040547,Bra010712,Bra022908,Bra008704,Bra026481,Bra016752,Bra023574,Bra016488,Bra006014,Bra020940,Bra001280,Bra020607,Bra017664,Bra014368,Bra039416,Bra040182,Bra002084,Novel00920,Bra011878,Bra001491,Bra004516,Bra039121,Bra03213…
GO:0008108	UDP-glucose:hexose-1-phosphate uridylyltransferase activity	molecular_function	0.095201	1	1	2715	1	29183	Bra002141
GO:0019670	anaerobic glutamate catabolic process	biological_process	0.095202	1	1	2715	1	29183	Bra019975
GO:0050097	methylaspartate mutase activity	molecular_function	0.095202	1	1	2715	1	29183	Bra019975
GO:0015658	branched-chain amino acid transmembrane transporter activity	molecular_function	0.095202	1	1	2715	1	29183	Bra006373
GO:0015803	branched-chain amino acid transport	biological_process	0.095202	1	1	2715	1	29183	Bra006373
GO:0006742	NADP catabolic process	biological_process	0.095202	1	1	2715	1	29183	Bra017879
GO:0009109	coenzyme catabolic process	biological_process	0.095202	1	1	2715	1	29183	Bra017879
GO:0019364	pyridine nucleotide catabolic process	biological_process	0.095202	1	1	2715	1	29183	Bra017879
GO:0072526	pyridine-containing compound catabolic process	biological_process	0.095202	1	1	2715	1	29183	Bra017879
GO:0016480	negative regulation of transcription from RNA polymerase III promoter	biological_process	0.095203	1	1	2715	1	29183	Bra008844
GO:0022611	dormancy process	biological_process	0.095203	1	1	2715	1	29183	Bra012632
GO:0016701	oxidoreductase activity, acting on single donors with incorporation of molecular oxygen	molecular_function	0.095809	1	13	2715	94	29183	Bra033493,Bra037607,Bra003526,Bra030988,Bra006280,Bra036948,Bra039948,Bra005687,Bra036884,Bra016602,Bra028901,Bra012602,Bra011076
GO:0016469	proton-transporting two-sector ATPase complex	cellular_component	0.096662	1	30	2715	258	29183	Bra035566,Bra012223,Bra006014,Bra016488,Bra033157,Bra011556,Bra001280,Bra001019,Bra010712,Bra010719,Bra029810,Bra025416,Bra012608,Bra016752,Bra026481,Bra008704,Bra026689,Bra022908,Bra011116,Bra039121,Bra004516,Bra024969,Bra008830,Bra035248,Bra039416,Bra014368,Bra017664,Bra011878,Bra005531,Bra006645
GO:0003840	gamma-glutamyltransferase activity	molecular_function	0.097049	1	3	2715	12	29183	Bra024153,Bra010672,Bra011844
GO:0015969	guanosine tetraphosphate metabolic process	biological_process	0.097409	1	2	2715	6	29183	Bra027377,Bra037966
GO:0034035	purine ribonucleoside bisphosphate metabolic process	biological_process	0.097409	1	2	2715	6	29183	Bra027377,Bra037966
GO:0042765	GPI-anchor transamidase complex	cellular_component	0.097491	1	3	2715	12	29183	Novel00152,Bra002198,Bra025954
GO:0016559	peroxisome fission	biological_process	0.097633	1	3	2715	12	29183	Bra014092,Bra032228,Bra003435
GO:0098660	inorganic ion transmembrane transport	biological_process	0.097986	1	42	2715	376	29183	Novel00920,Bra001491,Bra011878,Bra039416,Bra017664,Bra020607,Bra014368,Bra002084,Bra040182,Bra031531,Bra024969,Bra039121,Bra032136,Bra004516,Bra016752,Bra026481,Bra022908,Bra008704,Bra023574,Bra029810,Bra025416,Bra010712,Bra040547,Bra001280,Bra020940,Bra006014,Bra016488,Bra030034,Bra005531,Bra006645,Bra035248,Bra032817,Bra011116,Bra026689,Bra012608,Bra001019,Bra016343,Bra010719,Bra033157,Bra01155…
GO:1901135	carbohydrate derivative metabolic process	biological_process	0.098218	1	86	2715	804	29183	Bra008830,Bra015968,Bra034754,Bra011327,Bra020499,Bra040079,Bra005531,Bra032383,Bra011350,Bra012223,Bra025480,Bra030628,Bra011891,Bra002053,Bra026689,Bra013918,Bra015954,Bra039121,Bra026471,Bra016602,Bra020419,Bra015395,Bra024969,Bra002934,Bra000698,Bra017664,Bra025260,Bra014368,Bra038671,Bra027036,Bra016957,Bra004628,Bra006014,Bra013742,Bra028901,Bra013430,Bra020019,Bra019905,Bra006008,Bra017175…
GO:1901606	alpha-amino acid catabolic process	biological_process	0.098634	1	5	2715	27	29183	Bra011076,Bra032532,Bra019975,Bra027953,Bra026495
GO:0016857	racemase and epimerase activity, acting on carbohydrates and derivatives	molecular_function	0.099577	1	4	2715	19	29183	Bra028901,Bra027631,Bra026471,Bra005687
GO:0003896	DNA primase activity	molecular_function	0.099612	1	5	2715	27	29183	Bra040788,Bra040854,Bra009013,Bra012261,Bra028173
GO:0015002	heme-copper terminal oxidase activity	molecular_function	0.10108	1	10	2715	68	29183	Bra027224,Bra010615,Bra031391,Bra027225,Bra012327,Bra026287,Bra004515,Bra024231,Bra016089,Novel00347
GO:0009116	nucleoside metabolic process	biological_process	0.10129	1	42	2715	371	29183	Bra011116,Bra008830,Bra040079,Bra020499,Bra011327,Bra013793,Bra013561,Bra037966,Bra021800,Bra005531,Bra012223,Bra011350,Bra011055,Bra033446,Bra001019,Bra026689,Bra016120,Bra028545,Bra035551,Bra002053,Bra002854,Bra020419,Bra032136,Bra039121,Bra024969,Bra012516,Bra014368,Bra017664,Bra025260,Bra010725,Bra002934,Bra016957,Bra006014,Bra027377,Bra019905,Bra030270,Bra013742,Bra006008,Bra008704,Bra022908…
GO:0004612	phosphoenolpyruvate carboxykinase (ATP) activity	molecular_function	0.10184	1	2	2715	6	29183	Bra017856,Bra011792
GO:0016628	oxidoreductase activity, acting on the CH-CH group of donors, NAD or NADP as acceptor	molecular_function	0.10193	1	14	2715	103	29183	Bra027036,Bra027670,Bra010626,Bra001583,Bra036547,Bra017711,Bra012970,Bra020176,Bra010625,Bra030204,Bra019774,Bra039662,Bra010627,Bra030951
GO:1903825	organic acid transmembrane transport	biological_process	0.10234	1	9	2715	59	29183	Bra027723,Bra026481,Bra005512,Bra023210,Bra027411,Bra040788,Bra025416,Bra036198,Bra031977
GO:0000375	RNA splicing, via transesterification reactions	biological_process	0.10306	1	18	2715	142	29183	Bra039377,Bra034551,Bra005498,Bra026403,Bra013977,Bra040055,Bra009335,Bra013129,Bra016302,Bra034698,Bra018818,Bra020497,Bra003546,Bra021859,Bra008295,Bra015790,Bra036335,Bra007870
GO:0015662	ATPase activity, coupled to transmembrane movement of ions, phosphorylative mechanism	molecular_function	0.10387	1	2	2715	6	29183	Bra007639,Bra018523
GO:0019784	NEDD8-specific protease activity	molecular_function	0.10431	1	2	2715	6	29183	Bra037277,Bra021379
GO:0039693	viral DNA genome replication	biological_process	0.10431	1	2	2715	6	29183	Bra021379,Bra037277
GO:0044034	multi-organism biosynthetic process	biological_process	0.10431	1	2	2715	6	29183	Bra037277,Bra021379
GO:0008914	leucyltransferase activity	molecular_function	0.10446	1	2	2715	6	29183	Bra033281,Bra009310
GO:0004367	glycerol-3-phosphate dehydrogenase [NAD+] activity	molecular_function	0.10454	1	2	2715	6	29183	Bra000231,Bra004628
GO:0004150	dihydroneopterin aldolase activity	molecular_function	0.10483	1	2	2715	6	29183	Bra034814,Bra039906
GO:0004425	indole-3-glycerol-phosphate synthase activity	molecular_function	0.10488	1	2	2715	6	29183	Bra005687,Bra028901
GO:0016703	oxidoreductase activity, acting on single donors with incorporation of molecular oxygen, incorporation of one atom of oxygen (internal monooxygenases or internal mixed function oxidases)	molecular_function	0.10503	1	5	2715	27	29183	Bra037607,Bra005687,Bra036948,Bra028901,Bra012602
GO:0016757	transferase activity, transferring glycosyl groups	molecular_function	0.10603	1	82	2715	777	29183	Bra002289,Bra006893,Bra029830,Bra033849,Bra040716,Bra024089,Bra015995,Bra012417,Bra036282,Bra013164,Bra011180,Bra020470,Bra024614,Bra008638,Bra015395,Bra021377,Bra024087,Bra012167,Bra038671,Bra039042,Bra018363,Bra033808,Bra040364,Bra023957,Bra002934,Bra006578,Bra015969,Bra034487,Bra029541,Bra039559,Bra012323,Bra014396,Bra011181,Bra030163,Bra037976,Bra004804,Bra001901,Bra021796,Bra024848,Bra009512…
GO:0006821	chloride transport	biological_process	0.10642	1	4	2715	20	29183	Bra022507,Bra012716,Bra038948,Bra009891
GO:0006072	glycerol-3-phosphate metabolic process	biological_process	0.10719	1	5	2715	27	29183	Bra000231,Bra029392,Bra027036,Bra026465,Bra004628
GO:0046168	glycerol-3-phosphate catabolic process	biological_process	0.10719	1	5	2715	27	29183	Bra027036,Bra026465,Bra004628,Bra029392,Bra000231
GO:0016798	hydrolase activity, acting on glycosyl bonds	molecular_function	0.10727	1	82	2715	767	29183	Bra021137,Bra005551,Bra020854,Bra021291,Bra039824,Bra033199,Bra024087,Bra022470,Bra012604,Bra032357,Bra025186,Bra027148,Bra011181,Bra009310,Bra014816,Bra024848,Bra021815,Bra010800,Bra012349,Bra010310,Bra034141,Bra010038,Bra002178,Bra036143,Bra000299,Bra033312,Bra034754,Bra001816,Bra040716,Bra039662,Bra024089,Bra009771,Bra006850,Bra006581,Bra013164,Bra023384,Bra011180,Bra025584,Bra030628,Bra022551…
GO:0098542	defense response to other organism	biological_process	0.10907	1	18	2715	142	29183	Bra029734,Bra021877,Bra003442,Bra034311,Bra021856,Bra007698,Bra002004,Bra005768,Bra015913,Bra000432,Bra000779,Bra011661,Bra017732,Bra036155,Bra037179,Bra014588,Bra002084,Novel00311
GO:0008171	O-methyltransferase activity	molecular_function	0.10981	1	16	2715	122	29183	Bra012494,Bra027815,Bra003007,Bra039853,Bra014951,Bra025926,Bra003840,Bra023722,Bra022503,Bra022595,Bra003707,Bra029332,Bra000056,Bra019899,Bra017699,Bra010226
GO:0015926	glucosidase activity	molecular_function	0.11052	1	3	2715	13	29183	Bra025186,Bra016343,Bra026984
GO:1901657	glycosyl compound metabolic process	biological_process	0.11108	1	42	2715	374	29183	Bra016120,Bra026689,Bra035551,Bra028545,Bra002053,Bra001019,Bra033446,Bra011055,Bra012223,Bra011350,Bra005531,Bra037966,Bra013561,Bra021800,Bra013793,Bra020499,Bra040079,Bra011327,Bra008830,Bra011116,Bra022908,Bra008704,Bra039004,Bra016376,Bra006008,Bra013742,Bra030270,Bra019905,Bra027377,Bra006014,Bra016957,Bra002934,Bra025260,Bra012516,Bra014368,Bra017664,Bra010725,Bra024969,Bra020419,Bra032136…
GO:0046351	disaccharide biosynthetic process	biological_process	0.1124	1	7	2715	45	29183	Bra019370,Bra023033,Bra011835,Bra035049,Bra010658,Bra016328,Bra013628
GO:0044179	hemolysis in other organism	biological_process	0.11241	1	3	2715	13	29183	Bra013430,Bra018138,Bra040489
GO:0051715	cytolysis in other organism	biological_process	0.11241	1	3	2715	13	29183	Bra018138,Bra013430,Bra040489
GO:0010959	regulation of metal ion transport	biological_process	0.11316	1	3	2715	13	29183	Bra027347,Bra016343,Bra026474
GO:0043269	regulation of ion transport	biological_process	0.11316	1	3	2715	13	29183	Bra027347,Bra016343,Bra026474
GO:0006813	potassium ion transport	biological_process	0.11361	1	20	2715	161	29183	Bra027036,Bra012327,Bra030034,Bra026029,Bra012970,Bra032817,Bra029519,Bra034121,Bra026986,Bra033231,Bra026465,Bra007639,Bra038649,Bra018523,Bra020176,Bra015693,Bra026988,Bra029392,Bra031208,Bra020940
GO:0000346	transcription export complex	cellular_component	0.11386	1	3	2715	13	29183	Novel00453,Bra006620,Novel00054
GO:0000445	THO complex part of transcription export complex	cellular_component	0.11386	1	3	2715	13	29183	Novel00054,Novel00453,Bra006620
GO:0009072	aromatic amino acid family metabolic process	biological_process	0.11549	1	7	2715	44	29183	Bra032268,Bra027953,Bra031389,Bra019468,Bra020203,Bra002423,Bra011076
GO:0006952	defense response	biological_process	0.11576	1	36	2715	316	29183	Bra031737,Bra025154,Bra013721,Bra002084,Bra004967,Bra019238,Bra007698,Bra007951,Bra027082,Bra024879,Bra021856,Bra033111,Bra034311,Novel00311,Bra033985,Bra021541,Bra036155,Bra037179,Bra017732,Bra014588,Bra034100,Bra016182,Bra002004,Bra005768,Bra000432,Bra000779,Bra003037,Bra011661,Bra015913,Bra029734,Bra021877,Bra003442,Bra007945,Bra000184,Bra037270,Bra027941
GO:0031491	nucleosome binding	molecular_function	0.11661	1	2	2715	7	29183	Bra008286,Novel00883
GO:0015293	symporter activity	molecular_function	0.11688	1	5	2715	28	29183	Bra027020,Bra011960,Bra023590,Bra005474,Bra039169
GO:0015294	solute:cation symporter activity	molecular_function	0.11688	1	5	2715	28	29183	Bra039169,Bra023590,Bra005474,Bra011960,Bra027020
GO:0016758	transferase activity, transferring hexosyl groups	molecular_function	0.11811	1	57	2715	532	29183	Bra006893,Bra037205,Bra019767,Bra029907,Bra024415,Bra002289,Bra033253,Bra003845,Bra012423,Bra033195,Bra020096,Bra033849,Bra040716,Bra027328,Bra024089,Bra002332,Bra015995,Bra036282,Bra024088,Bra012322,Bra021740,Bra011180,Bra034267,Bra013164,Bra039502,Bra013922,Bra024614,Bra039673,Bra011179,Bra036233,Bra015395,Bra021377,Bra012408,Bra020470,Bra035513,Bra008753,Bra036729,Bra033808,Bra018363,Bra023957…
GO:0010340	carboxyl-O-methyltransferase activity	molecular_function	0.1186	1	10	2715	70	29183	Bra023722,Bra019899,Bra000056,Bra003840,Bra029332,Bra025926,Bra014951,Bra012494,Bra022595,Bra022503
GO:0051998	protein carboxyl O-methyltransferase activity	molecular_function	0.1186	1	10	2715	70	29183	Bra014951,Bra025926,Bra003840,Bra029332,Bra012494,Bra022503,Bra022595,Bra023722,Bra000056,Bra019899
GO:0044461	bacterial-type flagellum part	cellular_component	0.11866	1	3	2715	13	29183	Bra023619,Bra016692,Bra009046
GO:0006050	mannosamine metabolic process	biological_process	0.11905	1	3	2715	13	29183	Bra026471,Bra005687,Bra028901
GO:0006051	N-acetylmannosamine metabolic process	biological_process	0.11905	1	3	2715	13	29183	Bra026471,Bra005687,Bra028901
GO:0047465	N-acylglucosamine-6-phosphate 2-epimerase activity	molecular_function	0.11905	1	3	2715	13	29183	Bra028901,Bra026471,Bra005687
GO:0000097	sulfur amino acid biosynthetic process	biological_process	0.12058	1	4	2715	21	29183	Bra006857,Bra034705,Bra011201,Bra002793
GO:0004553	hydrolase activity, hydrolyzing O-glycosyl compounds	molecular_function	0.12092	1	78	2715	733	29183	Bra027148,Bra014816,Bra011181,Bra021815,Bra012349,Bra010800,Bra024848,Bra005551,Bra021137,Bra020854,Bra024087,Bra022470,Bra021291,Bra033199,Bra039824,Bra025186,Bra012604,Bra032357,Bra001816,Bra040716,Bra039662,Bra024089,Bra006850,Bra006581,Bra023384,Bra013164,Bra011180,Bra025584,Bra030628,Bra010310,Bra034141,Bra010038,Bra036143,Bra000299,Bra033312,Bra002178,Bra034754,Bra038442,Bra008667,Bra015025…
GO:0001932	regulation of protein phosphorylation	biological_process	0.12154	1	5	2715	29	29183	Bra004888,Bra009318,Bra029907,Bra031315,Bra004863
GO:0046434	organophosphate catabolic process	biological_process	0.12157	1	6	2715	36	29183	Bra004628,Bra026465,Bra027036,Bra017879,Bra000231,Bra029392
GO:0044428	nuclear part	cellular_component	0.12308	1	112	2715	1084	29183	Bra016539,Bra029416,Bra040055,Bra016302,Bra024277,Bra036816,Bra026403,Bra008950,Bra005682,Bra034212,Bra006070,Bra006603,Bra024853,Novel00453,Bra016774,Bra016061,Bra009800,Bra004002,Bra001582,Bra011189,Bra020497,Bra026346,Bra021859,Novel00054,Bra019499,Bra039168,Bra016300,Bra018818,Bra010641,Bra030712,Bra001285,Bra027625,Bra027373,Bra006156,Bra033963,Bra040087,Bra009335,Bra013156,Bra039068,Bra0091…
GO:0009063	cellular amino acid catabolic process	biological_process	0.12556	1	5	2715	29	29183	Bra019975,Bra011076,Bra032532,Bra027953,Bra026495
GO:0030269	tetrahydromethanopterin S-methyltransferase activity	molecular_function	0.12559	1	4	2715	21	29183	Novel00188,Bra007589,Bra029776,Bra037888
GO:0042086	5-methyl-5,6,7,8-tetrahydromethanopterin-dependent methyltransferase activity	molecular_function	0.12559	1	4	2715	21	29183	Bra037888,Bra007589,Bra029776,Novel00188
GO:0004565	beta-galactosidase activity	molecular_function	0.12594	1	6	2715	38	29183	Bra006850,Bra029200,Bra024237,Bra036334,Bra014816,Bra013956
GO:0036442	hydrogen-exporting ATPase activity	molecular_function	0.12622	1	5	2715	31	29183	Bra035248,Bra026689,Bra022908,Bra024969,Bra005531
GO:0046961	proton-transporting ATPase activity, rotational mechanism	molecular_function	0.12622	1	5	2715	31	29183	Bra005531,Bra024969,Bra026689,Bra022908,Bra035248
GO:0044763	single-organism cellular process	biological_process	0.12682	1	700	2715	7334	29183	Bra029541,Bra024273,Bra014239,Bra022908,Bra040738,Bra017175,Bra016031,Bra039937,Bra027624,Bra035107,Bra007797,Bra022204,Bra034705,Bra027375,Bra013669,Bra015395,Bra008295,Bra039435,Bra021377,Bra015796,Novel00019,Bra004888,Bra023210,Bra004138,Bra039042,Bra001221,Bra021202,Bra000698,Bra026029,Bra021414,Bra002084,Bra023868,Bra025394,Bra022507,Bra001237,Bra015995,Bra011411,Bra019407,Bra012608,Bra01997…
GO:1902600	hydrogen ion transmembrane transport	biological_process	0.12762	1	30	2715	266	29183	Bra006014,Bra016488,Bra012223,Bra035566,Bra001280,Bra011556,Bra033157,Bra025416,Bra029810,Bra010719,Bra010712,Bra001019,Bra008704,Bra026689,Bra022908,Bra026481,Bra016752,Bra012608,Bra004516,Bra032136,Bra039121,Bra011116,Bra024969,Bra014368,Bra017664,Bra039416,Bra035248,Bra006645,Bra005531,Bra011878
GO:0006812	cation transport	biological_process	0.1278	1	115	2715	1121	29183	Bra005531,Bra008923,Bra035248,Bra007280,Novel00188,Bra036878,Bra034121,Bra033231,Bra012608,Bra037888,Bra026689,Bra007639,Bra027020,Bra020176,Bra033157,Bra011556,Bra035566,Bra000432,Bra019008,Bra012223,Bra004506,Bra037912,Bra037894,Bra027036,Bra011878,Bra038671,Bra012327,Bra026029,Bra002084,Bra022441,Bra014368,Bra020607,Bra017664,Bra024969,Bra014664,Bra029519,Bra025102,Bra009524,Bra039121,Bra03466…
GO:0015833	peptide transport	biological_process	0.12782	1	3	2715	14	29183	Bra002396,Bra004189,Bra011608
GO:0006554	lysine catabolic process	biological_process	0.12824	1	2	2715	7	29183	Bra026495,Bra032532
GO:0009068	aspartate family amino acid catabolic process	biological_process	0.12824	1	2	2715	7	29183	Bra032532,Bra026495
GO:0019475	L-lysine catabolic process to acetate	biological_process	0.12824	1	2	2715	7	29183	Bra032532,Bra026495
GO:0019477	L-lysine catabolic process	biological_process	0.12824	1	2	2715	7	29183	Bra026495,Bra032532
GO:0046440	L-lysine metabolic process	biological_process	0.12824	1	2	2715	7	29183	Bra032532,Bra026495
GO:0009073	aromatic amino acid family biosynthetic process	biological_process	0.13088	1	5	2715	29	29183	Bra032268,Bra031389,Bra019468,Bra020203,Bra002423
GO:0070070	proton-transporting V-type ATPase complex assembly	biological_process	0.13184	1	2	2715	8	29183	Bra022863,Bra008427
GO:0070072	vacuolar proton-transporting V-type ATPase complex assembly	biological_process	0.13184	1	2	2715	8	29183	Bra022863,Bra008427
GO:0004652	polynucleotide adenylyltransferase activity	molecular_function	0.13223	1	3	2715	14	29183	Bra011388,Bra029588,Bra036199
GO:0004799	thymidylate synthase activity	molecular_function	0.13274	1	2	2715	7	29183	Bra016602,Bra000581
GO:0015988	energy coupled proton transmembrane transport, against electrochemical gradient	biological_process	0.13352	1	19	2715	159	29183	Bra016752,Bra026481,Bra012608,Bra029810,Bra025416,Bra010712,Bra010719,Bra033157,Bra001280,Bra011556,Bra016488,Bra006014,Bra035566,Bra012223,Bra011878,Bra006645,Bra039416,Bra035248,Bra004516
GO:0015991	ATP hydrolysis coupled proton transport	biological_process	0.13352	1	19	2715	159	29183	Bra004516,Bra011878,Bra006645,Bra035248,Bra039416,Bra033157,Bra001280,Bra011556,Bra035566,Bra012223,Bra006014,Bra016488,Bra012608,Bra026481,Bra016752,Bra010712,Bra010719,Bra029810,Bra025416
GO:0009074	aromatic amino acid family catabolic process	biological_process	0.13464	1	2	2715	7	29183	Bra027953,Bra011076
GO:0009317	acetyl-CoA carboxylase complex	cellular_component	0.13504	1	3	2715	14	29183	Bra036478,Bra006028,Bra039906
GO:0009401	phosphoenolpyruvate-dependent sugar phosphotransferase system	biological_process	0.13517	1	6	2715	38	29183	Bra005416,Bra010226,Bra010981,Bra016483,Bra017192,Bra032320
GO:0002253	activation of immune response	biological_process	0.13617	1	2	2715	7	29183	Bra029261,Bra026266
GO:0009426	bacterial-type flagellum basal body, distal rod	cellular_component	0.13782	1	2	2715	7	29183	Bra009046,Bra023619
GO:0009427	bacterial-type flagellum basal body, distal rod, L ring	cellular_component	0.13782	1	2	2715	7	29183	Bra023619,Bra009046
GO:0030694	bacterial-type flagellum basal body, rod	cellular_component	0.13782	1	2	2715	7	29183	Bra009046,Bra023619
GO:0098656	anion transmembrane transport	biological_process	0.13793	1	9	2715	63	29183	Bra025416,Bra027411,Bra040788,Bra005512,Bra026481,Bra023210,Bra027723,Bra031977,Bra036198
GO:0000124	SAGA complex	cellular_component	0.13834	1	1	2715	2	29183	Bra016061
GO:0005975	carbohydrate metabolic process	biological_process	0.13876	1	137	2715	1362	29183	Bra038094,Bra013956,Bra033195,Bra020132,Bra020096,Bra024237,Bra024415,Bra029907,Bra037651,Bra000231,Bra013122,Bra002998,Bra033641,Bra009763,Bra012423,Bra019811,Bra032578,Bra014951,Bra011835,Bra038490,Bra039502,Bra011792,Bra002332,Bra023722,Bra020549,Bra021292,Bra036233,Bra036036,Bra035513,Bra012408,Bra012494,Bra004838,Bra018171,Bra025225,Bra036334,Bra007698,Bra038442,Bra033312,Bra033849,Bra036143…
GO:0006542	glutamine biosynthetic process	biological_process	0.13894	1	3	2715	14	29183	Bra020778,Bra023573,Bra028548
GO:0007205	protein kinase C-activating G-protein coupled receptor signaling pathway	biological_process	0.13921	1	3	2715	14	29183	Bra020420,Bra038816,Bra038549
GO:0006796	phosphate-containing compound metabolic process	biological_process	0.13927	1	256	2715	2619	29183	Bra016376,Bra002669,Bra004545,Bra013430,Bra011104,Bra020019,Bra019905,Bra030200,Bra027347,Bra006014,Bra027036,Bra005315,Bra001867,Bra017664,Bra034126,Bra011033,Bra013949,Bra011539,Bra024969,Bra007030,Bra039121,Bra012943,Bra029539,Bra011350,Bra005531,Bra006782,Bra018799,Bra015968,Bra016220,Bra008830,Bra035044,Bra005599,Bra031434,Bra023574,Bra015154,Bra009318,Bra011330,Bra014140,Bra027377,Bra037461…
GO:0006534	cysteine metabolic process	biological_process	0.13938	1	3	2715	14	29183	Bra034705,Bra006857,Bra002793
GO:1902495	transmembrane transporter complex	cellular_component	0.13963	1	7	2715	47	29183	Bra013561,Bra016957,Bra040547,Bra021859,Bra011350,Bra040079,Bra020499
GO:1990351	transporter complex	cellular_component	0.13963	1	7	2715	47	29183	Bra011350,Bra021859,Bra040547,Bra040079,Bra020499,Bra016957,Bra013561
GO:0051262	protein tetramerization	biological_process	0.1397	1	2	2715	8	29183	Bra038381,Bra017686
GO:0016624	oxidoreductase activity, acting on the aldehyde or oxo group of donors, disulfide as acceptor	molecular_function	0.13986	1	4	2715	22	29183	Bra027582,Bra020786,Bra012418,Bra003211
GO:0009617	response to bacterium	biological_process	0.13995	1	12	2715	91	29183	Bra003442,Bra021877,Bra029734,Bra036155,Bra017732,Bra021856,Bra002084,Bra014588,Bra007698,Bra000779,Bra000432,Bra015913
GO:0042742	defense response to bacterium	biological_process	0.13995	1	12	2715	91	29183	Bra014588,Bra021856,Bra002084,Bra017732,Bra036155,Bra021877,Bra029734,Bra003442,Bra015913,Bra000779,Bra000432,Bra007698
GO:0005543	phospholipid binding	molecular_function	0.14091	1	11	2715	84	29183	Bra009036,Bra036764,Bra011807,Bra017439,Bra031890,Bra010640,Bra034402,Bra024346,Bra000090,Bra000091,Bra040531
GO:0006818	hydrogen transport	biological_process	0.1413	1	32	2715	289	29183	Bra011116,Bra005531,Bra006645,Bra035248,Bra033157,Bra011556,Bra035566,Bra012223,Bra026689,Bra012608,Bra001019,Bra010719,Bra024969,Bra024614,Bra032136,Bra039121,Bra004516,Bra011878,Bra039416,Bra014368,Bra017664,Bra015227,Bra001280,Bra016488,Bra006014,Bra026481,Bra016752,Bra008704,Bra022908,Bra029810,Bra025416,Bra010712
GO:0015992	proton transport	biological_process	0.1413	1	32	2715	289	29183	Bra001019,Bra010719,Bra026689,Bra012608,Bra035566,Bra012223,Bra033157,Bra011556,Bra035248,Bra005531,Bra006645,Bra011116,Bra029810,Bra025416,Bra010712,Bra016752,Bra026481,Bra022908,Bra008704,Bra006014,Bra016488,Bra001280,Bra039416,Bra014368,Bra017664,Bra015227,Bra011878,Bra024614,Bra032136,Bra039121,Bra004516,Bra024969
GO:0016459	myosin complex	cellular_component	0.14298	1	6	2715	46	29183	Bra016692,Bra027968,Bra033493,Bra001237,Bra022708,Bra002998
GO:0009628	response to abiotic stimulus	biological_process	0.14333	1	8	2715	57	29183	Bra022192,Bra037657,Bra012230,Bra033030,Bra013286,Bra000351,Bra003981,Bra005012
GO:0003954	NADH dehydrogenase activity	molecular_function	0.14384	1	8	2715	56	29183	Bra012516,Bra032017,Bra021373,Bra011522,Bra016376,Bra020419,Bra022843,Bra011055
GO:0005672	transcription factor TFIIA complex	cellular_component	0.14582	1	6	2715	39	29183	Bra004582,Bra024277,Bra031968,Bra031385,Bra020616,Bra023590
GO:0044764	multi-organism cellular process	biological_process	0.14594	1	63	2715	600	29183	Bra003211,Bra030759,Bra001477,Bra013430,Bra000097,Bra009318,Bra039722,Bra030200,Bra000116,Bra013129,Bra028873,Bra003102,Bra040547,Bra034311,Bra036251,Bra029813,Bra004717,Bra006610,Bra003138,Bra010671,Bra032755,Bra002174,Bra018818,Bra017916,Bra020171,Bra018640,Bra038811,Bra034293,Bra031821,Bra003313,Bra037731,Bra013872,Bra036072,Bra040489,Bra021379,Bra021358,Bra015913,Bra039908,Bra028111,Bra014322…
GO:0044003	modification by symbiont of host morphology or physiology	biological_process	0.14625	1	12	2715	93	29183	Bra034311,Bra006610,Bra032337,Novel00188,Bra040489,Bra018818,Bra017916,Bra003211,Bra009318,Bra018138,Bra000116,Bra023265
GO:0051817	modification of morphology or physiology of other organism involved in symbiotic interaction	biological_process	0.14625	1	12	2715	93	29183	Novel00188,Bra040489,Bra032337,Bra017916,Bra018818,Bra003211,Bra009318,Bra018138,Bra000116,Bra023265,Bra034311,Bra006610
GO:0017048	Rho GTPase binding	molecular_function	0.14805	1	2	2715	9	29183	Bra008295,Bra010559
GO:0007530	sex determination	biological_process	0.14955	1	1	2715	2	29183	Bra003240
GO:0007531	mating type determination	biological_process	0.14955	1	1	2715	2	29183	Bra003240
GO:0045165	cell fate commitment	biological_process	0.14955	1	1	2715	2	29183	Bra003240
GO:0006743	ubiquinone metabolic process	biological_process	0.15012	1	4	2715	22	29183	Bra023835,Bra032411,Bra031495,Bra011411
GO:0006744	ubiquinone biosynthetic process	biological_process	0.15012	1	4	2715	22	29183	Bra031495,Bra011411,Bra032411,Bra023835
GO:0019068	virion assembly	biological_process	0.15139	1	8	2715	56	29183	Bra031821,Bra034718,Bra001477,Bra029837,Bra039354,Bra009047,Bra013129,Bra004717
GO:0044769	ATPase activity, coupled to transmembrane movement of ions, rotational mechanism	molecular_function	0.1523	1	6	2715	41	29183	Bra005531,Bra024969,Bra022908,Bra026689,Bra032136,Bra035248
GO:0046933	proton-transporting ATP synthase activity, rotational mechanism	molecular_function	0.15382	1	5	2715	31	29183	Bra026689,Bra022908,Bra024969,Bra005531,Bra032136
GO:0006793	phosphorus metabolic process	biological_process	0.15606	1	256	2715	2630	29183	Bra021603,Bra001545,Bra016957,Bra015680,Bra025260,Bra021663,Bra006010,Bra020419,Bra017303,Bra026465,Bra008704,Bra025468,Bra028901,Bra001280,Bra016596,Bra018609,Bra037277,Bra022794,Bra007738,Bra021819,Bra022214,Bra028518,Bra016039,Bra018716,Bra002053,Bra005526,Bra032383,Bra027925,Bra011522,Bra007645,Bra020340,Bra008427,Bra018717,Bra014977,Bra006839,Bra033578,Bra023033,Bra023017,Bra002369,Bra032136…
GO:0016725	oxidoreductase activity, acting on CH or CH2 groups	molecular_function	0.15645	1	3	2715	15	29183	Bra002468,Bra011522,Bra029745
GO:0009069	serine family amino acid metabolic process	biological_process	0.15685	1	5	2715	31	29183	Bra000581,Bra011201,Bra002793,Bra006857,Bra034705
GO:0042710	biofilm formation	biological_process	0.15694	1	3	2715	15	29183	Bra028873,Bra004674,Bra037731
GO:0042180	cellular ketone metabolic process	biological_process	0.15807	1	5	2715	31	29183	Bra031495,Bra011411,Bra027953,Bra032411,Bra023835
GO:0031975	envelope	cellular_component	0.15923	1	44	2715	411	29183	Bra016302,Bra004528,Bra025926,Bra040507,Bra004515,Bra008704,Bra006014,Bra024273,Bra004587,Bra029106,Bra026590,Bra023839,Bra040364,Bra012516,Bra001798,Bra016957,Bra001010,Bra037844,Bra027225,Bra010615,Bra001019,Bra014069,Bra000283,Bra024934,Bra007605,Bra004649,Bra006664,Bra009109,Bra036648,Bra011350,Bra019008,Bra002004,Bra027224,Bra027080,Bra024444,Bra040079,Bra020499,Bra012597,Bra031839,Bra013561…
GO:0005157	macrophage colony-stimulating factor receptor binding	molecular_function	0.16075	1	2	2715	8	29183	Bra009318,Bra029907
GO:0045321	leukocyte activation	biological_process	0.16219	1	2	2715	8	29183	Bra018716,Bra034343
GO:0046649	lymphocyte activation	biological_process	0.16219	1	2	2715	8	29183	Bra034343,Bra018716
GO:0015296	anion:cation symporter activity	molecular_function	0.16243	1	2	2715	8	29183	Bra027020,Bra023590
GO:0051766	inositol trisphosphate kinase activity	molecular_function	0.16262	1	3	2715	15	29183	Bra008325,Bra036978,Bra013122
GO:0016503	pheromone receptor activity	molecular_function	0.16263	1	2	2715	8	29183	Bra016789,Bra023741
GO:0019637	organophosphate metabolic process	biological_process	0.16266	1	76	2715	734	29183	Bra014962,Bra030270,Bra027377,Bra037461,Bra018039,Bra023033,Bra032136,Bra002854,Bra011522,Bra011425,Bra005384,Bra012516,Bra011055,Bra036978,Bra002175,Bra029392,Bra000631,Bra029521,Bra003222,Bra026671,Bra028545,Bra001019,Bra033579,Bra016396,Bra000231,Bra000581,Bra011116,Bra005687,Bra013122,Bra008331,Bra017934,Bra013561,Bra037966,Bra024892,Bra013742,Bra028901,Bra013430,Bra019905,Bra030200,Bra020019…
GO:0052646	alditol phosphate metabolic process	biological_process	0.16281	1	5	2715	31	29183	Bra000231,Bra029392,Bra027036,Bra004628,Bra026465
GO:0015370	solute:sodium symporter activity	molecular_function	0.16302	1	2	2715	8	29183	Bra027020,Bra039169
GO:0098798	mitochondrial protein complex	cellular_component	0.16314	1	21	2715	184	29183	Bra006014,Bra036648,Bra011350,Bra023839,Bra026590,Bra004587,Bra024934,Bra025926,Bra004528,Bra001019,Bra008704,Bra004649,Bra011116,Bra008830,Bra027393,Bra010615,Bra020499,Bra040079,Bra013561,Bra016957,Bra012597
GO:0009165	nucleotide biosynthetic process	biological_process	0.16387	1	27	2715	241	29183	Bra002854,Bra032136,Bra000581,Bra039121,Bra011116,Bra016602,Bra023033,Bra008830,Bra024969,Bra011327,Bra017664,Bra014368,Bra017934,Bra005384,Bra005531,Bra006014,Bra019905,Bra030270,Bra013742,Bra001019,Bra011891,Bra033579,Bra026671,Bra022908,Bra008704,Bra026689,Bra017879
GO:1901293	nucleoside phosphate biosynthetic process	biological_process	0.16387	1	27	2715	241	29183	Bra026671,Bra022908,Bra008704,Bra026689,Bra017879,Bra001019,Bra033579,Bra011891,Bra019905,Bra013742,Bra030270,Bra006014,Bra017934,Bra005384,Bra005531,Bra011327,Bra014368,Bra017664,Bra023033,Bra008830,Bra024969,Bra002854,Bra011116,Bra000581,Bra032136,Bra039121,Bra016602
GO:0009124	nucleoside monophosphate biosynthetic process	biological_process	0.16401	1	17	2715	144	29183	Bra006014,Bra008704,Bra026689,Bra022908,Bra033579,Bra011891,Bra001019,Bra024969,Bra008830,Bra016602,Bra039121,Bra000581,Bra032136,Bra011116,Bra005531,Bra017664,Bra014368
GO:0004611	phosphoenolpyruvate carboxykinase activity	molecular_function	0.16506	1	3	2715	16	29183	Bra017856,Bra011792,Bra027293
GO:0000079	regulation of cyclin-dependent protein serine/threonine kinase activity	biological_process	0.16515	1	3	2715	15	29183	Bra004888,Bra004863,Bra031315
GO:0071900	regulation of protein serine/threonine kinase activity	biological_process	0.16515	1	3	2715	15	29183	Bra031315,Bra004863,Bra004888
GO:1904029	regulation of cyclin-dependent protein kinase activity	biological_process	0.16515	1	3	2715	15	29183	Bra004888,Bra031315,Bra004863
GO:0030170	pyridoxal phosphate binding	molecular_function	0.16617	1	18	2715	149	29183	Bra006397,Bra040187,Bra031116,Bra027941,Bra025033,Bra011025,Bra006103,Bra007924,Bra001020,Bra025984,Bra031636,Bra026675,Bra021682,Bra002245,Bra010671,Bra011843,Bra011049,Bra008561
GO:0008374	O-acyltransferase activity	molecular_function	0.16748	1	11	2715	85	29183	Bra002793,Bra000631,Bra011201,Bra023426,Bra018001,Bra013430,Bra029939,Bra034705,Bra033446,Bra030359,Bra006857
GO:0002684	positive regulation of immune system process	biological_process	0.16751	1	2	2715	8	29183	Bra029261,Bra026266
GO:0050778	positive regulation of immune response	biological_process	0.16751	1	2	2715	8	29183	Bra029261,Bra026266
GO:0004820	glycine-tRNA ligase activity	molecular_function	0.16801	1	1	2715	2	29183	Bra016945
GO:0006426	glycyl-tRNA aminoacylation	biological_process	0.16801	1	1	2715	2	29183	Bra016945
GO:0016773	phosphotransferase activity, alcohol group as acceptor	molecular_function	0.16813	1	219	2715	2271	29183	Bra002140,Bra006700,Bra011104,Bra026997,Bra030200,Bra017061,Bra039025,Bra014542,Bra035353,Bra001665,Bra022708,Bra027347,Bra030846,Bra027409,Bra039280,Bra004545,Bra002669,Bra013806,Bra020388,Bra006008,Bra011539,Bra031943,Bra007030,Bra025613,Bra001867,Bra013949,Bra008257,Bra011033,Bra038549,Bra006669,Bra039367,Bra014322,Bra036870,Bra040196,Bra000326,Bra039407,Bra039063,Bra012943,Bra004600,Bra040414…
GO:0008092	cytoskeletal protein binding	molecular_function	0.16884	1	51	2715	488	29183	Bra013058,Bra016497,Bra005294,Bra025587,Bra003242,Bra016692,Bra001365,Bra016967,Bra032146,Bra016256,Bra016482,Bra026236,Bra032317,Bra011786,Bra010090,Bra007107,Bra037119,Bra016255,Bra010826,Bra031984,Bra011596,Bra010827,Novel00649,Novel00779,Bra029416,Bra029813,Novel00312,Bra030304,Bra033030,Bra022171,Bra003466,Bra010456,Bra025203,Bra007863,Bra038797,Bra036037,Bra032853,Bra026811,Bra022441,Bra031…
GO:0006779	porphyrin-containing compound biosynthetic process	biological_process	0.16913	1	13	2715	105	29183	Bra017711,Bra036547,Bra027670,Bra019721,Bra027036,Bra010626,Bra001583,Bra019774,Bra010627,Bra010625,Bra020176,Bra009876,Bra012970
GO:0016593	Cdc73/Paf1 complex	cellular_component	0.17059	1	2	2715	8	29183	Bra029332,Bra018633
GO:0045202	synapse	cellular_component	0.17069	1	2	2715	8	29183	Bra008699,Bra004589
GO:0009425	bacterial-type flagellum basal body	cellular_component	0.17119	1	2	2715	8	29183	Bra023619,Bra009046
GO:0016783	sulfurtransferase activity	molecular_function	0.17282	1	1	2715	2	29183	Bra028810
GO:0009539	photosystem II reaction center	cellular_component	0.17325	1	4	2715	25	29183	Bra018798,Bra020212,Bra013606,Bra026804
GO:0001775	cell activation	biological_process	0.17377	1	11	2715	86	29183	Bra015369,Bra039622,Bra034343,Bra016692,Bra039121,Bra034805,Bra039265,Bra018716,Bra016302,Bra007107,Bra029810
GO:0009064	glutamine family amino acid metabolic process	biological_process	0.17389	1	11	2715	87	29183	Bra040626,Bra019975,Bra005384,Bra028548,Bra010980,Bra023573,Bra012602,Bra020778,Bra026590,Bra016641,Bra011201
GO:0008612	peptidyl-lysine modification to peptidyl-hypusine	biological_process	0.17406	1	1	2715	2	29183	Bra009150
GO:0004435	phosphatidylinositol phospholipase C activity	molecular_function	0.17686	1	3	2715	16	29183	Bra020361,Bra007201,Bra002627
GO:0004629	phospholipase C activity	molecular_function	0.17686	1	3	2715	16	29183	Bra020361,Bra007201,Bra002627
GO:0006636	unsaturated fatty acid biosynthetic process	biological_process	0.17866	1	1	2715	2	29183	Bra023419
GO:0006690	icosanoid metabolic process	biological_process	0.17866	1	1	2715	2	29183	Bra023419
GO:0006691	leukotriene metabolic process	biological_process	0.17866	1	1	2715	2	29183	Bra023419
GO:0019370	leukotriene biosynthetic process	biological_process	0.17866	1	1	2715	2	29183	Bra023419
GO:0033559	unsaturated fatty acid metabolic process	biological_process	0.17866	1	1	2715	2	29183	Bra023419
GO:0046456	icosanoid biosynthetic process	biological_process	0.17866	1	1	2715	2	29183	Bra023419
GO:1901568	fatty acid derivative metabolic process	biological_process	0.17866	1	1	2715	2	29183	Bra023419
GO:1901570	fatty acid derivative biosynthetic process	biological_process	0.17866	1	1	2715	2	29183	Bra023419
GO:0006081	cellular aldehyde metabolic process	biological_process	0.17947	1	5	2715	32	29183	Bra024892,Bra025480,Bra005687,Bra011522,Bra028901
GO:0008176	tRNA (guanine-N7-)-methyltransferase activity	molecular_function	0.17961	1	5	2715	32	29183	Bra005240,Bra014951,Bra003840,Bra003082,Bra037674
GO:0033177	proton-transporting two-sector ATPase complex, proton-transporting domain	cellular_component	0.17965	1	19	2715	164	29183	Bra004516,Bra011116,Bra039121,Bra006645,Bra011878,Bra014368,Bra017664,Bra011556,Bra033157,Bra035566,Bra016488,Bra012608,Bra008704,Bra026481,Bra010719,Bra010712,Bra001019,Bra025416,Bra029810
GO:0015649	2-keto-3-deoxygluconate:proton symporter activity	molecular_function	0.17969	1	1	2715	2	29183	Bra023590
GO:0046411	2-keto-3-deoxygluconate transport	biological_process	0.17969	1	1	2715	2	29183	Bra023590
GO:0003852	2-isopropylmalate synthase activity	molecular_function	0.17976	1	1	2715	2	29183	Bra031031
GO:0048472	threonine-phosphate decarboxylase activity	molecular_function	0.18059	1	1	2715	2	29183	Bra001002
GO:0003880	protein C-terminal carboxyl O-methyltransferase activity	molecular_function	0.18074	1	3	2715	16	29183	Bra000056,Bra019899,Bra025926
GO:0004671	protein C-terminal S-isoprenylcysteine carboxyl O-methyltransferase activity	molecular_function	0.18074	1	3	2715	16	29183	Bra025926,Bra000056,Bra019899
GO:0006481	C-terminal protein methylation	biological_process	0.18074	1	3	2715	16	29183	Bra000056,Bra019899,Bra025926
GO:0018410	C-terminal protein amino acid modification	biological_process	0.18074	1	3	2715	16	29183	Bra000056,Bra019899,Bra025926
GO:0043687	post-translational protein modification	biological_process	0.18074	1	3	2715	16	29183	Bra025926,Bra000056,Bra019899
GO:0031490	chromatin DNA binding	molecular_function	0.18088	1	1	2715	2	29183	Bra008286
GO:0031492	nucleosomal DNA binding	molecular_function	0.18088	1	1	2715	2	29183	Bra008286
GO:0005326	neurotransmitter transporter activity	molecular_function	0.18116	1	1	2715	2	29183	Bra039169
GO:0005328	neurotransmitter:sodium symporter activity	molecular_function	0.18116	1	1	2715	2	29183	Bra039169
GO:0016708	oxidoreductase activity, acting on paired donors, with incorporation or reduction of molecular oxygen, NAD(P)H as one donor, and incorporation of two atoms of oxygen into one donor	molecular_function	0.1813	1	1	2715	2	29183	Bra004516
GO:0009555	pollen development	biological_process	0.18133	1	1	2715	2	29183	Novel00453
GO:0048229	gametophyte development	biological_process	0.18133	1	1	2715	2	29183	Novel00453
GO:0047474	long-chain fatty acid luciferin component ligase activity	molecular_function	0.18134	1	1	2715	2	29183	Bra029867
GO:0017108	5'-flap endonuclease activity	molecular_function	0.18134	1	1	2715	2	29183	Bra039937
GO:0033557	Slx1-Slx4 complex	cellular_component	0.18134	1	1	2715	2	29183	Bra039937
GO:0048256	flap endonuclease activity	molecular_function	0.18134	1	1	2715	2	29183	Bra039937
GO:0016695	oxidoreductase activity, acting on hydrogen as donor	molecular_function	0.18134	1	1	2715	2	29183	Bra017042
GO:0018537	coenzyme F420-dependent N5,N10-methenyltetrahydromethanopterin reductase activity	molecular_function	0.18134	1	1	2715	2	29183	Bra017042
GO:0046995	oxidoreductase activity, acting on hydrogen as donor, with other known acceptors	molecular_function	0.18134	1	1	2715	2	29183	Bra017042
GO:0047068	N5,N10-methenyltetrahydromethanopterin hydrogenase activity	molecular_function	0.18134	1	1	2715	2	29183	Bra017042
GO:0008715	CDP-diacylglycerol diphosphatase activity	molecular_function	0.18134	1	1	2715	2	29183	Bra018039
GO:0008531	riboflavin kinase activity	molecular_function	0.18134	1	1	2715	2	29183	Novel00019
GO:0006827	high-affinity iron ion transmembrane transport	biological_process	0.18135	1	1	2715	2	29183	Bra002084
GO:0033573	high-affinity iron permease complex	cellular_component	0.18135	1	1	2715	2	29183	Bra002084
GO:0004348	glucosylceramidase activity	molecular_function	0.18446	1	2	2715	9	29183	Bra010310,Bra033199
GO:0002682	regulation of immune system process	biological_process	0.18459	1	6	2715	42	29183	Bra018716,Bra029261,Bra024304,Bra022863,Bra034311,Bra026266
GO:0030674	protein binding, bridging	molecular_function	0.18461	1	12	2715	97	29183	Bra000415,Bra039265,Bra016255,Bra007107,Bra029810,Bra016302,Bra039622,Bra015369,Bra016256,Bra034805,Bra016692,Bra039121
GO:0060090	binding, bridging	molecular_function	0.18461	1	12	2715	97	29183	Bra029810,Bra007107,Bra016302,Bra000415,Bra016255,Bra039265,Bra034805,Bra039121,Bra016692,Bra039622,Bra016256,Bra015369
GO:0006480	N-terminal protein amino acid methylation	biological_process	0.18467	1	6	2715	41	29183	Bra014951,Bra003707,Bra003840,Bra010226,Bra027815,Bra003007
GO:0031365	N-terminal protein amino acid modification	biological_process	0.18467	1	6	2715	41	29183	Bra027815,Bra003007,Bra014951,Bra003707,Bra003840,Bra010226
GO:0016307	phosphatidylinositol phosphate kinase activity	molecular_function	0.18539	1	4	2715	27	29183	Bra030200,Bra001545,Bra016396,Bra008331
GO:0016667	oxidoreductase activity, acting on a sulfur group of donors	molecular_function	0.18546	1	28	2715	248	29183	Bra033503,Bra031910,Bra033016,Bra023284,Bra008925,Bra040917,Bra014646,Bra000460,Bra032663,Bra033501,Bra029519,Bra007717,Bra038551,Bra034171,Bra009260,Bra025584,Bra015798,Bra028902,Bra025864,Bra028423,Bra006131,Bra000225,Bra008801,Bra023019,Bra006216,Bra035296,Bra012261,Bra034545
GO:0016615	malate dehydrogenase activity	molecular_function	0.18558	1	3	2715	16	29183	Bra009866,Bra022325,Bra039029
GO:0004356	glutamate-ammonia ligase activity	molecular_function	0.1867	1	3	2715	16	29183	Bra028548,Bra020778,Bra023573
GO:0004860	protein kinase inhibitor activity	molecular_function	0.18699	1	4	2715	24	29183	Bra036095,Bra037459,Bra027952,Bra018812
GO:0019210	kinase inhibitor activity	molecular_function	0.18699	1	4	2715	24	29183	Bra037459,Bra027952,Bra036095,Bra018812
GO:0004143	diacylglycerol kinase activity	molecular_function	0.18717	1	3	2715	16	29183	Bra038816,Bra020420,Bra038549
GO:0016702	oxidoreductase activity, acting on single donors with incorporation of molecular oxygen, incorporation of two atoms of oxygen	molecular_function	0.18721	1	8	2715	60	29183	Bra030988,Bra006280,Bra033493,Bra003526,Bra011076,Bra039948,Bra036884,Bra016602
GO:0006778	porphyrin-containing compound metabolic process	biological_process	0.18749	1	19	2715	164	29183	Bra012970,Bra026494,Bra010625,Bra019774,Bra027036,Bra014080,Bra012747,Bra015989,Bra009876,Bra020176,Bra010627,Bra035904,Bra010626,Bra019558,Bra001583,Bra027670,Bra019721,Bra036547,Bra017711
GO:0042325	regulation of phosphorylation	biological_process	0.18869	1	5	2715	34	29183	Bra004888,Bra009318,Bra029907,Bra031315,Bra004863
GO:0019901	protein kinase binding	molecular_function	0.18872	1	7	2715	50	29183	Bra004888,Bra039265,Bra004863,Bra026408,Bra004189,Bra037355,Bra031315
GO:0044463	cell projection part	cellular_component	0.18898	1	3	2715	16	29183	Bra016692,Bra023619,Bra009046
GO:0019682	glyceraldehyde-3-phosphate metabolic process	biological_process	0.18991	1	3	2715	16	29183	Bra025480,Bra024892,Bra011522
GO:0005741	mitochondrial outer membrane	cellular_component	0.19121	1	18	2715	154	29183	Bra024444,Bra002004,Bra027080,Bra024273,Bra036648,Bra006664,Bra007605,Bra040507,Bra016302,Bra000283,Bra014069,Bra025926,Bra005644,Bra037844,Bra001010,Bra001798,Bra031839,Bra012597
GO:0031968	organelle outer membrane	cellular_component	0.19121	1	18	2715	154	29183	Bra024273,Bra036648,Bra024444,Bra027080,Bra002004,Bra040507,Bra007605,Bra014069,Bra000283,Bra025926,Bra016302,Bra006664,Bra037844,Bra005644,Bra001010,Bra001798,Bra031839,Bra012597
GO:0006753	nucleoside phosphate metabolic process	biological_process	0.19217	1	46	2715	435	29183	Bra006008,Bra008704,Bra022908,Bra016376,Bra006014,Bra027377,Bra019905,Bra030270,Bra013742,Bra014962,Bra012516,Bra017664,Bra025260,Bra014368,Bra005384,Bra016957,Bra002854,Bra020419,Bra016602,Bra039121,Bra032136,Bra023033,Bra024969,Bra033579,Bra011891,Bra001019,Bra026689,Bra002053,Bra026671,Bra028545,Bra017879,Bra025480,Bra012223,Bra011350,Bra011055,Bra040079,Bra020499,Bra024892,Bra011327,Bra013561…
GO:0019236	response to pheromone	biological_process	0.19225	1	2	2715	9	29183	Bra003075,Bra016033
GO:0019028	viral capsid	cellular_component	0.19232	1	41	2715	384	29183	Bra026095,Bra039622,Bra016220,Bra002322,Bra028392,Bra004728,Bra019492,Bra038949,Bra038219,Bra022414,Bra027846,Bra000283,Bra007605,Bra033281,Novel00863,Bra028187,Bra034379,Bra014664,Bra015369,Bra029519,Bra025213,Bra037214,Bra008743,Bra005541,Bra004332,Bra022595,Bra032396,Bra033810,Bra024270,Bra027093,Bra022983,Bra032799,Bra032515,Bra010439,Bra016790,Bra010772,Bra016302,Bra000633,Bra025033,Bra03770…
GO:0006814	sodium ion transport	biological_process	0.19299	1	10	2715	80	29183	Novel00920,Bra037888,Bra001491,Bra023574,Bra038671,Bra024934,Bra027020,Bra016343,Novel00188,Bra021859
GO:0071944	cell periphery	cellular_component	0.19361	1	73	2715	718	29183	Bra012632,Bra024293,Bra037739,Bra001547,Bra001842,Bra002468,Bra038442,Bra026630,Bra006987,Bra011179,Bra021859,Bra031531,Bra038811,Bra034346,Bra035513,Bra027373,Bra007054,Bra013922,Bra011382,Bra027328,Bra020125,Bra024088,Bra018921,Bra026468,Bra027846,Bra034339,Bra028578,Bra030034,Bra024415,Bra029907,Bra019767,Bra035671,Bra032817,Bra040547,Bra024848,Bra002257,Bra011181,Bra000163,Bra025155,Bra019584…
GO:0016032	viral process	biological_process	0.19706	1	54	2715	523	29183	Bra036072,Bra013872,Bra032755,Bra002174,Bra003138,Bra010671,Bra034293,Bra031821,Bra018818,Bra017916,Bra020171,Bra038811,Bra018640,Bra034311,Bra029813,Bra036251,Bra013129,Bra003102,Bra040547,Bra006610,Bra004717,Bra000097,Bra009318,Bra030200,Bra039722,Bra000116,Bra003211,Bra001477,Bra030759,Bra009047,Bra040700,Bra007775,Bra037277,Bra007782,Bra032337,Novel00188,Bra013450,Bra003267,Bra027963,Bra03935…
GO:0033588	Elongator holoenzyme complex	cellular_component	0.19911	1	2	2715	9	29183	Bra008266,Bra005890
GO:0051607	defense response to virus	biological_process	0.20029	1	6	2715	43	29183	Bra037179,Bra002004,Bra005768,Novel00311,Bra011661,Bra034311
GO:0070071	proton-transporting two-sector ATPase complex assembly	biological_process	0.20154	1	2	2715	10	29183	Bra008427,Bra022863
GO:0006231	dTMP biosynthetic process	biological_process	0.2021	1	2	2715	9	29183	Bra000581,Bra016602
GO:0042083	5,10-methylenetetrahydrofolate-dependent methyltransferase activity	molecular_function	0.2021	1	2	2715	9	29183	Bra000581,Bra016602
GO:0046073	dTMP metabolic process	biological_process	0.2021	1	2	2715	9	29183	Bra000581,Bra016602
GO:0005216	ion channel activity	molecular_function	0.20301	1	32	2715	298	29183	Bra038344,Bra040761,Bra023611,Bra009891,Bra024067,Bra030505,Bra034121,Bra008850,Bra029088,Bra022702,Bra022507,Bra040760,Bra014322,Bra032268,Bra011351,Bra023394,Bra019954,Bra008699,Bra012716,Bra025028,Bra021859,Bra003138,Bra033989,Bra040758,Bra038671,Bra003081,Bra000116,Bra030759,Novel00179,Bra038948,Bra012632,Bra040547
GO:0015267	channel activity	molecular_function	0.20301	1	32	2715	298	29183	Bra003081,Bra040758,Bra038671,Bra033989,Bra021859,Bra003138,Bra025028,Bra012716,Bra008699,Bra040547,Bra012632,Bra038948,Novel00179,Bra030759,Bra000116,Bra029088,Bra008850,Bra034121,Bra030505,Bra024067,Bra009891,Bra038344,Bra040761,Bra023611,Bra023394,Bra019954,Bra011351,Bra032268,Bra014322,Bra022507,Bra022702,Bra040760
GO:0022803	passive transmembrane transporter activity	molecular_function	0.20301	1	32	2715	298	29183	Bra000116,Bra030759,Novel00179,Bra038948,Bra012632,Bra040547,Bra008699,Bra012716,Bra025028,Bra021859,Bra003138,Bra033989,Bra040758,Bra038671,Bra003081,Bra022507,Bra022702,Bra040760,Bra014322,Bra032268,Bra011351,Bra023394,Bra019954,Bra038344,Bra040761,Bra023611,Bra009891,Bra024067,Bra030505,Bra034121,Bra008850,Bra029088
GO:0022838	substrate-specific channel activity	molecular_function	0.20301	1	32	2715	298	29183	Bra038948,Bra040547,Bra012632,Bra030759,Bra000116,Novel00179,Bra038671,Bra040758,Bra033989,Bra003081,Bra012716,Bra025028,Bra008699,Bra003138,Bra021859,Bra011351,Bra019954,Bra023394,Bra014322,Bra040760,Bra022507,Bra022702,Bra032268,Bra008850,Bra029088,Bra009891,Bra024067,Bra023611,Bra040761,Bra038344,Bra034121,Bra030505
GO:0044455	mitochondrial membrane part	cellular_component	0.20329	1	21	2715	190	29183	Bra011116,Bra010615,Bra027393,Bra008830,Bra020499,Bra040079,Bra012597,Bra016957,Bra013561,Bra036648,Bra011350,Bra006014,Bra004587,Bra026590,Bra023839,Bra004528,Bra001019,Bra025926,Bra024934,Bra004649,Bra008704
GO:0032957	inositol trisphosphate metabolic process	biological_process	0.20391	1	2	2715	9	29183	Bra013122,Bra036978
GO:0043647	inositol phosphate metabolic process	biological_process	0.20391	1	2	2715	9	29183	Bra036978,Bra013122
GO:0047325	inositol tetrakisphosphate 1-kinase activity	molecular_function	0.20391	1	2	2715	9	29183	Bra013122,Bra036978
GO:0051765	inositol tetrakisphosphate kinase activity	molecular_function	0.20391	1	2	2715	9	29183	Bra013122,Bra036978
GO:0052725	inositol-1,3,4-trisphosphate 6-kinase activity	molecular_function	0.20391	1	2	2715	9	29183	Bra036978,Bra013122
GO:0052726	inositol-1,3,4-trisphosphate 5-kinase activity	molecular_function	0.20391	1	2	2715	9	29183	Bra036978,Bra013122
GO:0008324	cation transmembrane transporter activity	molecular_function	0.2044	1	102	2715	1018	29183	Bra032817,Bra038344,Bra011116,Bra030505,Bra023411,Bra003601,Bra039169,Bra006645,Bra030034,Bra026287,Bra014588,Bra029088,Bra037841,Bra027224,Bra016565,Bra001365,Bra030905,Bra001019,Bra016343,Bra010719,Bra019954,Bra024231,Bra010615,Bra016043,Bra011960,Bra003300,Bra031531,Bra031391,Bra032136,Bra021859,Bra004516,Bra014990,Bra001491,Bra033989,Novel00920,Bra015227,Bra040182,Bra006054,Bra016488,Bra02357…
GO:0008918	lipopolysaccharide 3-alpha-galactosyltransferase activity	molecular_function	0.20574	1	2	2715	9	29183	Bra038671,Bra039673
GO:0035250	UDP-galactosyltransferase activity	molecular_function	0.20574	1	2	2715	9	29183	Bra038671,Bra039673
GO:0016125	sterol metabolic process	biological_process	0.2058	1	2	2715	9	29183	Bra018760,Bra015369
GO:0033178	proton-transporting two-sector ATPase complex, catalytic domain	cellular_component	0.206	1	11	2715	94	29183	Bra001280,Bra008830,Bra024969,Bra006014,Bra012223,Bra016752,Bra022908,Bra026689,Bra005531,Bra039416,Bra035248
GO:0046486	glycerolipid metabolic process	biological_process	0.20664	1	20	2715	179	29183	Bra000631,Bra005526,Bra032383,Bra018001,Bra002175,Bra029939,Bra013430,Bra030200,Bra020019,Bra030359,Bra013918,Bra017175,Bra003222,Bra015954,Bra016396,Bra000698,Bra015968,Bra001545,Bra008331,Bra011425
GO:0017006	protein-tetrapyrrole linkage	biological_process	0.20775	1	2	2715	9	29183	Bra028578,Novel00850
GO:0008283	cell proliferation	biological_process	0.20806	1	4	2715	26	29183	Bra009318,Novel01067,Bra029907,Bra029971
GO:0044422	organelle part	cellular_component	0.20817	1	221	2715	2275	29183	Bra008704,Bra005498,Bra030744,Bra013977,Bra017175,Bra039937,Bra032228,Bra023590,Bra001280,Bra009046,Bra030319,Bra024273,Bra004582,Bra016957,Bra006620,Bra009520,Bra021202,Bra033493,Bra007870,Bra010642,Bra022441,Bra002084,Bra004847,Bra020133,Bra007797,Bra025799,Bra023101,Bra024060,Bra024614,Bra027225,Bra027968,Bra008295,Bra026495,Bra039435,Bra037888,Bra012441,Bra033953,Bra034152,Bra014069,Bra018592…
GO:0003830	beta-1,4-mannosylglycoprotein 4-beta-N-acetylglucosaminyltransferase activity	molecular_function	0.20867	1	2	2715	9	29183	Bra008753,Bra037205
GO:0009095	aromatic amino acid family biosynthetic process, prephenate pathway	biological_process	0.20885	1	3	2715	17	29183	Bra002423,Bra020203,Bra019468
GO:0030001	metal ion transport	biological_process	0.20887	1	73	2715	712	29183	Bra002084,Bra026029,Bra020607,Bra022441,Bra038671,Bra027036,Bra012327,Bra034669,Bra025102,Bra009524,Bra014664,Bra029519,Bra038649,Bra038451,Bra040547,Bra026465,Bra005762,Bra024107,Bra009531,Bra020940,Bra027347,Bra014785,Bra018523,Bra009046,Bra015693,Bra008923,Bra036878,Bra034121,Novel00188,Bra033231,Bra007280,Bra007639,Bra027020,Bra037888,Bra019008,Bra037894,Bra020176,Bra040182,Bra016162,Novel002…
GO:0019048	modulation by virus of host morphology or physiology	biological_process	0.2097	1	10	2715	81	29183	Bra034311,Bra006610,Bra032337,Novel00188,Bra023265,Bra000116,Bra009318,Bra018818,Bra003211,Bra017916
GO:0043631	RNA polyadenylation	biological_process	0.21112	1	4	2715	26	29183	Bra011388,Bra029588,Bra036199,Bra018592
GO:0006855	drug transmembrane transport	biological_process	0.21178	1	14	2715	117	29183	Bra023633,Bra038748,Bra015208,Bra022974,Bra036151,Bra030446,Bra031776,Bra040003,Bra022594,Bra016823,Bra013957,Bra013648,Bra038749,Bra035140
GO:0015893	drug transport	biological_process	0.21178	1	14	2715	117	29183	Bra036151,Bra030446,Bra031776,Bra038748,Bra023633,Bra022974,Bra015208,Bra016823,Bra013957,Bra035140,Bra013648,Bra038749,Bra040003,Bra022594
GO:0005739	mitochondrion	cellular_component	0.2125	1	52	2715	502	29183	Bra004649,Bra006664,Bra009109,Bra024934,Bra007605,Bra024231,Bra001019,Bra014069,Bra000283,Bra024444,Bra027224,Bra002004,Bra027080,Bra011350,Bra036648,Bra019008,Bra013561,Bra026287,Bra003459,Bra031839,Bra012597,Bra000003,Bra040079,Bra020499,Bra005644,Bra008830,Bra027393,Bra022843,Bra011116,Bra008704,Bra004515,Bra040507,Bra016302,Bra004528,Bra025926,Bra026590,Bra023839,Bra004587,Bra029106,Bra024273…
GO:0005200	structural constituent of cytoskeleton	molecular_function	0.21407	1	3	2715	17	29183	Bra007605,Bra023382,Bra040573
GO:0009117	nucleotide metabolic process	biological_process	0.21474	1	45	2715	430	29183	Bra033579,Bra011891,Bra001019,Bra017879,Bra026689,Bra028545,Bra026671,Bra002053,Bra012223,Bra011350,Bra025480,Bra011055,Bra020499,Bra040079,Bra024892,Bra011327,Bra005531,Bra013561,Bra037966,Bra017934,Bra011116,Bra000581,Bra008830,Bra006008,Bra022908,Bra008704,Bra016376,Bra027377,Bra006014,Bra030270,Bra013742,Bra019905,Bra012516,Bra025260,Bra017664,Bra014368,Bra005384,Bra016957,Bra020419,Bra016602…
GO:0016763	transferase activity, transferring pentosyl groups	molecular_function	0.21483	1	8	2715	63	29183	Bra035551,Bra026671,Bra037976,Bra015154,Bra033446,Bra002934,Bra027386,Bra004899
GO:0046488	phosphatidylinositol metabolic process	biological_process	0.21503	1	17	2715	151	29183	Bra008331,Bra011425,Bra001545,Bra015968,Bra000698,Bra016396,Bra015954,Bra017175,Bra003222,Bra013918,Bra013430,Bra020019,Bra030200,Bra032383,Bra005526,Bra002175,Bra000631
GO:0009152	purine ribonucleotide biosynthetic process	biological_process	0.21544	1	19	2715	171	29183	Bra011327,Bra017664,Bra014368,Bra005531,Bra002854,Bra032136,Bra039121,Bra011116,Bra008830,Bra024969,Bra001019,Bra033579,Bra011891,Bra022908,Bra008704,Bra026689,Bra006014,Bra030270,Bra013742
GO:0015159	polysaccharide transmembrane transporter activity	molecular_function	0.21603	1	3	2715	17	29183	Bra025438,Bra003251,Bra034317
GO:0015774	polysaccharide transport	biological_process	0.21603	1	3	2715	17	29183	Bra025438,Bra034317,Bra003251
GO:0033037	polysaccharide localization	biological_process	0.21603	1	3	2715	17	29183	Bra025438,Bra034317,Bra003251
GO:0065008	regulation of biological quality	biological_process	0.21645	1	70	2715	683	29183	Bra023284,Bra007107,Bra029088,Bra018277,Bra000460,Bra014646,Bra008331,Bra007405,Bra032337,Bra038344,Bra002371,Bra009335,Bra002135,Bra018138,Novel01067,Bra023265,Bra006216,Bra008925,Bra040677,Bra033989,Bra040917,Bra031531,Bra018818,Bra029810,Bra034311,Bra040055,Bra016302,Bra015842,Bra034805,Bra009318,Bra034545,Bra006440,Bra003211,Bra004596,Bra022722,Bra001931,Bra016483,Bra015790,Bra026985,Bra02572…
GO:0031226	intrinsic component of plasma membrane	cellular_component	0.21663	1	11	2715	90	29183	Bra006987,Bra021859,Bra013450,Bra003138,Bra002470,Bra038811,Bra033754,Bra032817,Bra026468,Bra012632,Bra030034
GO:0006816	calcium ion transport	biological_process	0.21807	1	4	2715	26	29183	Bra027347,Bra040547,Bra016343,Bra026474
GO:0009308	amine metabolic process	biological_process	0.21807	1	15	2715	132	29183	Bra001950,Bra030274,Bra022503,Bra009072,Bra002777,Bra018277,Bra015842,Bra040677,Bra007816,Bra027953,Bra036294,Bra023699,Bra002371,Bra022360,Bra016928
GO:1990204	oxidoreductase complex	cellular_component	0.21812	1	10	2715	81	29183	Bra013561,Bra016957,Bra004649,Bra040079,Bra020499,Bra024934,Bra004528,Bra026590,Bra027393,Bra011350
GO:0016567	protein ubiquitination	biological_process	0.21833	1	19	2715	171	29183	Bra025676,Bra035025,Bra010559,Bra018013,Bra005541,Bra012155,Bra035890,Bra024318,Bra010914,Bra029825,Bra032852,Bra019022,Bra012943,Bra030028,Bra024559,Bra003062,Bra040374,Bra001998,Bra007097
GO:0020037	heme binding	molecular_function	0.21879	1	59	2715	563	29183	Bra012346,Bra034236,Bra025196,Bra034561,Bra018471,Bra037119,Bra033622,Bra013227,Bra012006,Bra001741,Bra011438,Bra029847,Bra015865,Bra023099,Bra025289,Bra012150,Bra025281,Bra038437,Bra024541,Bra017686,Bra035502,Bra039872,Bra033594,Bra011678,Novel00829,Bra034122,Bra025409,Bra017757,Bra039931,Bra027405,Bra022195,Bra032474,Bra020584,Bra022407,Bra034235,Bra036097,Bra000059,Novel00076,Bra017121,Bra0252…
GO:0016743	carboxyl- or carbamoyltransferase activity	molecular_function	0.21961	1	2	2715	10	29183	Bra036282,Bra007717
GO:0042493	response to drug	biological_process	0.22102	1	14	2715	118	29183	Bra040003,Bra022594,Bra016823,Bra013957,Bra038749,Bra013648,Bra035140,Bra023633,Bra038748,Bra015208,Bra022974,Bra036151,Bra030446,Bra031776
GO:0006869	lipid transport	biological_process	0.22106	1	13	2715	109	29183	Bra036478,Bra012854,Bra039121,Bra013489,Bra001709,Bra028889,Bra005493,Bra021678,Bra023890,Bra026541,Bra009030,Bra023891,Bra017908
GO:0004402	histone acetyltransferase activity	molecular_function	0.22181	1	4	2715	29	29183	Bra030621,Bra005004,Bra034013,Bra010553
GO:0032801	receptor catabolic process	biological_process	0.22226	1	3	2715	18	29183	Bra003138,Bra014322,Bra030759
GO:0019693	ribose phosphate metabolic process	biological_process	0.22246	1	37	2715	351	29183	Bra016957,Bra014368,Bra012516,Bra025260,Bra017664,Bra024969,Bra020419,Bra039121,Bra032136,Bra002854,Bra008704,Bra022908,Bra016376,Bra006008,Bra013742,Bra030270,Bra027377,Bra006014,Bra005531,Bra013561,Bra037966,Bra024892,Bra020499,Bra040079,Bra011327,Bra008830,Bra011116,Bra026689,Bra002053,Bra028545,Bra033579,Bra011891,Bra001019,Bra011055,Bra012223,Bra011350,Bra025480
GO:0005244	voltage-gated ion channel activity	molecular_function	0.22286	1	8	2715	63	29183	Bra034121,Bra021859,Bra022507,Bra009891,Bra012716,Bra019954,Bra040547,Bra038948
GO:0022832	voltage-gated channel activity	molecular_function	0.22286	1	8	2715	63	29183	Bra009891,Bra012716,Bra022507,Bra034121,Bra021859,Bra038948,Bra040547,Bra019954
GO:0015925	galactosidase activity	molecular_function	0.22495	1	6	2715	45	29183	Bra006850,Bra029200,Bra024237,Bra036334,Bra014816,Bra013956
GO:0006368	transcription elongation from RNA polymerase II promoter	biological_process	0.22719	1	5	2715	36	29183	Bra027373,Bra029332,Bra016474,Bra018633,Bra025799
GO:0015936	coenzyme A metabolic process	biological_process	0.2277	1	4	2715	27	29183	Bra002854,Bra011327,Bra030270,Bra002053
GO:1901661	quinone metabolic process	biological_process	0.22915	1	4	2715	26	29183	Bra023835,Bra032411,Bra031495,Bra011411
GO:1901663	quinone biosynthetic process	biological_process	0.22915	1	4	2715	26	29183	Bra023835,Bra032411,Bra031495,Bra011411
GO:0009127	purine nucleoside monophosphate biosynthetic process	biological_process	0.22926	1	15	2715	133	29183	Bra001019,Bra011891,Bra033579,Bra017664,Bra014368,Bra005531,Bra008704,Bra022908,Bra026689,Bra039121,Bra032136,Bra011116,Bra006014,Bra024969,Bra008830
GO:0009168	purine ribonucleoside monophosphate biosynthetic process	biological_process	0.22926	1	15	2715	133	29183	Bra005531,Bra026689,Bra008704,Bra022908,Bra033579,Bra011891,Bra001019,Bra014368,Bra017664,Bra024969,Bra008830,Bra039121,Bra032136,Bra011116,Bra006014
GO:0015238	drug transmembrane transporter activity	molecular_function	0.22992	1	14	2715	119	29183	Bra031776,Bra030446,Bra036151,Bra022974,Bra015208,Bra038748,Bra023633,Bra035140,Bra013648,Bra038749,Bra016823,Bra013957,Bra022594,Bra040003
GO:0090484	drug transporter activity	molecular_function	0.22992	1	14	2715	119	29183	Bra038748,Bra023633,Bra022974,Bra015208,Bra036151,Bra031776,Bra030446,Bra040003,Bra022594,Bra016823,Bra013957,Bra035140,Bra038749,Bra013648
GO:0048013	ephrin receptor signaling pathway	biological_process	0.23012	1	1	2715	3	29183	Bra015732
GO:0008137	NADH dehydrogenase (ubiquinone) activity	molecular_function	0.23049	1	7	2715	54	29183	Bra032017,Bra012516,Bra022843,Bra021373,Bra020419,Bra016376,Bra011055
GO:0050136	NADH dehydrogenase (quinone) activity	molecular_function	0.23049	1	7	2715	54	29183	Bra012516,Bra032017,Bra021373,Bra022843,Bra020419,Bra016376,Bra011055
GO:0008376	acetylgalactosaminyltransferase activity	molecular_function	0.23071	1	1	2715	3	29183	Bra024614
GO:0031985	Golgi cisterna	cellular_component	0.23071	1	1	2715	3	29183	Bra024614
GO:0032580	Golgi cisterna membrane	cellular_component	0.23071	1	1	2715	3	29183	Bra024614
GO:0019229	regulation of vasoconstriction	biological_process	0.23107	1	1	2715	3	29183	Bra008331
GO:0042310	vasoconstriction	biological_process	0.23107	1	1	2715	3	29183	Bra008331
GO:0009260	ribonucleotide biosynthetic process	biological_process	0.23109	1	19	2715	173	29183	Bra039121,Bra032136,Bra011116,Bra002854,Bra024969,Bra008830,Bra011327,Bra014368,Bra017664,Bra005531,Bra006014,Bra030270,Bra013742,Bra001019,Bra033579,Bra011891,Bra008704,Bra022908,Bra026689
GO:0046390	ribose phosphate biosynthetic process	biological_process	0.23109	1	19	2715	173	29183	Bra022908,Bra008704,Bra026689,Bra011891,Bra033579,Bra001019,Bra013742,Bra030270,Bra006014,Bra005531,Bra017664,Bra014368,Bra011327,Bra008830,Bra024969,Bra002854,Bra039121,Bra032136,Bra011116
GO:0002252	immune effector process	biological_process	0.23135	1	6	2715	45	29183	Bra034311,Bra011661,Novel00311,Bra002004,Bra005768,Bra037179
GO:0000155	phosphorelay sensor kinase activity	molecular_function	0.23155	1	9	2715	81	29183	Bra027968,Bra022708,Bra002998,Bra010257,Bra022192,Bra017763,Bra015303,Bra013286,Bra009011
GO:0072522	purine-containing compound biosynthetic process	biological_process	0.23348	1	21	2715	193	29183	Bra008830,Bra024969,Bra002854,Bra030802,Bra039121,Bra032136,Bra011116,Bra021800,Bra005531,Bra011327,Bra017664,Bra014368,Bra013742,Bra030270,Bra006014,Bra008704,Bra022908,Bra026689,Bra001019,Bra011891,Bra033579
GO:0045259	proton-transporting ATP synthase complex	cellular_component	0.23357	1	12	2715	104	29183	Bra006014,Bra039121,Bra011116,Bra008830,Bra024969,Bra017664,Bra014368,Bra001019,Bra026689,Bra008704,Bra022908,Bra005531
GO:0006948	induction by virus of host cell-cell fusion	biological_process	0.23399	1	2	2715	10	29183	Bra018818,Bra009318
GO:0004506	squalene monooxygenase activity	molecular_function	0.2348	1	3	2715	18	29183	Bra029392,Bra038068,Bra026465
GO:1901505	carbohydrate derivative transporter activity	molecular_function	0.2348	1	6	2715	44	29183	Bra023890,Bra021678,Bra005493,Bra017908,Bra023891,Bra012854
GO:0045892	negative regulation of transcription, DNA-templated	biological_process	0.23496	1	6	2715	45	29183	Bra026671,Bra008844,Bra034207,Bra010671,Bra022407,Bra024559
GO:0051253	negative regulation of RNA metabolic process	biological_process	0.23496	1	6	2715	45	29183	Bra010671,Bra034207,Bra022407,Bra024559,Bra008844,Bra026671
GO:1902679	negative regulation of RNA biosynthetic process	biological_process	0.23496	1	6	2715	45	29183	Bra024559,Bra010671,Bra022407,Bra034207,Bra008844,Bra026671
GO:1903507	negative regulation of nucleic acid-templated transcription	biological_process	0.23496	1	6	2715	45	29183	Bra008844,Bra024559,Bra010671,Bra022407,Bra034207,Bra026671
GO:0051704	multi-organism process	biological_process	0.23531	1	119	2715	1214	29183	Bra031434,Bra029813,Bra021596,Bra034311,Bra037020,Bra021856,Bra013129,Bra024293,Bra000097,Bra009318,Bra007698,Bra003211,Bra027623,Bra013872,Bra040758,Bra003313,Bra038811,Bra020171,Bra018818,Bra002174,Bra020497,Bra020782,Bra010671,Bra032136,Bra004649,Bra010273,Bra003442,Bra032017,Bra003840,Bra040972,Bra004674,Bra014951,Bra023265,Novel01067,Bra018138,Bra006110,Bra032146,Bra039908,Bra028111,Bra00792…
GO:0015081	sodium ion transmembrane transporter activity	molecular_function	0.2359	1	8	2715	65	29183	Bra021859,Novel00920,Bra001491,Bra023574,Bra038671,Bra039169,Bra027020,Bra016343
GO:0051213	dioxygenase activity	molecular_function	0.23596	1	9	2715	74	29183	Bra016602,Bra004516,Bra039948,Bra036884,Bra011076,Bra003526,Bra033493,Bra030988,Bra006280
GO:0009119	ribonucleoside metabolic process	biological_process	0.23917	1	35	2715	334	29183	Bra024969,Bra020419,Bra039121,Bra032136,Bra002854,Bra016957,Bra017664,Bra012516,Bra014368,Bra025260,Bra013742,Bra030270,Bra027377,Bra006014,Bra008704,Bra022908,Bra039004,Bra016376,Bra006008,Bra008830,Bra011116,Bra005531,Bra013561,Bra037966,Bra021800,Bra020499,Bra040079,Bra011327,Bra011055,Bra012223,Bra011350,Bra026689,Bra028545,Bra002053,Bra001019
GO:0006914	autophagy	biological_process	0.23927	1	34	2715	320	29183	Bra012586,Bra037179,Bra022093,Bra036141,Bra039186,Bra017439,Bra030238,Bra029785,Bra010273,Bra039265,Bra019407,Bra029509,Bra040688,Bra016692,Bra001365,Bra004657,Bra021002,Bra000587,Bra007952,Bra017664,Bra033493,Bra010642,Bra017511,Bra011545,Bra037974,Bra004516,Bra031391,Bra013324,Bra040738,Bra013578,Bra001197,Bra008564,Bra003466,Bra034805
GO:0009439	cyanate metabolic process	biological_process	0.24068	1	1	2715	3	29183	Bra014956
GO:0001527	microfibril	cellular_component	0.24074	1	1	2715	3	29183	Bra022302
GO:0043205	fibril	cellular_component	0.24074	1	1	2715	3	29183	Bra022302
GO:0044420	extracellular matrix component	cellular_component	0.24074	1	1	2715	3	29183	Bra022302
GO:0072525	pyridine-containing compound biosynthetic process	biological_process	0.24132	1	5	2715	36	29183	Bra005687,Bra028901,Bra017879,Bra026671,Bra017934
GO:0000245	spliceosomal complex assembly	biological_process	0.24138	1	3	2715	18	29183	Bra018818,Bra013977,Bra016302
GO:0005685	U1 snRNP	cellular_component	0.24138	1	3	2715	18	29183	Bra013977,Bra018818,Bra016302
GO:0006376	mRNA splice site selection	biological_process	0.24138	1	3	2715	18	29183	Bra013977,Bra018818,Bra016302
GO:0030532	small nuclear ribonucleoprotein complex	cellular_component	0.24138	1	3	2715	18	29183	Bra018818,Bra013977,Bra016302
GO:0097525	spliceosomal snRNP complex	cellular_component	0.24138	1	3	2715	18	29183	Bra018818,Bra013977,Bra016302
GO:0045095	keratin filament	cellular_component	0.2415	1	2	2715	10	29183	Bra030319,Bra013886
GO:0006515	misfolded or incompletely synthesized protein catabolic process	biological_process	0.24178	1	2	2715	10	29183	Bra029088,Bra016954
GO:0031144	proteasome localization	biological_process	0.24178	1	2	2715	10	29183	Bra016954,Bra029088
GO:0031503	protein complex localization	biological_process	0.24178	1	2	2715	10	29183	Bra016954,Bra029088
GO:0034629	cellular protein complex localization	biological_process	0.24178	1	2	2715	10	29183	Bra016954,Bra029088
GO:0035966	response to topologically incorrect protein	biological_process	0.24178	1	2	2715	10	29183	Bra029088,Bra016954
GO:0035967	cellular response to topologically incorrect protein	biological_process	0.24178	1	2	2715	10	29183	Bra016954,Bra029088
GO:0051788	response to misfolded protein	biological_process	0.24178	1	2	2715	10	29183	Bra029088,Bra016954
GO:0071218	cellular response to misfolded protein	biological_process	0.24178	1	2	2715	10	29183	Bra029088,Bra016954
GO:0071630	nucleus-associated proteasomal ubiquitin-dependent protein catabolic process	biological_process	0.24178	1	2	2715	10	29183	Bra016954,Bra029088
GO:0004872	receptor activity	molecular_function	0.24247	1	26	2715	255	29183	Bra013286,Bra040758,Bra023741,Bra009011,Bra008850,Bra015303,Bra017763,Bra032799,Novel01117,Bra022192,Bra040761,Bra027968,Bra010257,Bra007864,Bra002998,Bra034267,Bra031768,Bra023394,Bra019954,Bra040760,Bra006110,Bra016789,Bra019905,Bra034343,Bra022708,Bra016488
GO:0033743	peptide-methionine (R)-S-oxide reductase activity	molecular_function	0.24284	1	2	2715	10	29183	Bra034171,Bra029519
GO:0070925	organelle assembly	biological_process	0.24382	1	15	2715	133	29183	Bra005537,Bra031495,Bra017439,Bra014096,Bra027963,Bra039622,Bra037974,Bra009793,Bra007605,Bra010642,Bra001197,Bra040738,Bra019407,Bra029509,Bra013578
GO:0051701	interaction with host	biological_process	0.24453	1	18	2715	164	29183	Bra040489,Bra003211,Bra023265,Bra000116,Bra009318,Bra018138,Bra007816,Bra032017,Bra036251,Bra034311,Bra010273,Bra006610,Bra013450,Novel00188,Bra032337,Bra038811,Bra018818,Bra017916
GO:0004719	protein-L-isoaspartate (D-aspartate) O-methyltransferase activity	molecular_function	0.24466	1	7	2715	54	29183	Bra023722,Bra014951,Bra003840,Bra029332,Bra012494,Bra022595,Bra022503
GO:0098588	bounding membrane of organelle	cellular_component	0.24473	1	54	2715	533	29183	Bra032963,Bra036648,Bra024444,Novel01067,Bra001523,Bra002004,Bra027080,Bra007605,Bra016343,Bra014069,Bra000283,Bra006664,Bra026474,Bra003222,Bra030238,Bra026725,Bra020786,Bra005644,Novel00311,Bra002198,Bra033016,Bra027394,Bra026624,Bra034339,Bra005474,Novel00397,Bra031839,Bra012597,Bra025954,Bra016266,Bra001522,Bra027347,Bra024273,Bra032228,Bra001280,Bra000163,Bra040507,Bra016302,Bra025926,Novel0…
GO:0019835	cytolysis	biological_process	0.24554	1	3	2715	19	29183	Bra040489,Bra013430,Bra018138
GO:0006505	GPI anchor metabolic process	biological_process	0.24571	1	12	2715	103	29183	Bra013430,Bra020019,Bra015954,Bra032383,Bra002175,Bra000631,Bra017175,Bra011425,Bra003222,Bra013918,Bra015968,Bra000698
GO:0044403	symbiosis, encompassing mutualism through parasitism	biological_process	0.24718	1	60	2715	596	29183	Bra036072,Bra013872,Bra003138,Bra010671,Bra020497,Bra002174,Bra032755,Bra017916,Bra018818,Bra020171,Bra018640,Bra038811,Bra034293,Bra031821,Bra040547,Bra013129,Bra003102,Bra034311,Bra036251,Bra029813,Bra004717,Bra006610,Bra003211,Bra001477,Bra030759,Bra009318,Bra000097,Bra000116,Bra039722,Bra030200,Bra007775,Bra040700,Bra009047,Bra037277,Novel00188,Bra032337,Bra013450,Bra003267,Bra007782,Bra03935…
GO:0009156	ribonucleoside monophosphate biosynthetic process	biological_process	0.2477	1	15	2715	135	29183	Bra039121,Bra032136,Bra011116,Bra006014,Bra024969,Bra008830,Bra001019,Bra011891,Bra033579,Bra017664,Bra014368,Bra005531,Bra022908,Bra008704,Bra026689
GO:0009150	purine ribonucleotide metabolic process	biological_process	0.24967	1	35	2715	336	29183	Bra002053,Bra028545,Bra026689,Bra001019,Bra011891,Bra033579,Bra011055,Bra011350,Bra012223,Bra037966,Bra013561,Bra005531,Bra011327,Bra040079,Bra020499,Bra008830,Bra011116,Bra016376,Bra008704,Bra022908,Bra006008,Bra030270,Bra013742,Bra006014,Bra027377,Bra016957,Bra025260,Bra012516,Bra017664,Bra014368,Bra024969,Bra002854,Bra039121,Bra032136,Bra020419
GO:0002064	epithelial cell development	biological_process	0.24994	1	4	2715	27	29183	Bra024293,Novel00188,Bra025155,Bra014308
GO:0002065	columnar/cuboidal epithelial cell differentiation	biological_process	0.24994	1	4	2715	27	29183	Bra014308,Bra025155,Novel00188,Bra024293
GO:0002066	columnar/cuboidal epithelial cell development	biological_process	0.24994	1	4	2715	27	29183	Novel00188,Bra024293,Bra014308,Bra025155
GO:0005213	structural constituent of chorion	molecular_function	0.24994	1	4	2715	27	29183	Bra024293,Novel00188,Bra014308,Bra025155
GO:0007292	female gamete generation	biological_process	0.24994	1	4	2715	27	29183	Bra025155,Bra014308,Novel00188,Bra024293
GO:0007304	chorion-containing eggshell formation	biological_process	0.24994	1	4	2715	27	29183	Bra024293,Novel00188,Bra014308,Bra025155
GO:0030703	eggshell formation	biological_process	0.24994	1	4	2715	27	29183	Bra014308,Bra025155,Novel00188,Bra024293
GO:0030707	ovarian follicle cell development	biological_process	0.24994	1	4	2715	27	29183	Bra024293,Novel00188,Bra025155,Bra014308
GO:0030855	epithelial cell differentiation	biological_process	0.24994	1	4	2715	27	29183	Bra014308,Bra025155,Novel00188,Bra024293
GO:0048477	oogenesis	biological_process	0.24994	1	4	2715	27	29183	Bra014308,Bra025155,Bra024293,Novel00188
GO:0044431	Golgi apparatus part	cellular_component	0.2505	1	14	2715	128	29183	Bra005474,Bra016266,Bra009520,Bra033016,Bra010642,Bra019492,Bra016302,Bra016300,Bra000163,Bra011960,Bra015369,Bra030238,Bra024614,Bra001522
GO:0009452	7-methylguanosine RNA capping	biological_process	0.25068	1	6	2715	46	29183	Bra022503,Bra004792,Bra037675,Bra014951,Bra003840,Novel00863
GO:0036260	RNA capping	biological_process	0.25068	1	6	2715	46	29183	Bra014951,Bra037675,Novel00863,Bra003840,Bra022503,Bra004792
GO:0045048	protein insertion into ER membrane	biological_process	0.25158	1	1	2715	3	29183	Bra002917
GO:0071816	tail-anchored membrane protein insertion into ER membrane	biological_process	0.25158	1	1	2715	3	29183	Bra002917
GO:0006464	cellular protein modification process	biological_process	0.25196	1	252	2715	2640	29183	Bra039063,Bra012943,Bra004600,Bra039407,Bra000326,Bra006748,Bra029539,Bra040414,Bra016108,Bra036870,Bra039367,Bra014322,Bra003062,Bra000478,Bra011965,Bra006782,Bra039558,Bra022503,Bra008426,Bra018799,Bra016220,Bra003858,Bra021925,Bra021031,Bra035890,Bra035044,Bra037657,Bra003267,Bra013806,Bra002669,Bra000351,Bra027409,Bra004545,Bra038542,Bra030846,Bra001901,Bra019022,Bra011823,Bra020388,Bra017061…
GO:0036211	protein modification process	biological_process	0.25196	1	252	2715	2640	29183	Bra001867,Bra025613,Bra005315,Bra011033,Bra013949,Bra034126,Bra006669,Bra011539,Bra034013,Bra031943,Bra025213,Bra015954,Bra005541,Bra007030,Bra030846,Bra001901,Bra038542,Bra027409,Bra000351,Bra004545,Bra002669,Bra013806,Bra020388,Bra011823,Bra019022,Bra002140,Bra006700,Bra011104,Bra020019,Bra017061,Bra014542,Bra001665,Bra027347,Bra008426,Bra039558,Bra022503,Bra006782,Bra011965,Bra000478,Bra018799…
GO:0016655	oxidoreductase activity, acting on NAD(P)H, quinone or similar compound as acceptor	molecular_function	0.25204	1	8	2715	65	29183	Bra020419,Bra022843,Bra011055,Bra008266,Bra021373,Bra032017,Bra012516,Bra016376
GO:0043044	ATP-dependent chromatin remodeling	biological_process	0.25226	1	2	2715	11	29183	Novel00883,Bra010999
GO:0043207	response to external biotic stimulus	biological_process	0.25321	1	18	2715	163	29183	Bra036155,Bra037179,Bra017732,Bra014588,Bra002084,Novel00311,Bra003442,Bra029734,Bra021877,Bra021856,Bra034311,Bra007698,Bra005768,Bra002004,Bra000432,Bra000779,Bra011661,Bra015913
GO:0051707	response to other organism	biological_process	0.25321	1	18	2715	163	29183	Novel00311,Bra037179,Bra036155,Bra017732,Bra002084,Bra014588,Bra005768,Bra002004,Bra007698,Bra011661,Bra000779,Bra000432,Bra015913,Bra029734,Bra003442,Bra021877,Bra021856,Bra034311
GO:0009015	N-succinylarginine dihydrolase activity	molecular_function	0.25356	1	1	2715	3	29183	Bra016641
GO:0006493	protein O-linked glycosylation	biological_process	0.25373	1	1	2715	3	29183	Bra036233
GO:0016037	light absorption	biological_process	0.25388	1	1	2715	3	29183	Bra005012
GO:0031404	chloride ion binding	molecular_function	0.25388	1	1	2715	3	29183	Bra005012
GO:0072527	pyrimidine-containing compound metabolic process	biological_process	0.25439	1	11	2715	94	29183	Bra035551,Bra039004,Bra005384,Bra001867,Bra033446,Bra002934,Bra013742,Bra012602,Bra000581,Bra037461,Bra016602
GO:0042451	purine nucleoside biosynthetic process	biological_process	0.25485	1	18	2715	166	29183	Bra001019,Bra022908,Bra026689,Bra008704,Bra006014,Bra030270,Bra013742,Bra011327,Bra017664,Bra014368,Bra021800,Bra005531,Bra002854,Bra032136,Bra011116,Bra039121,Bra008830,Bra024969
GO:0046129	purine ribonucleoside biosynthetic process	biological_process	0.25485	1	18	2715	166	29183	Bra024969,Bra008830,Bra032136,Bra039121,Bra011116,Bra002854,Bra005531,Bra021800,Bra017664,Bra014368,Bra011327,Bra013742,Bra030270,Bra006014,Bra022908,Bra008704,Bra026689,Bra001019
GO:0030193	regulation of blood coagulation	biological_process	0.25537	1	1	2715	3	29183	Bra032757
GO:0050818	regulation of coagulation	biological_process	0.25537	1	1	2715	3	29183	Bra032757
GO:0061041	regulation of wound healing	biological_process	0.25537	1	1	2715	3	29183	Bra032757
GO:1900046	regulation of hemostasis	biological_process	0.25537	1	1	2715	3	29183	Bra032757
GO:1903034	regulation of response to wounding	biological_process	0.25537	1	1	2715	3	29183	Bra032757
GO:1901068	guanosine-containing compound metabolic process	biological_process	0.25538	1	3	2715	19	29183	Bra013742,Bra037966,Bra027377
GO:0000702	oxidized base lesion DNA N-glycosylase activity	molecular_function	0.25558	1	1	2715	3	29183	Bra009771
GO:0008534	oxidized purine nucleobase lesion DNA N-glycosylase activity	molecular_function	0.25558	1	1	2715	3	29183	Bra009771
GO:0006369	termination of RNA polymerase II transcription	biological_process	0.25559	1	1	2715	3	29183	Bra018592
GO:0032787	monocarboxylic acid metabolic process	biological_process	0.25572	1	36	2715	344	29183	Bra036478,Bra015491,Bra029608,Bra022503,Bra016757,Bra039945,Bra040093,Bra020412,Bra029392,Bra010627,Bra025480,Bra024749,Bra040411,Bra028545,Bra010626,Bra019145,Bra010625,Bra011545,Bra022204,Bra036771,Bra026495,Bra023419,Bra001221,Bra027036,Bra011522,Bra024355,Bra017664,Bra011076,Bra008632,Bra006028,Bra032532,Bra031631,Bra026465,Bra006008,Bra036090,Bra039906
GO:0046429	4-hydroxy-3-methylbut-2-en-1-yl diphosphate synthase activity	molecular_function	0.25581	1	1	2715	3	29183	Bra002468
GO:0052592	oxidoreductase activity, acting on CH or CH2 groups, with an iron-sulfur protein as acceptor	molecular_function	0.25581	1	1	2715	3	29183	Bra002468
GO:0042278	purine nucleoside metabolic process	biological_process	0.25643	1	34	2715	327	29183	Bra030270,Bra013742,Bra027377,Bra006014,Bra016376,Bra022908,Bra008704,Bra006008,Bra024969,Bra032136,Bra039121,Bra020419,Bra002854,Bra016957,Bra017664,Bra025260,Bra014368,Bra012516,Bra011055,Bra011350,Bra012223,Bra002053,Bra028545,Bra026689,Bra001019,Bra008830,Bra011116,Bra005531,Bra021800,Bra037966,Bra013561,Bra011327,Bra040079,Bra020499
GO:0046128	purine ribonucleoside metabolic process	biological_process	0.25643	1	34	2715	327	29183	Bra021800,Bra013561,Bra037966,Bra005531,Bra011327,Bra020499,Bra040079,Bra008830,Bra011116,Bra028545,Bra002053,Bra026689,Bra001019,Bra011055,Bra011350,Bra012223,Bra016957,Bra012516,Bra017664,Bra014368,Bra025260,Bra024969,Bra002854,Bra039121,Bra032136,Bra020419,Bra016376,Bra022908,Bra008704,Bra006008,Bra030270,Bra013742,Bra006014,Bra027377
GO:0010181	FMN binding	molecular_function	0.25686	1	7	2715	55	29183	Bra011174,Bra010296,Bra018084,Bra025612,Bra000603,Bra006716,Bra020352
GO:0019825	oxygen binding	molecular_function	0.25695	1	2	2715	11	29183	Bra029847,Bra034122
GO:0004107	chorismate synthase activity	molecular_function	0.25712	1	1	2715	3	29183	Bra032268
GO:0004656	procollagen-proline 4-dioxygenase activity	molecular_function	0.25722	1	1	2715	3	29183	Bra033493
GO:0019798	procollagen-proline dioxygenase activity	molecular_function	0.25722	1	1	2715	3	29183	Bra033493
GO:0031543	peptidyl-proline dioxygenase activity	molecular_function	0.25722	1	1	2715	3	29183	Bra033493
GO:0031545	peptidyl-proline 4-dioxygenase activity	molecular_function	0.25722	1	1	2715	3	29183	Bra033493
GO:0035299	inositol pentakisphosphate 2-kinase activity	molecular_function	0.25776	1	1	2715	3	29183	Bra027458
GO:0008028	monocarboxylic acid transmembrane transporter activity	molecular_function	0.25779	1	1	2715	3	29183	Bra023590
GO:0015128	gluconate transmembrane transporter activity	molecular_function	0.25779	1	1	2715	3	29183	Bra023590
GO:0042873	aldonate transport	biological_process	0.25779	1	1	2715	3	29183	Bra023590
GO:0042879	aldonate transmembrane transporter activity	molecular_function	0.25779	1	1	2715	3	29183	Bra023590
GO:0019900	kinase binding	molecular_function	0.25781	1	7	2715	55	29183	Bra039265,Bra004888,Bra031315,Bra037355,Bra004189,Bra026408,Bra004863
GO:0009240	isopentenyl diphosphate biosynthetic process	biological_process	0.25838	1	1	2715	3	29183	Bra011522
GO:0016726	oxidoreductase activity, acting on CH or CH2 groups, NAD or NADP as acceptor	molecular_function	0.25838	1	1	2715	3	29183	Bra011522
GO:0019288	isopentenyl diphosphate biosynthetic process, methylerythritol 4-phosphate pathway	biological_process	0.25838	1	1	2715	3	29183	Bra011522
GO:0046490	isopentenyl diphosphate metabolic process	biological_process	0.25838	1	1	2715	3	29183	Bra011522
GO:0050992	dimethylallyl diphosphate biosynthetic process	biological_process	0.25838	1	1	2715	3	29183	Bra011522
GO:0050993	dimethylallyl diphosphate metabolic process	biological_process	0.25838	1	1	2715	3	29183	Bra011522
GO:0051745	4-hydroxy-3-methylbut-2-en-1-yl diphosphate reductase activity	molecular_function	0.25838	1	1	2715	3	29183	Bra011522
GO:0043112	receptor metabolic process	biological_process	0.25839	1	3	2715	20	29183	Bra003138,Bra030759,Bra014322
GO:0008924	malate dehydrogenase (quinone) activity	molecular_function	0.25856	1	1	2715	3	29183	Bra022325
GO:0002685	regulation of leukocyte migration	biological_process	0.25861	1	1	2715	3	29183	Bra029261
GO:0050853	B cell receptor signaling pathway	biological_process	0.25861	1	1	2715	3	29183	Bra029261
GO:0050854	regulation of antigen receptor-mediated signaling pathway	biological_process	0.25861	1	1	2715	3	29183	Bra029261
GO:0050855	regulation of B cell receptor signaling pathway	biological_process	0.25861	1	1	2715	3	29183	Bra029261
GO:0050900	leukocyte migration	biological_process	0.25861	1	1	2715	3	29183	Bra029261
GO:0072676	lymphocyte migration	biological_process	0.25861	1	1	2715	3	29183	Bra029261
GO:2000401	regulation of lymphocyte migration	biological_process	0.25861	1	1	2715	3	29183	Bra029261
GO:0008746	NAD(P)+ transhydrogenase activity	molecular_function	0.2588	1	1	2715	3	29183	Bra030729
GO:0008750	NAD(P)+ transhydrogenase (AB-specific) activity	molecular_function	0.2588	1	1	2715	3	29183	Bra030729
GO:0016652	oxidoreductase activity, acting on NAD(P)H, NAD(P) as acceptor	molecular_function	0.2588	1	1	2715	3	29183	Bra030729
GO:0019030	icosahedral viral capsid	cellular_component	0.2588	1	1	2715	3	29183	Bra032799
GO:0018106	peptidyl-histidine phosphorylation	biological_process	0.2589	1	1	2715	3	29183	Bra000217
GO:0018202	peptidyl-histidine modification	biological_process	0.2589	1	1	2715	3	29183	Bra000217
GO:0016211	ammonia ligase activity	molecular_function	0.25893	1	3	2715	19	29183	Bra028548,Bra023573,Bra020778
GO:0016880	acid-ammonia (or amide) ligase activity	molecular_function	0.25893	1	3	2715	19	29183	Bra028548,Bra020778,Bra023573
GO:0006566	threonine metabolic process	biological_process	0.25897	1	1	2715	3	29183	Bra023890
GO:0009088	threonine biosynthetic process	biological_process	0.25897	1	1	2715	3	29183	Bra023890
GO:0001772	immunological synapse	cellular_component	0.25901	1	1	2715	3	29183	Bra027846
GO:0097197	tetraspanin-enriched microdomain	cellular_component	0.25901	1	1	2715	3	29183	Bra027846
GO:0017003	protein-heme linkage	biological_process	0.25904	1	1	2715	3	29183	Bra028578
GO:0019902	phosphatase binding	molecular_function	0.25909	1	1	2715	3	29183	Bra031030
GO:0006836	neurotransmitter transport	biological_process	0.25912	1	1	2715	3	29183	Bra039169
GO:0006538	glutamate catabolic process	biological_process	0.25925	1	1	2715	3	29183	Bra019975
GO:0043649	dicarboxylic acid catabolic process	biological_process	0.25925	1	1	2715	3	29183	Bra019975
GO:0008203	cholesterol metabolic process	biological_process	0.25928	1	1	2715	3	29183	Bra015369
GO:1902652	secondary alcohol metabolic process	biological_process	0.25928	1	1	2715	3	29183	Bra015369
GO:0018216	peptidyl-arginine methylation	biological_process	0.25929	1	1	2715	3	29183	Bra025213
GO:0034969	histone arginine methylation	biological_process	0.25929	1	1	2715	3	29183	Bra025213
GO:0043985	histone H4-R3 methylation	biological_process	0.25929	1	1	2715	3	29183	Bra025213
GO:0004126	cytidine deaminase activity	molecular_function	0.25929	1	1	2715	3	29183	Bra039004
GO:0006216	cytidine catabolic process	biological_process	0.25929	1	1	2715	3	29183	Bra039004
GO:0009164	nucleoside catabolic process	biological_process	0.25929	1	1	2715	3	29183	Bra039004
GO:0009972	cytidine deamination	biological_process	0.25929	1	1	2715	3	29183	Bra039004
GO:0042454	ribonucleoside catabolic process	biological_process	0.25929	1	1	2715	3	29183	Bra039004
GO:0046087	cytidine metabolic process	biological_process	0.25929	1	1	2715	3	29183	Bra039004
GO:0046133	pyrimidine ribonucleoside catabolic process	biological_process	0.25929	1	1	2715	3	29183	Bra039004
GO:0046135	pyrimidine nucleoside catabolic process	biological_process	0.25929	1	1	2715	3	29183	Bra039004
GO:0072529	pyrimidine-containing compound catabolic process	biological_process	0.25929	1	1	2715	3	29183	Bra039004
GO:1901658	glycosyl compound catabolic process	biological_process	0.25929	1	1	2715	3	29183	Bra039004
GO:0004061	arylformamidase activity	molecular_function	0.25929	1	1	2715	3	29183	Bra027953
GO:0006569	tryptophan catabolic process	biological_process	0.25929	1	1	2715	3	29183	Bra027953
GO:0009310	amine catabolic process	biological_process	0.25929	1	1	2715	3	29183	Bra027953
GO:0019441	tryptophan catabolic process to kynurenine	biological_process	0.25929	1	1	2715	3	29183	Bra027953
GO:0042402	cellular biogenic amine catabolic process	biological_process	0.25929	1	1	2715	3	29183	Bra027953
GO:0042436	indole-containing compound catabolic process	biological_process	0.25929	1	1	2715	3	29183	Bra027953
GO:0042537	benzene-containing compound metabolic process	biological_process	0.25929	1	1	2715	3	29183	Bra027953
GO:0046218	indolalkylamine catabolic process	biological_process	0.25929	1	1	2715	3	29183	Bra027953
GO:0070189	kynurenine metabolic process	biological_process	0.25929	1	1	2715	3	29183	Bra027953
GO:0008410	CoA-transferase activity	molecular_function	0.25929	1	1	2715	3	29183	Bra027020
GO:0047961	glycine N-acyltransferase activity	molecular_function	0.25929	1	1	2715	3	29183	Bra034317
GO:0003727	single-stranded RNA binding	molecular_function	0.25929	1	1	2715	3	29183	Bra005907
GO:0009986	cell surface	cellular_component	0.25929	1	1	2715	3	29183	Bra034343
GO:0005751	mitochondrial respiratory chain complex IV	cellular_component	0.25929	1	1	2715	3	29183	Bra010615
GO:0045277	respiratory chain complex IV	cellular_component	0.25929	1	1	2715	3	29183	Bra010615
GO:0016747	transferase activity, transferring acyl groups other than amino-acyl groups	molecular_function	0.2599	1	44	2715	426	29183	Bra032918,Bra028166,Bra018340,Bra028682,Bra031989,Bra013430,Bra025402,Bra009336,Bra018001,Bra028893,Bra002793,Bra025401,Bra029810,Bra030359,Bra034013,Bra034705,Bra036813,Bra030621,Bra028224,Bra034317,Bra017023,Bra005522,Bra029939,Bra006412,Bra017041,Bra000631,Bra024749,Bra039265,Bra006857,Bra028858,Bra032959,Bra033446,Bra023973,Bra020673,Bra034255,Novel00188,Bra012851,Bra005004,Bra011201,Bra02342…
GO:0072521	purine-containing compound metabolic process	biological_process	0.25992	1	37	2715	358	29183	Bra011116,Bra030802,Bra008830,Bra020499,Bra040079,Bra011327,Bra005531,Bra013561,Bra037966,Bra021800,Bra012223,Bra011350,Bra011055,Bra033579,Bra011891,Bra001019,Bra026689,Bra028545,Bra002053,Bra020419,Bra039121,Bra032136,Bra002854,Bra024969,Bra012516,Bra025260,Bra014368,Bra017664,Bra016957,Bra027377,Bra006014,Bra013742,Bra030270,Bra006008,Bra008704,Bra022908,Bra016376
GO:0042181	ketone biosynthetic process	biological_process	0.26133	1	4	2715	28	29183	Bra011411,Bra031495,Bra023835,Bra032411
GO:0006338	chromatin remodeling	biological_process	0.26149	1	20	2715	182	29183	Bra036317,Bra011576,Bra024526,Bra006102,Bra017685,Bra004162,Bra012337,Bra012038,Novel00883,Bra029349,Bra008705,Bra040513,Bra010999,Bra013055,Bra013000,Bra015911,Bra012149,Bra025681,Novel00823,Bra006741
GO:0009259	ribonucleotide metabolic process	biological_process	0.26152	1	35	2715	338	29183	Bra011116,Bra008830,Bra011327,Bra040079,Bra020499,Bra005531,Bra013561,Bra037966,Bra011350,Bra012223,Bra011055,Bra001019,Bra033579,Bra011891,Bra002053,Bra028545,Bra026689,Bra039121,Bra032136,Bra020419,Bra002854,Bra024969,Bra012516,Bra017664,Bra014368,Bra025260,Bra016957,Bra027377,Bra006014,Bra030270,Bra013742,Bra006008,Bra016376,Bra008704,Bra022908
GO:0003743	translation initiation factor activity	molecular_function	0.26175	1	12	2715	104	29183	Bra018633,Bra023664,Bra014363,Bra025203,Bra026941,Bra032136,Bra016146,Bra026403,Bra023724,Bra003737,Bra011712,Bra022722
GO:0044446	intracellular organelle part	cellular_component	0.26206	1	217	2715	2258	29183	Bra034698,Bra015369,Bra002357,Novel00002,Bra005541,Bra003435,Bra036335,Bra001010,Bra004589,Bra008257,Bra023839,Bra000163,Bra019905,Bra029106,Bra004587,Bra027347,Bra039377,Bra022708,Bra006014,Bra013886,Bra016449,Bra028866,Bra007613,Bra004515,Bra006988,Bra006524,Bra004528,Bra027664,Bra008830,Bra007511,Bra003546,Bra028950,Bra015790,Bra005474,Bra031839,Bra012597,Bra024902,Bra040079,Bra004563,Bra02272…
GO:0071705	nitrogen compound transport	biological_process	0.26218	1	23	2715	215	29183	Bra023210,Bra005512,Bra027723,Bra022414,Bra010590,Bra040788,Bra025799,Bra006108,Bra011608,Bra002396,Bra016474,Bra015028,Bra026481,Bra001148,Bra027020,Bra025416,Bra004189,Bra027411,Bra029259,Bra010084,Bra036198,Bra031977,Bra006373
GO:0019321	pentose metabolic process	biological_process	0.26245	1	2	2715	11	29183	Bra034141,Bra023384
GO:0019566	arabinose metabolic process	biological_process	0.26245	1	2	2715	11	29183	Bra023384,Bra034141
GO:0046373	L-arabinose metabolic process	biological_process	0.26245	1	2	2715	11	29183	Bra023384,Bra034141
GO:0046556	alpha-L-arabinofuranosidase activity	molecular_function	0.26245	1	2	2715	11	29183	Bra023384,Bra034141
GO:0006164	purine nucleotide biosynthetic process	biological_process	0.26326	1	19	2715	177	29183	Bra011891,Bra033579,Bra001019,Bra008704,Bra026689,Bra022908,Bra006014,Bra013742,Bra030270,Bra014368,Bra017664,Bra011327,Bra005531,Bra039121,Bra032136,Bra011116,Bra002854,Bra024969,Bra008830
GO:0006650	glycerophospholipid metabolic process	biological_process	0.2636	1	17	2715	157	29183	Bra015954,Bra016396,Bra000698,Bra015968,Bra001545,Bra008331,Bra011425,Bra000631,Bra032383,Bra002175,Bra005526,Bra013430,Bra020019,Bra030200,Bra013918,Bra017175,Bra003222
GO:0043227	membrane-bounded organelle	cellular_component	0.26464	1	371	2715	3889	29183	Bra031391,Bra023242,Bra026346,Bra039732,Novel00823,Bra011545,Bra033322,Bra016300,Bra012516,Bra015126,Bra013944,Bra009800,Bra034212,Bra004716,Bra011141,Bra003240,Bra029349,Bra026590,Bra013129,Bra029416,Bra032821,Bra025863,Bra031968,Bra005020,Bra005004,Bra030238,Bra000481,Bra018633,Bra026521,Bra015491,Bra018826,Bra029088,Bra012038,Bra027080,Bra009708,Bra025846,Bra037323,Bra027625,Bra033963,Bra00464…
GO:0019033	viral tegument	cellular_component	0.26476	1	4	2715	28	29183	Bra037399,Bra009825,Bra032017,Bra039824
GO:0008757	S-adenosylmethionine-dependent methyltransferase activity	molecular_function	0.26491	1	20	2715	183	29183	Bra023722,Bra037674,Bra039853,Bra025926,Bra014951,Bra037675,Novel00863,Bra003840,Bra034169,Bra012494,Bra005240,Bra004792,Bra003082,Bra000056,Bra019899,Bra035759,Bra039511,Bra029332,Bra022503,Bra022595
GO:0044419	interspecies interaction between organisms	biological_process	0.26498	1	60	2715	600	29183	Bra010671,Bra003138,Bra002174,Bra020497,Bra032755,Bra020171,Bra018640,Bra038811,Bra018818,Bra017916,Bra031821,Bra034293,Bra013872,Bra036072,Bra030759,Bra001477,Bra003211,Bra030200,Bra039722,Bra000116,Bra000097,Bra009318,Bra040547,Bra003102,Bra013129,Bra029813,Bra036251,Bra034311,Bra004717,Bra006610,Bra013450,Bra003267,Bra032337,Novel00188,Bra007782,Bra034718,Novel00311,Bra034182,Bra039354,Bra0298…
GO:0016717	oxidoreductase activity, acting on paired donors, with oxidation of a pair of donors resulting in the reduction of molecular oxygen to two molecules of water	molecular_function	0.26527	1	3	2715	19	29183	Bra008632,Bra034863,Bra001392
GO:0043549	regulation of kinase activity	biological_process	0.26686	1	3	2715	19	29183	Bra004888,Bra004863,Bra031315
GO:0045859	regulation of protein kinase activity	biological_process	0.26686	1	3	2715	19	29183	Bra004863,Bra031315,Bra004888
GO:0019899	enzyme binding	molecular_function	0.2676	1	13	2715	120	29183	Bra026408,Bra008295,Bra031315,Bra036257,Bra028373,Bra004863,Bra004189,Bra031030,Bra037355,Bra002011,Bra004888,Bra010559,Bra039265
GO:0006109	regulation of carbohydrate metabolic process	biological_process	0.26791	1	3	2715	25	29183	Bra027968,Bra002998,Bra022708
GO:0014065	phosphatidylinositol 3-kinase signaling	biological_process	0.26818	1	2	2715	11	29183	Bra022863,Bra024304
GO:0014066	regulation of phosphatidylinositol 3-kinase signaling	biological_process	0.26818	1	2	2715	11	29183	Bra024304,Bra022863
GO:0014068	positive regulation of phosphatidylinositol 3-kinase signaling	biological_process	0.26818	1	2	2715	11	29183	Bra024304,Bra022863
GO:0043548	phosphatidylinositol 3-kinase binding	molecular_function	0.26818	1	2	2715	11	29183	Bra022863,Bra024304
GO:0048015	phosphatidylinositol-mediated signaling	biological_process	0.26818	1	2	2715	11	29183	Bra024304,Bra022863
GO:0048017	inositol lipid-mediated signaling	biological_process	0.26818	1	2	2715	11	29183	Bra022863,Bra024304
GO:0016854	racemase and epimerase activity	molecular_function	0.26845	1	4	2715	28	29183	Bra026471,Bra005687,Bra027631,Bra028901
GO:0008033	tRNA processing	biological_process	0.26881	1	44	2715	433	29183	Bra007633,Bra022595,Bra027036,Bra022204,Bra034293,Bra012602,Bra015154,Bra003102,Bra026465,Bra014239,Bra027670,Bra025072,Bra001280,Bra026988,Bra013372,Bra028901,Bra030270,Bra004899,Bra001931,Bra020562,Bra003063,Bra010648,Bra003082,Bra012100,Bra005687,Bra026986,Bra003362,Bra012970,Bra029776,Bra038068,Bra036547,Bra003840,Bra017711,Bra004759,Bra029825,Bra014951,Bra024235,Bra040411,Bra005240,Bra015499…
GO:0006919	activation of cysteine-type endopeptidase activity involved in apoptotic process	biological_process	0.26899	1	1	2715	4	29183	Bra003459
GO:0010950	positive regulation of endopeptidase activity	biological_process	0.26899	1	1	2715	4	29183	Bra003459
GO:0010952	positive regulation of peptidase activity	biological_process	0.26899	1	1	2715	4	29183	Bra003459
GO:0043280	positive regulation of cysteine-type endopeptidase activity involved in apoptotic process	biological_process	0.26899	1	1	2715	4	29183	Bra003459
GO:0043281	regulation of cysteine-type endopeptidase activity involved in apoptotic process	biological_process	0.26899	1	1	2715	4	29183	Bra003459
GO:0045862	positive regulation of proteolysis	biological_process	0.26899	1	1	2715	4	29183	Bra003459
GO:0097202	activation of cysteine-type endopeptidase activity	biological_process	0.26899	1	1	2715	4	29183	Bra003459
GO:2000116	regulation of cysteine-type endopeptidase activity	biological_process	0.26899	1	1	2715	4	29183	Bra003459
GO:2001056	positive regulation of cysteine-type endopeptidase activity	biological_process	0.26899	1	1	2715	4	29183	Bra003459
GO:0048193	Golgi vesicle transport	biological_process	0.26998	1	22	2715	207	29183	Bra007605,Bra038827,Bra016302,Bra011176,Bra001547,Bra001523,Bra032320,Bra010642,Bra033016,Bra010294,Bra019492,Bra026624,Bra027394,Bra013263,Bra035128,Bra016266,Bra009520,Bra006645,Bra030238,Bra023382,Bra016300,Bra015369
GO:0006083	acetate metabolic process	biological_process	0.27043	1	2	2715	11	29183	Bra032532,Bra026495
GO:0042886	amide transport	biological_process	0.27128	1	3	2715	20	29183	Bra002396,Bra004189,Bra011608
GO:0008200	ion channel inhibitor activity	molecular_function	0.27253	1	8	2715	68	29183	Bra039397,Novel01067,Bra027425,Bra033667,Bra004649,Bra017421,Bra004612,Bra035610
GO:0016248	channel inhibitor activity	molecular_function	0.27253	1	8	2715	68	29183	Bra004649,Bra004612,Bra017421,Bra035610,Novel01067,Bra039397,Bra027425,Bra033667
GO:0006754	ATP biosynthetic process	biological_process	0.27276	1	13	2715	118	29183	Bra001019,Bra014368,Bra017664,Bra005531,Bra022908,Bra008704,Bra026689,Bra039121,Bra032136,Bra011116,Bra006014,Bra024969,Bra008830
GO:0019439	aromatic compound catabolic process	biological_process	0.27317	1	15	2715	136	29183	Bra012747,Bra007633,Bra016849,Bra014080,Bra027953,Bra007695,Bra017879,Bra019558,Bra039004,Bra004516,Bra035904,Bra011076,Bra015989,Bra026494,Bra031758
GO:0000149	SNARE binding	molecular_function	0.27322	1	2	2715	11	29183	Bra016692,Bra021002
GO:0019905	syntaxin binding	molecular_function	0.27322	1	2	2715	11	29183	Bra021002,Bra016692
GO:0007034	vacuolar transport	biological_process	0.27357	1	5	2715	37	29183	Bra001371,Bra015280,Bra024160,Bra006645,Bra013163
GO:0009142	nucleoside triphosphate biosynthetic process	biological_process	0.27386	1	14	2715	128	29183	Bra039121,Bra032136,Bra011116,Bra006014,Bra013742,Bra024969,Bra008830,Bra001019,Bra014368,Bra017664,Bra005531,Bra022908,Bra008704,Bra026689
GO:0009145	purine nucleoside triphosphate biosynthetic process	biological_process	0.27386	1	14	2715	128	29183	Bra005531,Bra026689,Bra008704,Bra022908,Bra001019,Bra014368,Bra017664,Bra024969,Bra013742,Bra008830,Bra032136,Bra011116,Bra039121,Bra006014
GO:0009201	ribonucleoside triphosphate biosynthetic process	biological_process	0.27386	1	14	2715	128	29183	Bra005531,Bra026689,Bra008704,Bra022908,Bra001019,Bra017664,Bra014368,Bra024969,Bra013742,Bra008830,Bra011116,Bra032136,Bra039121,Bra006014
GO:0009206	purine ribonucleoside triphosphate biosynthetic process	biological_process	0.27386	1	14	2715	128	29183	Bra001019,Bra017664,Bra014368,Bra005531,Bra008704,Bra022908,Bra026689,Bra032136,Bra039121,Bra011116,Bra006014,Bra013742,Bra024969,Bra008830
GO:0005315	inorganic phosphate transmembrane transporter activity	molecular_function	0.27492	1	2	2715	11	29183	Bra034242,Bra025212
GO:0009129	pyrimidine nucleoside monophosphate metabolic process	biological_process	0.27542	1	2	2715	11	29183	Bra000581,Bra016602
GO:0009130	pyrimidine nucleoside monophosphate biosynthetic process	biological_process	0.27542	1	2	2715	11	29183	Bra016602,Bra000581
GO:0009157	deoxyribonucleoside monophosphate biosynthetic process	biological_process	0.27542	1	2	2715	11	29183	Bra000581,Bra016602
GO:0009162	deoxyribonucleoside monophosphate metabolic process	biological_process	0.27542	1	2	2715	11	29183	Bra000581,Bra016602
GO:0009176	pyrimidine deoxyribonucleoside monophosphate metabolic process	biological_process	0.27542	1	2	2715	11	29183	Bra000581,Bra016602
GO:0009177	pyrimidine deoxyribonucleoside monophosphate biosynthetic process	biological_process	0.27542	1	2	2715	11	29183	Bra000581,Bra016602
GO:0009221	pyrimidine deoxyribonucleotide biosynthetic process	biological_process	0.27542	1	2	2715	11	29183	Bra000581,Bra016602
GO:0009263	deoxyribonucleotide biosynthetic process	biological_process	0.27542	1	2	2715	11	29183	Bra016602,Bra000581
GO:0009265	2'-deoxyribonucleotide biosynthetic process	biological_process	0.27542	1	2	2715	11	29183	Bra016602,Bra000581
GO:0046385	deoxyribose phosphate biosynthetic process	biological_process	0.27542	1	2	2715	11	29183	Bra016602,Bra000581
GO:0051087	chaperone binding	molecular_function	0.27717	1	6	2715	47	29183	Bra029288,Bra005120,Bra031274,Bra004786,Bra001825,Bra026403
GO:0046906	tetrapyrrole binding	molecular_function	0.27822	1	59	2715	577	29183	Bra013227,Bra033622,Bra012006,Bra001741,Bra011438,Bra012346,Bra034236,Bra025196,Bra034561,Bra018471,Bra037119,Bra025281,Bra038437,Bra015865,Bra023099,Bra029847,Bra025289,Bra012150,Bra011678,Bra034122,Novel00829,Bra025409,Bra017757,Bra024541,Bra017686,Bra035502,Bra039872,Bra033594,Bra022407,Bra039931,Bra027405,Bra022195,Bra020584,Bra032474,Bra025260,Bra017121,Bra040819,Bra004921,Bra004517,Bra01522…
GO:0018342	protein prenylation	biological_process	0.2785	1	2	2715	11	29183	Bra039538,Bra030758
GO:0097354	prenylation	biological_process	0.2785	1	2	2715	11	29183	Bra030758,Bra039538
GO:0030599	pectinesterase activity	molecular_function	0.27857	1	13	2715	114	29183	Bra019584,Bra022552,Bra032469,Bra034960,Bra003062,Bra031771,Bra024569,Bra037739,Bra002257,Bra022648,Bra001547,Bra011428,Bra039419
GO:0042545	cell wall modification	biological_process	0.27857	1	13	2715	114	29183	Bra039419,Bra024569,Bra037739,Bra031771,Bra001547,Bra011428,Bra022648,Bra002257,Bra003062,Bra034960,Bra019584,Bra022552,Bra032469
GO:0005785	signal recognition particle receptor complex	cellular_component	0.27889	1	2	2715	11	29183	Bra026725,Bra024060
GO:0016010	dystrophin-associated glycoprotein complex	cellular_component	0.2794	1	3	2715	20	29183	Bra007054,Bra031531,Bra020125
GO:0044272	sulfur compound biosynthetic process	biological_process	0.27954	1	10	2715	88	29183	Bra006857,Bra021800,Bra014937,Bra017664,Bra012602,Bra034705,Bra011545,Bra037461,Bra002793,Bra011201
GO:0009312	oligosaccharide biosynthetic process	biological_process	0.27963	1	10	2715	87	29183	Bra023722,Bra035049,Bra013628,Bra023033,Bra011835,Bra014951,Bra010658,Bra003840,Bra016328,Bra019370
GO:0031554	regulation of DNA-templated transcription, termination	biological_process	0.27983	1	2	2715	11	29183	Bra002369,Bra023890
GO:0005199	structural constituent of cell wall	molecular_function	0.2799	1	4	2715	29	29183	Bra037731,Bra000292,Bra034159,Bra024614
GO:0006265	DNA topological change	biological_process	0.28018	1	5	2715	41	29183	Bra026725,Bra002917,Bra026408,Bra031944,Bra026482
GO:0006355	regulation of transcription, DNA-templated	biological_process	0.28061	1	266	2715	2770	29183	Bra006165,Bra013406,Bra012352,Bra036884,Bra017670,Bra019956,Bra018826,Bra029088,Bra008835,Novel00717,Bra016535,Novel00150,Bra009246,Bra030238,Bra012345,Bra005004,Bra024780,Bra005907,Bra000366,Bra003240,Bra004716,Bra016241,Bra002148,Bra039732,Bra016300,Bra033322,Bra011545,Bra034159,Bra016919,Bra007816,Bra028939,Bra014096,Bra019052,Bra031159,Bra015374,Bra037355,Bra002421,Bra027057,Bra022806,Bra0067…
GO:1903506	regulation of nucleic acid-templated transcription	biological_process	0.28061	1	266	2715	2770	29183	Bra025720,Bra038261,Bra037657,Bra006372,Bra027057,Bra002421,Bra006782,Bra002245,Bra022806,Bra031159,Bra037355,Bra015374,Bra014096,Bra019052,Bra028939,Bra034159,Bra016919,Bra007816,Bra018640,Bra037968,Bra017664,Bra024197,Bra030621,Bra030200,Bra020019,Bra026755,Bra013675,Bra026108,Bra013886,Bra002669,Bra000351,Bra036251,Bra034169,Bra016716,Bra024780,Bra030238,Bra012345,Bra005004,Bra016535,Novel0015…
GO:0001934	positive regulation of protein phosphorylation	biological_process	0.28127	1	2	2715	12	29183	Bra009318,Bra029907
GO:0042327	positive regulation of phosphorylation	biological_process	0.28127	1	2	2715	12	29183	Bra009318,Bra029907
GO:0004733	pyridoxamine-phosphate oxidase activity	molecular_function	0.28212	1	2	2715	11	29183	Bra025612,Bra000603
GO:0005815	microtubule organizing center	cellular_component	0.28369	1	9	2715	77	29183	Bra006524,Bra030744,Bra007605,Bra033493,Bra023382,Bra026495,Bra003546,Bra002272,Bra004582
GO:0034212	peptide N-acetyltransferase activity	molecular_function	0.285	1	4	2715	32	29183	Bra030621,Bra005004,Bra034013,Bra010553
GO:0061733	peptide-lysine-N-acetyltransferase activity	molecular_function	0.285	1	4	2715	32	29183	Bra005004,Bra030621,Bra010553,Bra034013
GO:0006163	purine nucleotide metabolic process	biological_process	0.2855	1	35	2715	342	29183	Bra011055,Bra011350,Bra012223,Bra002053,Bra028545,Bra026689,Bra001019,Bra011891,Bra033579,Bra008830,Bra011116,Bra005531,Bra037966,Bra013561,Bra011327,Bra040079,Bra020499,Bra013742,Bra030270,Bra027377,Bra006014,Bra016376,Bra022908,Bra008704,Bra006008,Bra024969,Bra039121,Bra032136,Bra020419,Bra002854,Bra016957,Bra017664,Bra012516,Bra025260,Bra014368
GO:0005509	calcium ion binding	molecular_function	0.28654	1	44	2715	431	29183	Bra034317,Bra003376,Bra033199,Bra006952,Bra038310,Bra023151,Bra015796,Bra000430,Bra007450,Bra028949,Bra000090,Bra024346,Bra006374,Bra021477,Bra036764,Bra039722,Bra033576,Bra031890,Bra015896,Bra003251,Bra039511,Bra016428,Bra000299,Bra028578,Bra039323,Bra000091,Bra037277,Bra007934,Novel00040,Bra029396,Bra026408,Bra034402,Bra033309,Bra022104,Bra039151,Bra027970,Bra000218,Bra013575,Bra023328,Bra02543…
GO:0000159	protein phosphatase type 2A complex	cellular_component	0.2876	1	3	2715	20	29183	Bra014474,Bra025179,Bra036351
GO:0008601	protein phosphatase type 2A regulator activity	molecular_function	0.2876	1	3	2715	20	29183	Bra025179,Bra014474,Bra036351
GO:1901605	alpha-amino acid metabolic process	biological_process	0.28798	1	32	2715	309	29183	Bra002793,Bra011076,Bra026590,Bra018160,Bra039906,Bra032532,Bra002423,Bra034814,Bra023890,Bra026495,Bra030951,Bra016641,Bra034705,Bra012602,Bra026029,Bra005384,Bra039662,Bra023573,Bra010980,Bra020778,Bra030204,Bra020203,Bra027953,Bra006857,Bra019975,Bra038368,Bra000581,Bra031031,Bra011201,Bra028548,Bra019468,Bra040626
GO:2001141	regulation of RNA biosynthetic process	biological_process	0.28891	1	266	2715	2774	29183	Bra025320,Bra034644,Bra012960,Bra039265,Bra024235,Bra032147,Bra006186,Bra022407,Bra039907,Novel00211,Bra000487,Bra022722,Bra033274,Bra018271,Bra030219,Bra023611,Bra020388,Bra003102,Bra032891,Bra008844,Bra001885,Bra034860,Bra023047,Novel00942,Bra021712,Bra021527,Bra016974,Bra007637,Bra020296,Bra014368,Bra023211,Bra010848,Bra001900,Bra005310,Bra034013,Bra001598,Bra015289,Bra025212,Bra007539,Bra0255…
GO:0009163	nucleoside biosynthetic process	biological_process	0.28981	1	18	2715	170	29183	Bra001019,Bra022908,Bra008704,Bra026689,Bra006014,Bra013742,Bra030270,Bra017664,Bra014368,Bra011327,Bra021800,Bra005531,Bra002854,Bra032136,Bra039121,Bra011116,Bra008830,Bra024969
GO:0042455	ribonucleoside biosynthetic process	biological_process	0.28981	1	18	2715	170	29183	Bra001019,Bra022908,Bra026689,Bra008704,Bra006014,Bra030270,Bra013742,Bra014368,Bra017664,Bra011327,Bra005531,Bra021800,Bra032136,Bra039121,Bra011116,Bra002854,Bra024969,Bra008830
GO:0032446	protein modification by small protein conjugation	biological_process	0.29089	1	19	2715	180	29183	Bra025676,Bra018013,Bra010559,Bra035025,Bra012155,Bra035890,Bra005541,Bra010914,Bra024318,Bra019022,Bra032852,Bra029825,Bra012943,Bra003062,Bra024559,Bra030028,Bra007097,Bra040374,Bra001998
GO:0006739	NADP metabolic process	biological_process	0.29265	1	4	2715	29	29183	Bra017934,Bra017879,Bra025480,Bra024892
GO:0034637	cellular carbohydrate biosynthetic process	biological_process	0.29309	1	15	2715	148	29183	Bra021796,Bra019370,Bra038671,Bra033849,Bra011835,Bra040364,Bra016328,Bra010658,Bra029541,Bra023033,Bra035049,Bra021377,Bra027328,Bra013628,Bra039673
GO:0005402	cation:sugar symporter activity	molecular_function	0.29347	1	3	2715	20	29183	Bra023590,Bra005474,Bra011960
GO:0051252	regulation of RNA metabolic process	biological_process	0.2957	1	266	2715	2777	29183	Bra007816,Bra034159,Bra016919,Bra019052,Bra014096,Bra028939,Bra037355,Bra015374,Bra031159,Bra006782,Bra002245,Bra022806,Bra027057,Bra002421,Bra037657,Bra006372,Bra025720,Bra038261,Bra016716,Bra034169,Bra036251,Bra000351,Bra002669,Bra013675,Bra013886,Bra026108,Bra026755,Bra020019,Bra030200,Bra024197,Bra030621,Bra017664,Bra037968,Bra018640,Bra006165,Bra012352,Bra013406,Bra036884,Bra019956,Bra017670…
GO:0006308	DNA catabolic process	biological_process	0.29606	1	2	2715	12	29183	Bra031758,Bra016849
GO:0015291	secondary active transmembrane transporter activity	molecular_function	0.29615	1	24	2715	229	29183	Bra016823,Bra013957,Bra023590,Bra013648,Bra040003,Bra030446,Bra025212,Bra038748,Bra027020,Bra015208,Bra022974,Bra011960,Bra029519,Bra038749,Bra033231,Bra022594,Bra005474,Bra034242,Bra036151,Bra039169,Bra031776,Bra003601,Bra023633,Bra015227
GO:0005134	interleukin-2 receptor binding	molecular_function	0.29669	1	1	2715	4	29183	Bra011104
GO:1901362	organic cyclic compound biosynthetic process	biological_process	0.29724	1	386	2715	4055	29183	Bra018818,Bra010625,Bra014417,Bra021859,Bra021592,Bra000757,Bra023771,Bra018393,Bra005842,Bra024350,Bra005914,Bra039135,Bra017850,Bra023890,Bra024277,Bra021366,Bra023440,Bra012970,Bra009735,Bra013335,Bra010553,Bra003063,Bra011034,Bra019468,Bra010082,Bra026353,Bra036223,Bra020616,Bra020584,Bra034207,Bra009862,Bra008918,Bra009288,Bra032268,Bra038368,Bra015289,Bra025212,Bra007539,Bra025552,Bra001598…
GO:0008175	tRNA methyltransferase activity	molecular_function	0.29782	1	8	2715	67	29183	Bra003840,Bra039853,Bra014951,Bra012494,Bra022595,Bra005240,Bra037674,Bra003082
GO:0098797	plasma membrane protein complex	cellular_component	0.29856	1	11	2715	107	29183	Bra020125,Bra021859,Bra027328,Bra029541,Bra000163,Bra031531,Bra040364,Bra040547,Bra002084,Bra007870,Bra007054
GO:0043231	intracellular membrane-bounded organelle	cellular_component	0.29873	1	369	2715	3886	29183	Bra001798,Bra028700,Bra019255,Bra032799,Bra023660,Bra016774,Bra007972,Bra010615,Novel00054,Bra010671,Bra020497,Bra025144,Bra008950,Bra026403,Bra005682,Novel00152,Bra025926,Bra017421,Bra016539,Bra023136,Bra040507,Bra024853,Bra026749,Bra010439,Bra028554,Bra039170,Bra001522,Novel00397,Bra024351,Bra008518,Bra017732,Bra009011,Bra003459,Bra021184,Bra009047,Bra033016,Bra020673,Bra004361,Bra018993,Bra011…
GO:0019054	modulation by virus of host process	biological_process	0.29889	1	3	2715	21	29183	Bra009318,Bra018818,Bra032337
GO:0044068	modulation by symbiont of host cellular process	biological_process	0.29889	1	3	2715	21	29183	Bra018818,Bra009318,Bra032337
GO:0006749	glutathione metabolic process	biological_process	0.29946	1	3	2715	21	29183	Bra024153,Bra011844,Bra010672
GO:0009405	pathogenesis	biological_process	0.29978	1	28	2715	273	29183	Bra027968,Bra008224,Bra020782,Bra039354,Bra027963,Novel00406,Bra038219,Bra010025,Bra040758,Bra007293,Bra027623,Bra027057,Bra020569,Bra004370,Bra018941,Bra007923,Bra001477,Bra032146,Bra027425,Bra001519,Bra039397,Novel01067,Bra013430,Bra037020,Bra004612,Bra035610,Novel00180,Bra004649
GO:0006406	mRNA export from nucleus	biological_process	0.29985	1	2	2715	12	29183	Bra025799,Bra016474
GO:0071166	ribonucleoprotein complex localization	biological_process	0.29985	1	2	2715	12	29183	Bra016474,Bra025799
GO:0071426	ribonucleoprotein complex export from nucleus	biological_process	0.29985	1	2	2715	12	29183	Bra016474,Bra025799
GO:0071427	mRNA-containing ribonucleoprotein complex export from nucleus	biological_process	0.29985	1	2	2715	12	29183	Bra025799,Bra016474
GO:0005577	fibrinogen complex	cellular_component	0.30101	1	9	2715	78	29183	Bra039265,Bra007107,Bra029810,Bra016302,Bra039622,Bra015369,Bra034805,Bra016692,Bra039121
GO:0030168	platelet activation	biological_process	0.30101	1	9	2715	78	29183	Bra034805,Bra039121,Bra016692,Bra039622,Bra015369,Bra029810,Bra007107,Bra016302,Bra039265
GO:0004970	ionotropic glutamate receptor activity	molecular_function	0.30202	1	5	2715	42	29183	Bra023394,Bra008850,Bra040761,Bra040760,Bra040758
GO:0008066	glutamate receptor activity	molecular_function	0.30202	1	5	2715	42	29183	Bra023394,Bra040758,Bra040760,Bra040761,Bra008850
GO:0004564	beta-fructofuranosidase activity	molecular_function	0.30264	1	2	2715	12	29183	Bra026984,Bra016343
GO:0004575	sucrose alpha-glucosidase activity	molecular_function	0.30264	1	2	2715	12	29183	Bra026984,Bra016343
GO:0090599	alpha-glucosidase activity	molecular_function	0.30264	1	2	2715	12	29183	Bra016343,Bra026984
GO:0002376	immune system process	biological_process	0.30283	1	17	2715	160	29183	Bra011104,Bra005768,Bra002004,Bra039662,Bra022863,Bra034343,Bra011661,Bra018716,Bra009636,Bra024304,Bra034311,Bra026266,Novel00311,Bra029261,Bra037179,Bra033195,Bra006870
GO:0045158	electron transporter, transferring electrons within cytochrome b6/f complex of photosystem II activity	molecular_function	0.30289	1	1	2715	4	29183	Bra036573
GO:0009607	response to biotic stimulus	biological_process	0.30322	1	26	2715	250	29183	Bra013721,Novel00311,Bra034100,Bra004967,Bra002084,Bra014588,Bra017732,Bra037179,Bra036155,Bra015913,Bra024879,Bra011661,Bra000432,Bra000779,Bra002004,Bra007951,Bra016182,Bra005768,Bra007698,Bra034311,Bra021856,Bra000184,Bra007945,Bra029734,Bra021877,Bra003442
GO:0015711	organic anion transport	biological_process	0.3037	1	16	2715	147	29183	Bra039618,Bra034339,Bra005512,Bra023210,Bra027723,Bra040788,Novel00193,Bra023590,Bra031977,Bra036198,Bra006373,Bra026481,Bra026541,Bra027020,Bra025416,Bra027411
GO:0019725	cellular homeostasis	biological_process	0.30497	1	33	2715	316	29183	Bra008925,Bra033503,Bra033989,Bra036335,Bra040917,Bra022204,Bra031632,Bra040055,Bra021583,Bra029736,Bra006440,Bra034545,Bra035296,Bra006131,Bra001346,Bra008801,Bra023284,Bra029088,Bra001931,Bra015790,Bra000460,Bra014646,Bra007405,Bra038344,Bra007717,Bra033501,Bra009335,Bra025584,Bra028902,Bra002135,Novel01067,Bra006216,Bra000225
GO:0001897	cytolysis by symbiont of host cells	biological_process	0.30596	1	2	2715	12	29183	Bra018138,Bra040489
GO:0001907	killing by symbiont of host cells	biological_process	0.30596	1	2	2715	12	29183	Bra018138,Bra040489
GO:0019836	hemolysis by symbiont of host erythrocytes	biological_process	0.30596	1	2	2715	12	29183	Bra040489,Bra018138
GO:0044004	disruption by symbiont of host cell	biological_process	0.30596	1	2	2715	12	29183	Bra018138,Bra040489
GO:0051801	cytolysis in other organism involved in symbiotic interaction	biological_process	0.30596	1	2	2715	12	29183	Bra018138,Bra040489
GO:0051818	disruption of cells of other organism involved in symbiotic interaction	biological_process	0.30596	1	2	2715	12	29183	Bra040489,Bra018138
GO:0051883	killing of cells in other organism involved in symbiotic interaction	biological_process	0.30596	1	2	2715	12	29183	Bra040489,Bra018138
GO:0052331	hemolysis in other organism involved in symbiotic interaction	biological_process	0.30596	1	2	2715	12	29183	Bra018138,Bra040489
GO:0007596	blood coagulation	biological_process	0.30797	1	10	2715	89	29183	Bra007107,Bra029810,Bra032757,Bra016302,Bra039265,Bra034805,Bra016692,Bra039121,Bra039622,Bra015369
GO:0016011	dystroglycan complex	cellular_component	0.3083	1	2	2715	12	29183	Bra007054,Bra020125
GO:0016012	sarcoglycan complex	cellular_component	0.3083	1	2	2715	12	29183	Bra020125,Bra007054
GO:0033014	tetrapyrrole biosynthetic process	biological_process	0.31013	1	19	2715	180	29183	Bra001002,Bra010627,Bra009876,Bra020176,Bra040688,Bra036547,Bra017711,Bra027670,Bra019721,Bra010626,Bra001583,Bra019774,Bra007841,Bra012970,Bra010625,Bra039622,Bra018633,Bra001491,Bra027036
GO:0008318	protein prenyltransferase activity	molecular_function	0.31088	1	2	2715	12	29183	Bra039538,Bra030758
GO:0005294	neutral L-amino acid secondary active transmembrane transporter activity	molecular_function	0.31101	1	1	2715	4	29183	Bra027020
GO:0015175	neutral amino acid transmembrane transporter activity	molecular_function	0.31101	1	1	2715	4	29183	Bra027020
GO:0015655	alanine:sodium symporter activity	molecular_function	0.31101	1	1	2715	4	29183	Bra027020
GO:0015804	neutral amino acid transport	biological_process	0.31101	1	1	2715	4	29183	Bra027020
GO:0022858	alanine transmembrane transporter activity	molecular_function	0.31101	1	1	2715	4	29183	Bra027020
GO:0032328	alanine transport	biological_process	0.31101	1	1	2715	4	29183	Bra027020
GO:0006188	IMP biosynthetic process	biological_process	0.31105	1	2	2715	12	29183	Bra011891,Bra033579
GO:0046040	IMP metabolic process	biological_process	0.31105	1	2	2715	12	29183	Bra033579,Bra011891
GO:0032994	protein-lipid complex	cellular_component	0.31297	1	1	2715	4	29183	Bra001177
GO:0034358	plasma lipoprotein particle	cellular_component	0.31297	1	1	2715	4	29183	Bra001177
GO:0042627	chylomicron	cellular_component	0.31297	1	1	2715	4	29183	Bra001177
GO:1990777	lipoprotein particle	cellular_component	0.31297	1	1	2715	4	29183	Bra001177
GO:0004637	phosphoribosylamine-glycine ligase activity	molecular_function	0.31339	1	1	2715	4	29183	Bra030802
GO:0006144	purine nucleobase metabolic process	biological_process	0.31339	1	1	2715	4	29183	Bra030802
GO:0009113	purine nucleobase biosynthetic process	biological_process	0.31339	1	1	2715	4	29183	Bra030802
GO:0007586	digestion	biological_process	0.31349	1	1	2715	4	29183	Bra013292
GO:0008172	S-methyltransferase activity	molecular_function	0.31353	1	4	2715	31	29183	Novel00188,Bra037888,Bra029776,Bra007589
GO:0008235	metalloexopeptidase activity	molecular_function	0.314	1	1	2715	4	29183	Bra010273
GO:0033013	tetrapyrrole metabolic process	biological_process	0.31429	1	25	2715	241	29183	Bra019558,Bra010626,Bra001583,Bra019721,Bra027670,Bra017711,Bra036547,Bra040688,Bra009876,Bra020176,Bra015989,Bra035904,Bra010627,Bra001002,Bra027036,Bra001491,Bra014080,Bra012747,Bra039622,Bra018633,Bra010625,Bra012970,Bra007841,Bra026494,Bra019774
GO:0005845	mRNA cap binding complex	cellular_component	0.31482	1	1	2715	4	29183	Bra034101
GO:0034518	RNA cap binding complex	cellular_component	0.31482	1	1	2715	4	29183	Bra034101
GO:0044423	virion part	cellular_component	0.31537	1	57	2715	577	29183	Bra004728,Bra003267,Bra028392,Bra035044,Bra007782,Bra017743,Bra026095,Bra039622,Bra016220,Bra002322,Bra038219,Bra004624,Bra037355,Bra019492,Bra038949,Bra022414,Bra027846,Bra035779,Bra038497,Bra000283,Bra032017,Bra033281,Bra007605,Novel00863,Bra028187,Bra010273,Bra025213,Bra005541,Bra004332,Bra037214,Bra008743,Bra014664,Bra015369,Bra034379,Bra029519,Bra032799,Bra022983,Bra027093,Bra009825,Bra03982…
GO:0009288	bacterial-type flagellum	cellular_component	0.31622	1	5	2715	40	29183	Bra009046,Bra036947,Bra016302,Bra016692,Bra023619
GO:0042157	lipoprotein metabolic process	biological_process	0.31651	1	11	2715	99	29183	Bra039121,Bra015954,Bra001709,Bra013489,Bra036478,Bra020019,Bra017175,Bra003222,Bra021678,Bra026541,Bra009030
GO:0045934	negative regulation of nucleobase-containing compound metabolic process	biological_process	0.31652	1	6	2715	50	29183	Bra008844,Bra034207,Bra010671,Bra022407,Bra024559,Bra026671
GO:0009123	nucleoside monophosphate metabolic process	biological_process	0.31692	1	30	2715	295	29183	Bra013561,Bra016957,Bra005531,Bra020499,Bra012516,Bra040079,Bra025260,Bra014368,Bra017664,Bra008830,Bra024969,Bra016602,Bra020419,Bra011116,Bra000581,Bra032136,Bra039121,Bra026689,Bra008704,Bra022908,Bra028545,Bra016376,Bra011891,Bra033579,Bra006008,Bra001019,Bra011055,Bra006014,Bra012223,Bra011350
GO:1901659	glycosyl compound biosynthetic process	biological_process	0.31699	1	18	2715	173	29183	Bra039121,Bra032136,Bra011116,Bra002854,Bra024969,Bra008830,Bra011327,Bra017664,Bra014368,Bra005531,Bra021800,Bra006014,Bra030270,Bra013742,Bra001019,Bra026689,Bra008704,Bra022908
GO:0019363	pyridine nucleotide biosynthetic process	biological_process	0.3174	1	3	2715	21	29183	Bra017879,Bra026671,Bra017934
GO:0008378	galactosyltransferase activity	molecular_function	0.31784	1	6	2715	49	29183	Bra039673,Bra015395,Bra012408,Bra033253,Bra038671,Bra012423
GO:0050840	extracellular matrix binding	molecular_function	0.31789	1	2	2715	12	29183	Bra033281,Bra024560
GO:0004559	alpha-mannosidase activity	molecular_function	0.31827	1	2	2715	13	29183	Bra025225,Bra001816
GO:0046813	receptor-mediated virion attachment to host cell	biological_process	0.31845	1	2	2715	12	29183	Bra003267,Bra007782
GO:0016867	intramolecular transferase activity, transferring acyl groups	molecular_function	0.31879	1	1	2715	4	29183	Bra039622
GO:0016993	precorrin-8X methylmutase activity	molecular_function	0.31879	1	1	2715	4	29183	Bra039622
GO:0010876	lipid localization	biological_process	0.31964	1	13	2715	119	29183	Bra001709,Bra013489,Bra012854,Bra039121,Bra036478,Bra023891,Bra017908,Bra023890,Bra021678,Bra009030,Bra026541,Bra005493,Bra028889
GO:0004026	alcohol O-acetyltransferase activity	molecular_function	0.32052	1	3	2715	21	29183	Bra018001,Bra033446,Bra029939
GO:0034318	alcohol O-acyltransferase activity	molecular_function	0.32052	1	3	2715	21	29183	Bra029939,Bra018001,Bra033446
GO:0004411	homogentisate 1,2-dioxygenase activity	molecular_function	0.32276	1	1	2715	4	29183	Bra011076
GO:0006559	L-phenylalanine catabolic process	biological_process	0.32276	1	1	2715	4	29183	Bra011076
GO:1902222	erythrose 4-phosphate/phosphoenolpyruvate family amino acid catabolic process	biological_process	0.32276	1	1	2715	4	29183	Bra011076
GO:0019219	regulation of nucleobase-containing compound metabolic process	biological_process	0.32305	1	267	2715	2800	29183	Bra006446,Novel00019,Bra034242,Bra000423,Bra022934,Bra010642,Bra009063,Bra004949,Bra015401,Bra029261,Bra040519,Bra027968,Bra011045,Bra034119,Bra024858,Bra016031,Bra017742,Bra030899,Bra026985,Bra019069,Bra011962,Bra011786,Bra029987,Bra026466,Bra002199,Bra008259,Bra002828,Bra039855,Novel00311,Bra040398,Bra024999,Bra030889,Bra035919,Bra010310,Bra017879,Bra024591,Bra016497,Bra017666,Bra033157,Bra0291…
GO:0019012	virion	cellular_component	0.32378	1	62	2715	632	29183	Bra022414,Bra027846,Bra028942,Bra004624,Bra019492,Bra037355,Bra038949,Bra038219,Bra016220,Bra039622,Bra002322,Bra017439,Bra026095,Bra007782,Bra017743,Bra035044,Bra028392,Bra004728,Bra003267,Bra010273,Bra007605,Bra033281,Novel00863,Bra028187,Bra032017,Bra000283,Bra038497,Bra035779,Bra033810,Bra024270,Bra022595,Bra039824,Bra032396,Bra009825,Bra027093,Bra022983,Bra032799,Bra029519,Bra031531,Bra03437…
GO:0052736	beta-glucanase activity	molecular_function	0.32411	1	1	2715	4	29183	Bra008667
GO:0052861	glucan endo-1,3-beta-glucanase activity, C-3 substituted reducing group	molecular_function	0.32411	1	1	2715	4	29183	Bra008667
GO:0052862	glucan endo-1,4-beta-glucanase activity, C-3 substituted reducing group	molecular_function	0.32411	1	1	2715	4	29183	Bra008667
GO:0006336	DNA replication-independent nucleosome assembly	biological_process	0.3256	1	1	2715	4	29183	Bra010999
GO:0031055	chromatin remodeling at centromere	biological_process	0.3256	1	1	2715	4	29183	Bra010999
GO:0034080	CENP-A containing nucleosome assembly	biological_process	0.3256	1	1	2715	4	29183	Bra010999
GO:0034724	DNA replication-independent nucleosome organization	biological_process	0.3256	1	1	2715	4	29183	Bra010999
GO:0043486	histone exchange	biological_process	0.3256	1	1	2715	4	29183	Bra010999
GO:0061641	CENP-A containing chromatin organization	biological_process	0.3256	1	1	2715	4	29183	Bra010999
GO:0006379	mRNA cleavage	biological_process	0.32647	1	1	2715	4	29183	Bra018592
GO:0090501	RNA phosphodiester bond hydrolysis	biological_process	0.32647	1	1	2715	4	29183	Bra018592
GO:0019087	transformation of host cell by virus	biological_process	0.32681	1	5	2715	41	29183	Bra000116,Bra023265,Bra006610,Bra017916,Novel00188
GO:0006817	phosphate ion transport	biological_process	0.32688	1	3	2715	22	29183	Bra003240,Bra034242,Bra025212
GO:0004651	polynucleotide 5'-phosphatase activity	molecular_function	0.32761	1	1	2715	4	29183	Novel01058
GO:0098518	polynucleotide phosphatase activity	molecular_function	0.32761	1	1	2715	4	29183	Novel01058
GO:0004420	hydroxymethylglutaryl-CoA reductase (NADPH) activity	molecular_function	0.32777	1	1	2715	4	29183	Bra002053
GO:0042626	ATPase activity, coupled to transmembrane movement of substances	molecular_function	0.32828	1	14	2715	148	29183	Bra007695,Bra035248,Bra007639,Bra022908,Bra026689,Bra005531,Bra039042,Bra030437,Bra032136,Bra026262,Bra003490,Bra018523,Bra018722,Bra024969
GO:0043492	ATPase activity, coupled to movement of substances	molecular_function	0.32828	1	14	2715	148	29183	Bra026689,Bra022908,Bra039042,Bra005531,Bra007695,Bra007639,Bra035248,Bra003490,Bra026262,Bra018523,Bra024969,Bra018722,Bra030437,Bra032136
GO:0008073	ornithine decarboxylase inhibitor activity	molecular_function	0.32916	1	1	2715	4	29183	Novel00274
GO:0042979	ornithine decarboxylase regulator activity	molecular_function	0.32916	1	1	2715	4	29183	Novel00274
GO:0008201	heparin binding	molecular_function	0.32931	1	1	2715	4	29183	Bra002322
GO:0004325	ferrochelatase activity	molecular_function	0.32946	1	1	2715	4	29183	Bra009876
GO:0045156	electron transporter, transferring electrons within the cyclic electron transport pathway of photosynthesis activity	molecular_function	0.32956	1	1	2715	4	29183	Bra006988
GO:0090544	BAF-type complex	cellular_component	0.32956	1	1	2715	4	29183	Bra040513
GO:0030990	intraciliary transport particle	cellular_component	0.32958	1	1	2715	4	29183	Bra033487
GO:0030991	intraciliary transport particle A	cellular_component	0.32958	1	1	2715	4	29183	Bra033487
GO:0004514	nicotinate-nucleotide diphosphorylase (carboxylating) activity	molecular_function	0.32963	1	1	2715	4	29183	Bra026671
GO:0005744	mitochondrial inner membrane presequence translocase complex	cellular_component	0.3298	1	1	2715	4	29183	Bra004587
GO:0010257	NADH dehydrogenase complex assembly	biological_process	0.32981	1	1	2715	4	29183	Bra031495
GO:0032981	mitochondrial respiratory chain complex I assembly	biological_process	0.32981	1	1	2715	4	29183	Bra031495
GO:0097031	mitochondrial respiratory chain complex I biogenesis	biological_process	0.32981	1	1	2715	4	29183	Bra031495
GO:0007128	meiotic prophase I	biological_process	0.32981	1	1	2715	4	29183	Bra033493
GO:0051324	prophase	biological_process	0.32981	1	1	2715	4	29183	Bra033493
GO:0098762	meiotic cell cycle phase	biological_process	0.32981	1	1	2715	4	29183	Bra033493
GO:0098764	meiosis I cell cycle phase	biological_process	0.32981	1	1	2715	4	29183	Bra033493
GO:0046999	regulation of conjugation	biological_process	0.32981	1	1	2715	4	29183	Bra015913
GO:0070566	adenylyltransferase activity	molecular_function	0.33001	1	4	2715	31	29183	Bra029588,Bra011388,Bra036199,Bra033696
GO:0031225	anchored component of membrane	cellular_component	0.33494	1	4	2715	31	29183	Bra033754,Bra038811,Bra013450,Bra025406
GO:0051187	cofactor catabolic process	biological_process	0.33536	1	7	2715	60	29183	Bra015989,Bra017879,Bra026494,Bra019558,Bra012747,Bra035904,Bra014080
GO:0016778	diphosphotransferase activity	molecular_function	0.33677	1	2	2715	13	29183	Bra037461,Bra019905
GO:0022890	inorganic cation transmembrane transporter activity	molecular_function	0.33719	1	90	2715	932	29183	Bra016488,Bra006054,Bra029810,Bra025416,Bra012533,Bra016302,Bra010712,Bra021775,Bra015028,Bra023574,Bra014990,Bra032136,Bra031391,Bra021859,Bra004516,Bra016043,Bra031531,Bra003300,Bra010615,Bra015227,Bra040182,Bra033989,Novel00920,Bra001491,Bra001365,Bra016565,Bra027224,Bra019954,Bra024231,Bra016343,Bra001019,Bra010719,Bra023411,Bra011116,Bra038344,Bra032817,Bra037841,Bra029088,Bra030034,Bra02628…
GO:0060478	acrosomal vesicle exocytosis	biological_process	0.33908	1	1	2715	5	29183	Bra033034
GO:0017080	sodium channel regulator activity	molecular_function	0.33975	1	2	2715	14	29183	Bra033667,Bra004649
GO:0019871	sodium channel inhibitor activity	molecular_function	0.33975	1	2	2715	14	29183	Bra033667,Bra004649
GO:0016568	chromatin modification	biological_process	0.33991	1	24	2715	236	29183	Bra040513,Bra010999,Bra013055,Bra029332,Bra013000,Bra015911,Bra025681,Bra012149,Bra025213,Novel00823,Bra006741,Bra034013,Bra018633,Bra006102,Bra024526,Bra011576,Bra036317,Bra004162,Bra017685,Bra012337,Bra012038,Novel00883,Bra008705,Bra029349
GO:0005778	peroxisomal membrane	cellular_component	0.34003	1	3	2715	22	29183	Bra003435,Bra032228,Bra014092
GO:0005779	integral component of peroxisomal membrane	cellular_component	0.34003	1	3	2715	22	29183	Bra032228,Bra014092,Bra003435
GO:0031231	intrinsic component of peroxisomal membrane	cellular_component	0.34003	1	3	2715	22	29183	Bra003435,Bra014092,Bra032228
GO:0031903	microbody membrane	cellular_component	0.34003	1	3	2715	22	29183	Bra032228,Bra014092,Bra003435
GO:0044438	microbody part	cellular_component	0.34003	1	3	2715	22	29183	Bra003435,Bra014092,Bra032228
GO:0044439	peroxisomal part	cellular_component	0.34003	1	3	2715	22	29183	Bra014092,Bra032228,Bra003435
GO:0009036	Type II site-specific deoxyribonuclease activity	molecular_function	0.34092	1	3	2715	23	29183	Bra025154,Bra033111,Bra027941
GO:0015666	restriction endodeoxyribonuclease activity	molecular_function	0.34092	1	3	2715	23	29183	Bra033111,Bra025154,Bra027941
GO:0016301	kinase activity	molecular_function	0.34243	1	221	2715	2379	29183	Bra014323,Bra000433,Bra002163,Bra016488,Bra030270,Bra027528,Bra032942,Bra015896,Bra018319,Bra026072,Bra032536,Bra034311,Bra039836,Bra020420,Bra032246,Bra022773,Bra002369,Bra023017,Bra030437,Bra013591,Bra002854,Bra006839,Bra014773,Bra033578,Bra025929,Bra033825,Bra008427,Bra018717,Bra014977,Bra008299,Bra007645,Bra020340,Bra010559,Bra018013,Bra019271,Bra019474,Bra026468,Bra002868,Bra025736,Bra024032…
GO:0046537	2,3-bisphosphoglycerate-independent phosphoglycerate mutase activity	molecular_function	0.34266	1	2	2715	13	29183	Bra035131,Bra008427
GO:0005794	Golgi apparatus	cellular_component	0.34296	1	15	2715	147	29183	Bra011960,Bra000163,Bra016300,Bra015369,Bra024614,Bra001522,Bra030238,Bra032136,Bra005474,Bra016266,Bra009520,Bra010642,Bra033016,Bra019492,Bra016302
GO:1901361	organic cyclic compound catabolic process	biological_process	0.3433	1	14	2715	133	29183	Bra016849,Bra014080,Bra027953,Bra007695,Bra012747,Bra007633,Bra019558,Bra039004,Bra017879,Bra035904,Bra031758,Bra011076,Bra015989,Bra026494
GO:0043167	ion binding	molecular_function	0.34347	1	772	2715	8326	29183	Bra026550,Bra001523,Bra007816,Bra031030,Bra029539,Bra014057,Novel00829,Bra012943,Bra014179,Bra037657,Bra030802,Bra027664,Bra038551,Bra027593,Bra018799,Bra015628,Bra034943,Bra009072,Bra006782,Bra022708,Bra010963,Bra031642,Bra033057,Bra033505,Bra012418,Bra011104,Bra031890,Bra038451,Bra031220,Bra031299,Bra004162,Bra021477,Bra006988,Bra001901,Bra039280,Bra011025,Bra036295,Bra034669,Bra007030,Bra01864…
GO:0001503	ossification	biological_process	0.34425	1	3	2715	22	29183	Bra015469,Bra010169,Bra022722
GO:0018580	nitronate monooxygenase activity	molecular_function	0.34505	1	3	2715	22	29183	Bra028901,Bra012602,Bra005687
GO:0015947	methane metabolic process	biological_process	0.34515	1	4	2715	32	29183	Bra013354,Bra017042,Bra029776,Bra007589
GO:0015948	methanogenesis	biological_process	0.34515	1	4	2715	32	29183	Bra007589,Bra029776,Bra013354,Bra017042
GO:0015975	energy derivation by oxidation of reduced inorganic compounds	biological_process	0.34515	1	4	2715	32	29183	Bra017042,Bra013354,Bra007589,Bra029776
GO:0043446	cellular alkane metabolic process	biological_process	0.34515	1	4	2715	32	29183	Bra013354,Bra017042,Bra007589,Bra029776
GO:0043447	alkane biosynthetic process	biological_process	0.34515	1	4	2715	32	29183	Bra029776,Bra007589,Bra017042,Bra013354
GO:0015937	coenzyme A biosynthetic process	biological_process	0.3459	1	3	2715	23	29183	Bra011327,Bra002854,Bra030270
GO:0033866	nucleoside bisphosphate biosynthetic process	biological_process	0.3459	1	3	2715	23	29183	Bra011327,Bra002854,Bra030270
GO:0034030	ribonucleoside bisphosphate biosynthetic process	biological_process	0.3459	1	3	2715	23	29183	Bra011327,Bra002854,Bra030270
GO:0034033	purine nucleoside bisphosphate biosynthetic process	biological_process	0.3459	1	3	2715	23	29183	Bra002854,Bra011327,Bra030270
GO:0033179	proton-transporting V-type ATPase, V0 domain	cellular_component	0.3459	1	8	2715	71	29183	Bra033157,Bra035566,Bra004516,Bra012608,Bra011878,Bra006645,Bra010712,Bra029810
GO:0006354	DNA-templated transcription, elongation	biological_process	0.34606	1	5	2715	43	29183	Bra018633,Bra025799,Bra016474,Bra027373,Bra029332
GO:0008653	lipopolysaccharide metabolic process	biological_process	0.3464	1	2	2715	13	29183	Bra038671,Bra039673
GO:0009103	lipopolysaccharide biosynthetic process	biological_process	0.3464	1	2	2715	13	29183	Bra039673,Bra038671
GO:0015144	carbohydrate transmembrane transporter activity	molecular_function	0.34656	1	7	2715	61	29183	Bra003592,Bra011960,Bra005474,Bra023590,Bra025438,Bra034317,Bra003251
GO:1901476	carbohydrate transporter activity	molecular_function	0.34656	1	7	2715	61	29183	Bra034317,Bra003251,Bra003592,Bra011960,Bra025438,Bra023590,Bra005474
GO:0005791	rough endoplasmic reticulum	cellular_component	0.34694	1	3	2715	22	29183	Novel00311,Bra024060,Bra026725
GO:0030867	rough endoplasmic reticulum membrane	cellular_component	0.34694	1	3	2715	22	29183	Novel00311,Bra024060,Bra026725
GO:0046131	pyrimidine ribonucleoside metabolic process	biological_process	0.34716	1	2	2715	13	29183	Bra039004,Bra013742
GO:0043087	regulation of GTPase activity	biological_process	0.34809	1	1	2715	5	29183	Bra032136
GO:0004470	malic enzyme activity	molecular_function	0.34814	1	2	2715	13	29183	Bra009866,Bra039029
GO:0004471	malate dehydrogenase (decarboxylating) (NAD+) activity	molecular_function	0.34814	1	2	2715	13	29183	Bra039029,Bra009866
GO:0008191	metalloendopeptidase inhibitor activity	molecular_function	0.34827	1	1	2715	5	29183	Bra030889
GO:0010576	metalloenzyme regulator activity	molecular_function	0.34827	1	1	2715	5	29183	Bra030889
GO:0048551	metalloenzyme inhibitor activity	molecular_function	0.34827	1	1	2715	5	29183	Bra030889
GO:0009219	pyrimidine deoxyribonucleotide metabolic process	biological_process	0.34837	1	2	2715	13	29183	Bra016602,Bra000581
GO:0006066	alcohol metabolic process	biological_process	0.34851	1	7	2715	61	29183	Bra013122,Bra033446,Bra018760,Bra018001,Bra036978,Bra029939,Bra015369
GO:0019220	regulation of phosphate metabolic process	biological_process	0.34895	1	5	2715	43	29183	Bra004888,Bra009318,Bra004863,Bra031315,Bra029907
GO:0051174	regulation of phosphorus metabolic process	biological_process	0.34895	1	5	2715	43	29183	Bra029907,Bra031315,Bra004863,Bra009318,Bra004888
GO:0022618	ribonucleoprotein complex assembly	biological_process	0.3491	1	3	2715	22	29183	Bra016302,Bra013977,Bra018818
GO:0042822	pyridoxal phosphate metabolic process	biological_process	0.34975	1	2	2715	13	29183	Bra005687,Bra028901
GO:0042823	pyridoxal phosphate biosynthetic process	biological_process	0.34975	1	2	2715	13	29183	Bra028901,Bra005687
GO:0046184	aldehyde biosynthetic process	biological_process	0.34975	1	2	2715	13	29183	Bra028901,Bra005687
GO:0006091	generation of precursor metabolites and energy	biological_process	0.35255	1	30	2715	299	29183	Bra006988,Bra019975,Bra013606,Bra032532,Bra009109,Bra016376,Bra028545,Bra006008,Bra024934,Bra011055,Bra029106,Bra022325,Bra026590,Bra011350,Bra013561,Bra016957,Bra027293,Bra027256,Bra012516,Bra020499,Bra040079,Bra025260,Bra027393,Bra029776,Bra007589,Bra004450,Bra020419,Bra013354,Bra026495,Bra017042
GO:0071555	cell wall organization	biological_process	0.35267	1	18	2715	172	29183	Bra022552,Bra019584,Bra003062,Bra011428,Bra001547,Bra002257,Bra024569,Bra037739,Bra025406,Bra032469,Bra000292,Bra034960,Bra024614,Bra010257,Bra022648,Bra037731,Bra031771,Bra039419
GO:0044702	single organism reproductive process	biological_process	0.35298	1	9	2715	83	29183	Bra014308,Bra025155,Bra032136,Bra039124,Novel00188,Bra034323,Bra003240,Bra024293,Bra033034
GO:0042470	melanosome	cellular_component	0.35319	1	4	2715	33	29183	Bra009136,Bra011141,Bra024405,Bra025976
GO:0048770	pigment granule	cellular_component	0.35319	1	4	2715	33	29183	Bra024405,Bra025976,Bra011141,Bra009136
GO:0016742	hydroxymethyl-, formyl- and related transferase activity	molecular_function	0.35331	1	2	2715	13	29183	Bra002136,Novel00833
GO:0005816	spindle pole body	cellular_component	0.35391	1	2	2715	13	29183	Bra007605,Bra023382
GO:0005823	central plaque of spindle pole body	cellular_component	0.35391	1	2	2715	13	29183	Bra023382,Bra007605
GO:0044450	microtubule organizing center part	cellular_component	0.35391	1	2	2715	13	29183	Bra023382,Bra007605
GO:0006098	pentose-phosphate shunt	biological_process	0.35461	1	2	2715	13	29183	Bra024892,Bra025480
GO:0051156	glucose 6-phosphate metabolic process	biological_process	0.35461	1	2	2715	13	29183	Bra025480,Bra024892
GO:0051539	4 iron, 4 sulfur cluster binding	molecular_function	0.35691	1	3	2715	23	29183	Bra005998,Bra016791,Bra009347
GO:0007599	hemostasis	biological_process	0.35713	1	10	2715	93	29183	Bra039265,Bra029810,Bra007107,Bra016302,Bra032757,Bra039622,Bra015369,Bra034805,Bra039121,Bra016692
GO:0050817	coagulation	biological_process	0.35713	1	10	2715	93	29183	Bra039265,Bra032757,Bra016302,Bra007107,Bra029810,Bra015369,Bra039622,Bra016692,Bra039121,Bra034805
GO:0050878	regulation of body fluid levels	biological_process	0.35713	1	10	2715	93	29183	Bra039265,Bra032757,Bra016302,Bra007107,Bra029810,Bra015369,Bra039622,Bra016692,Bra039121,Bra034805
GO:0022884	macromolecule transmembrane transporter activity	molecular_function	0.35754	1	4	2715	32	29183	Bra025438,Bra001148,Bra034317,Bra003251
GO:1901565	organonitrogen compound catabolic process	biological_process	0.35805	1	15	2715	142	29183	Bra017879,Bra019975,Bra032532,Bra019558,Bra039004,Bra030628,Bra012747,Bra014080,Bra027953,Bra034754,Bra026494,Bra015989,Bra011076,Bra026495,Bra035904
GO:0016247	channel regulator activity	molecular_function	0.35852	1	8	2715	74	29183	Bra004649,Bra035610,Bra017421,Bra004612,Bra039397,Novel01067,Bra027425,Bra033667
GO:0051321	meiotic cell cycle	biological_process	0.35879	1	4	2715	33	29183	Bra011219,Bra033493,Bra018636,Bra024047
GO:0004930	G-protein coupled receptor activity	molecular_function	0.3595	1	5	2715	44	29183	Bra016789,Bra023741,Bra019905,Bra006110,Bra019954
GO:0098796	membrane protein complex	cellular_component	0.35957	1	84	2715	895	29183	Bra027004,Bra011116,Bra026725,Bra017743,Bra006645,Bra013561,Bra017249,Bra032963,Bra020125,Bra027328,Bra007054,Bra026804,Bra004649,Bra001019,Bra010719,Bra024934,Bra020212,Bra010615,Bra023958,Bra031531,Bra001006,Bra021859,Bra004516,Bra018798,Bra039416,Bra026590,Bra001522,Bra016488,Novel00152,Bra010712,Bra025926,Bra029810,Bra025416,Bra027393,Bra002198,Novel00311,Bra008830,Bra031987,Bra012597,Bra0259…
GO:1901615	organic hydroxy compound metabolic process	biological_process	0.35989	1	9	2715	82	29183	Bra029939,Bra015369,Bra028901,Bra013122,Bra005687,Bra018001,Bra036978,Bra033446,Bra018760
GO:0004788	thiamine diphosphokinase activity	molecular_function	0.36127	1	1	2715	5	29183	Bra037461
GO:1903509	liposaccharide metabolic process	biological_process	0.3626	1	14	2715	134	29183	Bra039673,Bra000631,Bra032383,Bra015954,Bra002175,Bra013430,Bra020019,Bra000698,Bra015968,Bra013918,Bra017175,Bra038671,Bra011425,Bra003222
GO:0043565	sequence-specific DNA binding	molecular_function	0.36404	1	68	2715	691	29183	Bra016974,Bra016716,Bra036251,Bra001885,Bra030200,Bra004582,Bra023211,Bra000423,Bra007637,Bra007683,Bra009063,Bra017664,Bra033493,Bra010642,Bra040519,Bra039265,Bra006851,Bra034644,Bra028939,Bra033157,Bra016692,Bra004370,Bra002421,Bra027057,Bra011786,Bra000557,Bra002828,Novel00311,Bra005914,Bra025144,Bra017850,Bra039135,Bra005907,Bra022786,Bra004189,Bra020872,Bra004002,Bra007952,Bra014956,Bra01441…
GO:0016423	tRNA (guanine) methyltransferase activity	molecular_function	0.36431	1	5	2715	42	29183	Bra037674,Bra003082,Bra003840,Bra014951,Bra005240
GO:0004672	protein kinase activity	molecular_function	0.36522	1	182	2715	1953	29183	Bra028912,Bra021250,Bra017580,Bra032411,Novel00040,Bra003601,Bra009011,Bra014553,Bra015303,Bra017615,Bra040442,Bra036141,Bra023667,Bra013575,Bra022192,Bra003481,Bra010257,Bra040919,Bra040972,Bra025223,Bra019474,Bra025736,Bra026468,Bra002868,Bra024032,Bra019271,Bra008299,Bra007645,Bra018013,Bra010559,Bra020340,Bra008427,Bra018717,Bra014977,Bra006839,Bra033578,Bra025929,Bra033825,Bra002369,Bra02301…
GO:0005272	sodium channel activity	molecular_function	0.36596	1	2	2715	14	29183	Bra038671,Bra021859
GO:0005245	voltage-gated calcium channel activity	molecular_function	0.36607	1	1	2715	5	29183	Bra040547
GO:0007276	gamete generation	biological_process	0.36716	1	7	2715	63	29183	Bra014308,Bra025155,Bra034323,Bra024293,Novel00188,Bra039124,Bra032136
GO:0006353	DNA-templated transcription, termination	biological_process	0.36885	1	3	2715	23	29183	Bra002369,Bra018592,Bra023890
GO:0052547	regulation of peptidase activity	biological_process	0.36914	1	2	2715	15	29183	Bra003459,Novel00875
GO:0052548	regulation of endopeptidase activity	biological_process	0.36914	1	2	2715	15	29183	Novel00875,Bra003459
GO:0003013	circulatory system process	biological_process	0.37049	1	1	2715	5	29183	Bra008331
GO:0003018	vascular process in circulatory system	biological_process	0.37049	1	1	2715	5	29183	Bra008331
GO:0008015	blood circulation	biological_process	0.37049	1	1	2715	5	29183	Bra008331
GO:0035150	regulation of tube size	biological_process	0.37049	1	1	2715	5	29183	Bra008331
GO:0050880	regulation of blood vessel size	biological_process	0.37049	1	1	2715	5	29183	Bra008331
GO:1903522	regulation of blood circulation	biological_process	0.37049	1	1	2715	5	29183	Bra008331
GO:0045229	external encapsulating structure organization	biological_process	0.37161	1	18	2715	174	29183	Bra022648,Bra037731,Bra031771,Bra039419,Bra032469,Bra000292,Bra034960,Bra010257,Bra024614,Bra001547,Bra011428,Bra002257,Bra024569,Bra037739,Bra025406,Bra022552,Bra019584,Bra003062
GO:0006099	tricarboxylic acid cycle	biological_process	0.37178	1	3	2715	24	29183	Bra022325,Bra004450,Bra027293
GO:0006101	citrate metabolic process	biological_process	0.37178	1	3	2715	24	29183	Bra004450,Bra022325,Bra027293
GO:0005539	glycosaminoglycan binding	molecular_function	0.37225	1	1	2715	5	29183	Bra002322
GO:0016426	tRNA (adenine) methyltransferase activity	molecular_function	0.37295	1	3	2715	23	29183	Bra012494,Bra022595,Bra039853
GO:0016429	tRNA (adenine-N1-)-methyltransferase activity	molecular_function	0.37295	1	3	2715	23	29183	Bra039853,Bra012494,Bra022595
GO:0015849	organic acid transport	biological_process	0.37448	1	15	2715	144	29183	Bra023210,Bra005512,Bra034339,Bra026481,Bra026541,Bra027723,Bra027020,Bra025416,Bra027411,Bra040788,Bra023590,Bra031977,Bra039618,Bra036198,Bra006373
GO:0046942	carboxylic acid transport	biological_process	0.37448	1	15	2715	144	29183	Bra027723,Bra005512,Bra034339,Bra026481,Bra023210,Bra026541,Bra027411,Bra040788,Bra027020,Bra025416,Bra023590,Bra006373,Bra039618,Bra031977,Bra036198
GO:0005283	sodium:amino acid symporter activity	molecular_function	0.37661	1	1	2715	5	29183	Bra027020
GO:0005416	cation:amino acid symporter activity	molecular_function	0.37661	1	1	2715	5	29183	Bra027020
GO:0015985	energy coupled proton transport, down electrochemical gradient	biological_process	0.37688	1	11	2715	107	29183	Bra032136,Bra039121,Bra011116,Bra024969,Bra001019,Bra014368,Bra017664,Bra005531,Bra026689,Bra008704,Bra022908
GO:0015986	ATP synthesis coupled proton transport	biological_process	0.37688	1	11	2715	107	29183	Bra005531,Bra008704,Bra022908,Bra026689,Bra001019,Bra014368,Bra017664,Bra024969,Bra011116,Bra032136,Bra039121
GO:0019867	outer membrane	cellular_component	0.37724	1	26	2715	260	29183	Bra024444,Bra010439,Bra002004,Bra027080,Bra015913,Bra024273,Bra036648,Bra006664,Bra021877,Bra007605,Bra040507,Bra016302,Bra000283,Bra025926,Bra014069,Bra005644,Novel00823,Bra026408,Bra037844,Bra027057,Bra001010,Bra017732,Bra012597,Bra031839,Bra001798,Bra002084
GO:1901137	carbohydrate derivative biosynthetic process	biological_process	0.37749	1	41	2715	419	29183	Bra039673,Bra002854,Bra036233,Bra015395,Bra032136,Bra039121,Bra015954,Bra016602,Bra023033,Bra012408,Bra008753,Bra024969,Bra014368,Bra017664,Bra038671,Bra006014,Bra009318,Bra020019,Bra013742,Bra030270,Bra014937,Bra022908,Bra008704,Bra017175,Bra001901,Bra037205,Bra011116,Bra000581,Bra033253,Bra008830,Bra012423,Bra011327,Bra021800,Bra005531,Bra038490,Bra001019,Bra011891,Bra033579,Bra034267,Bra026689…
GO:0006269	DNA replication, synthesis of RNA primer	biological_process	0.37773	1	2	2715	14	29183	Bra040854,Bra040788
GO:0008483	transaminase activity	molecular_function	0.37939	1	4	2715	33	29183	Bra040187,Bra010671,Bra025033,Bra011843
GO:0016769	transferase activity, transferring nitrogenous groups	molecular_function	0.37939	1	4	2715	33	29183	Bra010671,Bra025033,Bra040187,Bra011843
GO:0009297	pilus assembly	biological_process	0.37957	1	1	2715	5	29183	Bra010439
GO:0043711	pilus organization	biological_process	0.37957	1	1	2715	5	29183	Bra010439
GO:0005230	extracellular ligand-gated ion channel activity	molecular_function	0.37958	1	5	2715	46	29183	Bra040761,Bra008850,Bra040760,Bra040758,Bra023394
GO:0016597	amino acid binding	molecular_function	0.38003	1	9	2715	83	29183	Bra036282,Bra002423,Bra019357,Bra019468,Bra026542,Bra020203,Bra013647,Bra008017,Bra015701
GO:0031406	carboxylic acid binding	molecular_function	0.38003	1	9	2715	83	29183	Bra036282,Bra019357,Bra002423,Bra015701,Bra026542,Bra019468,Bra020203,Bra013647,Bra008017
GO:0043177	organic acid binding	molecular_function	0.38003	1	9	2715	83	29183	Bra036282,Bra015701,Bra013647,Bra008017,Bra020203,Bra019468,Bra026542,Bra019357,Bra002423
GO:0008962	phosphatidylglycerophosphatase activity	molecular_function	0.38086	1	1	2715	5	29183	Bra004906
GO:0003729	mRNA binding	molecular_function	0.38147	1	4	2715	33	29183	Bra013977,Bra018818,Bra016302,Bra030391
GO:0044822	poly(A) RNA binding	molecular_function	0.38147	1	4	2715	33	29183	Bra016302,Bra030391,Bra013977,Bra018818
GO:0019076	viral release from host cell	biological_process	0.38168	1	3	2715	24	29183	Bra030759,Bra014322,Bra003138
GO:0072350	tricarboxylic acid metabolic process	biological_process	0.38171	1	4	2715	34	29183	Bra027293,Bra004450,Bra022325,Bra022503
GO:0015996	chlorophyll catabolic process	biological_process	0.38199	1	6	2715	53	29183	Bra012747,Bra014080,Bra035904,Bra026494,Bra015989,Bra019558
GO:0047746	chlorophyllase activity	molecular_function	0.38199	1	6	2715	53	29183	Bra035904,Bra014080,Bra012747,Bra019558,Bra026494,Bra015989
GO:0000150	recombinase activity	molecular_function	0.3835	1	1	2715	5	29183	Bra014016
GO:0009394	2'-deoxyribonucleotide metabolic process	biological_process	0.38398	1	2	2715	14	29183	Bra000581,Bra016602
GO:0019692	deoxyribose phosphate metabolic process	biological_process	0.38398	1	2	2715	14	29183	Bra000581,Bra016602
GO:0033644	host cell membrane	cellular_component	0.38485	1	4	2715	35	29183	Bra030759,Bra014322,Bra003138,Bra007775
GO:0006094	gluconeogenesis	biological_process	0.38512	1	2	2715	14	29183	Bra011792,Bra017856
GO:0019319	hexose biosynthetic process	biological_process	0.38512	1	2	2715	14	29183	Bra017856,Bra011792
GO:0046364	monosaccharide biosynthetic process	biological_process	0.38512	1	2	2715	14	29183	Bra017856,Bra011792
GO:0045017	glycerolipid biosynthetic process	biological_process	0.38526	1	7	2715	64	29183	Bra029939,Bra020019,Bra017175,Bra003222,Bra030359,Bra015954,Bra018001
GO:0006575	cellular modified amino acid metabolic process	biological_process	0.38562	1	10	2715	95	29183	Bra011844,Bra024153,Bra013675,Bra010672,Bra038368,Bra021800,Bra034814,Bra026029,Bra027953,Bra039906
GO:0009126	purine nucleoside monophosphate metabolic process	biological_process	0.38612	1	28	2715	284	29183	Bra006014,Bra012223,Bra011350,Bra011055,Bra011891,Bra033579,Bra006008,Bra001019,Bra008704,Bra022908,Bra026689,Bra016376,Bra028545,Bra020419,Bra032136,Bra011116,Bra039121,Bra008830,Bra024969,Bra012516,Bra020499,Bra040079,Bra025260,Bra014368,Bra017664,Bra013561,Bra016957,Bra005531
GO:0009167	purine ribonucleoside monophosphate metabolic process	biological_process	0.38612	1	28	2715	284	29183	Bra008830,Bra024969,Bra011116,Bra032136,Bra039121,Bra020419,Bra016957,Bra013561,Bra005531,Bra012516,Bra020499,Bra014368,Bra025260,Bra040079,Bra017664,Bra011055,Bra006014,Bra011350,Bra012223,Bra016376,Bra028545,Bra008704,Bra022908,Bra026689,Bra001019,Bra006008,Bra033579,Bra011891
GO:0006551	leucine metabolic process	biological_process	0.38632	1	1	2715	5	29183	Bra031031
GO:0009098	leucine biosynthetic process	biological_process	0.38632	1	1	2715	5	29183	Bra031031
GO:0005047	signal recognition particle binding	molecular_function	0.38634	1	2	2715	14	29183	Bra024060,Bra026725
GO:0008287	protein serine/threonine phosphatase complex	cellular_component	0.38725	1	3	2715	24	29183	Bra025179,Bra014474,Bra036351
GO:1903293	phosphatase complex	cellular_component	0.38725	1	3	2715	24	29183	Bra036351,Bra025179,Bra014474
GO:0030145	manganese ion binding	molecular_function	0.38832	1	3	2715	24	29183	Bra011117,Bra039280,Bra010273
GO:0006304	DNA modification	biological_process	0.38841	1	6	2715	56	29183	Bra020470,Bra038897,Bra033111,Bra035759,Bra027941,Bra025154
GO:0004014	adenosylmethionine decarboxylase activity	molecular_function	0.38866	1	2	2715	14	29183	Bra001950,Bra023699
GO:0008216	spermidine metabolic process	biological_process	0.38866	1	2	2715	14	29183	Bra001950,Bra023699
GO:0008295	spermidine biosynthetic process	biological_process	0.38866	1	2	2715	14	29183	Bra023699,Bra001950
GO:0032400	melanosome localization	biological_process	0.38869	1	1	2715	5	29183	Bra025976
GO:0032401	establishment of melanosome localization	biological_process	0.38869	1	1	2715	5	29183	Bra025976
GO:0032402	melanosome transport	biological_process	0.38869	1	1	2715	5	29183	Bra025976
GO:0033059	cellular pigmentation	biological_process	0.38869	1	1	2715	5	29183	Bra025976
GO:0043473	pigmentation	biological_process	0.38869	1	1	2715	5	29183	Bra025976
GO:0051875	pigment granule localization	biological_process	0.38869	1	1	2715	5	29183	Bra025976
GO:0051904	pigment granule transport	biological_process	0.38869	1	1	2715	5	29183	Bra025976
GO:0051905	establishment of pigment granule localization	biological_process	0.38869	1	1	2715	5	29183	Bra025976
GO:0019438	aromatic compound biosynthetic process	biological_process	0.38907	1	361	2715	3837	29183	Bra007972,Bra011873,Bra010266,Bra010671,Bra031389,Bra028700,Bra019255,Bra028703,Bra016774,Bra017008,Bra016367,Bra007952,Bra032799,Bra026749,Bra010548,Bra039170,Bra020872,Bra028554,Bra033373,Bra025144,Bra027670,Bra002423,Bra026403,Bra022786,Bra004189,Bra017421,Bra004361,Bra022192,Bra018993,Bra003883,Bra020673,Bra036141,Bra040854,Novel00529,Bra011116,Bra009926,Bra017934,Bra024351,Bra021184,Bra00904…
GO:0009061	anaerobic respiration	biological_process	0.38989	1	4	2715	34	29183	Bra017042,Bra013354,Bra029776,Bra007589
GO:0042132	fructose 1,6-bisphosphate 1-phosphatase activity	molecular_function	0.39022	1	2	2715	14	29183	Bra003221,Bra005526
GO:0030865	cortical cytoskeleton organization	biological_process	0.39031	1	1	2715	5	29183	Bra002758
GO:0030866	cortical actin cytoskeleton organization	biological_process	0.39031	1	1	2715	5	29183	Bra002758
GO:0009435	NAD biosynthetic process	biological_process	0.39078	1	1	2715	5	29183	Bra026671
GO:0019674	NAD metabolic process	biological_process	0.39078	1	1	2715	5	29183	Bra026671
GO:0004932	mating-type factor pheromone receptor activity	molecular_function	0.39092	1	1	2715	5	29183	Bra016789
GO:0071229	cellular response to acid chemical	biological_process	0.39103	1	1	2715	6	29183	Bra037731
GO:0022804	active transmembrane transporter activity	molecular_function	0.39123	1	38	2715	406	29183	Bra022974,Bra015208,Bra038748,Bra022908,Bra040003,Bra018523,Bra023590,Bra015227,Bra039042,Bra034242,Bra032136,Bra022594,Bra030437,Bra024969,Bra029519,Bra011960,Bra003490,Bra026262,Bra007639,Bra027020,Bra025212,Bra030446,Bra026689,Bra013648,Bra013957,Bra016823,Bra035248,Bra023633,Bra007695,Bra003601,Bra005531,Bra031776,Bra039169,Bra036151,Bra005474,Bra033231,Bra038749,Bra018722
GO:0005996	monosaccharide metabolic process	biological_process	0.39182	1	9	2715	87	29183	Bra017856,Bra030031,Bra025225,Bra039084,Bra023384,Bra011792,Bra002141,Bra034141,Bra010958
GO:0004057	arginyltransferase activity	molecular_function	0.39197	1	1	2715	5	29183	Bra037785
GO:0016598	protein arginylation	biological_process	0.39197	1	1	2715	5	29183	Bra037785
GO:0003924	GTPase activity	molecular_function	0.39202	1	50	2715	538	29183	Bra016302,Bra007141,Bra009046,Bra014785,Bra036037,Bra003208,Bra022708,Bra006014,Bra024273,Bra006054,Bra035353,Bra039042,Bra037643,Bra003903,Bra007633,Bra017733,Bra021065,Bra003490,Bra014773,Bra024060,Bra030437,Bra009524,Bra030274,Bra005767,Bra007605,Bra009710,Bra005048,Bra014774,Bra007816,Bra016565,Bra034924,Bra037894,Bra039095,Bra009072,Bra012597,Bra014776,Bra036294,Bra031965,Bra007695,Bra037841…
GO:0031555	transcriptional attenuation	biological_process	0.39235	1	1	2715	5	29183	Bra023890
GO:0031556	transcriptional attenuation by ribosome	biological_process	0.39235	1	1	2715	5	29183	Bra023890
GO:0030284	estrogen receptor activity	molecular_function	0.39258	1	1	2715	5	29183	Bra032799
GO:0004357	glutamate-cysteine ligase activity	molecular_function	0.39286	1	1	2715	5	29183	Bra013675
GO:0009424	bacterial-type flagellum hook	cellular_component	0.39294	1	1	2715	5	29183	Bra016692
GO:0008284	positive regulation of cell proliferation	biological_process	0.39322	1	2	2715	15	29183	Bra009318,Bra029907
GO:0018195	peptidyl-arginine modification	biological_process	0.39362	1	1	2715	5	29183	Bra025213
GO:0009186	deoxyribonucleoside diphosphate metabolic process	biological_process	0.39363	1	1	2715	5	29183	Bra014962
GO:0005137	interleukin-5 receptor binding	molecular_function	0.39363	1	1	2715	5	29183	Bra006870
GO:0009307	DNA restriction-modification system	biological_process	0.3946	1	3	2715	25	29183	Bra025154,Bra033111,Bra027941
GO:0044355	clearance of foreign intracellular DNA	biological_process	0.3946	1	3	2715	25	29183	Bra025154,Bra033111,Bra027941
GO:0071804	cellular potassium ion transport	biological_process	0.39612	1	3	2715	25	29183	Bra030034,Bra032817,Bra020940
GO:0071805	potassium ion transmembrane transport	biological_process	0.39612	1	3	2715	25	29183	Bra020940,Bra030034,Bra032817
GO:0032270	positive regulation of cellular protein metabolic process	biological_process	0.39714	1	3	2715	26	29183	Bra029907,Bra003459,Bra009318
GO:0051247	positive regulation of protein metabolic process	biological_process	0.39714	1	3	2715	26	29183	Bra009318,Bra003459,Bra029907
GO:0090407	organophosphate biosynthetic process	biological_process	0.39751	1	37	2715	382	29183	Bra017175,Bra008704,Bra022908,Bra013742,Bra030270,Bra028901,Bra020019,Bra019905,Bra037461,Bra006014,Bra018039,Bra011522,Bra005384,Bra014368,Bra017664,Bra024969,Bra023033,Bra016602,Bra039121,Bra032136,Bra015954,Bra002854,Bra003222,Bra017879,Bra026689,Bra026671,Bra011891,Bra033579,Bra001019,Bra029521,Bra005531,Bra017934,Bra011327,Bra008830,Bra000581,Bra011116,Bra005687
GO:0051119	sugar transmembrane transporter activity	molecular_function	0.39771	1	3	2715	24	29183	Bra005474,Bra023590,Bra011960
GO:0046149	pigment catabolic process	biological_process	0.39955	1	6	2715	54	29183	Bra015989,Bra026494,Bra019558,Bra012747,Bra035904,Bra014080
GO:0005507	copper ion binding	molecular_function	0.40039	1	13	2715	126	29183	Bra033564,Bra024558,Bra034943,Bra022551,Bra018826,Bra007201,Bra020145,Bra000364,Bra037137,Bra002355,Bra002357,Bra018408,Bra019008
GO:0006643	membrane lipid metabolic process	biological_process	0.40056	1	14	2715	138	29183	Bra000698,Bra015968,Bra013918,Bra017175,Bra033199,Bra003222,Bra011425,Bra010310,Bra000631,Bra032383,Bra002175,Bra015954,Bra013430,Bra020019
GO:0009161	ribonucleoside monophosphate metabolic process	biological_process	0.40134	1	28	2715	286	29183	Bra008830,Bra024969,Bra020419,Bra032136,Bra011116,Bra039121,Bra013561,Bra016957,Bra005531,Bra017664,Bra020499,Bra012516,Bra025260,Bra014368,Bra040079,Bra011055,Bra006014,Bra012223,Bra011350,Bra022908,Bra008704,Bra026689,Bra028545,Bra016376,Bra033579,Bra011891,Bra006008,Bra001019
GO:0006397	mRNA processing	biological_process	0.40202	1	24	2715	245	29183	Bra039377,Novel00453,Bra018592,Bra009335,Bra013129,Bra016302,Bra016497,Bra005611,Bra040055,Novel00863,Bra026403,Bra013977,Bra005498,Bra003546,Bra021859,Bra008295,Bra020497,Bra018818,Bra034698,Novel00054,Bra007870,Bra006620,Bra015790,Bra036335
GO:0003916	DNA topoisomerase activity	molecular_function	0.40403	1	5	2715	47	29183	Bra031944,Bra026482,Bra002917,Bra026725,Bra026408
GO:0042816	vitamin B6 metabolic process	biological_process	0.4058	1	2	2715	15	29183	Bra028901,Bra005687
GO:0042819	vitamin B6 biosynthetic process	biological_process	0.4058	1	2	2715	15	29183	Bra005687,Bra028901
GO:0000772	mating pheromone activity	molecular_function	0.40617	1	2	2715	15	29183	Bra010439,Bra032671
GO:0019953	sexual reproduction	biological_process	0.40639	1	10	2715	97	29183	Bra024293,Bra033034,Bra021596,Novel00188,Bra039124,Bra032136,Bra032671,Bra034323,Bra025155,Bra014308
GO:0006405	RNA export from nucleus	biological_process	0.40654	1	2	2715	15	29183	Bra016474,Bra025799
GO:0005578	proteinaceous extracellular matrix	cellular_component	0.4071	1	19	2715	187	29183	Bra033576,Bra037030,Bra021379,Bra025438,Bra019554,Bra022302,Bra007450,Bra028949,Bra022104,Bra013575,Bra015796,Bra039323,Bra000299,Bra037277,Bra029396,Bra003251,Bra034317,Bra039511,Bra003376
GO:0046700	heterocycle catabolic process	biological_process	0.41198	1	13	2715	129	29183	Bra027953,Bra014080,Bra007695,Bra016849,Bra007633,Bra012747,Bra019558,Bra039004,Bra017879,Bra035904,Bra031758,Bra015989,Bra026494
GO:1901681	sulfur compound binding	molecular_function	0.41214	1	6	2715	56	29183	Bra024060,Bra012418,Bra002322,Bra019240,Bra028124,Bra026307
GO:0004619	phosphoglycerate mutase activity	molecular_function	0.41266	1	2	2715	15	29183	Bra035131,Bra008427
GO:0045132	meiotic chromosome segregation	biological_process	0.41305	1	2	2715	15	29183	Bra033493,Bra018636
GO:0010562	positive regulation of phosphorus metabolic process	biological_process	0.41313	1	2	2715	16	29183	Bra009318,Bra029907
GO:0031401	positive regulation of protein modification process	biological_process	0.41313	1	2	2715	16	29183	Bra009318,Bra029907
GO:0045937	positive regulation of phosphate metabolic process	biological_process	0.41313	1	2	2715	16	29183	Bra009318,Bra029907
GO:0070569	uridylyltransferase activity	molecular_function	0.41352	1	2	2715	15	29183	Bra002141,Bra007797
GO:0038023	signaling receptor activity	molecular_function	0.41376	1	22	2715	236	29183	Bra027968,Bra010257,Bra002998,Bra022192,Bra040761,Bra015303,Bra032799,Bra017763,Bra013286,Bra040758,Bra009011,Bra008850,Bra023741,Bra022708,Bra016488,Bra006110,Bra040760,Bra019905,Bra016789,Bra031768,Bra019954,Bra023394
GO:0043412	macromolecule modification	biological_process	0.41418	1	273	2715	2940	29183	Bra005599,Bra031434,Bra023574,Bra015154,Bra009318,Bra011330,Bra014140,Bra013372,Bra014956,Bra019168,Bra019899,Bra012408,Bra035000,Bra011236,Bra002855,Bra000056,Bra036233,Bra038124,Bra023777,Bra026018,Bra020024,Bra009447,Bra027941,Bra038828,Bra035231,Bra029825,Bra013656,Bra002385,Bra020562,Bra000217,Bra016428,Bra018633,Bra038825,Bra012423,Bra006445,Bra002669,Bra000351,Bra004545,Bra001901,Bra020019…
GO:0007010	cytoskeleton organization	biological_process	0.41503	1	41	2715	427	29183	Bra032146,Bra014096,Bra016497,Bra025587,Bra007605,Bra032817,Bra010827,Bra011596,Novel00779,Bra023382,Bra005537,Bra010826,Bra030034,Bra005826,Bra011786,Bra026236,Bra022722,Bra032317,Bra032853,Bra019905,Bra026811,Bra007863,Bra038797,Bra025203,Bra033030,Bra029813,Bra029416,Bra034293,Bra016300,Bra031531,Bra008295,Bra002758,Bra021859,Bra024614,Bra037588,Bra031359,Bra007573,Bra010559,Bra035647,Bra02244…
GO:0005234	extracellular-glutamate-gated ion channel activity	molecular_function	0.41554	1	3	2715	28	29183	Bra040758,Bra040760,Bra040761
GO:0006120	mitochondrial electron transport, NADH to ubiquinone	biological_process	0.41635	1	3	2715	25	29183	Bra012516,Bra020419,Bra011055
GO:1901136	carbohydrate derivative catabolic process	biological_process	0.41703	1	8	2715	75	29183	Bra000231,Bra029392,Bra030628,Bra034754,Bra027036,Bra039004,Bra026465,Bra004628
GO:0051188	cofactor biosynthetic process	biological_process	0.41735	1	29	2715	298	29183	Bra031495,Bra037461,Bra011411,Bra010627,Bra028901,Bra030270,Bra009876,Bra020176,Bra036547,Bra017711,Bra038368,Bra017879,Bra019721,Bra027670,Bra001583,Bra026671,Bra010626,Bra019774,Bra005687,Bra002854,Bra012970,Bra010625,Bra023835,Bra026029,Bra011327,Bra032411,Bra027036,Bra021800,Bra017934
GO:0008152	metabolic process	biological_process	0.4191	1	1409	2715	15130	29183	Bra033953,Bra010626,Bra006850,Bra018760,Bra006851,Bra033281,Bra032852,Bra032474,Bra036282,Bra016693,Bra032383,Bra005526,Bra022794,Bra007999,Bra007738,Bra028685,Bra036294,Bra028572,Bra039186,Bra000601,Bra023099,Bra038447,Bra025281,Bra012155,Bra017303,Bra030758,Bra013977,Bra008704,Bra006714,Bra025468,Bra030359,Novel00180,Bra031117,Bra001280,Bra001002,Bra004582,Bra008632,Bra018609,Bra007683,Bra01712…
GO:0009060	aerobic respiration	biological_process	0.42087	1	3	2715	26	29183	Bra027293,Bra022325,Bra004450
GO:0000062	fatty-acyl-CoA binding	molecular_function	0.42114	1	2	2715	15	29183	Bra019240,Bra026307
GO:0010558	negative regulation of macromolecule biosynthetic process	biological_process	0.42121	1	6	2715	56	29183	Bra026671,Bra024559,Bra010671,Bra022407,Bra034207,Bra008844
GO:0031327	negative regulation of cellular biosynthetic process	biological_process	0.42121	1	6	2715	56	29183	Bra024559,Bra010671,Bra022407,Bra034207,Bra008844,Bra026671
GO:0051172	negative regulation of nitrogen compound metabolic process	biological_process	0.42121	1	6	2715	56	29183	Bra026671,Bra010671,Bra034207,Bra022407,Bra024559,Bra008844
GO:2000113	negative regulation of cellular macromolecule biosynthetic process	biological_process	0.42121	1	6	2715	56	29183	Bra008844,Bra034207,Bra010671,Bra022407,Bra024559,Bra026671
GO:0006825	copper ion transport	biological_process	0.42224	1	3	2715	25	29183	Bra019008,Bra040182,Bra020607
GO:0042127	regulation of cell proliferation	biological_process	0.42362	1	2	2715	16	29183	Bra029907,Bra009318
GO:0031023	microtubule organizing center organization	biological_process	0.42379	1	4	2715	35	29183	Bra023382,Bra005537,Bra033493,Bra007605
GO:0033821	DNA beta-glucosyltransferase activity	molecular_function	0.42423	1	1	2715	7	29183	Bra020470
GO:0015994	chlorophyll metabolic process	biological_process	0.42484	1	7	2715	67	29183	Bra012747,Bra035904,Bra014080,Bra019721,Bra026494,Bra015989,Bra019558
GO:0016651	oxidoreductase activity, acting on NAD(P)H	molecular_function	0.42599	1	18	2715	183	29183	Bra012261,Bra008266,Bra011055,Bra029106,Bra023019,Bra025864,Bra016376,Bra021373,Bra032017,Bra038551,Bra022843,Bra030729,Bra020419,Bra011522,Bra012516,Bra025260,Bra028124,Bra031910
GO:0008565	protein transporter activity	molecular_function	0.42698	1	11	2715	108	29183	Bra019559,Bra033016,Bra039416,Bra035410,Bra027820,Bra026095,Bra005768,Bra029785,Bra016692,Bra029392,Bra020125
GO:0042600	chorion	cellular_component	0.42703	1	4	2715	35	29183	Novel00188,Bra024293,Bra014308,Bra025155
GO:0009144	purine nucleoside triphosphate metabolic process	biological_process	0.42707	1	27	2715	279	29183	Bra020419,Bra011116,Bra032136,Bra039121,Bra024969,Bra008830,Bra020499,Bra012516,Bra025260,Bra040079,Bra014368,Bra017664,Bra005531,Bra013561,Bra016957,Bra012223,Bra011350,Bra006014,Bra013742,Bra011055,Bra001019,Bra006008,Bra008704,Bra026689,Bra022908,Bra016376,Bra028545
GO:0009199	ribonucleoside triphosphate metabolic process	biological_process	0.42707	1	27	2715	279	29183	Bra013742,Bra011055,Bra012223,Bra011350,Bra006014,Bra008704,Bra022908,Bra026689,Bra028545,Bra016376,Bra006008,Bra001019,Bra024969,Bra008830,Bra020419,Bra032136,Bra011116,Bra039121,Bra005531,Bra013561,Bra016957,Bra020499,Bra025260,Bra012516,Bra014368,Bra017664,Bra040079
GO:0009205	purine ribonucleoside triphosphate metabolic process	biological_process	0.42707	1	27	2715	279	29183	Bra012516,Bra020499,Bra017664,Bra025260,Bra014368,Bra040079,Bra005531,Bra016957,Bra013561,Bra011116,Bra032136,Bra039121,Bra020419,Bra024969,Bra008830,Bra001019,Bra006008,Bra028545,Bra016376,Bra026689,Bra008704,Bra022908,Bra011350,Bra012223,Bra006014,Bra011055,Bra013742
GO:0004140	dephospho-CoA kinase activity	molecular_function	0.42721	1	2	2715	16	29183	Bra002854,Bra030270
GO:0006545	glycine biosynthetic process	biological_process	0.42803	1	1	2715	6	29183	Bra000581
GO:0004482	mRNA (guanine-N7-)-methyltransferase activity	molecular_function	0.42899	1	1	2715	6	29183	Novel00863
GO:0044218	other organism cell membrane	cellular_component	0.42912	1	4	2715	37	29183	Bra003138,Bra007775,Bra014322,Bra030759
GO:0044279	other organism membrane	cellular_component	0.42912	1	4	2715	37	29183	Bra014322,Bra030759,Bra007775,Bra003138
GO:0005795	Golgi stack	cellular_component	0.43015	1	1	2715	6	29183	Bra024614
GO:0030255	protein secretion by the type IV secretion system	biological_process	0.43023	1	1	2715	6	29183	Bra012368
GO:0044097	secretion by the type IV secretion system	biological_process	0.43023	1	1	2715	6	29183	Bra012368
GO:0005057	receptor signaling protein activity	molecular_function	0.431	1	9	2715	96	29183	Bra015303,Bra017763,Bra013286,Bra009011,Bra027968,Bra010257,Bra002998,Bra022708,Bra022192
GO:0005886	plasma membrane	cellular_component	0.43109	1	33	2715	351	29183	Bra034346,Bra038811,Bra002470,Bra031531,Bra003138,Bra021859,Bra006987,Bra040364,Bra002084,Bra007870,Bra029541,Bra018523,Bra033754,Bra001842,Bra000163,Bra040547,Bra012632,Bra032817,Bra035140,Bra035671,Bra013450,Bra034339,Bra028578,Bra030034,Bra033034,Bra027846,Bra026468,Bra020125,Bra027328,Bra011382,Bra007054,Bra036001,Bra007639
GO:0046034	ATP metabolic process	biological_process	0.43141	1	26	2715	269	29183	Bra011350,Bra012223,Bra006014,Bra011055,Bra006008,Bra001019,Bra016376,Bra028545,Bra026689,Bra008704,Bra022908,Bra032136,Bra011116,Bra039121,Bra020419,Bra024969,Bra008830,Bra020499,Bra012516,Bra025260,Bra014368,Bra017664,Bra040079,Bra005531,Bra016957,Bra013561
GO:0005102	receptor binding	molecular_function	0.43275	1	32	2715	336	29183	Bra020024,Bra039856,Bra039265,Novel01067,Bra033777,Bra022863,Bra032671,Bra016692,Bra016922,Bra033195,Novel01117,Bra007107,Bra029971,Bra039622,Bra031031,Bra029907,Bra003267,Bra024304,Bra029810,Bra016302,Bra009318,Bra011104,Bra010439,Bra004899,Bra002668,Bra034805,Bra031208,Bra006870,Novel00054,Bra015369,Bra023151,Bra039121
GO:0005343	organic acid:sodium symporter activity	molecular_function	0.43508	1	1	2715	6	29183	Bra027020
GO:0019082	viral protein processing	biological_process	0.43564	1	1	2715	8	29183	Bra010671
GO:0004620	phospholipase activity	molecular_function	0.4375	1	3	2715	26	29183	Bra020361,Bra007201,Bra002627
GO:0006468	protein phosphorylation	biological_process	0.43874	1	169	2715	1824	29183	Bra037277,Bra024249,Bra022794,Bra004167,Bra007738,Bra022214,Bra028518,Bra016039,Bra018716,Bra011411,Bra027925,Bra018971,Bra030161,Bra025288,Bra018678,Bra021603,Bra004888,Bra014856,Bra017602,Bra021253,Bra015680,Bra021945,Bra006010,Bra021663,Bra015388,Bra015796,Bra030737,Bra024858,Bra025468,Bra037700,Bra008043,Bra001280,Bra027311,Bra001818,Bra010816,Bra016596,Bra026425,Bra018609,Bra021250,Bra017580…
GO:0004484	mRNA guanylyltransferase activity	molecular_function	0.43907	1	1	2715	6	29183	Novel00863
GO:0090305	nucleic acid phosphodiester bond hydrolysis	biological_process	0.43937	1	1	2715	6	29183	Bra018592
GO:0044801	single-organism membrane fusion	biological_process	0.44032	1	5	2715	47	29183	Bra033016,Bra024273,Bra007605,Bra033034,Bra016302
GO:0016833	oxo-acid-lyase activity	molecular_function	0.4412	1	2	2715	16	29183	Bra009130,Bra005864
GO:0003906	DNA-(apurinic or apyrimidinic site) lyase activity	molecular_function	0.44134	1	1	2715	6	29183	Bra009771
GO:0009309	amine biosynthetic process	biological_process	0.44223	1	3	2715	26	29183	Bra022503,Bra001950,Bra023699
GO:0042401	cellular biogenic amine biosynthetic process	biological_process	0.44223	1	3	2715	26	29183	Bra023699,Bra001950,Bra022503
GO:0009141	nucleoside triphosphate metabolic process	biological_process	0.44272	1	27	2715	281	29183	Bra005531,Bra016957,Bra013561,Bra020499,Bra025260,Bra012516,Bra017664,Bra014368,Bra040079,Bra024969,Bra008830,Bra011116,Bra032136,Bra039121,Bra020419,Bra028545,Bra016376,Bra008704,Bra022908,Bra026689,Bra001019,Bra006008,Bra011055,Bra013742,Bra011350,Bra012223,Bra006014
GO:0070403	NAD+ binding	molecular_function	0.44361	1	1	2715	6	29183	Bra034013
GO:0004421	hydroxymethylglutaryl-CoA synthase activity	molecular_function	0.44404	1	1	2715	6	29183	Bra029608
GO:0008963	phospho-N-acetylmuramoyl-pentapeptide-transferase activity	molecular_function	0.4442	1	1	2715	6	29183	Bra004624
GO:0051239	regulation of multicellular organismal process	biological_process	0.44434	1	5	2715	48	29183	Bra032757,Bra017602,Novel00054,Bra008331,Bra023475
GO:0071107	response to parathyroid hormone	biological_process	0.44452	1	1	2715	6	29183	Bra003212
GO:0032504	multicellular organism reproduction	biological_process	0.44498	1	8	2715	79	29183	Bra033034,Bra024293,Bra014308,Bra025155,Bra034323,Bra032136,Bra039124,Novel00188
GO:0050909	sensory perception of taste	biological_process	0.44551	1	2	2715	16	29183	Bra032963,Bra026795
GO:0000796	condensin complex	cellular_component	0.44647	1	1	2715	6	29183	Bra021800
GO:0007076	mitotic chromosome condensation	biological_process	0.44647	1	1	2715	6	29183	Bra021800
GO:0047750	cholestenol delta-isomerase activity	molecular_function	0.44666	1	1	2715	6	29183	Bra018760
GO:0016477	cell migration	biological_process	0.44681	1	2	2715	16	29183	Bra029261,Novel00054
GO:0030334	regulation of cell migration	biological_process	0.44681	1	2	2715	16	29183	Bra029261,Novel00054
GO:0034654	nucleobase-containing compound biosynthetic process	biological_process	0.44691	1	331	2715	3542	29183	Bra004370,Bra032383,Bra006851,Bra030274,Bra033296,Bra001640,Bra028685,Bra037824,Bra029332,Bra000557,Bra003251,Bra004582,Bra040789,Bra023590,Bra009130,Bra008704,Bra005498,Bra009200,Bra018938,Bra007683,Bra033493,Bra006085,Bra006010,Bra002975,Bra013286,Bra021291,Bra020643,Bra036072,Bra001365,Bra013156,Bra011077,Bra027177,Bra011939,Bra011780,Bra004878,Bra003967,Bra006489,Bra001019,Bra027373,Bra011970…
GO:0022406	membrane docking	biological_process	0.44742	1	5	2715	48	29183	Bra008294,Bra036648,Bra008563,Bra026482,Bra009708
GO:0003008	system process	biological_process	0.44751	1	5	2715	48	29183	Bra032963,Bra017602,Bra026795,Bra023475,Bra008331
GO:0022412	cellular process involved in reproduction in multicellular organism	biological_process	0.44788	1	5	2715	47	29183	Bra025155,Bra014308,Novel00188,Bra024293,Bra033034
GO:0000394	RNA splicing, via endonucleolytic cleavage and ligation	biological_process	0.44823	1	2	2715	17	29183	Bra004899,Bra001280
GO:0006388	tRNA splicing, via endonucleolytic cleavage and ligation	biological_process	0.44823	1	2	2715	17	29183	Bra001280,Bra004899
GO:0019203	carbohydrate phosphatase activity	molecular_function	0.44886	1	3	2715	26	29183	Bra005526,Bra003221,Bra023033
GO:0050308	sugar-phosphatase activity	molecular_function	0.44886	1	3	2715	26	29183	Bra023033,Bra003221,Bra005526
GO:0006664	glycolipid metabolic process	biological_process	0.44915	1	12	2715	121	29183	Bra000631,Bra002175,Bra032383,Bra015954,Bra020019,Bra013430,Bra000698,Bra015968,Bra013918,Bra011425,Bra003222,Bra017175
GO:0034219	carbohydrate transmembrane transport	biological_process	0.44992	1	1	2715	6	29183	Bra003592
GO:0017007	protein-bilin linkage	biological_process	0.44998	1	1	2715	6	29183	Novel00850
GO:0017009	protein-phycocyanobilin linkage	biological_process	0.44998	1	1	2715	6	29183	Novel00850
GO:0004779	sulfate adenylyltransferase activity	molecular_function	0.45074	1	1	2715	6	29183	Bra033696
GO:0004781	sulfate adenylyltransferase (ATP) activity	molecular_function	0.45074	1	1	2715	6	29183	Bra033696
GO:0004749	ribose phosphate diphosphokinase activity	molecular_function	0.45114	1	1	2715	6	29183	Bra019905
GO:0008440	inositol-1,4,5-trisphosphate 3-kinase activity	molecular_function	0.45123	1	1	2715	6	29183	Bra008325
GO:0008899	homoserine O-succinyltransferase activity	molecular_function	0.45136	1	1	2715	6	29183	Bra011201
GO:0009092	homoserine metabolic process	biological_process	0.45136	1	1	2715	6	29183	Bra011201
GO:0016750	O-succinyltransferase activity	molecular_function	0.45136	1	1	2715	6	29183	Bra011201
GO:0019279	L-methionine biosynthetic process from L-homoserine via cystathionine	biological_process	0.45136	1	1	2715	6	29183	Bra011201
GO:0019281	L-methionine biosynthetic process from homoserine via O-succinyl-L-homoserine and cystathionine	biological_process	0.45136	1	1	2715	6	29183	Bra011201
GO:0071265	L-methionine biosynthetic process	biological_process	0.45136	1	1	2715	6	29183	Bra011201
GO:0071266	'de novo' L-methionine biosynthetic process	biological_process	0.45136	1	1	2715	6	29183	Bra011201
GO:0009252	peptidoglycan biosynthetic process	biological_process	0.45136	1	1	2715	6	29183	Bra009318
GO:0006325	chromatin organization	biological_process	0.45151	1	27	2715	281	29183	Bra018633,Bra018818,Bra006741,Bra034013,Novel00823,Bra025681,Bra012149,Bra025213,Bra015911,Bra013000,Bra013055,Bra010999,Bra029332,Bra040513,Bra001696,Bra010439,Bra029349,Bra008705,Bra012038,Novel00883,Bra012337,Bra004162,Bra017685,Bra006102,Bra024526,Bra011576,Bra036317
GO:0009636	response to toxic substance	biological_process	0.45155	1	4	2715	38	29183	Bra021775,Bra032473,Bra034169,Bra008056
GO:0030031	cell projection assembly	biological_process	0.45221	1	3	2715	27	29183	Bra039622,Bra027963,Bra010439
GO:0009262	deoxyribonucleotide metabolic process	biological_process	0.45243	1	2	2715	16	29183	Bra016602,Bra000581
GO:0008948	oxaloacetate decarboxylase activity	molecular_function	0.45331	1	4	2715	38	29183	Bra016343,Novel00920,Bra023574,Bra001491
GO:0035725	sodium ion transmembrane transport	biological_process	0.45331	1	4	2715	38	29183	Bra016343,Bra001491,Bra023574,Novel00920
GO:0071436	sodium ion export	biological_process	0.45331	1	4	2715	38	29183	Bra001491,Bra023574,Novel00920,Bra016343
GO:0009890	negative regulation of biosynthetic process	biological_process	0.45388	1	6	2715	58	29183	Bra026671,Bra008844,Bra022407,Bra010671,Bra024559,Bra034207
GO:0016161	beta-amylase activity	molecular_function	0.45402	1	2	2715	16	29183	Bra015025,Bra002178
GO:0016051	carbohydrate biosynthetic process	biological_process	0.45415	1	20	2715	218	29183	Bra035049,Bra021377,Bra039673,Bra023033,Bra017856,Bra040364,Bra010658,Bra038671,Bra033849,Bra011792,Bra023722,Bra013628,Bra027328,Bra029541,Bra014951,Bra011835,Bra016328,Bra003840,Bra021796,Bra019370
GO:0071826	ribonucleoprotein complex subunit organization	biological_process	0.45512	1	3	2715	26	29183	Bra013977,Bra018818,Bra016302
GO:0033176	proton-transporting V-type ATPase complex	cellular_component	0.45602	1	11	2715	113	29183	Bra001280,Bra033157,Bra004516,Bra035566,Bra016752,Bra006645,Bra012608,Bra011878,Bra039416,Bra029810,Bra010712
GO:0006950	response to stress	biological_process	0.45618	1	130	2715	1400	29183	Bra007816,Bra000184,Bra029509,Bra007945,Bra024235,Bra029734,Bra021877,Bra039265,Bra000432,Bra005768,Bra003760,Bra034100,Bra027633,Bra026624,Bra011438,Bra037179,Bra025720,Bra039622,Bra033985,Bra033350,Bra038526,Bra032757,Bra003102,Bra004392,Bra013578,Bra039280,Bra033030,Bra024879,Bra027082,Bra019905,Bra007819,Bra036335,Bra000059,Bra039121,Bra031737,Bra034293,Bra031943,Bra018640,Bra015369,Bra027941…
GO:0007264	small GTPase mediated signal transduction	biological_process	0.45736	1	27	2715	285	29183	Bra014785,Bra034924,Bra016565,Bra009046,Bra006054,Bra016692,Bra006014,Bra030274,Bra007816,Bra018760,Bra005767,Bra016477,Bra031220,Bra031299,Bra017733,Bra016043,Bra021065,Bra036819,Bra009524,Bra014179,Bra036878,Bra022360,Bra009072,Bra012597,Bra027593,Bra036294,Bra037841
GO:0008219	cell death	biological_process	0.45743	1	7	2715	71	29183	Bra027927,Bra003459,Bra001519,Bra020569,Bra021414,Bra015796,Bra007605
GO:0016265	death	biological_process	0.45743	1	7	2715	71	29183	Bra007605,Bra015796,Bra021414,Bra020569,Bra001519,Bra003459,Bra027927
GO:0007186	G-protein coupled receptor signaling pathway	biological_process	0.45764	1	19	2715	202	29183	Bra019954,Bra020420,Bra016033,Bra026987,Bra001250,Bra003075,Bra014785,Bra016789,Bra006110,Bra038816,Bra037841,Bra038549,Bra036294,Bra007870,Bra019306,Bra023741,Bra036878,Bra014179,Bra003490
GO:0031982	vesicle	cellular_component	0.45773	1	14	2715	147	29183	Bra001522,Novel00188,Bra009136,Bra039121,Bra011141,Bra039622,Bra000163,Bra001523,Bra025976,Bra027394,Bra026624,Bra037888,Bra006988,Bra024405
GO:0015095	magnesium ion transmembrane transporter activity	molecular_function	0.45789	1	2	2715	16	29183	Bra008923,Bra014990
GO:0015693	magnesium ion transport	biological_process	0.45789	1	2	2715	16	29183	Bra014990,Bra008923
GO:0007340	acrosome reaction	biological_process	0.45842	1	1	2715	7	29183	Bra033034
GO:0017156	calcium ion-dependent exocytosis	biological_process	0.45842	1	1	2715	7	29183	Bra033034
GO:0042592	homeostatic process	biological_process	0.45862	1	35	2715	362	29183	Bra008925,Bra033503,Bra036335,Bra033989,Bra040917,Bra022204,Bra031632,Bra040055,Bra021583,Bra029736,Bra034545,Bra006440,Bra001346,Bra006131,Bra008801,Bra035296,Bra023284,Bra029088,Bra001931,Bra015790,Bra000460,Bra014646,Bra026985,Bra025720,Bra007405,Bra007717,Bra038344,Bra033501,Bra025584,Bra009335,Bra028902,Bra002135,Novel01067,Bra000225,Bra006216
GO:0009615	response to virus	biological_process	0.45997	1	6	2715	59	29183	Bra002004,Bra037179,Bra005768,Novel00311,Bra011661,Bra034311
GO:0051049	regulation of transport	biological_process	0.46038	1	3	2715	27	29183	Bra016343,Bra027347,Bra026474
GO:0017016	Ras GTPase binding	molecular_function	0.46079	1	4	2715	43	29183	Bra010559,Bra002011,Bra028373,Bra008295
GO:0031267	small GTPase binding	molecular_function	0.46079	1	4	2715	43	29183	Bra028373,Bra002011,Bra010559,Bra008295
GO:0051020	GTPase binding	molecular_function	0.46079	1	4	2715	43	29183	Bra028373,Bra010559,Bra002011,Bra008295
GO:0048284	organelle fusion	biological_process	0.46113	1	4	2715	37	29183	Bra033016,Bra024273,Bra007605,Bra016302
GO:0048609	multicellular organismal reproductive process	biological_process	0.46204	1	7	2715	69	29183	Novel00188,Bra039124,Bra032136,Bra024293,Bra034323,Bra014308,Bra025155
GO:0006029	proteoglycan metabolic process	biological_process	0.46243	1	1	2715	7	29183	Bra014937
GO:0015012	heparan sulfate proteoglycan biosynthetic process	biological_process	0.46243	1	1	2715	7	29183	Bra014937
GO:0030166	proteoglycan biosynthetic process	biological_process	0.46243	1	1	2715	7	29183	Bra014937
GO:0030201	heparan sulfate proteoglycan metabolic process	biological_process	0.46243	1	1	2715	7	29183	Bra014937
GO:0006644	phospholipid metabolic process	biological_process	0.4634	1	20	2715	210	29183	Bra013918,Bra017175,Bra003222,Bra029521,Bra000631,Bra018039,Bra032383,Bra002175,Bra005526,Bra013430,Bra020019,Bra030200,Bra000698,Bra015968,Bra001545,Bra008331,Bra011522,Bra011425,Bra015954,Bra016396
GO:0003918	DNA topoisomerase type II (ATP-hydrolyzing) activity	molecular_function	0.46422	1	3	2715	28	29183	Bra026408,Bra026725,Bra002917
GO:0061505	DNA topoisomerase II activity	molecular_function	0.46422	1	3	2715	28	29183	Bra026408,Bra026725,Bra002917
GO:0015923	mannosidase activity	molecular_function	0.46509	1	2	2715	18	29183	Bra025225,Bra001816
GO:0044270	cellular nitrogen compound catabolic process	biological_process	0.46538	1	13	2715	134	29183	Bra039004,Bra019558,Bra017879,Bra016849,Bra014080,Bra007695,Bra027953,Bra012747,Bra007633,Bra031758,Bra015989,Bra026494,Bra035904
GO:0006665	sphingolipid metabolic process	biological_process	0.46577	1	2	2715	17	29183	Bra033199,Bra010310
GO:0044780	bacterial-type flagellum assembly	biological_process	0.46587	1	2	2715	17	29183	Bra039622,Bra027963
GO:0004176	ATP-dependent peptidase activity	molecular_function	0.46721	1	2	2715	17	29183	Bra025676,Bra020562
GO:0030258	lipid modification	biological_process	0.46809	1	5	2715	48	29183	Bra024355,Bra005526,Bra015491,Bra015969,Bra040093
GO:0006497	protein lipidation	biological_process	0.4688	1	4	2715	38	29183	Bra020019,Bra017175,Bra003222,Bra015954
GO:0006506	GPI anchor biosynthetic process	biological_process	0.4688	1	4	2715	38	29183	Bra017175,Bra003222,Bra020019,Bra015954
GO:0006661	phosphatidylinositol biosynthetic process	biological_process	0.4688	1	4	2715	38	29183	Bra015954,Bra017175,Bra003222,Bra020019
GO:0042158	lipoprotein biosynthetic process	biological_process	0.4688	1	4	2715	38	29183	Bra017175,Bra003222,Bra020019,Bra015954
GO:0007281	germ cell development	biological_process	0.46962	1	4	2715	37	29183	Bra024293,Novel00188,Bra025155,Bra014308
GO:0008234	cysteine-type peptidase activity	molecular_function	0.46968	1	23	2715	241	29183	Bra010706,Bra033641,Bra014344,Bra011608,Bra018067,Bra007775,Bra035106,Bra033291,Bra037277,Bra000615,Bra006663,Bra035108,Bra010592,Bra021379,Bra022708,Bra036645,Bra022418,Bra008407,Bra035107,Bra024277,Bra014057,Bra040749,Bra028794
GO:0000096	sulfur amino acid metabolic process	biological_process	0.47101	1	4	2715	38	29183	Bra002793,Bra011201,Bra006857,Bra034705
GO:0070851	growth factor receptor binding	molecular_function	0.47159	1	2	2715	17	29183	Bra011104,Bra006870
GO:0005044	scavenger receptor activity	molecular_function	0.47259	1	1	2715	7	29183	Bra034267
GO:0006898	receptor-mediated endocytosis	biological_process	0.47259	1	1	2715	7	29183	Bra034267
GO:0038024	cargo receptor activity	molecular_function	0.47259	1	1	2715	7	29183	Bra034267
GO:0031012	extracellular matrix	cellular_component	0.4728	1	19	2715	194	29183	Bra039511,Bra003376,Bra034317,Bra003251,Bra037277,Bra029396,Bra000299,Bra039323,Bra015796,Bra013575,Bra028949,Bra022104,Bra007450,Bra022302,Bra025438,Bra019554,Bra021379,Bra033576,Bra037030
GO:0051168	nuclear export	biological_process	0.47303	1	2	2715	17	29183	Bra016474,Bra025799
GO:0051028	mRNA transport	biological_process	0.47316	1	4	2715	39	29183	Bra025799,Bra022414,Bra010590,Bra016474
GO:0051345	positive regulation of hydrolase activity	biological_process	0.47332	1	1	2715	8	29183	Bra003459
GO:0003006	developmental process involved in reproduction	biological_process	0.47365	1	5	2715	49	29183	Bra025155,Bra014308,Bra024293,Novel00188,Bra003240
GO:0006595	polyamine metabolic process	biological_process	0.47377	1	2	2715	17	29183	Bra001950,Bra023699
GO:0006596	polyamine biosynthetic process	biological_process	0.47377	1	2	2715	17	29183	Bra001950,Bra023699
GO:0008276	protein methyltransferase activity	molecular_function	0.47407	1	11	2715	112	29183	Bra023722,Bra000056,Bra019899,Bra039511,Bra014951,Bra025926,Bra003840,Bra029332,Bra012494,Bra022595,Bra022503
GO:0030288	outer membrane-bounded periplasmic space	cellular_component	0.47437	1	1	2715	7	29183	Bra040364
GO:0015399	primary active transmembrane transporter activity	molecular_function	0.47581	1	14	2715	162	29183	Bra026689,Bra022908,Bra039042,Bra005531,Bra007695,Bra035248,Bra007639,Bra003490,Bra026262,Bra018523,Bra018722,Bra024969,Bra030437,Bra032136
GO:0015405	P-P-bond-hydrolysis-driven transmembrane transporter activity	molecular_function	0.47581	1	14	2715	162	29183	Bra024969,Bra018722,Bra018523,Bra026262,Bra003490,Bra032136,Bra030437,Bra039042,Bra005531,Bra026689,Bra022908,Bra007639,Bra035248,Bra007695
GO:0016485	protein processing	biological_process	0.47603	1	5	2715	52	29183	Bra032963,Bra010671,Bra010025,Novel00002,Bra003459
GO:0051604	protein maturation	biological_process	0.47603	1	5	2715	52	29183	Bra003459,Novel00002,Bra010025,Bra010671,Bra032963
GO:0006351	transcription, DNA-templated	biological_process	0.47621	1	305	2715	3274	29183	Bra016266,Bra023998,Bra010999,Bra021117,Novel00282,Novel00342,Bra037796,Bra039272,Bra011970,Bra006489,Bra027373,Bra011939,Bra027177,Bra003967,Bra011780,Bra004878,Bra013156,Bra011077,Bra001365,Bra004002,Bra034317,Bra036327,Bra023958,Bra009793,Bra002369,Bra023669,Bra017699,Bra004516,Bra030951,Bra022046,Bra018141,Bra025758,Bra021856,Bra010171,Bra011833,Bra022164,Bra026113,Bra024559,Bra037824,Bra0286…
GO:0097659	nucleic acid-templated transcription	biological_process	0.47621	1	305	2715	3274	29183	Bra023590,Bra004582,Bra040789,Bra005498,Bra009130,Bra009200,Bra036072,Bra002975,Bra020643,Bra021291,Bra013286,Bra006010,Bra006085,Bra033493,Bra018938,Bra007683,Bra004370,Bra032383,Bra030274,Bra033296,Bra006851,Bra001640,Bra029332,Bra000557,Bra003251,Bra028685,Bra037824,Bra026113,Bra024559,Bra018141,Bra022046,Bra011833,Bra010171,Bra022164,Bra021856,Bra025758,Bra023958,Bra009793,Bra036327,Bra030951…
GO:0006221	pyrimidine nucleotide biosynthetic process	biological_process	0.47676	1	4	2715	38	29183	Bra000581,Bra016602,Bra005384,Bra013742
GO:0006906	vesicle fusion	biological_process	0.47708	1	1	2715	7	29183	Bra033016
GO:0048280	vesicle fusion with Golgi apparatus	biological_process	0.47708	1	1	2715	7	29183	Bra033016
GO:0090174	organelle membrane fusion	biological_process	0.47708	1	1	2715	7	29183	Bra033016
GO:0009112	nucleobase metabolic process	biological_process	0.47748	1	2	2715	17	29183	Bra001867,Bra030802
GO:0046112	nucleobase biosynthetic process	biological_process	0.47748	1	2	2715	17	29183	Bra001867,Bra030802
GO:0071806	protein transmembrane transport	biological_process	0.47763	1	6	2715	60	29183	Bra026482,Bra009708,Bra008563,Bra004587,Bra012368,Bra029392
GO:0004519	endonuclease activity	molecular_function	0.47792	1	16	2715	170	29183	Bra031758,Novel00902,Bra032671,Bra012439,Bra039280,Bra009771,Bra039937,Bra027941,Bra033111,Bra027973,Bra037205,Bra025154,Bra026846,Bra001446,Bra016849,Bra028548
GO:0008173	RNA methyltransferase activity	molecular_function	0.47971	1	10	2715	101	29183	Bra039853,Bra014951,Bra003840,Novel00863,Bra034169,Bra012494,Bra022595,Bra005240,Bra003082,Bra037674
GO:0004144	diacylglycerol O-acyltransferase activity	molecular_function	0.48206	1	3	2715	28	29183	Bra018001,Bra030359,Bra029939
GO:0016411	acylglycerol O-acyltransferase activity	molecular_function	0.48206	1	3	2715	28	29183	Bra018001,Bra030359,Bra029939
GO:1901677	phosphate transmembrane transporter activity	molecular_function	0.48244	1	2	2715	17	29183	Bra025212,Bra034242
GO:0004146	dihydrofolate reductase activity	molecular_function	0.48249	1	1	2715	7	29183	Bra000581
GO:0044421	extracellular region part	cellular_component	0.48297	1	33	2715	346	29183	Bra039511,Bra001177,Bra003251,Bra007107,Bra029396,Bra037277,Bra039323,Bra000299,Bra029907,Bra013575,Bra036141,Bra039622,Bra022104,Bra039265,Bra019554,Bra025438,Bra021379,Bra016692,Bra037030,Bra003376,Bra007952,Bra034317,Bra039121,Bra015796,Bra015369,Bra007450,Bra028949,Bra016302,Bra022302,Bra029810,Bra034805,Bra009318,Bra033576
GO:2000112	regulation of cellular macromolecule biosynthetic process	biological_process	0.48313	1	268	2715	2878	29183	Bra037824,Bra028685,Bra000557,Bra001640,Bra033296,Bra030274,Bra006851,Bra032383,Bra004370,Bra013286,Bra021291,Bra002975,Bra007683,Bra018938,Bra006085,Bra006010,Bra033493,Bra009200,Bra009130,Bra040789,Bra004582,Bra016266,Bra023998,Bra010999,Bra021117,Novel00282,Novel00342,Bra037796,Bra039272,Bra006489,Bra027373,Bra011939,Bra027177,Bra003967,Bra004878,Bra011780,Bra011077,Bra013156,Bra001365,Bra0040…
GO:0004602	glutathione peroxidase activity	molecular_function	0.48336	1	2	2715	17	29183	Bra023978,Bra007819
GO:0016901	oxidoreductase activity, acting on the CH-OH group of donors, quinone or similar compound as acceptor	molecular_function	0.48477	1	1	2715	7	29183	Bra022325
GO:0030976	thiamine pyrophosphate binding	molecular_function	0.4849	1	3	2715	28	29183	Bra028124,Bra012418,Bra024060
GO:0001071	nucleic acid binding transcription factor activity	molecular_function	0.48547	1	123	2715	1304	29183	Bra004582,Bra030899,Bra030200,Bra020019,Bra016716,Bra016031,Bra036251,Bra023047,Bra001885,Bra021527,Bra021712,Novel00942,Bra016974,Bra027968,Bra009200,Bra040519,Bra000423,Bra007637,Bra007683,Bra017664,Bra009063,Bra014368,Bra033493,Bra010642,Bra023211,Bra037968,Bra021291,Novel00019,Bra004370,Bra029147,Bra016692,Bra000487,Bra028939,Bra014096,Bra033157,Bra006851,Bra025320,Bra016919,Bra034644,Bra0341…
GO:0003700	transcription factor activity, sequence-specific DNA binding	molecular_function	0.48547	1	123	2715	1304	29183	Bra009926,Bra030238,Bra012345,Bra036141,Bra009735,Bra024780,Bra003883,Novel00282,Bra004361,Bra018826,Bra023998,Bra008835,Bra033956,Bra009047,Bra024351,Bra016266,Novel00717,Bra016535,Bra016507,Bra020742,Bra036899,Bra009862,Bra009288,Bra027177,Bra019956,Bra011939,Bra017670,Bra011780,Bra022702,Bra004878,Bra006489,Bra006165,Bra012352,Bra024558,Bra007539,Bra020024,Bra037796,Bra013406,Bra010266,Bra0218…
GO:0004064	arylesterase activity	molecular_function	0.48559	1	2	2715	17	29183	Bra038899,Bra000222
GO:0016838	carbon-oxygen lyase activity, acting on phosphates	molecular_function	0.4857	1	5	2715	49	29183	Bra009717,Bra032268,Bra025163,Bra036239,Bra021082
GO:0042060	wound healing	biological_process	0.4857	1	10	2715	103	29183	Bra007107,Bra029810,Bra032757,Bra016302,Bra039265,Bra034805,Bra016692,Bra039121,Bra039622,Bra015369
GO:0006787	porphyrin-containing compound catabolic process	biological_process	0.48597	1	6	2715	59	29183	Bra035904,Bra014080,Bra012747,Bra019558,Bra015989,Bra026494
GO:0033015	tetrapyrrole catabolic process	biological_process	0.48597	1	6	2715	59	29183	Bra019558,Bra026494,Bra015989,Bra035904,Bra014080,Bra012747
GO:0016879	ligase activity, forming carbon-nitrogen bonds	molecular_function	0.48669	1	11	2715	115	29183	Bra005384,Bra028548,Bra011891,Bra033579,Bra018160,Bra023573,Bra020778,Bra013675,Bra036771,Bra030802,Bra005011
GO:0071310	cellular response to organic substance	biological_process	0.4874	1	3	2715	28	29183	Bra016954,Bra032799,Bra029088
GO:0016829	lyase activity	molecular_function	0.48965	1	52	2715	554	29183	Bra033446,Bra006397,Bra016343,Bra027941,Bra020203,Bra031116,Bra040411,Bra001950,Bra009771,Bra001020,Bra032268,Bra016223,Bra031636,Bra011792,Bra036239,Bra000222,Bra009717,Bra019468,Bra035608,Bra005687,Bra029608,Bra038899,Bra008561,Bra009130,Bra040187,Bra039906,Bra025033,Bra034814,Bra023574,Bra007924,Bra025163,Bra002423,Bra003263,Bra001002,Bra023699,Bra009876,Bra011076,Bra028901,Bra017856,Bra027293…
GO:0005758	mitochondrial intermembrane space	cellular_component	0.4903	1	1	2715	7	29183	Bra019008
GO:0016530	metallochaperone activity	molecular_function	0.4903	1	1	2715	7	29183	Bra019008
GO:0016531	copper chaperone activity	molecular_function	0.4903	1	1	2715	7	29183	Bra019008
GO:0031970	organelle envelope lumen	cellular_component	0.4903	1	1	2715	7	29183	Bra019008
GO:0006082	organic acid metabolic process	biological_process	0.49051	1	90	2715	963	29183	Bra006028,Bra008632,Bra040187,Bra036090,Bra006008,Bra026465,Bra031631,Bra032532,Bra015796,Bra026495,Bra004450,Bra022204,Bra034705,Bra012602,Bra017664,Bra027293,Bra026029,Bra001221,Bra027036,Bra039662,Bra025480,Bra024749,Bra016693,Bra036282,Bra016757,Bra039945,Bra027953,Bra020203,Bra010626,Bra015656,Bra019975,Bra011201,Bra016474,Bra029608,Bra038551,Bra007717,Bra036478,Bra022503,Bra037277,Bra040626…
GO:0006897	endocytosis	biological_process	0.49069	1	3	2715	29	29183	Bra034267,Bra034832,Bra033034
GO:0009110	vitamin biosynthetic process	biological_process	0.49073	1	10	2715	102	29183	Bra017664,Bra001491,Novel00019,Bra001002,Bra005687,Bra012602,Bra028901,Bra011545,Bra039622,Bra018633
GO:0042364	water-soluble vitamin biosynthetic process	biological_process	0.49073	1	10	2715	102	29183	Novel00019,Bra001491,Bra017664,Bra018633,Bra039622,Bra011545,Bra012602,Bra028901,Bra005687,Bra001002
GO:0051186	cofactor metabolic process	biological_process	0.49126	1	44	2715	467	29183	Bra011545,Bra010625,Bra002854,Bra019774,Bra027036,Bra017664,Bra026029,Bra012747,Bra030270,Bra015989,Bra028901,Bra009876,Bra035904,Bra031495,Bra037461,Bra034814,Bra019721,Bra027670,Bra039906,Bra006008,Bra023835,Bra012970,Bra026494,Bra005687,Bra021800,Bra017934,Bra032411,Bra014080,Bra024892,Bra011327,Bra020176,Bra025480,Bra010627,Bra011411,Bra001583,Bra010626,Bra026671,Bra028545,Bra002053,Bra019558…
GO:0009084	glutamine family amino acid biosynthetic process	biological_process	0.49184	1	4	2715	40	29183	Bra023573,Bra012602,Bra020778,Bra028548
GO:0005231	excitatory extracellular ligand-gated ion channel activity	molecular_function	0.49228	1	3	2715	31	29183	Bra040758,Bra040761,Bra040760
GO:0010556	regulation of macromolecule biosynthetic process	biological_process	0.49267	1	268	2715	2882	29183	Bra039855,Bra040398,Novel00311,Bra024999,Bra030889,Bra035919,Bra010310,Bra019069,Bra026985,Bra011962,Bra011786,Bra029987,Bra026466,Bra002828,Bra008259,Bra002199,Bra033157,Bra016692,Bra029147,Bra022896,Bra017879,Bra024591,Bra016497,Bra017666,Bra004949,Bra029261,Bra015401,Bra040519,Bra011045,Bra027968,Bra006446,Novel00019,Bra034242,Bra022934,Bra000423,Bra010642,Bra009063,Bra030899,Bra034119,Bra0248…
GO:0031326	regulation of cellular biosynthetic process	biological_process	0.49267	1	268	2715	2882	29183	Bra000366,Bra005907,Bra003240,Bra004716,Bra016241,Bra016300,Bra011545,Bra033322,Bra039732,Bra002148,Bra013406,Bra012352,Bra006165,Bra017670,Bra019956,Bra036884,Bra016535,Novel00150,Novel00717,Bra009246,Bra008835,Bra029088,Bra018826,Bra024780,Bra012345,Bra030238,Bra005004,Bra002669,Bra000351,Bra034169,Bra036251,Bra016716,Bra020019,Bra030200,Bra026755,Bra013675,Bra026108,Bra013886,Bra037968,Bra0176…
GO:0009065	glutamine family amino acid catabolic process	biological_process	0.49318	1	1	2715	7	29183	Bra019975
GO:0098805	whole membrane	cellular_component	0.49426	1	28	2715	303	29183	Bra012597,Bra031839,Bra001798,Bra014092,Bra001010,Bra026624,Bra027394,Bra039416,Bra005644,Bra037844,Bra003435,Bra006664,Bra016302,Bra014069,Bra025926,Bra000283,Bra007605,Bra040507,Bra002004,Bra027080,Bra024444,Bra001523,Bra000163,Bra001280,Bra032228,Bra036648,Bra001522,Bra024273
GO:0004857	enzyme inhibitor activity	molecular_function	0.49477	1	35	2715	368	29183	Bra023365,Bra003062,Bra024569,Bra027952,Bra037459,Bra016678,Bra011428,Bra008024,Bra027020,Bra027019,Bra005839,Bra034960,Bra016002,Bra012366,Bra030889,Bra032337,Bra016072,Bra001177,Bra029450,Bra036095,Bra018812,Bra019584,Bra024869,Novel00875,Bra008025,Bra037739,Bra001547,Bra029013,Novel00274,Bra037785,Bra024570,Bra031771,Bra022648,Bra041132,Bra039419
GO:0004175	endopeptidase activity	molecular_function	0.49484	1	71	2715	759	29183	Bra001466,Bra003300,Bra014344,Bra007972,Bra010706,Bra021504,Bra006663,Bra001491,Bra002086,Bra001842,Bra002468,Bra022325,Bra017057,Bra002434,Bra038745,Bra008924,Bra020745,Bra024277,Bra002322,Bra025250,Bra033641,Bra028392,Bra038486,Bra028459,Bra020562,Bra000003,Bra000615,Bra033195,Bra033016,Bra018067,Bra040788,Bra035651,Bra026561,Bra012157,Bra035108,Bra021529,Bra028794,Bra015499,Bra040749,Bra004905…
GO:0098519	nucleotide phosphatase activity, acting on free nucleotides	molecular_function	0.49539	1	8	2715	91	29183	Bra027624,Bra018760,Bra024060,Bra018722,Bra029837,Bra003490,Bra022360,Bra001237
GO:0019318	hexose metabolic process	biological_process	0.49574	1	7	2715	73	29183	Bra002141,Bra030031,Bra011792,Bra017856,Bra039084,Bra025225,Bra010958
GO:0031988	membrane-bounded vesicle	cellular_component	0.49581	1	13	2715	140	29183	Bra024405,Bra037888,Bra027394,Bra026624,Bra025976,Bra000163,Bra001523,Bra039622,Novel00188,Bra039121,Bra009136,Bra011141,Bra001522
GO:0006023	aminoglycan biosynthetic process	biological_process	0.49623	1	2	2715	18	29183	Bra009318,Bra014937
GO:0006024	glycosaminoglycan biosynthetic process	biological_process	0.49623	1	2	2715	18	29183	Bra014937,Bra009318
GO:0007007	inner mitochondrial membrane organization	biological_process	0.49628	1	1	2715	7	29183	Bra023839
GO:0042407	cristae formation	biological_process	0.49628	1	1	2715	7	29183	Bra023839
GO:0044284	mitochondrial crista junction	cellular_component	0.49628	1	1	2715	7	29183	Bra023839
GO:0061617	MICOS complex	cellular_component	0.49628	1	1	2715	7	29183	Bra023839
GO:0030151	molybdenum ion binding	molecular_function	0.49727	1	2	2715	18	29183	Bra015656,Bra014322
GO:0009889	regulation of biosynthetic process	biological_process	0.4975	1	268	2715	2884	29183	Bra039272,Bra037796,Bra027373,Bra006489,Bra011780,Bra004878,Bra003967,Bra027177,Bra011939,Bra001365,Bra013156,Bra011077,Bra016266,Bra010999,Bra023998,Novel00282,Bra021117,Novel00342,Bra018141,Bra022046,Bra011833,Bra022164,Bra021856,Bra025758,Bra024559,Bra004002,Bra009793,Bra023958,Bra036327,Bra017699,Bra004516,Bra002369,Bra023669,Bra030274,Bra033296,Bra006851,Bra004370,Bra032383,Bra000557,Bra0286…
GO:0006553	lysine metabolic process	biological_process	0.49874	1	5	2715	49	29183	Bra026495,Bra039662,Bra030951,Bra032532,Bra030204
GO:0030474	spindle pole body duplication	biological_process	0.49884	1	3	2715	28	29183	Bra033493,Bra007605,Bra023382
GO:0051300	spindle pole body organization	biological_process	0.49884	1	3	2715	28	29183	Bra007605,Bra033493,Bra023382
GO:0016863	intramolecular oxidoreductase activity, transposing C=C bonds	molecular_function	0.49935	1	1	2715	7	29183	Bra018760
GO:0003885	D-arabinono-1,4-lactone oxidase activity	molecular_function	0.49952	1	1	2715	7	29183	Bra023328
GO:0016899	oxidoreductase activity, acting on the CH-OH group of donors, oxygen as acceptor	molecular_function	0.49952	1	1	2715	7	29183	Bra023328
GO:0000030	mannosyltransferase activity	molecular_function	0.49954	1	1	2715	7	29183	Bra036233
GO:0019079	viral genome replication	biological_process	0.50068	1	11	2715	117	29183	Bra021379,Bra032755,Bra028111,Bra018640,Bra034293,Bra027963,Bra003102,Bra029813,Bra037277,Bra036072,Bra024235
GO:0004852	uroporphyrinogen-III synthase activity	molecular_function	0.50075	1	1	2715	7	29183	Bra007841
GO:0005451	monovalent cation:proton antiporter activity	molecular_function	0.50097	1	1	2715	7	29183	Bra015227
GO:0015491	cation:cation antiporter activity	molecular_function	0.50097	1	1	2715	7	29183	Bra015227
GO:0061025	membrane fusion	biological_process	0.50117	1	8	2715	83	29183	Bra010273,Bra033016,Bra007605,Bra033034,Bra016302,Bra024273,Bra007782,Bra003267
GO:0044248	cellular catabolic process	biological_process	0.50143	1	74	2715	791	29183	Bra024355,Bra007633,Bra012747,Bra007952,Bra037785,Bra004516,Bra031391,Bra037974,Bra007972,Bra011545,Bra034805,Bra003466,Bra008564,Bra031758,Bra008667,Bra015989,Bra011076,Bra014080,Bra016849,Bra029088,Bra012586,Bra030238,Bra015491,Bra026494,Bra006730,Bra016938,Bra036141,Bra017439,Bra019558,Bra010273,Bra001365,Bra004657,Bra040688,Bra040093,Bra017664,Bra010642,Bra033493,Bra000587,Bra000249,Bra003138…
GO:0019988	charged-tRNA amino acid modification	biological_process	0.50197	1	1	2715	7	29183	Bra015154
GO:0043399	tRNA A64-2'-O-ribosylphosphate transferase activity	molecular_function	0.50197	1	1	2715	7	29183	Bra015154
GO:0043015	gamma-tubulin binding	molecular_function	0.50221	1	1	2715	7	29183	Bra036037
GO:0016671	oxidoreductase activity, acting on a sulfur group of donors, disulfide as acceptor	molecular_function	0.50287	1	3	2715	28	29183	Bra029519,Bra034171,Bra009260
GO:0006012	galactose metabolic process	biological_process	0.5032	1	1	2715	7	29183	Bra002141
GO:0032774	RNA biosynthetic process	biological_process	0.50338	1	307	2715	3307	29183	Bra026749,Bra010548,Bra028554,Bra020872,Bra039170,Bra026403,Bra025144,Bra033373,Bra017421,Bra022786,Bra004189,Bra007972,Bra010266,Bra010671,Bra011873,Bra019255,Bra028700,Bra032799,Bra007952,Bra016367,Bra017008,Bra016774,Bra028703,Bra019474,Bra039908,Bra022702,Bra001696,Bra020125,Bra020742,Bra016507,Bra036899,Bra021113,Bra015499,Bra024558,Bra026671,Bra027101,Bra028435,Bra033886,Bra036141,Bra003883…
GO:0030077	plasma membrane light-harvesting complex	cellular_component	0.50342	1	1	2715	7	29183	Bra006988
GO:0042716	plasma membrane-derived chromatophore	cellular_component	0.50342	1	1	2715	7	29183	Bra006988
GO:0004615	phosphomannomutase activity	molecular_function	0.50346	1	1	2715	7	29183	Bra023033
GO:0009226	nucleotide-sugar biosynthetic process	biological_process	0.50346	1	1	2715	7	29183	Bra023033
GO:0009298	GDP-mannose biosynthetic process	biological_process	0.50346	1	1	2715	7	29183	Bra023033
GO:0019673	GDP-mannose metabolic process	biological_process	0.50346	1	1	2715	7	29183	Bra023033
GO:0000795	synaptonemal complex	cellular_component	0.50361	1	1	2715	7	29183	Bra033493
GO:0035556	intracellular signal transduction	biological_process	0.50516	1	59	2715	644	29183	Bra016774,Bra033773,Bra007201,Bra017763,Bra003265,Bra027968,Bra036819,Bra009524,Bra016043,Bra021065,Bra017733,Bra031220,Bra034169,Bra031299,Bra034860,Bra016477,Bra024304,Bra010132,Bra008950,Bra006014,Bra022708,Bra018084,Bra025864,Bra006054,Bra009046,Bra023019,Bra014785,Bra037841,Bra036294,Bra000217,Bra031910,Bra027593,Bra009011,Bra039558,Bra008518,Bra009072,Bra012597,Bra002998,Bra010257,Bra014179…
GO:0097164	ammonium ion metabolic process	biological_process	0.50552	1	2	2715	18	29183	Bra001950,Bra023699
GO:0016310	phosphorylation	biological_process	0.50571	1	184	2715	2009	29183	Bra022773,Bra032246,Bra039836,Bra032536,Bra034311,Bra026072,Bra015896,Bra032942,Bra018319,Bra027528,Bra002163,Bra014323,Bra000433,Bra018013,Bra020340,Bra008299,Bra007645,Bra014977,Bra008427,Bra018717,Bra025929,Bra033578,Bra033825,Bra006839,Bra013591,Bra002369,Bra023017,Bra028545,Bra040972,Bra040919,Bra025223,Bra024032,Bra019474,Bra025736,Bra026468,Bra002868,Bra011055,Bra019271,Bra031315,Bra013561…
GO:0006413	translational initiation	biological_process	0.50763	1	8	2715	83	29183	Bra018633,Bra014363,Bra023664,Bra003737,Bra022722,Bra016146,Bra023724,Bra026403
GO:0060429	epithelium development	biological_process	0.5102	1	4	2715	39	29183	Bra025155,Bra014308,Bra024293,Novel00188
GO:0009273	peptidoglycan-based cell wall biogenesis	biological_process	0.51058	1	1	2715	8	29183	Bra009318
GO:0009415	response to water	biological_process	0.51064	1	3	2715	29	29183	Bra012230,Bra003981,Bra033030
GO:0018130	heterocycle biosynthetic process	biological_process	0.51259	1	358	2715	3862	29183	Bra037796,Bra011970,Bra039272,Bra001019,Bra006489,Bra027373,Bra011939,Bra027177,Bra003967,Bra011780,Bra004878,Bra013156,Bra011077,Bra001365,Bra010627,Bra016266,Bra023998,Bra040788,Bra010999,Bra021117,Novel00282,Novel00342,Bra005687,Bra022046,Bra018141,Bra025758,Bra021856,Bra011833,Bra022164,Bra010171,Bra030270,Bra026113,Bra024559,Bra001491,Bra004002,Bra034317,Bra023033,Bra036327,Bra009793,Bra0239…
GO:0051171	regulation of nitrogen compound metabolic process	biological_process	0.51321	1	268	2715	2890	29183	Bra034013,Bra005310,Bra001900,Bra023211,Bra010848,Bra020296,Bra007637,Bra014368,Novel00942,Bra021712,Bra021527,Bra016974,Bra032891,Bra008844,Bra003102,Bra020388,Bra034860,Bra001885,Bra023047,Bra023611,Bra030219,Bra018271,Bra033274,Bra022722,Bra000487,Bra039907,Bra006186,Bra022407,Novel00211,Bra039265,Bra012960,Bra032147,Bra024235,Bra025320,Bra034644,Bra018818,Bra014417,Bra023771,Bra021592,Bra0218…
GO:0005887	integral component of plasma membrane	cellular_component	0.51475	1	8	2715	83	29183	Bra006987,Bra003138,Bra021859,Bra026468,Bra032817,Bra002470,Bra012632,Bra030034
GO:0016407	acetyltransferase activity	molecular_function	0.51623	1	14	2715	150	29183	Bra005004,Bra036813,Bra018001,Bra002793,Bra018340,Bra034013,Bra034705,Bra009336,Bra029939,Bra030621,Bra033446,Bra010553,Bra011778,Bra006857
GO:0006766	vitamin metabolic process	biological_process	0.51644	1	10	2715	104	29183	Novel00019,Bra001491,Bra017664,Bra039622,Bra018633,Bra028901,Bra012602,Bra011545,Bra005687,Bra001002
GO:0006767	water-soluble vitamin metabolic process	biological_process	0.51644	1	10	2715	104	29183	Bra017664,Novel00019,Bra001491,Bra005687,Bra001002,Bra039622,Bra018633,Bra011545,Bra012602,Bra028901
GO:0019042	viral latency	biological_process	0.51669	1	1	2715	8	29183	Bra007775
GO:0016877	ligase activity, forming carbon-sulfur bonds	molecular_function	0.51681	1	4	2715	40	29183	Bra021999,Bra017664,Bra029867,Bra011545
GO:0000275	mitochondrial proton-transporting ATP synthase complex, catalytic core F(1)	cellular_component	0.51696	1	2	2715	19	29183	Bra006014,Bra008830
GO:0009399	nitrogen fixation	biological_process	0.51719	1	1	2715	8	29183	Bra014322
GO:0051205	protein insertion into membrane	biological_process	0.51812	1	2	2715	18	29183	Bra032799,Bra002917
GO:0043248	proteasome assembly	biological_process	0.51842	1	3	2715	30	29183	Bra026521,Bra009392,Bra000399
GO:0006220	pyrimidine nucleotide metabolic process	biological_process	0.5188	1	4	2715	40	29183	Bra016602,Bra000581,Bra013742,Bra005384
GO:0004579	dolichyl-diphosphooligosaccharide-protein glycotransferase activity	molecular_function	0.51895	1	1	2715	8	29183	Bra034267
GO:0005351	sugar:proton symporter activity	molecular_function	0.52	1	2	2715	18	29183	Bra011960,Bra005474
GO:0015295	solute:proton symporter activity	molecular_function	0.52	1	2	2715	18	29183	Bra005474,Bra011960
GO:0005375	copper ion transmembrane transporter activity	molecular_function	0.52073	1	2	2715	18	29183	Bra040182,Bra020607
GO:0035434	copper ion transmembrane transport	biological_process	0.52073	1	2	2715	18	29183	Bra020607,Bra040182
GO:0015930	glutamate synthase activity	molecular_function	0.52075	1	2	2715	20	29183	Bra012602,Bra017743
GO:0033692	cellular polysaccharide biosynthetic process	biological_process	0.5212	1	8	2715	94	29183	Bra039673,Bra027328,Bra021377,Bra029541,Bra040364,Bra033849,Bra038671,Bra021796
GO:0008081	phosphoric diester hydrolase activity	molecular_function	0.5228	1	7	2715	74	29183	Bra002627,Bra007201,Bra028485,Bra028700,Bra037739,Bra020361,Bra025522
GO:0034655	nucleobase-containing compound catabolic process	biological_process	0.52294	1	6	2715	64	29183	Bra017879,Bra039004,Bra031758,Bra007633,Bra016849,Bra007695
GO:0042623	ATPase activity, coupled	molecular_function	0.52315	1	21	2715	247	29183	Bra007633,Bra025676,Bra035248,Bra007695,Bra020562,Bra039042,Bra005531,Bra026725,Bra032136,Bra030437,Bra026408,Bra018722,Bra024969,Bra003490,Bra026262,Bra007639,Bra026689,Bra022908,Bra002917,Bra028111,Bra018523
GO:0050151	oleate hydratase activity	molecular_function	0.52422	1	1	2715	8	29183	Bra040411
GO:0080090	regulation of primary metabolic process	biological_process	0.52425	1	277	2715	2997	29183	Bra029147,Bra016692,Bra022896,Bra033157,Bra016497,Bra017666,Bra017879,Bra024591,Bra024999,Bra030889,Bra035919,Bra010310,Bra039855,Novel00311,Bra040398,Bra011962,Bra029987,Bra011786,Bra026466,Bra008259,Bra002828,Bra002199,Bra026985,Bra019069,Bra030899,Bra016031,Bra017742,Bra034119,Bra024858,Bra027968,Bra011045,Bra004949,Bra015401,Bra029261,Bra040519,Bra022934,Bra000423,Bra010642,Bra009063,Bra00644…
GO:0044723	single-organism carbohydrate metabolic process	biological_process	0.52546	1	49	2715	541	29183	Bra038671,Bra017856,Bra040364,Bra006578,Bra010658,Bra008753,Bra012408,Bra023033,Bra021377,Bra035049,Bra039673,Bra036233,Bra015395,Bra019370,Bra021796,Bra001901,Bra025225,Bra039084,Bra006008,Bra016328,Bra029541,Bra015969,Bra013628,Bra033849,Bra020096,Bra033195,Bra012423,Bra003845,Bra002289,Bra033253,Bra002141,Bra034141,Bra037205,Bra028545,Bra034267,Bra023384,Bra039502,Bra011835,Bra030031,Bra014951…
GO:0005634	nucleus	cellular_component	0.52586	1	261	2715	2823	29183	Bra016497,Bra016954,Bra012441,Bra024591,Bra015913,Bra022896,Bra018592,Bra001519,Bra002199,Bra040513,Bra029987,Bra021404,Bra019069,Bra016474,Bra030889,Bra012149,Bra011991,Bra038109,Bra039855,Bra040398,Bra039937,Bra011576,Bra024858,Bra022934,Bra004847,Bra002084,Bra001446,Bra006446,Bra024614,Bra008295,Bra039435,Bra011045,Bra037958,Bra025799,Bra007797,Bra020133,Bra006156,Bra033886,Bra004674,Bra036317…
GO:0019887	protein kinase regulator activity	molecular_function	0.52592	1	4	2715	40	29183	Bra037459,Bra036095,Bra027952,Bra018812
GO:0043436	oxoacid metabolic process	biological_process	0.52802	1	89	2715	961	29183	Bra008632,Bra006028,Bra006008,Bra036090,Bra040187,Bra031631,Bra032532,Bra026465,Bra026495,Bra015796,Bra012602,Bra034705,Bra004450,Bra022204,Bra026029,Bra027293,Bra017664,Bra027036,Bra001221,Bra036282,Bra016693,Bra025480,Bra039662,Bra024749,Bra039945,Bra016757,Bra020203,Bra027953,Bra019975,Bra015656,Bra010626,Bra016474,Bra029608,Bra011201,Bra036478,Bra038551,Bra007717,Bra040626,Bra022503,Bra037277…
GO:0044781	bacterial-type flagellum organization	biological_process	0.52868	1	2	2715	19	29183	Bra027963,Bra039622
GO:0048584	positive regulation of response to stimulus	biological_process	0.52974	1	4	2715	42	29183	Bra026266,Bra024304,Bra022863,Bra029261
GO:0051225	spindle assembly	biological_process	0.53176	1	2	2715	19	29183	Bra005537,Bra014096
GO:0008174	mRNA methyltransferase activity	molecular_function	0.53251	1	1	2715	8	29183	Novel00863
GO:0009987	cellular process	biological_process	0.53335	1	1386	2715	15005	29183	Bra005403,Bra005842,Bra024350,Bra023771,Bra002604,Bra002758,Bra021592,Bra012494,Bra014937,Bra040055,Bra003075,Bra027927,Bra031495,Bra018084,Bra017931,Bra006645,Bra030034,Novel00931,Bra026353,Bra014588,Bra011596,Bra009735,Bra008563,Bra006418,Bra016190,Bra035135,Bra038368,Bra025552,Bra007539,Bra036512,Bra011835,Bra038490,Bra004863,Bra012368,Bra026669,Bra017249,Bra035779,Bra018921,Bra020584,Bra03657…
GO:0010941	regulation of cell death	biological_process	0.53372	1	5	2715	54	29183	Bra027927,Bra001519,Bra003459,Bra021414,Bra015796
GO:0042981	regulation of apoptotic process	biological_process	0.53372	1	5	2715	54	29183	Bra001519,Bra003459,Bra027927,Bra021414,Bra015796
GO:0043067	regulation of programmed cell death	biological_process	0.53372	1	5	2715	54	29183	Bra015796,Bra021414,Bra003459,Bra001519,Bra027927
GO:0005186	pheromone activity	molecular_function	0.53534	1	2	2715	19	29183	Bra010439,Bra032671
GO:0009611	response to wounding	biological_process	0.53688	1	10	2715	107	29183	Bra015369,Bra039622,Bra016692,Bra039121,Bra034805,Bra039265,Bra032757,Bra016302,Bra007107,Bra029810
GO:0000314	organellar small ribosomal subunit	cellular_component	0.53914	1	1	2715	8	29183	Bra000003
GO:0005763	mitochondrial small ribosomal subunit	cellular_component	0.53914	1	1	2715	8	29183	Bra000003
GO:0015935	small ribosomal subunit	cellular_component	0.53914	1	1	2715	8	29183	Bra000003
GO:0034755	iron ion transmembrane transport	biological_process	0.53956	1	1	2715	8	29183	Bra002084
GO:0016820	hydrolase activity, acting on acid anhydrides, catalyzing transmembrane movement of substances	molecular_function	0.53991	1	18	2715	214	29183	Bra007639,Bra026689,Bra022908,Bra012223,Bra006014,Bra018523,Bra001280,Bra035248,Bra007695,Bra039416,Bra039042,Bra005531,Bra032136,Bra030437,Bra024969,Bra018722,Bra026262,Bra003490
GO:0004594	pantothenate kinase activity	molecular_function	0.5402	1	1	2715	8	29183	Bra011327
GO:0008375	acetylglucosaminyltransferase activity	molecular_function	0.54066	1	8	2715	85	29183	Bra023957,Bra012167,Bra036442,Bra006893,Bra037205,Bra008753,Bra036729,Bra034487
GO:0000160	phosphorelay signal transduction system	biological_process	0.54148	1	15	2715	167	29183	Bra000217,Bra033773,Bra019932,Bra017763,Bra009011,Bra003265,Bra010132,Bra010257,Bra018084,Bra019524,Bra002998,Bra022708,Bra027968,Bra025394,Bra016526
GO:0004748	ribonucleoside-diphosphate reductase activity, thioredoxin disulfide as acceptor	molecular_function	0.54167	1	1	2715	8	29183	Bra029745
GO:0061731	ribonucleoside-diphosphate reductase activity	molecular_function	0.54167	1	1	2715	8	29183	Bra029745
GO:0006479	protein methylation	biological_process	0.54303	1	10	2715	107	29183	Bra003707,Bra014951,Bra025926,Bra003840,Bra027815,Bra003007,Bra025213,Bra010226,Bra000056,Bra019899
GO:0008213	protein alkylation	biological_process	0.54303	1	10	2715	107	29183	Bra025213,Bra010226,Bra000056,Bra019899,Bra025926,Bra003707,Bra014951,Bra003840,Bra027815,Bra003007
GO:0019888	protein phosphatase regulator activity	molecular_function	0.54502	1	3	2715	30	29183	Bra036351,Bra025179,Bra014474
GO:0004571	mannosyl-oligosaccharide 1,2-alpha-mannosidase activity	molecular_function	0.5459	1	1	2715	8	29183	Bra001816
GO:0015924	mannosyl-oligosaccharide mannosidase activity	molecular_function	0.5459	1	1	2715	8	29183	Bra001816
GO:0005506	iron ion binding	molecular_function	0.546	1	48	2715	513	29183	Bra021505,Bra016740,Bra028764,Bra006987,Bra004516,Bra026008,Bra034235,Bra036097,Bra040819,Bra021542,Bra004517,Bra004921,Bra033057,Bra013386,Bra012151,Bra031279,Bra020855,Bra013601,Bra026005,Bra006988,Novel00391,Bra015865,Bra012150,Bra025289,Bra000601,Bra025281,Bra038437,Bra034236,Bra018471,Bra037119,Bra025196,Bra013227,Bra033622,Bra001741,Bra012006,Bra027405,Bra039931,Bra022407,Bra020412,Bra01890…
GO:0051274	beta-glucan biosynthetic process	biological_process	0.54613	1	6	2715	74	29183	Bra029541,Bra021796,Bra033849,Bra021377,Bra040364,Bra027328
GO:0022607	cellular component assembly	biological_process	0.54626	1	70	2715	761	29183	Bra038381,Bra039622,Bra000601,Bra029837,Bra022722,Bra022863,Bra010084,Bra016692,Bra014096,Bra029259,Bra029516,Bra007605,Bra029509,Bra019407,Bra017686,Bra039265,Bra009192,Bra039121,Bra031821,Bra015369,Bra010642,Bra033493,Bra004138,Novel00875,Bra032558,Bra013601,Bra001477,Bra001197,Bra013578,Bra040738,Bra013977,Bra004717,Bra000399,Bra005537,Bra031984,Bra027963,Bra023382,Bra010169,Bra026521,Bra03935…
GO:1902533	positive regulation of intracellular signal transduction	biological_process	0.54636	1	2	2715	20	29183	Bra022863,Bra024304
GO:0046474	glycerophospholipid biosynthetic process	biological_process	0.54727	1	4	2715	42	29183	Bra015954,Bra003222,Bra017175,Bra020019
GO:0003849	3-deoxy-7-phosphoheptulonate synthase activity	molecular_function	0.54751	1	1	2715	8	29183	Bra031389
GO:0007217	tachykinin receptor signaling pathway	biological_process	0.54865	1	1	2715	8	29183	Bra019306
GO:0001653	peptide receptor activity	molecular_function	0.54885	1	1	2715	8	29183	Bra016789
GO:0008528	G-protein coupled peptide receptor activity	molecular_function	0.54885	1	1	2715	8	29183	Bra016789
GO:0019207	kinase regulator activity	molecular_function	0.54938	1	5	2715	52	29183	Bra037459,Bra027952,Bra018812,Bra036095,Bra022722
GO:0008430	selenium binding	molecular_function	0.5502	1	1	2715	8	29183	Bra032755
GO:0006760	folic acid-containing compound metabolic process	biological_process	0.55046	1	4	2715	42	29183	Bra026029,Bra039906,Bra038368,Bra034814
GO:0004751	ribose-5-phosphate isomerase activity	molecular_function	0.55082	1	1	2715	8	29183	Bra024892
GO:0009052	pentose-phosphate shunt, non-oxidative branch	biological_process	0.55082	1	1	2715	8	29183	Bra024892
GO:0050518	2-C-methyl-D-erythritol 4-phosphate cytidylyltransferase activity	molecular_function	0.55083	1	1	2715	8	29183	Bra017052
GO:0042262	DNA protection	biological_process	0.55084	1	1	2715	8	29183	Bra036335
GO:0015099	nickel cation transmembrane transporter activity	molecular_function	0.55087	1	1	2715	8	29183	Bra031531
GO:0015675	nickel cation transport	biological_process	0.55087	1	1	2715	8	29183	Bra031531
GO:0035444	nickel cation transmembrane transport	biological_process	0.55087	1	1	2715	8	29183	Bra031531
GO:0009166	nucleotide catabolic process	biological_process	0.55087	1	1	2715	8	29183	Bra017879
GO:1901292	nucleoside phosphate catabolic process	biological_process	0.55087	1	1	2715	8	29183	Bra017879
GO:0000270	peptidoglycan metabolic process	biological_process	0.55088	1	1	2715	8	29183	Bra009318
GO:0006568	tryptophan metabolic process	biological_process	0.55088	1	1	2715	8	29183	Bra027953
GO:0006586	indolalkylamine metabolic process	biological_process	0.55088	1	1	2715	8	29183	Bra027953
GO:0042430	indole-containing compound metabolic process	biological_process	0.55088	1	1	2715	8	29183	Bra027953
GO:0010468	regulation of gene expression	biological_process	0.55139	1	268	2715	2905	29183	Bra009200,Bra006010,Bra006085,Bra033493,Bra007683,Bra018938,Bra013286,Bra021291,Bra002975,Bra040789,Bra004582,Bra009130,Bra001640,Bra000557,Bra037824,Bra028685,Bra032383,Bra004370,Bra006851,Bra033296,Bra030274,Bra023669,Bra002369,Bra017699,Bra004516,Bra036327,Bra023958,Bra009793,Bra004002,Bra024559,Bra011833,Bra022164,Bra025758,Bra021856,Bra018141,Bra022046,Novel00342,Novel00282,Bra021117,Bra0109…
GO:0008964	phosphoenolpyruvate carboxylase activity	molecular_function	0.55143	1	1	2715	9	29183	Bra027293
GO:0008053	mitochondrial fusion	biological_process	0.5518	1	3	2715	30	29183	Bra007605,Bra024273,Bra016302
GO:0044712	single-organism catabolic process	biological_process	0.55249	1	29	2715	315	29183	Bra029088,Bra024355,Bra012747,Bra014080,Bra013292,Bra026495,Bra015369,Bra026494,Bra017439,Bra015491,Bra037974,Bra006008,Bra001197,Bra027953,Bra019975,Bra017879,Bra040738,Bra032532,Bra013578,Bra019407,Bra039004,Bra028545,Bra019558,Bra016954,Bra029509,Bra035904,Bra015989,Bra011076,Bra040093
GO:0015079	potassium ion transmembrane transporter activity	molecular_function	0.55301	1	8	2715	86	29183	Bra030034,Bra019954,Bra007639,Bra023611,Bra018523,Bra032817,Bra020940,Bra034121
GO:0006403	RNA localization	biological_process	0.55374	1	5	2715	54	29183	Bra022414,Bra010590,Bra016474,Bra025799,Bra001148
GO:0050657	nucleic acid transport	biological_process	0.55374	1	5	2715	54	29183	Bra010590,Bra022414,Bra016474,Bra001148,Bra025799
GO:0050658	RNA transport	biological_process	0.55374	1	5	2715	54	29183	Bra001148,Bra025799,Bra022414,Bra010590,Bra016474
GO:0051236	establishment of RNA localization	biological_process	0.55374	1	5	2715	54	29183	Bra025799,Bra001148,Bra016474,Bra010590,Bra022414
GO:0019752	carboxylic acid metabolic process	biological_process	0.55452	1	87	2715	945	29183	Bra031116,Bra027941,Bra019145,Bra006397,Bra006857,Bra038368,Bra040411,Bra028545,Bra020412,Bra031636,Bra029392,Bra010627,Bra032268,Bra001020,Bra010980,Bra023573,Bra020778,Bra040093,Bra030204,Bra028548,Bra019468,Bra000581,Bra031031,Bra016945,Bra008561,Bra015491,Bra025033,Bra018160,Bra039906,Bra002423,Bra023890,Bra034814,Bra002793,Bra011076,Bra001250,Bra026590,Bra022325,Bra024355,Bra011522,Bra005384…
GO:0015643	toxic substance binding	molecular_function	0.55567	1	2	2715	20	29183	Bra008056,Bra014224
GO:0007283	spermatogenesis	biological_process	0.55645	1	3	2715	31	29183	Bra034323,Bra039124,Bra032136
GO:0048232	male gamete generation	biological_process	0.55645	1	3	2715	31	29183	Bra032136,Bra039124,Bra034323
GO:0001101	response to acid chemical	biological_process	0.55794	1	4	2715	43	29183	Bra003981,Bra012230,Bra033030,Bra037731
GO:0016071	mRNA metabolic process	biological_process	0.55801	1	26	2715	288	29183	Bra013977,Bra026403,Bra005498,Bra016497,Bra016302,Bra013129,Bra009335,Novel00863,Bra040055,Bra005611,Novel00453,Bra018592,Bra039377,Bra006620,Bra036335,Bra015790,Bra007633,Bra007870,Bra007695,Bra018818,Novel00054,Bra034698,Bra008295,Bra003546,Bra021859,Bra020497
GO:0009066	aspartate family amino acid metabolic process	biological_process	0.55855	1	8	2715	86	29183	Bra030204,Bra011201,Bra030951,Bra039662,Bra026495,Bra023890,Bra032532,Bra018160
GO:0071702	organic substance transport	biological_process	0.56057	1	132	2715	1454	29183	Bra026482,Bra017192,Bra001148,Bra023890,Bra013129,Bra027411,Bra015024,Bra006108,Bra011960,Bra001006,Bra013120,Bra010981,Bra039416,Bra027080,Bra009708,Bra029392,Bra000631,Bra021678,Bra026018,Bra012368,Bra026095,Bra008563,Bra005644,Bra035605,Bra012854,Bra034339,Bra035410,Bra004587,Bra000163,Bra011104,Bra013430,Bra038542,Bra015369,Bra039121,Bra031719,Bra005768,Bra001523,Bra036648,Bra031977,Bra010084…
GO:0008237	metallopeptidase activity	molecular_function	0.56076	1	12	2715	133	29183	Bra028392,Bra023419,Bra034293,Bra035651,Bra002468,Bra025250,Bra040788,Bra015391,Bra015499,Bra010273,Bra001889,Bra028459
GO:0006013	mannose metabolic process	biological_process	0.5621	1	1	2715	10	29183	Bra025225
GO:0032879	regulation of localization	biological_process	0.56373	1	5	2715	54	29183	Bra027347,Bra016343,Novel00054,Bra026474,Bra029261
GO:0004888	transmembrane signaling receptor activity	molecular_function	0.56669	1	12	2715	136	29183	Bra016488,Bra006110,Bra040760,Bra016789,Bra040761,Bra019905,Bra031768,Bra019954,Bra023394,Bra040758,Bra023741,Bra008850
GO:0051336	regulation of hydrolase activity	biological_process	0.56744	1	3	2715	33	29183	Bra003459,Novel00875,Bra032136
GO:0016810	hydrolase activity, acting on carbon-nitrogen (but not peptide) bonds	molecular_function	0.56902	1	8	2715	87	29183	Bra023598,Bra027953,Bra039004,Bra024290,Bra021681,Bra016641,Bra037776,Bra035006
GO:1901607	alpha-amino acid biosynthetic process	biological_process	0.56975	1	20	2715	219	29183	Bra020778,Bra023573,Bra030204,Bra039662,Bra002793,Bra038368,Bra002423,Bra006857,Bra023890,Bra020203,Bra018160,Bra012602,Bra034705,Bra000581,Bra031031,Bra030951,Bra011201,Bra019468,Bra028548,Bra026029
GO:0051270	regulation of cellular component movement	biological_process	0.57026	1	2	2715	20	29183	Bra029261,Novel00054
GO:2000145	regulation of cell motility	biological_process	0.57026	1	2	2715	20	29183	Novel00054,Bra029261
GO:0005125	cytokine activity	molecular_function	0.57027	1	3	2715	32	29183	Bra023151,Bra033195,Bra020024
GO:0015931	nucleobase-containing compound transport	biological_process	0.57123	1	5	2715	55	29183	Bra022414,Bra010590,Bra016474,Bra001148,Bra025799
GO:0006955	immune response	biological_process	0.57166	1	10	2715	111	29183	Bra018716,Bra009636,Bra024304,Bra033195,Bra006870,Bra026266,Bra011104,Bra029261,Bra039662,Bra022863
GO:0001518	voltage-gated sodium channel complex	cellular_component	0.57226	1	1	2715	9	29183	Bra021859
GO:0005248	voltage-gated sodium channel activity	molecular_function	0.57226	1	1	2715	9	29183	Bra021859
GO:0034706	sodium channel complex	cellular_component	0.57226	1	1	2715	9	29183	Bra021859
GO:0016160	amylase activity	molecular_function	0.57251	1	2	2715	20	29183	Bra002178,Bra015025
GO:0007224	smoothened signaling pathway	biological_process	0.57299	1	1	2715	9	29183	Bra021859
GO:0019359	nicotinamide nucleotide biosynthetic process	biological_process	0.57454	1	2	2715	20	29183	Bra026671,Bra017934
GO:0070588	calcium ion transmembrane transport	biological_process	0.57491	1	1	2715	9	29183	Bra040547
GO:0004659	prenyltransferase activity	molecular_function	0.57562	1	5	2715	54	29183	Bra034847,Bra010576,Bra039538,Bra024235,Bra030758
GO:0006487	protein N-linked glycosylation	biological_process	0.57583	1	2	2715	20	29183	Bra037205,Bra008753
GO:0003774	motor activity	molecular_function	0.57726	1	13	2715	161	29183	Bra022171,Bra005294,Bra007107,Bra030304,Bra033493,Novel00312,Bra009046,Bra022708,Bra002998,Bra001237,Bra023619,Bra016692,Bra027968
GO:0007167	enzyme linked receptor protein signaling pathway	biological_process	0.57736	1	1	2715	9	29183	Bra015732
GO:0007169	transmembrane receptor protein tyrosine kinase signaling pathway	biological_process	0.57736	1	1	2715	9	29183	Bra015732
GO:0016728	oxidoreductase activity, acting on CH or CH2 groups, disulfide as acceptor	molecular_function	0.57865	1	1	2715	9	29183	Bra029745
GO:0006536	glutamate metabolic process	biological_process	0.57959	1	2	2715	22	29183	Bra019975,Bra012602
GO:0007016	cytoskeletal anchoring at plasma membrane	biological_process	0.57965	1	1	2715	9	29183	Bra031531
GO:0019013	viral nucleocapsid	cellular_component	0.58214	1	4	2715	43	29183	Bra010439,Bra037700,Bra008743,Bra038219
GO:0044743	intracellular protein transmembrane import	biological_process	0.5822	1	4	2715	44	29183	Bra026482,Bra009708,Bra008563,Bra004587
GO:0065002	intracellular protein transmembrane transport	biological_process	0.5822	1	4	2715	44	29183	Bra004587,Bra008563,Bra009708,Bra026482
GO:0007049	cell cycle	biological_process	0.58245	1	55	2715	606	29183	Bra032558,Bra032853,Bra019905,Bra026811,Bra036095,Bra018812,Bra005553,Bra005907,Bra016031,Bra010712,Bra013324,Bra039135,Bra039435,Bra024614,Bra014417,Bra011545,Bra016300,Bra007797,Bra016540,Bra021202,Bra022441,Bra033493,Bra001446,Bra011878,Bra004138,Bra004888,Bra031315,Bra016692,Bra016507,Bra001365,Bra011219,Bra021002,Bra037773,Bra020584,Bra006996,Bra024047,Bra014096,Bra007605,Bra004863,Bra027952…
GO:0044815	DNA packaging complex	cellular_component	0.58315	1	4	2715	43	29183	Bra001696,Bra021800,Bra018818,Bra039124
GO:0000175	3'-5'-exoribonuclease activity	molecular_function	0.58344	1	2	2715	21	29183	Bra031978,Bra007633
GO:0004532	exoribonuclease activity	molecular_function	0.58344	1	2	2715	21	29183	Bra007633,Bra031978
GO:0016896	exoribonuclease activity, producing 5'-phosphomonoesters	molecular_function	0.58344	1	2	2715	21	29183	Bra031978,Bra007633
GO:0005811	lipid particle	cellular_component	0.58351	1	4	2715	43	29183	Bra001002,Bra034141,Bra004064,Bra033021
GO:0012511	monolayer-surrounded lipid storage body	cellular_component	0.58351	1	4	2715	43	29183	Bra033021,Bra004064,Bra034141,Bra001002
GO:0007218	neuropeptide signaling pathway	biological_process	0.58352	1	2	2715	22	29183	Bra026987,Bra001250
GO:0030896	checkpoint clamp complex	cellular_component	0.58419	1	1	2715	9	29183	Bra039435
GO:0051015	actin filament binding	molecular_function	0.58595	1	2	2715	21	29183	Bra016255,Bra016256
GO:0000178	exosome (RNase complex)	cellular_component	0.58609	1	1	2715	9	29183	Bra004139
GO:0016748	succinyltransferase activity	molecular_function	0.58621	1	1	2715	9	29183	Bra011201
GO:0001765	membrane raft assembly	biological_process	0.5869	1	1	2715	9	29183	Bra003906
GO:0031579	membrane raft organization	biological_process	0.5869	1	1	2715	9	29183	Bra003906
GO:0044091	membrane biogenesis	biological_process	0.5869	1	1	2715	9	29183	Bra003906
GO:0044854	plasma membrane raft assembly	biological_process	0.5869	1	1	2715	9	29183	Bra003906
GO:0044857	plasma membrane raft organization	biological_process	0.5869	1	1	2715	9	29183	Bra003906
GO:0070836	caveola assembly	biological_process	0.5869	1	1	2715	9	29183	Bra003906
GO:0071709	membrane assembly	biological_process	0.5869	1	1	2715	9	29183	Bra003906
GO:0071103	DNA conformation change	biological_process	0.58707	1	12	2715	135	29183	Bra031944,Bra018818,Bra026482,Bra010439,Bra001696,Bra002272,Bra002917,Bra026725,Bra026408,Bra012586,Bra021800,Bra010999
GO:0016573	histone acetylation	biological_process	0.58724	1	1	2715	12	29183	Bra034013
GO:0031304	intrinsic component of mitochondrial inner membrane	cellular_component	0.58764	1	1	2715	9	29183	Bra023839
GO:0031305	integral component of mitochondrial inner membrane	cellular_component	0.58764	1	1	2715	9	29183	Bra023839
GO:0032592	integral component of mitochondrial membrane	cellular_component	0.58764	1	1	2715	9	29183	Bra023839
GO:0098573	intrinsic component of mitochondrial membrane	cellular_component	0.58764	1	1	2715	9	29183	Bra023839
GO:0009108	coenzyme biosynthetic process	biological_process	0.58768	1	16	2715	178	29183	Bra017934,Bra021800,Bra032411,Bra011327,Bra026029,Bra023835,Bra005687,Bra002854,Bra026671,Bra017879,Bra038368,Bra030270,Bra028901,Bra011411,Bra031495,Bra037461
GO:0006366	transcription from RNA polymerase II promoter	biological_process	0.58811	1	23	2715	259	29183	Bra023590,Bra018592,Bra001696,Bra004370,Bra013886,Bra004582,Bra031385,Novel00211,Bra013156,Bra024277,Bra027373,Bra018633,Bra025799,Bra030889,Bra031968,Bra016474,Novel00342,Bra019069,Bra004002,Bra029987,Bra002199,Bra029332,Bra020616
GO:0009975	cyclase activity	molecular_function	0.5882	1	1	2715	9	29183	Bra037042
GO:0006570	tyrosine metabolic process	biological_process	0.58837	1	1	2715	9	29183	Bra011076
GO:0006334	nucleosome assembly	biological_process	0.58955	1	4	2715	43	29183	Bra010439,Bra001696,Bra018818,Bra010999
GO:0031497	chromatin assembly	biological_process	0.58955	1	4	2715	43	29183	Bra018818,Bra001696,Bra010439,Bra010999
GO:0034728	nucleosome organization	biological_process	0.58955	1	4	2715	43	29183	Bra018818,Bra010439,Bra001696,Bra010999
GO:0004066	asparagine synthase (glutamine-hydrolyzing) activity	molecular_function	0.58961	1	1	2715	9	29183	Bra018160
GO:0070887	cellular response to chemical stimulus	biological_process	0.59017	1	4	2715	44	29183	Bra032799,Bra029088,Bra016954,Bra037731
GO:0051648	vesicle localization	biological_process	0.59034	1	1	2715	9	29183	Bra025976
GO:0051650	establishment of vesicle localization	biological_process	0.59034	1	1	2715	9	29183	Bra025976
GO:0045300	acyl-[acyl-carrier-protein] desaturase activity	molecular_function	0.59038	1	1	2715	9	29183	Bra008632
GO:0044038	cell wall macromolecule biosynthetic process	biological_process	0.59159	1	1	2715	9	29183	Bra009318
GO:0070589	cellular component macromolecule biosynthetic process	biological_process	0.59159	1	1	2715	9	29183	Bra009318
GO:0005849	mRNA cleavage factor complex	cellular_component	0.59161	1	1	2715	9	29183	Bra018592
GO:0006378	mRNA polyadenylation	biological_process	0.59161	1	1	2715	9	29183	Bra018592
GO:0008716	D-alanine-D-alanine ligase activity	molecular_function	0.59238	1	1	2715	11	29183	Bra036771
GO:0016972	thiol oxidase activity	molecular_function	0.59295	1	1	2715	9	29183	Bra032663
GO:0010629	negative regulation of gene expression	biological_process	0.59304	1	6	2715	67	29183	Bra026671,Bra008844,Bra022407,Bra010671,Bra034207,Bra024559
GO:0070567	cytidylyltransferase activity	molecular_function	0.5936	1	1	2715	9	29183	Bra017052
GO:0030410	nicotianamine synthase activity	molecular_function	0.59364	1	1	2715	9	29183	Bra022503
GO:0030417	nicotianamine metabolic process	biological_process	0.59364	1	1	2715	9	29183	Bra022503
GO:0030418	nicotianamine biosynthetic process	biological_process	0.59364	1	1	2715	9	29183	Bra022503
GO:0060255	regulation of macromolecule metabolic process	biological_process	0.59415	1	276	2715	3012	29183	Bra010548,Bra026749,Bra020872,Bra028554,Bra039170,Bra025144,Bra026403,Bra017421,Bra004189,Bra022786,Bra007972,Bra010671,Bra010266,Bra019255,Bra007952,Bra016367,Bra032799,Bra028703,Bra016774,Bra017008,Bra039908,Bra019474,Bra001696,Bra022702,Bra036899,Bra020742,Bra020125,Bra016507,Bra021113,Bra024558,Bra015499,Bra026671,Bra027101,Bra033886,Bra028435,Bra003883,Bra036141,Bra004361,Bra022192,Bra018993…
GO:0000990	transcription factor activity, core RNA polymerase binding	molecular_function	0.5965	1	4	2715	45	29183	Bra009735,Bra026466,Bra009047,Bra025320
GO:0000996	core DNA-dependent RNA polymerase binding promoter specificity activity	molecular_function	0.5965	1	4	2715	45	29183	Bra026466,Bra009047,Bra025320,Bra009735
GO:0016987	sigma factor activity	molecular_function	0.5965	1	4	2715	45	29183	Bra009735,Bra025320,Bra026466,Bra009047
GO:0006367	transcription initiation from RNA polymerase II promoter	biological_process	0.5972	1	7	2715	78	29183	Bra023590,Bra031385,Bra020616,Bra027373,Bra024277,Bra004582,Bra031968
GO:0043234	protein complex	cellular_component	0.59863	1	234	2715	2589	29183	Bra026804,Bra006156,Bra027373,Bra024934,Bra001019,Bra001696,Bra028173,Bra013156,Bra039068,Bra027328,Bra032963,Bra009136,Bra020125,Bra038240,Bra029200,Bra017732,Bra013561,Bra008518,Bra007107,Bra019492,Bra004436,Bra015967,Bra032817,Bra017743,Novel00342,Bra026725,Bra011116,Novel00152,Bra005682,Bra008950,Bra026403,Bra029810,Bra039906,Bra025416,Bra010712,Bra025926,Bra006070,Bra008266,Novel00453,Bra024…
GO:0007342	fusion of sperm to egg plasma membrane	biological_process	0.59879	1	1	2715	10	29183	Bra033034
GO:0045026	plasma membrane fusion	biological_process	0.59879	1	1	2715	10	29183	Bra033034
GO:0016788	hydrolase activity, acting on ester bonds	molecular_function	0.59976	1	118	2715	1308	29183	Bra029813,Bra015154,Bra033111,Bra037739,Bra001547,Bra009043,Bra010857,Bra035549,Bra012439,Bra031758,Bra024150,Bra015989,Bra021542,Bra007633,Bra012747,Bra026402,Bra011425,Bra028700,Bra002563,Bra002758,Bra025154,Bra005174,Bra003490,Bra023033,Bra028534,Bra027941,Bra026266,Bra018906,Bra019558,Bra006716,Bra004906,Novel00902,Bra005002,Bra002627,Bra000631,Bra032671,Bra002175,Bra020361,Bra014080,Bra01684…
GO:0046677	response to antibiotic	biological_process	0.6009	1	2	2715	22	29183	Bra032473,Bra034169
GO:0042597	periplasmic space	cellular_component	0.60326	1	3	2715	33	29183	Bra040364,Bra031719,Bra011807
GO:0015629	actin cytoskeleton	cellular_component	0.60341	1	7	2715	86	29183	Bra022722,Bra027968,Bra016692,Bra022708,Bra002998,Bra033493,Bra001237
GO:0006801	superoxide metabolic process	biological_process	0.60394	1	2	2715	21	29183	Bra034394,Bra031642
GO:0072593	reactive oxygen species metabolic process	biological_process	0.60394	1	2	2715	21	29183	Bra031642,Bra034394
GO:0071554	cell wall organization or biogenesis	biological_process	0.60424	1	22	2715	243	29183	Bra000292,Bra032469,Bra024614,Bra010257,Bra034960,Bra031771,Bra037731,Bra022648,Bra034754,Bra039419,Bra009318,Bra019584,Bra008667,Bra022552,Bra003062,Bra024569,Bra037739,Bra002257,Bra011428,Bra001547,Bra025406,Bra030628
GO:0009236	cobalamin biosynthetic process	biological_process	0.6059	1	4	2715	44	29183	Bra001491,Bra039622,Bra018633,Bra001002
GO:0008652	cellular amino acid biosynthetic process	biological_process	0.60611	1	22	2715	245	29183	Bra012602,Bra034705,Bra031389,Bra000581,Bra031031,Bra030951,Bra011201,Bra019468,Bra028548,Bra026029,Bra020778,Bra023573,Bra030204,Bra032268,Bra039662,Bra002793,Bra038368,Bra002423,Bra006857,Bra023890,Bra020203,Bra018160
GO:0046983	protein dimerization activity	molecular_function	0.60647	1	62	2715	676	29183	Bra020742,Bra017523,Bra016692,Bra016749,Bra029640,Bra022863,Bra027080,Bra002004,Bra022702,Bra037478,Bra016482,Bra036921,Bra000283,Bra003007,Novel00712,Bra014495,Bra007405,Bra011237,Novel01116,Bra039618,Bra010226,Bra024404,Bra004532,Bra014972,Bra031865,Bra005644,Bra004361,Bra023382,Bra029088,Bra026236,Bra000970,Bra024351,Bra028459,Bra013263,Bra002011,Bra031852,Bra004716,Bra007863,Bra022753,Bra0391…
GO:0017053	transcriptional repressor complex	cellular_component	0.60665	1	2	2715	22	29183	Bra020584,Bra005553
GO:0019062	virion attachment to host cell	biological_process	0.60673	1	2	2715	21	29183	Bra003267,Bra007782
GO:0044650	adhesion of symbiont to host cell	biological_process	0.60673	1	2	2715	21	29183	Bra007782,Bra003267
GO:0005615	extracellular space	cellular_component	0.60764	1	14	2715	158	29183	Bra029810,Bra007107,Bra016302,Bra007952,Bra001177,Bra039265,Bra034805,Bra029907,Bra039121,Bra016692,Bra009318,Bra039622,Bra036141,Bra015369
GO:0043648	dicarboxylic acid metabolic process	biological_process	0.60809	1	6	2715	68	29183	Bra030951,Bra039662,Bra016474,Bra030204,Bra019975,Bra012602
GO:0051273	beta-glucan metabolic process	biological_process	0.60817	1	6	2715	78	29183	Bra021796,Bra029541,Bra033849,Bra040364,Bra021377,Bra027328
GO:0000271	polysaccharide biosynthetic process	biological_process	0.60854	1	8	2715	101	29183	Bra038671,Bra021796,Bra033849,Bra040364,Bra029541,Bra021377,Bra039673,Bra027328
GO:0051716	cellular response to stimulus	biological_process	0.60897	1	190	2715	2125	29183	Bra036335,Bra037731,Bra025613,Bra038549,Bra014474,Bra034293,Bra028949,Bra021065,Bra017733,Bra015369,Bra018640,Bra039121,Bra013578,Bra039280,Bra010132,Bra034860,Bra016477,Bra031220,Bra034169,Bra031299,Bra003102,Bra004392,Bra027148,Bra022708,Bra006014,Bra001665,Bra025864,Bra009072,Bra012597,Bra039558,Bra008592,Bra027593,Bra027633,Bra031910,Bra010090,Bra026624,Bra038551,Bra039622,Bra029870,Bra025720…
GO:0005727	extrachromosomal circular DNA	cellular_component	0.6092	1	1	2715	10	29183	Bra024614
GO:0046821	extrachromosomal DNA	cellular_component	0.6092	1	1	2715	10	29183	Bra024614
GO:0016050	vesicle organization	biological_process	0.60932	1	1	2715	10	29183	Bra033016
GO:0000439	core TFIIH complex	cellular_component	0.60963	1	1	2715	10	29183	Bra016774
GO:0005789	endoplasmic reticulum membrane	cellular_component	0.61069	1	17	2715	190	29183	Bra034339,Novel00397,Bra025954,Novel00002,Bra026725,Bra020786,Bra002198,Bra024060,Novel00311,Bra016343,Novel00152,Bra026474,Bra003222,Bra017175,Bra027347,Bra032963,Novel01067
GO:0030203	glycosaminoglycan metabolic process	biological_process	0.61167	1	2	2715	22	29183	Bra014937,Bra009318
GO:0071973	bacterial-type flagellum-dependent cell motility	biological_process	0.61178	1	4	2715	45	29183	Bra023619,Bra000581,Bra015280,Bra009046
GO:0050794	regulation of cellular process	biological_process	0.61207	1	444	2715	4862	29183	Bra018271,Bra033501,Bra029870,Bra023611,Bra030219,Bra033274,Bra022722,Bra010090,Bra001931,Bra039558,Bra012597,Bra015790,Bra022407,Bra006186,Bra039907,Novel00211,Bra000487,Bra025320,Bra034644,Bra012960,Bra039265,Bra024235,Bra032147,Bra001900,Bra015369,Bra034013,Bra005310,Bra028949,Bra021065,Bra007637,Bra020296,Bra014368,Bra014474,Bra025613,Bra023211,Bra010848,Bra029736,Bra025864,Bra001665,Novel008…
GO:0010333	terpene synthase activity	molecular_function	0.61339	1	4	2715	45	29183	Bra025163,Bra036239,Bra021082,Bra009717
GO:0055036	virion membrane	cellular_component	0.61345	1	1	2715	10	29183	Bra002322
GO:0015297	antiporter activity	molecular_function	0.61378	1	17	2715	192	29183	Bra003601,Bra031776,Bra036151,Bra015227,Bra023633,Bra038749,Bra029519,Bra022594,Bra033231,Bra030446,Bra015208,Bra022974,Bra038748,Bra013648,Bra013957,Bra016823,Bra040003
GO:0044283	small molecule biosynthetic process	biological_process	0.61431	1	45	2715	499	29183	Bra031389,Bra036771,Bra030951,Bra023419,Bra034705,Bra012602,Bra011545,Bra026029,Bra017664,Bra001491,Novel00019,Bra001002,Bra031495,Bra002793,Bra006028,Bra028901,Bra018160,Bra039906,Bra002423,Bra031631,Bra023890,Bra000581,Bra011201,Bra031031,Bra005687,Bra036478,Bra039622,Bra023835,Bra018633,Bra019468,Bra028548,Bra022503,Bra032411,Bra020412,Bra011411,Bra024749,Bra039662,Bra032268,Bra020778,Bra02357…
GO:0006576	cellular biogenic amine metabolic process	biological_process	0.61515	1	9	2715	105	29183	Bra030274,Bra001950,Bra022503,Bra009072,Bra007816,Bra027953,Bra036294,Bra023699,Bra022360
GO:0044106	cellular amine metabolic process	biological_process	0.61515	1	9	2715	105	29183	Bra023699,Bra022360,Bra009072,Bra001950,Bra030274,Bra022503,Bra007816,Bra036294,Bra027953
GO:0004190	aspartic-type endopeptidase activity	molecular_function	0.61691	1	24	2715	266	29183	Bra020399,Bra003300,Bra001466,Bra038486,Bra039618,Bra000003,Bra001491,Bra005021,Bra004589,Bra033016,Bra029492,Bra031790,Bra017057,Bra022325,Bra016805,Bra002086,Bra000794,Bra039377,Bra038745,Bra002434,Bra020745,Bra008924,Bra004905,Bra027820
GO:0070001	aspartic-type peptidase activity	molecular_function	0.61691	1	24	2715	266	29183	Bra027820,Bra004905,Bra020745,Bra008924,Bra000794,Bra038745,Bra039377,Bra002434,Bra029492,Bra031790,Bra002086,Bra017057,Bra022325,Bra016805,Bra004589,Bra005021,Bra033016,Bra001491,Bra000003,Bra038486,Bra039618,Bra020399,Bra001466,Bra003300
GO:0007129	synapsis	biological_process	0.61912	1	1	2715	10	29183	Bra033493
GO:0007130	synaptonemal complex assembly	biological_process	0.61912	1	1	2715	10	29183	Bra033493
GO:0045143	homologous chromosome segregation	biological_process	0.61912	1	1	2715	10	29183	Bra033493
GO:0070192	chromosome organization involved in meiosis	biological_process	0.61912	1	1	2715	10	29183	Bra033493
GO:0070193	synaptonemal complex organization	biological_process	0.61912	1	1	2715	10	29183	Bra033493
GO:0042126	nitrate metabolic process	biological_process	0.61945	1	1	2715	10	29183	Bra015656
GO:0042128	nitrate assimilation	biological_process	0.61945	1	1	2715	10	29183	Bra015656
GO:2001057	reactive nitrogen species metabolic process	biological_process	0.61945	1	1	2715	10	29183	Bra015656
GO:0009250	glucan biosynthetic process	biological_process	0.62157	1	6	2715	79	29183	Bra040364,Bra021377,Bra027328,Bra021796,Bra029541,Bra033849
GO:0009378	four-way junction helicase activity	molecular_function	0.62203	1	17	2715	205	29183	Bra035651,Bra023590,Bra035107,Bra007816,Bra003102,Bra027624,Bra015499,Bra014239,Bra024235,Bra028392,Bra006418,Bra018640,Bra034293,Bra026217,Bra007633,Bra020562,Bra003063
GO:0060089	molecular transducer activity	molecular_function	0.62302	1	39	2715	452	29183	Bra029870,Bra040761,Bra022192,Bra036878,Bra006372,Bra014179,Bra002998,Bra010257,Bra019362,Bra009011,Bra008850,Bra023741,Bra015303,Novel01117,Bra037841,Bra008592,Bra036294,Bra016789,Bra025394,Bra040760,Bra006110,Bra034267,Bra023394,Bra019954,Bra003490,Bra027968,Bra007864,Bra040758,Bra013286,Bra017763,Bra032799,Bra007870,Bra014785,Bra019905,Bra034343,Bra022708,Bra016488,Bra026465,Bra031768
GO:0008192	RNA guanylyltransferase activity	molecular_function	0.62348	1	1	2715	10	29183	Novel00863
GO:0070568	guanylyltransferase activity	molecular_function	0.62348	1	1	2715	10	29183	Novel00863
GO:0071941	nitrogen cycle metabolic process	biological_process	0.62348	1	2	2715	23	29183	Bra015656,Bra014322
GO:0004550	nucleoside diphosphate kinase activity	molecular_function	0.62382	1	1	2715	10	29183	Bra013742
GO:0006183	GTP biosynthetic process	biological_process	0.62382	1	1	2715	10	29183	Bra013742
GO:0006228	UTP biosynthetic process	biological_process	0.62382	1	1	2715	10	29183	Bra013742
GO:0006241	CTP biosynthetic process	biological_process	0.62382	1	1	2715	10	29183	Bra013742
GO:0009148	pyrimidine nucleoside triphosphate biosynthetic process	biological_process	0.62382	1	1	2715	10	29183	Bra013742
GO:0009208	pyrimidine ribonucleoside triphosphate metabolic process	biological_process	0.62382	1	1	2715	10	29183	Bra013742
GO:0009209	pyrimidine ribonucleoside triphosphate biosynthetic process	biological_process	0.62382	1	1	2715	10	29183	Bra013742
GO:0046036	CTP metabolic process	biological_process	0.62382	1	1	2715	10	29183	Bra013742
GO:0046039	GTP metabolic process	biological_process	0.62382	1	1	2715	10	29183	Bra013742
GO:0046051	UTP metabolic process	biological_process	0.62382	1	1	2715	10	29183	Bra013742
GO:0046132	pyrimidine ribonucleoside biosynthetic process	biological_process	0.62382	1	1	2715	10	29183	Bra013742
GO:0046134	pyrimidine nucleoside biosynthetic process	biological_process	0.62382	1	1	2715	10	29183	Bra013742
GO:0022843	voltage-gated cation channel activity	molecular_function	0.62583	1	4	2715	46	29183	Bra019954,Bra021859,Bra034121,Bra040547
GO:0016765	transferase activity, transferring alkyl or aryl (other than methyl) groups	molecular_function	0.62615	1	11	2715	125	29183	Bra034847,Bra031389,Bra010576,Bra039538,Bra012602,Bra004899,Bra000384,Bra024235,Bra021800,Bra022503,Bra030758
GO:0019882	antigen processing and presentation	biological_process	0.6262	1	1	2715	10	29183	Bra009636
GO:0006333	chromatin assembly or disassembly	biological_process	0.62643	1	4	2715	45	29183	Bra001696,Bra010439,Bra018818,Bra010999
GO:0005783	endoplasmic reticulum	cellular_component	0.62723	1	28	2715	313	29183	Bra012597,Novel00397,Bra025954,Bra034339,Bra028578,Bra033493,Bra009047,Bra002198,Bra024060,Bra007589,Novel00311,Bra026521,Bra020786,Bra026725,Novel00002,Bra017175,Bra003222,Bra026474,Bra034267,Bra009707,Novel00152,Bra016343,Bra015024,Bra004940,Bra032821,Novel01067,Bra032963,Bra027347
GO:0006621	protein retention in ER lumen	biological_process	0.62733	1	2	2715	22	29183	Bra004596,Bra016483
GO:0035437	maintenance of protein localization in endoplasmic reticulum	biological_process	0.62733	1	2	2715	22	29183	Bra004596,Bra016483
GO:0046923	ER retention sequence binding	molecular_function	0.62733	1	2	2715	22	29183	Bra004596,Bra016483
GO:0072595	maintenance of protein localization in organelle	biological_process	0.62733	1	2	2715	22	29183	Bra004596,Bra016483
GO:0051656	establishment of organelle localization	biological_process	0.62935	1	1	2715	10	29183	Bra025976
GO:0051260	protein homooligomerization	biological_process	0.62936	1	1	2715	10	29183	Bra032963
GO:0065007	biological regulation	biological_process	0.62944	1	477	2715	5230	29183	Bra016300,Bra011236,Bra011545,Bra033322,Bra039732,Bra002148,Bra023777,Bra016241,Bra033773,Bra003376,Bra009318,Bra038816,Bra006440,Bra023019,Bra003240,Bra004716,Bra000366,Bra005907,Bra018633,Bra022104,Bra038344,Bra024780,Bra030238,Bra012345,Bra002998,Bra032337,Bra005004,Novel00150,Bra016535,Novel00717,Bra008331,Bra009246,Bra025179,Bra000217,Bra008835,Bra018826,Bra029088,Bra018138,Bra017670,Bra0199…
GO:0030479	actin cortical patch	cellular_component	0.62962	1	1	2715	10	29183	Bra022722
GO:0030863	cortical cytoskeleton	cellular_component	0.62962	1	1	2715	10	29183	Bra022722
GO:0030864	cortical actin cytoskeleton	cellular_component	0.62962	1	1	2715	10	29183	Bra022722
GO:0061645	endocytic patch	cellular_component	0.62962	1	1	2715	10	29183	Bra022722
GO:0015627	type II protein secretion system complex	cellular_component	0.62987	1	1	2715	10	29183	Bra029392
GO:0015628	protein secretion by the type II secretion system	biological_process	0.62987	1	1	2715	10	29183	Bra029392
GO:0098776	protein transport across the cell outer membrane	biological_process	0.62987	1	1	2715	10	29183	Bra029392
GO:0007029	endoplasmic reticulum organization	biological_process	0.6309	1	2	2715	23	29183	Bra002917,Bra022414
GO:0009229	thiamine diphosphate biosynthetic process	biological_process	0.63145	1	1	2715	11	29183	Bra037461
GO:0042357	thiamine diphosphate metabolic process	biological_process	0.63145	1	1	2715	11	29183	Bra037461
GO:0003911	DNA ligase (NAD+) activity	molecular_function	0.6322	1	1	2715	10	29183	Bra004392
GO:0044406	adhesion of symbiont to host	biological_process	0.63224	1	2	2715	22	29183	Bra007782,Bra003267
GO:0072351	tricarboxylic acid biosynthetic process	biological_process	0.63234	1	1	2715	10	29183	Bra022503
GO:0015977	carbon fixation	biological_process	0.6326	1	1	2715	11	29183	Bra027293
GO:0016042	lipid catabolic process	biological_process	0.63269	1	5	2715	58	29183	Bra013292,Bra024355,Bra015491,Bra040093,Bra015369
GO:0019208	phosphatase regulator activity	molecular_function	0.63281	1	3	2715	34	29183	Bra036351,Bra014474,Bra025179
GO:0007154	cell communication	biological_process	0.63303	1	153	2715	1722	29183	Bra036819,Bra002369,Bra037974,Bra007450,Bra016043,Bra032799,Bra034317,Bra016774,Bra003265,Bra006054,Bra034805,Bra001250,Bra018319,Bra033576,Bra031768,Bra029810,Bra016033,Bra020420,Bra008950,Bra026987,Bra032246,Bra010257,Bra013575,Bra022192,Bra015303,Bra033529,Bra037841,Bra007107,Bra029396,Bra008518,Bra028912,Bra009011,Bra002627,Bra019524,Bra006110,Bra020361,Bra024032,Bra016565,Bra026266,Bra040972…
GO:0007165	signal transduction	biological_process	0.63386	1	141	2715	1587	29183	Bra031768,Bra029810,Bra008950,Bra016033,Bra020420,Bra032246,Bra026987,Bra006054,Bra034805,Bra001250,Bra033576,Bra018319,Bra032799,Bra016774,Bra034317,Bra003265,Bra002369,Bra036819,Bra016043,Bra007450,Bra026266,Bra019954,Bra019554,Bra019524,Bra002627,Bra024032,Bra016565,Bra006110,Bra020361,Bra033529,Bra015303,Bra037841,Bra007107,Bra028912,Bra008518,Bra029396,Bra009011,Bra010257,Bra013575,Bra022192…
GO:0017004	cytochrome complex assembly	biological_process	0.63387	1	5	2715	59	29183	Bra036573,Bra010084,Bra028578,Bra029259,Bra006108
GO:0031323	regulation of cellular metabolic process	biological_process	0.63435	1	279	2715	3062	29183	Bra021366,Bra023440,Bra023890,Bra039135,Bra017850,Bra027927,Bra024350,Bra023771,Bra021592,Bra021859,Bra018818,Bra014417,Bra001598,Bra004863,Bra025212,Bra015289,Bra025552,Bra007539,Bra009862,Bra034207,Bra004657,Bra008918,Bra009288,Bra010082,Bra026353,Bra036223,Bra003063,Bra010553,Bra011034,Bra029907,Bra013335,Bra009735,Bra008844,Bra032891,Bra020388,Bra003102,Bra001885,Bra023047,Bra034860,Novel0094…
GO:0004832	valine-tRNA ligase activity	molecular_function	0.63492	1	1	2715	11	29183	Bra016693
GO:0006438	valyl-tRNA aminoacylation	biological_process	0.63492	1	1	2715	11	29183	Bra016693
GO:0007051	spindle organization	biological_process	0.63827	1	2	2715	23	29183	Bra014096,Bra005537
GO:0016569	covalent chromatin modification	biological_process	0.63884	1	4	2715	50	29183	Bra018633,Bra034013,Bra029332,Bra025213
GO:0016570	histone modification	biological_process	0.63884	1	4	2715	50	29183	Bra034013,Bra018633,Bra025213,Bra029332
GO:0050789	regulation of biological process	biological_process	0.63947	1	455	2715	4997	29183	Bra001598,Bra004863,Bra019932,Bra025212,Bra015289,Bra025552,Bra007539,Bra009862,Bra036351,Bra034207,Bra004657,Bra008918,Bra009288,Bra034924,Bra020584,Bra016789,Bra010082,Bra013799,Bra026353,Bra035925,Bra036223,Bra003063,Bra010553,Bra015732,Bra011034,Bra029907,Bra007405,Bra013335,Bra009735,Bra016302,Bra021366,Bra023440,Bra040055,Bra023890,Bra039135,Bra017850,Bra018084,Bra003075,Bra027927,Bra034545…
GO:0010466	negative regulation of peptidase activity	biological_process	0.63977	1	1	2715	11	29183	Novel00875
GO:0010951	negative regulation of endopeptidase activity	biological_process	0.63977	1	1	2715	11	29183	Novel00875
GO:0004536	deoxyribonuclease activity	molecular_function	0.64049	1	11	2715	129	29183	Bra036218,Bra004361,Bra025154,Bra037894,Bra037205,Bra037179,Bra009771,Bra027941,Bra039937,Bra033111,Bra028548
GO:0006996	organelle organization	biological_process	0.64158	1	107	2715	1198	29183	Bra006741,Bra034013,Bra034293,Bra007797,Bra008295,Bra025213,Bra024614,Bra003435,Bra013000,Bra031359,Bra004138,Bra022441,Bra010642,Bra013055,Bra033493,Bra021202,Bra004587,Bra008705,Bra023839,Bra032228,Bra019905,Bra038797,Bra024273,Bra040738,Bra033030,Bra013578,Bra012337,Bra011576,Bra004162,Bra001197,Bra010827,Bra031944,Novel00779,Bra039622,Bra010826,Bra012149,Bra025720,Bra012597,Bra026985,Bra00582…
GO:0009235	cobalamin metabolic process	biological_process	0.6418	1	4	2715	46	29183	Bra001491,Bra018633,Bra039622,Bra001002
GO:1901617	organic hydroxy compound biosynthetic process	biological_process	0.64221	1	2	2715	23	29183	Bra005687,Bra028901
GO:0050830	defense response to Gram-positive bacterium	biological_process	0.6431	1	2	2715	23	29183	Bra021856,Bra007698
GO:0042175	nuclear outer membrane-endoplasmic reticulum membrane network	cellular_component	0.64333	1	17	2715	194	29183	Novel01067,Bra027347,Bra032963,Novel00152,Bra017175,Bra026474,Bra003222,Bra016343,Novel00311,Bra024060,Bra002198,Novel00002,Bra020786,Bra026725,Bra034339,Novel00397,Bra025954
GO:0008608	attachment of spindle microtubules to kinetochore	biological_process	0.64333	1	5	2715	60	29183	Bra032817,Bra016300,Bra019905,Bra030034,Bra024614
GO:0023052	signaling	biological_process	0.6434	1	142	2715	1601	29183	Bra016302,Bra018084,Bra023019,Bra003075,Bra038816,Bra003376,Bra033773,Bra021859,Bra023777,Bra011236,Bra003490,Bra008056,Bra019932,Bra036351,Bra020584,Bra034924,Bra016789,Bra013799,Bra025179,Bra000217,Bra035925,Bra015732,Bra002998,Bra022104,Bra018633,Bra016477,Bra034860,Bra034169,Bra031220,Bra031299,Bra010132,Bra025864,Bra001665,Bra006014,Bra022708,Bra027148,Bra038549,Bra014474,Bra025613,Bra039121…
GO:0045263	proton-transporting ATP synthase complex, coupling factor F(o)	cellular_component	0.6438	1	6	2715	72	29183	Bra008704,Bra017664,Bra014368,Bra039121,Bra011116,Bra001019
GO:0072528	pyrimidine-containing compound biosynthetic process	biological_process	0.64419	1	7	2715	82	29183	Bra005384,Bra013742,Bra001867,Bra012602,Bra000581,Bra037461,Bra016602
GO:0040012	regulation of locomotion	biological_process	0.64492	1	2	2715	23	29183	Novel00054,Bra029261
GO:0031082	BLOC complex	cellular_component	0.64558	1	2	2715	23	29183	Bra039121,Bra039622
GO:0031083	BLOC-1 complex	cellular_component	0.64558	1	2	2715	23	29183	Bra039622,Bra039121
GO:0052689	carboxylic ester hydrolase activity	molecular_function	0.64577	1	22	2715	249	29183	Bra019558,Bra037739,Bra024569,Bra002257,Bra001547,Bra011428,Bra019584,Bra022552,Bra015989,Bra035904,Bra003062,Bra031771,Bra022648,Bra014080,Bra012747,Bra000222,Bra039419,Bra038899,Bra032469,Bra026494,Bra024614,Bra034960
GO:0043066	negative regulation of apoptotic process	biological_process	0.64585	1	1	2715	11	29183	Bra001519
GO:0043069	negative regulation of programmed cell death	biological_process	0.64585	1	1	2715	11	29183	Bra001519
GO:0060548	negative regulation of cell death	biological_process	0.64585	1	1	2715	11	29183	Bra001519
GO:0071203	WASH complex	cellular_component	0.64656	1	1	2715	11	29183	Bra024277
GO:0044036	cell wall macromolecule metabolic process	biological_process	0.64674	1	4	2715	46	29183	Bra034754,Bra030628,Bra008667,Bra009318
GO:0001539	cilium or flagellum-dependent cell motility	biological_process	0.64727	1	4	2715	47	29183	Bra000581,Bra015280,Bra023619,Bra009046
GO:0097588	archaeal or bacterial-type flagellum-dependent cell motility	biological_process	0.64727	1	4	2715	47	29183	Bra009046,Bra015280,Bra000581,Bra023619
GO:0006544	glycine metabolic process	biological_process	0.64744	1	1	2715	11	29183	Bra000581
GO:0012506	vesicle membrane	cellular_component	0.64755	1	7	2715	86	29183	Novel00188,Bra027394,Bra026624,Bra001522,Bra001523,Bra000163,Bra037888
GO:0019058	viral life cycle	biological_process	0.64829	1	27	2715	312	29183	Bra021379,Bra028111,Bra001477,Bra014322,Bra030759,Bra029813,Bra003102,Bra013129,Bra024235,Bra004717,Bra010273,Bra007782,Bra032755,Bra002174,Bra003138,Bra003267,Bra010671,Bra027963,Bra034293,Bra031821,Bra029837,Bra039354,Bra034718,Bra018640,Bra009047,Bra036072,Bra037277
GO:0000785	chromatin	cellular_component	0.64835	1	4	2715	47	29183	Bra018818,Bra001696,Bra039124,Bra008286
GO:0006370	7-methylguanosine mRNA capping	biological_process	0.64979	1	1	2715	11	29183	Novel00863
GO:0016868	intramolecular transferase activity, phosphotransferases	molecular_function	0.65155	1	3	2715	35	29183	Bra035131,Bra008427,Bra023033
GO:0009101	glycoprotein biosynthetic process	biological_process	0.6518	1	11	2715	128	29183	Bra015395,Bra036233,Bra037205,Bra033253,Bra012408,Bra012423,Bra008753,Bra038490,Bra014937,Bra034267,Bra001901
GO:0005126	cytokine receptor binding	molecular_function	0.65462	1	4	2715	48	29183	Bra029907,Bra006870,Bra009318,Bra011104
GO:0031410	cytoplasmic vesicle	cellular_component	0.65524	1	12	2715	144	29183	Bra009136,Bra039121,Bra011141,Bra001522,Bra025976,Bra000163,Bra001523,Bra039622,Bra027394,Bra026624,Bra006988,Bra024405
GO:0015749	monosaccharide transport	biological_process	0.65617	1	1	2715	11	29183	Bra023590
GO:0007618	mating	biological_process	0.65708	1	1	2715	11	29183	Bra021596
GO:0002683	negative regulation of immune system process	biological_process	0.6585	1	1	2715	11	29183	Bra034311
GO:0002698	negative regulation of immune effector process	biological_process	0.6585	1	1	2715	11	29183	Bra034311
GO:0002832	negative regulation of response to biotic stimulus	biological_process	0.6585	1	1	2715	11	29183	Bra034311
GO:0020012	evasion or tolerance of host immune response	biological_process	0.6585	1	1	2715	11	29183	Bra034311
GO:0030683	evasion or tolerance by virus of host immune response	biological_process	0.6585	1	1	2715	11	29183	Bra034311
GO:0031348	negative regulation of defense response	biological_process	0.6585	1	1	2715	11	29183	Bra034311
GO:0043901	negative regulation of multi-organism process	biological_process	0.6585	1	1	2715	11	29183	Bra034311
GO:0050687	negative regulation of defense response to virus	biological_process	0.6585	1	1	2715	11	29183	Bra034311
GO:0051805	evasion or tolerance of immune response of other organism involved in symbiotic interaction	biological_process	0.6585	1	1	2715	11	29183	Bra034311
GO:0052564	response to immune response of other organism involved in symbiotic interaction	biological_process	0.6585	1	1	2715	11	29183	Bra034311
GO:0052572	response to host immune response	biological_process	0.6585	1	1	2715	11	29183	Bra034311
GO:0034702	ion channel complex	cellular_component	0.65871	1	2	2715	24	29183	Bra021859,Bra040547
GO:0034703	cation channel complex	cellular_component	0.65871	1	2	2715	24	29183	Bra021859,Bra040547
GO:0004222	metalloendopeptidase activity	molecular_function	0.65908	1	10	2715	119	29183	Bra040788,Bra001889,Bra028459,Bra015391,Bra015499,Bra028392,Bra035651,Bra034293,Bra025250,Bra002468
GO:0004488	methylenetetrahydrofolate dehydrogenase (NADP+) activity	molecular_function	0.66079	1	2	2715	24	29183	Bra038368,Bra026029
GO:1901360	organic cyclic compound metabolic process	biological_process	0.6625	1	568	2715	6236	29183	Bra020673,Bra010257,Bra040854,Bra026408,Bra011116,Bra009047,Bra033956,Bra035651,Bra030204,Bra011055,Bra039908,Bra021113,Bra036899,Bra006900,Bra020742,Bra028545,Bra027101,Bra019558,Bra026671,Bra015499,Bra024558,Bra003840,Bra017711,Bra033446,Bra033886,Bra002797,Bra028435,Bra008743,Bra030437,Bra010671,Bra010266,Bra031389,Bra005120,Bra010725,Bra016774,Bra017008,Bra016367,Bra007952,Bra026988,Bra031758…
GO:0003883	CTP synthase activity	molecular_function	0.66294	1	1	2715	11	29183	Bra005384
GO:0009067	aspartate family amino acid biosynthetic process	biological_process	0.66447	1	6	2715	71	29183	Bra030204,Bra023890,Bra018160,Bra039662,Bra030951,Bra011201
GO:0022836	gated channel activity	molecular_function	0.66487	1	16	2715	188	29183	Bra023394,Bra019954,Bra040547,Bra038948,Bra040760,Bra022507,Bra029088,Bra033989,Bra008850,Bra040758,Bra021859,Bra034121,Bra040761,Bra038344,Bra012716,Bra009891
GO:0009916	alternative oxidase activity	molecular_function	0.66499	1	1	2715	11	29183	Bra023835
GO:0004045	aminoacyl-tRNA hydrolase activity	molecular_function	0.66546	1	1	2715	11	29183	Bra024614
GO:0016887	ATPase activity	molecular_function	0.66553	1	66	2715	794	29183	Bra007141,Bra013372,Bra003490,Bra026262,Bra016043,Bra014773,Bra030437,Bra013120,Bra032136,Bra010983,Bra025676,Bra007633,Novel01020,Bra035651,Bra034924,Bra028111,Bra002917,Bra015499,Bra008056,Bra014774,Bra005048,Bra026408,Bra006418,Bra028392,Bra026725,Bra014776,Bra020562,Bra003063,Bra031965,Bra005051,Bra026217,Bra023590,Bra018523,Bra006014,Bra003208,Bra035353,Bra022908,Bra014239,Bra027624,Bra00310…
GO:0007126	meiotic nuclear division	biological_process	0.66643	1	2	2715	24	29183	Bra018636,Bra033493
GO:1903046	meiotic cell cycle process	biological_process	0.66643	1	2	2715	24	29183	Bra018636,Bra033493
GO:0016670	oxidoreductase activity, acting on a sulfur group of donors, oxygen as acceptor	molecular_function	0.66647	1	1	2715	11	29183	Bra032663
GO:0033993	response to lipid	biological_process	0.66648	1	1	2715	11	29183	Bra032799
GO:0043401	steroid hormone mediated signaling pathway	biological_process	0.66648	1	1	2715	11	29183	Bra032799
GO:0048545	response to steroid hormone	biological_process	0.66648	1	1	2715	11	29183	Bra032799
GO:0071383	cellular response to steroid hormone stimulus	biological_process	0.66648	1	1	2715	11	29183	Bra032799
GO:0071396	cellular response to lipid	biological_process	0.66648	1	1	2715	11	29183	Bra032799
GO:0071407	cellular response to organic cyclic compound	biological_process	0.66648	1	1	2715	11	29183	Bra032799
GO:0005784	Sec61 translocon complex	cellular_component	0.6666	1	1	2715	11	29183	Novel00311
GO:0071256	translocon complex	cellular_component	0.6666	1	1	2715	11	29183	Novel00311
GO:0016790	thiolester hydrolase activity	molecular_function	0.66725	1	1	2715	11	29183	Bra031631
GO:0044700	single organism signaling	biological_process	0.66725	1	141	2715	1598	29183	Bra016033,Bra020420,Bra008950,Bra026987,Bra032246,Bra031768,Bra029810,Bra001250,Bra018319,Bra033576,Bra006054,Bra034805,Bra003265,Bra032799,Bra034317,Bra016774,Bra016043,Bra007450,Bra036819,Bra002369,Bra019554,Bra026266,Bra019954,Bra020361,Bra006110,Bra016565,Bra024032,Bra002627,Bra019524,Bra029396,Bra028912,Bra008518,Bra009011,Bra015303,Bra033529,Bra007107,Bra037841,Bra013575,Bra022192,Bra010257…
GO:0032865	ERMES complex	cellular_component	0.66736	1	1	2715	11	29183	Bra012597
GO:0044232	organelle membrane contact site	cellular_component	0.66736	1	1	2715	11	29183	Bra012597
GO:0044233	ER-mitochondrion membrane contact site	cellular_component	0.66736	1	1	2715	11	29183	Bra012597
GO:0043244	regulation of protein complex disassembly	biological_process	0.66842	1	3	2715	36	29183	Bra002369,Bra022722,Bra023890
GO:0009100	glycoprotein metabolic process	biological_process	0.66905	1	11	2715	130	29183	Bra037205,Bra036233,Bra015395,Bra008753,Bra012423,Bra012408,Bra033253,Bra014937,Bra038490,Bra001901,Bra034267
GO:0048646	anatomical structure formation involved in morphogenesis	biological_process	0.67026	1	4	2715	48	29183	Bra014308,Bra025155,Novel00188,Bra024293
GO:0044432	endoplasmic reticulum part	cellular_component	0.6708	1	18	2715	208	29183	Novel01067,Bra032963,Bra027347,Bra026474,Bra003222,Bra017175,Novel00152,Bra016343,Bra024060,Bra002198,Novel00311,Bra026725,Bra020786,Novel00002,Bra025954,Novel00397,Bra012597,Bra034339
GO:0001076	transcription factor activity, RNA polymerase II transcription factor binding	molecular_function	0.67239	1	11	2715	133	29183	Bra001696,Bra004370,Bra030889,Bra013886,Bra013156,Novel00342,Novel00211,Bra004002,Bra029987,Bra027373,Bra002199
GO:0001104	RNA polymerase II transcription cofactor activity	molecular_function	0.67239	1	11	2715	133	29183	Bra004002,Bra029987,Bra002199,Bra027373,Bra001696,Bra030889,Bra004370,Bra013886,Novel00342,Bra013156,Novel00211
GO:0030955	potassium ion binding	molecular_function	0.67338	1	3	2715	36	29183	Bra028545,Bra034121,Bra006008
GO:0031420	alkali metal ion binding	molecular_function	0.67338	1	3	2715	36	29183	Bra034121,Bra006008,Bra028545
GO:0006298	mismatch repair	biological_process	0.67461	1	4	2715	50	29183	Bra001709,Bra009318,Bra028373,Bra001446
GO:0051640	organelle localization	biological_process	0.67585	1	1	2715	12	29183	Bra025976
GO:0016759	cellulose synthase activity	molecular_function	0.67605	1	3	2715	40	29183	Bra021377,Bra033849,Bra021796
GO:0016760	cellulose synthase (UDP-forming) activity	molecular_function	0.67605	1	3	2715	40	29183	Bra021377,Bra021796,Bra033849
GO:0006275	regulation of DNA replication	biological_process	0.67652	1	2	2715	25	29183	Bra010257,Bra039908
GO:0004743	pyruvate kinase activity	molecular_function	0.67675	1	2	2715	24	29183	Bra028545,Bra006008
GO:0031984	organelle subcompartment	cellular_component	0.677	1	1	2715	12	29183	Bra024614
GO:0098791	Golgi subcompartment	cellular_component	0.677	1	1	2715	12	29183	Bra024614
GO:0006396	RNA processing	biological_process	0.67743	1	81	2715	920	29183	Bra003102,Bra013977,Bra014239,Bra005498,Bra026465,Bra025072,Bra039377,Bra028901,Bra001280,Bra007870,Bra027036,Bra006620,Bra036335,Bra008295,Bra024060,Bra012602,Bra034293,Bra022204,Bra034698,Bra016497,Bra035502,Bra016311,Bra005240,Bra024235,Bra020176,Bra018592,Bra001931,Bra022093,Bra022503,Bra015790,Bra003546,Bra012100,Bra010648,Bra003082,Bra038068,Bra003362,Bra016302,Bra013129,Bra037675,Bra015154…
GO:0016998	cell wall macromolecule catabolic process	biological_process	0.67771	1	3	2715	36	29183	Bra030628,Bra034754,Bra008667
GO:0008839	4-hydroxy-tetrahydrodipicolinate reductase	molecular_function	0.67838	1	3	2715	36	29183	Bra030204,Bra030951,Bra039662
GO:0004601	peroxidase activity	molecular_function	0.67881	1	15	2715	174	29183	Bra023099,Bra022195,Bra032474,Bra020584,Bra017686,Bra001986,Bra034561,Bra039872,Novel00076,Bra000059,Bra023978,Bra017121,Bra038526,Bra011438,Bra007819
GO:0070647	protein modification by small protein conjugation or removal	biological_process	0.67983	1	21	2715	251	29183	Bra019022,Bra032852,Bra029825,Bra011823,Bra012943,Bra003062,Bra030028,Bra024559,Bra007097,Bra040374,Bra001998,Bra025676,Bra010559,Bra018013,Bra035025,Bra005541,Bra035890,Bra021031,Bra012155,Bra024318,Bra010914
GO:0003724	RNA helicase activity	molecular_function	0.68041	1	22	2715	272	29183	Bra014776,Bra020562,Bra003063,Bra005051,Bra007633,Bra031965,Bra018640,Bra010625,Bra007794,Bra022360,Bra006418,Bra013120,Bra030437,Bra024235,Bra014239,Bra003102,Bra007816,Bra027624,Bra005048,Bra023590,Bra006014,Bra037894
GO:0009664	plant-type cell wall organization	biological_process	0.68202	1	4	2715	49	29183	Bra000292,Bra037731,Bra025406,Bra024614
GO:0071669	plant-type cell wall organization or biogenesis	biological_process	0.68202	1	4	2715	49	29183	Bra037731,Bra000292,Bra024614,Bra025406
GO:0070838	divalent metal ion transport	biological_process	0.68264	1	15	2715	178	29183	Bra026474,Bra008923,Bra016343,Bra040547,Bra037841,Bra014785,Bra016043,Bra009046,Bra016565,Bra006054,Bra009524,Bra036878,Bra014990,Bra037894,Bra027347
GO:0032101	regulation of response to external stimulus	biological_process	0.68274	1	2	2715	25	29183	Bra034311,Bra032757
GO:0004127	cytidylate kinase activity	molecular_function	0.68319	1	5	2715	65	29183	Bra003903,Bra030437,Bra002854,Bra007999,Bra003063
GO:0034453	microtubule anchoring	biological_process	0.68356	1	5	2715	63	29183	Bra032817,Bra019905,Bra016300,Bra030034,Bra024614
GO:0005891	voltage-gated calcium channel complex	cellular_component	0.68509	1	1	2715	12	29183	Bra040547
GO:0034704	calcium channel complex	cellular_component	0.68509	1	1	2715	12	29183	Bra040547
GO:0010942	positive regulation of cell death	biological_process	0.68594	1	1	2715	13	29183	Bra003459
GO:0043065	positive regulation of apoptotic process	biological_process	0.68594	1	1	2715	13	29183	Bra003459
GO:0043068	positive regulation of programmed cell death	biological_process	0.68594	1	1	2715	13	29183	Bra003459
GO:0016684	oxidoreductase activity, acting on peroxide as acceptor	molecular_function	0.68617	1	16	2715	186	29183	Novel00076,Bra000059,Bra034561,Bra011438,Bra007819,Bra017121,Bra023099,Bra026795,Bra001986,Bra039872,Bra017686,Bra038526,Bra023978,Bra032474,Bra020584,Bra022195
GO:0032507	maintenance of protein location in cell	biological_process	0.68674	1	3	2715	38	29183	Bra004596,Bra016483,Bra031531
GO:0045185	maintenance of protein location	biological_process	0.68674	1	3	2715	38	29183	Bra031531,Bra016483,Bra004596
GO:0051651	maintenance of location in cell	biological_process	0.68674	1	3	2715	38	29183	Bra004596,Bra031531,Bra016483
GO:0006915	apoptotic process	biological_process	0.68687	1	5	2715	64	29183	Bra027927,Bra003459,Bra001519,Bra021414,Bra015796
GO:0012501	programmed cell death	biological_process	0.68687	1	5	2715	64	29183	Bra027927,Bra001519,Bra003459,Bra015796,Bra021414
GO:0000786	nucleosome	cellular_component	0.68741	1	3	2715	37	29183	Bra001696,Bra018818,Bra039124
GO:0016782	transferase activity, transferring sulfur-containing groups	molecular_function	0.68794	1	6	2715	72	29183	Bra028711,Bra027623,Bra027963,Bra009300,Bra027020,Bra028810
GO:0002949	tRNA threonylcarbamoyladenosine modification	biological_process	0.68848	1	10	2715	126	29183	Bra007633,Bra003102,Bra003063,Bra020562,Bra015499,Bra014239,Bra024235,Bra030270,Bra013372,Bra034293
GO:0070525	tRNA threonylcarbamoyladenosine metabolic process	biological_process	0.68848	1	10	2715	126	29183	Bra015499,Bra020562,Bra003063,Bra024235,Bra014239,Bra003102,Bra007633,Bra013372,Bra030270,Bra034293
GO:0006528	asparagine metabolic process	biological_process	0.689	1	1	2715	12	29183	Bra018160
GO:0006529	asparagine biosynthetic process	biological_process	0.689	1	1	2715	12	29183	Bra018160
GO:0004803	transposase activity	molecular_function	0.69003	1	3	2715	38	29183	Bra014417,Bra004516,Bra004399
GO:0000988	transcription factor activity, protein binding	molecular_function	0.69028	1	20	2715	243	29183	Novel00342,Bra030889,Bra009735,Bra034013,Bra009047,Bra026466,Bra002199,Bra016061,Bra029987,Bra030621,Bra004002,Bra013156,Novel00211,Bra004370,Bra013886,Bra026108,Bra001696,Bra026749,Bra027373,Bra025320
GO:0033227	dsRNA transport	biological_process	0.69052	1	1	2715	12	29183	Bra001148
GO:0051032	nucleic acid transmembrane transporter activity	molecular_function	0.69052	1	1	2715	12	29183	Bra001148
GO:0051033	RNA transmembrane transporter activity	molecular_function	0.69052	1	1	2715	12	29183	Bra001148
GO:0005986	sucrose biosynthetic process	biological_process	0.69056	1	1	2715	12	29183	Bra023033
GO:0050307	sucrose-phosphate phosphatase activity	molecular_function	0.69056	1	1	2715	12	29183	Bra023033
GO:0009147	pyrimidine nucleoside triphosphate metabolic process	biological_process	0.69204	1	1	2715	12	29183	Bra013742
GO:0009218	pyrimidine ribonucleotide metabolic process	biological_process	0.69206	1	1	2715	12	29183	Bra013742
GO:0009220	pyrimidine ribonucleotide biosynthetic process	biological_process	0.69206	1	1	2715	12	29183	Bra013742
GO:0006473	protein acetylation	biological_process	0.69259	1	1	2715	15	29183	Bra034013
GO:0006475	internal protein amino acid acetylation	biological_process	0.69259	1	1	2715	15	29183	Bra034013
GO:0018393	internal peptidyl-lysine acetylation	biological_process	0.69259	1	1	2715	15	29183	Bra034013
GO:0018394	peptidyl-lysine acetylation	biological_process	0.69259	1	1	2715	15	29183	Bra034013
GO:0043543	protein acylation	biological_process	0.69259	1	1	2715	15	29183	Bra034013
GO:0072330	monocarboxylic acid biosynthetic process	biological_process	0.69261	1	12	2715	144	29183	Bra031631,Bra022503,Bra019145,Bra017664,Bra039906,Bra011545,Bra036478,Bra006028,Bra023419,Bra024749,Bra020412,Bra036771
GO:0016053	organic acid biosynthetic process	biological_process	0.69283	1	34	2715	392	29183	Bra039906,Bra018160,Bra031631,Bra002423,Bra023890,Bra002793,Bra006028,Bra026029,Bra017664,Bra036771,Bra031389,Bra023419,Bra030951,Bra011545,Bra034705,Bra012602,Bra020203,Bra019145,Bra006857,Bra038368,Bra020412,Bra024749,Bra039662,Bra032268,Bra023573,Bra020778,Bra030204,Bra028548,Bra019468,Bra022503,Bra000581,Bra011201,Bra031031,Bra036478
GO:0046394	carboxylic acid biosynthetic process	biological_process	0.69283	1	34	2715	392	29183	Bra026029,Bra017664,Bra031389,Bra036771,Bra030951,Bra023419,Bra034705,Bra012602,Bra011545,Bra018160,Bra039906,Bra002423,Bra031631,Bra023890,Bra006028,Bra002793,Bra019468,Bra028548,Bra022503,Bra000581,Bra011201,Bra031031,Bra036478,Bra020203,Bra019145,Bra038368,Bra006857,Bra020412,Bra032268,Bra039662,Bra024749,Bra020778,Bra023573,Bra030204
GO:0042558	pteridine-containing compound metabolic process	biological_process	0.69332	1	4	2715	50	29183	Bra038368,Bra034814,Bra026029,Bra039906
GO:0016776	phosphotransferase activity, phosphate group as acceptor	molecular_function	0.69401	1	2	2715	25	29183	Bra035847,Bra013742
GO:0016638	oxidoreductase activity, acting on the CH-NH2 group of donors	molecular_function	0.69473	1	5	2715	63	29183	Bra004284,Bra000603,Bra012602,Bra017743,Bra025612
GO:0006284	base-excision repair	biological_process	0.69539	1	2	2715	26	29183	Bra003760,Bra027633
GO:0016272	prefoldin complex	cellular_component	0.69577	1	3	2715	37	29183	Bra015369,Bra006645,Bra002604
GO:0016641	oxidoreductase activity, acting on the CH-NH2 group of donors, oxygen as acceptor	molecular_function	0.69615	1	2	2715	25	29183	Bra000603,Bra025612
GO:0016023	cytoplasmic membrane-bounded vesicle	cellular_component	0.69652	1	11	2715	137	29183	Bra024405,Bra027394,Bra026624,Bra025976,Bra001523,Bra000163,Bra039622,Bra039121,Bra009136,Bra011141,Bra001522
GO:0016682	oxidoreductase activity, acting on diphenols and related substances as donors, oxygen as acceptor	molecular_function	0.69689	1	1	2715	12	29183	Bra023835
GO:0006400	tRNA modification	biological_process	0.69696	1	17	2715	206	29183	Bra007633,Bra020562,Bra003063,Bra022595,Bra003082,Bra034293,Bra014951,Bra003102,Bra015154,Bra003840,Bra015499,Bra005240,Bra014239,Bra024235,Bra037674,Bra030270,Bra013372
GO:0005942	phosphatidylinositol 3-kinase complex	cellular_component	0.69763	1	1	2715	12	29183	Bra022722
GO:0005944	phosphatidylinositol 3-kinase complex, class IB	cellular_component	0.69763	1	1	2715	12	29183	Bra022722
GO:0035014	phosphatidylinositol 3-kinase regulator activity	molecular_function	0.69763	1	1	2715	12	29183	Bra022722
GO:0046935	1-phosphatidylinositol-3-kinase regulator activity	molecular_function	0.69763	1	1	2715	12	29183	Bra022722
GO:0097651	phosphatidylinositol 3-kinase complex, class I	cellular_component	0.69763	1	1	2715	12	29183	Bra022722
GO:0008883	glutamyl-tRNA reductase activity	molecular_function	0.69804	1	1	2715	12	29183	Bra040688
GO:0051920	peroxiredoxin activity	molecular_function	0.69812	1	1	2715	12	29183	Bra026795
GO:0004478	methionine adenosyltransferase activity	molecular_function	0.69813	1	1	2715	12	29183	Bra021800
GO:0006556	S-adenosylmethionine biosynthetic process	biological_process	0.69813	1	1	2715	12	29183	Bra021800
GO:0046500	S-adenosylmethionine metabolic process	biological_process	0.69813	1	1	2715	12	29183	Bra021800
GO:0006979	response to oxidative stress	biological_process	0.69829	1	15	2715	175	29183	Bra017686,Novel00076,Bra000059,Bra034561,Bra001986,Bra039872,Bra017121,Bra023978,Bra011438,Bra007819,Bra038526,Bra023099,Bra020584,Bra032474,Bra022195
GO:0005787	signal peptidase complex	cellular_component	0.69836	1	2	2715	26	29183	Bra032963,Novel00002
GO:0006465	signal peptide processing	biological_process	0.69836	1	2	2715	26	29183	Bra032963,Novel00002
GO:0010309	acireductone dioxygenase [iron(II)-requiring] activity	molecular_function	0.69873	1	1	2715	12	29183	Bra036884
GO:0006597	spermine biosynthetic process	biological_process	0.69892	1	1	2715	12	29183	Bra023699
GO:0008215	spermine metabolic process	biological_process	0.69892	1	1	2715	12	29183	Bra023699
GO:0019222	regulation of metabolic process	biological_process	0.69961	1	284	2715	3150	29183	Bra031315,Bra001365,Bra011077,Bra013156,Bra027177,Bra011939,Bra003967,Bra004878,Bra011780,Bra006489,Bra027373,Bra039272,Bra037796,Novel00342,Bra021117,Novel00282,Bra023998,Bra035759,Bra010999,Bra016266,Bra024559,Bra021856,Bra025758,Bra022164,Bra011833,Bra022046,Bra018141,Bra017699,Bra004516,Bra032136,Bra023669,Bra002369,Bra009793,Bra023958,Bra036327,Bra004002,Bra004370,Bra032383,Bra006851,Bra0302…
GO:0051082	unfolded protein binding	molecular_function	0.70055	1	17	2715	199	29183	Bra040394,Bra029677,Bra001115,Bra015024,Bra023590,Bra002385,Bra006645,Bra009520,Bra002892,Bra028578,Bra009047,Bra015369,Bra004361,Bra001371,Bra031984,Bra002604,Bra016190
GO:0000989	transcription factor activity, transcription factor binding	molecular_function	0.70057	1	16	2715	198	29183	Bra034013,Novel00342,Bra030889,Bra004002,Bra002199,Bra016061,Bra030621,Bra029987,Bra001696,Bra026749,Novel00211,Bra013156,Bra026108,Bra013886,Bra004370,Bra027373
GO:0003712	transcription cofactor activity	molecular_function	0.70057	1	16	2715	198	29183	Bra002199,Bra016061,Bra030621,Bra029987,Bra004002,Novel00342,Bra030889,Bra034013,Bra027373,Novel00211,Bra013156,Bra013886,Bra026108,Bra004370,Bra001696,Bra026749
GO:0015630	microtubule cytoskeleton	cellular_component	0.70084	1	18	2715	216	29183	Bra007797,Bra016300,Bra023382,Bra032817,Bra024614,Bra003546,Bra026495,Bra005826,Bra030034,Bra033493,Bra022441,Bra019905,Bra014096,Bra004582,Bra002272,Bra030744,Bra006524,Bra007605
GO:0004675	transmembrane receptor protein serine/threonine kinase activity	molecular_function	0.7012	1	1	2715	13	29183	Bra016488
GO:0006486	protein glycosylation	biological_process	0.70309	1	10	2715	121	29183	Bra012408,Bra033253,Bra008753,Bra012423,Bra015395,Bra036233,Bra037205,Bra034267,Bra001901,Bra038490
GO:0043413	macromolecule glycosylation	biological_process	0.70309	1	10	2715	121	29183	Bra033253,Bra012408,Bra012423,Bra008753,Bra037205,Bra036233,Bra015395,Bra034267,Bra001901,Bra038490
GO:0051259	protein oligomerization	biological_process	0.70312	1	6	2715	75	29183	Bra017686,Novel00875,Bra032963,Bra009192,Bra039121,Bra038381
GO:0006725	cellular aromatic compound metabolic process	biological_process	0.70435	1	550	2715	6071	29183	Bra005120,Bra010725,Bra016774,Bra017008,Bra016367,Bra007952,Bra030437,Bra010671,Bra010266,Bra031389,Bra027670,Bra016539,Bra022786,Bra015842,Bra017421,Bra026988,Bra031758,Bra026749,Bra009047,Bra033956,Bra020673,Bra010257,Bra026408,Bra040854,Bra011116,Bra028545,Bra019558,Bra027101,Bra026671,Bra015499,Bra024558,Bra033446,Bra003840,Bra017711,Bra033886,Bra028435,Bra035651,Bra039908,Bra011055,Bra021113…
GO:0016813	hydrolase activity, acting on carbon-nitrogen (but not peptide) bonds, in linear amidines	molecular_function	0.70716	1	1	2715	13	29183	Bra016641
GO:0070652	HAUS complex	cellular_component	0.70797	1	1	2715	13	29183	Bra014096
GO:0000794	condensed nuclear chromosome	cellular_component	0.70801	1	8	2715	100	29183	Bra030034,Bra033493,Bra016300,Bra007797,Bra019905,Bra032817,Bra024614,Bra039435
GO:0010109	regulation of photosynthesis	biological_process	0.70968	1	1	2715	13	29183	Bra013606
GO:0042548	regulation of photosynthesis, light reaction	biological_process	0.70968	1	1	2715	13	29183	Bra013606
GO:0042549	photosystem II stabilization	biological_process	0.70968	1	1	2715	13	29183	Bra013606
GO:0043467	regulation of generation of precursor metabolites and energy	biological_process	0.70968	1	1	2715	13	29183	Bra013606
GO:0016070	RNA metabolic process	biological_process	0.71042	1	389	2715	4300	29183	Bra012970,Bra009735,Bra016945,Bra013335,Bra010553,Bra003063,Bra011034,Bra010082,Bra026353,Bra036223,Bra020616,Bra020584,Bra034207,Bra029392,Bra021275,Bra009862,Bra008918,Bra009288,Bra029521,Bra015289,Bra025212,Bra007539,Bra025552,Bra001598,Bra014951,Novel00863,Bra014417,Bra018818,Bra021592,Bra021859,Bra000757,Bra023771,Bra005842,Bra024350,Bra005914,Bra017850,Bra039135,Bra023890,Bra024277,Bra01630…
GO:0016772	transferase activity, transferring phosphorus-containing groups	molecular_function	0.71199	1	275	2715	3123	29183	Bra031968,Bra006445,Bra002998,Bra013122,Bra038825,Bra016428,Bra000217,Bra008331,Bra036978,Bra013656,Bra035231,Bra038828,Bra028187,Bra009447,Bra020024,Bra013120,Bra038124,Bra023777,Bra002855,Bra011236,Bra035000,Bra019168,Bra014956,Bra037461,Bra014140,Bra038816,Bra011330,Bra005907,Bra005351,Bra035847,Bra029416,Bra023574,Bra031434,Bra005599,Bra035044,Bra016220,Bra018799,Bra006782,Bra040196,Bra030662…
GO:0000226	microtubule cytoskeleton organization	biological_process	0.71247	1	15	2715	182	29183	Bra021859,Bra005537,Bra024614,Bra032817,Bra032853,Bra016300,Bra026811,Bra019905,Bra014096,Bra023382,Bra007605,Bra033493,Bra022441,Bra005826,Bra030034
GO:0015995	chlorophyll biosynthetic process	biological_process	0.71342	1	1	2715	14	29183	Bra019721
GO:0016881	acid-amino acid ligase activity	molecular_function	0.71355	1	3	2715	41	29183	Bra005011,Bra013675,Bra036771
GO:0000279	M phase	biological_process	0.71473	1	2	2715	26	29183	Bra033493,Bra022441
GO:0022403	cell cycle phase	biological_process	0.71473	1	2	2715	26	29183	Bra022441,Bra033493
GO:0044848	biological phase	biological_process	0.71473	1	2	2715	26	29183	Bra033493,Bra022441
GO:0015886	heme transport	biological_process	0.71525	1	3	2715	40	29183	Bra010084,Bra029259,Bra006108
GO:0051181	cofactor transport	biological_process	0.71525	1	3	2715	40	29183	Bra029259,Bra006108,Bra010084
GO:1901678	iron coordination entity transport	biological_process	0.71525	1	3	2715	40	29183	Bra010084,Bra029259,Bra006108
GO:0016817	hydrolase activity, acting on acid anhydrides	molecular_function	0.71551	1	141	2715	1651	29183	Bra007633,Bra028700,Bra030437,Bra032136,Bra016043,Bra026262,Bra014773,Bra007794,Bra023619,Bra006054,Bra031965,Bra007107,Bra037841,Bra005051,Bra035025,Bra014776,Bra026408,Bra026725,Bra028392,Bra034171,Bra003223,Bra005048,Bra036317,Bra014774,Bra015499,Bra002917,Bra035651,Bra003967,Bra016565,Bra002868,Bra033493,Bra013055,Bra039042,Bra030673,Bra009524,Bra027968,Bra024060,Novel00312,Bra035107,Bra02762…
GO:0030337	DNA polymerase processivity factor activity	molecular_function	0.71679	1	1	2715	13	29183	Bra029813
GO:0042802	identical protein binding	molecular_function	0.71755	1	13	2715	159	29183	Bra026403,Bra040212,Bra000415,Bra005120,Bra026236,Bra021583,Bra033493,Bra036037,Bra016482,Bra023382,Bra040144,Bra016692,Bra007405
GO:0045995	regulation of embryonic development	biological_process	0.71773	1	1	2715	13	29183	Novel00054
GO:0000272	polysaccharide catabolic process	biological_process	0.718	1	2	2715	26	29183	Bra002178,Bra015025
GO:0008094	DNA-dependent ATPase activity	molecular_function	0.71809	1	4	2715	55	29183	Bra026725,Bra002917,Bra007633,Bra026408
GO:0006733	oxidoreduction coenzyme metabolic process	biological_process	0.71888	1	11	2715	133	29183	Bra011411,Bra031495,Bra025480,Bra023835,Bra006008,Bra024892,Bra032411,Bra017879,Bra028545,Bra026671,Bra017934
GO:0032102	negative regulation of response to external stimulus	biological_process	0.7191	1	1	2715	13	29183	Bra034311
GO:0033180	proton-transporting V-type ATPase, V1 domain	cellular_component	0.71941	1	3	2715	42	29183	Bra039416,Bra001280,Bra016752
GO:1901070	guanosine-containing compound biosynthetic process	biological_process	0.72024	1	1	2715	13	29183	Bra013742
GO:0019049	evasion or tolerance of host defenses by virus	biological_process	0.72026	1	1	2715	13	29183	Bra034311
GO:0005856	cytoskeleton	cellular_component	0.7206	1	32	2715	385	29183	Bra016302,Bra030744,Bra006524,Bra022708,Bra025203,Bra002272,Bra013886,Bra004582,Bra019905,Bra030319,Bra033493,Bra022441,Bra024614,Bra026495,Bra027968,Bra002758,Bra016300,Bra007797,Bra040573,Bra007605,Bra001237,Bra016692,Bra014096,Bra007107,Bra013793,Bra022722,Bra030034,Bra005826,Bra002998,Bra003546,Bra023382,Bra032817
GO:0006206	pyrimidine nucleobase metabolic process	biological_process	0.72238	1	1	2715	13	29183	Bra001867
GO:0019856	pyrimidine nucleobase biosynthetic process	biological_process	0.72238	1	1	2715	13	29183	Bra001867
GO:0016646	oxidoreductase activity, acting on the CH-NH group of donors, NAD or NADP as acceptor	molecular_function	0.72295	1	3	2715	40	29183	Bra000581,Bra026029,Bra038368
GO:0006040	amino sugar metabolic process	biological_process	0.72302	1	5	2715	63	29183	Bra028901,Bra026471,Bra030628,Bra034754,Bra005687
GO:0072511	divalent inorganic cation transport	biological_process	0.72358	1	16	2715	195	29183	Bra021775,Bra026474,Bra040547,Bra016343,Bra009046,Bra016565,Bra014785,Bra027347,Bra037894,Bra006054,Bra008923,Bra037841,Bra016043,Bra014990,Bra036878,Bra009524
GO:0008661	1-deoxy-D-xylulose-5-phosphate synthase activity	molecular_function	0.72419	1	1	2715	13	29183	Bra012418
GO:0016744	transferase activity, transferring aldehyde or ketonic groups	molecular_function	0.72419	1	1	2715	13	29183	Bra012418
GO:0019201	nucleotide kinase activity	molecular_function	0.72481	1	6	2715	80	29183	Bra003063,Bra003903,Bra030437,Bra002854,Bra035847,Bra007999
GO:0006399	tRNA metabolic process	biological_process	0.72573	1	50	2715	584	29183	Bra007633,Bra022595,Bra027036,Bra015796,Bra022204,Bra034293,Bra012602,Bra015154,Bra003102,Bra026465,Bra014239,Bra027670,Bra025072,Bra001280,Bra026988,Bra013372,Bra030270,Bra001250,Bra028901,Bra004899,Bra001931,Bra037277,Bra020562,Bra003063,Bra003082,Bra016945,Bra010648,Bra012100,Bra005687,Bra026986,Bra003362,Bra038551,Bra029776,Bra012970,Bra038068,Bra036547,Bra017711,Bra003840,Bra029825,Bra004759…
[truncated: 868 more rows]

## Sheet: Down
GO_accession	Description	Term_type	Over_represented_pValue	Corrected_pValue	DEG_item	DEG_list	Bg_item	Bg_list	Gene_names
GO:0005840	ribosome	cellular_component	5.6009e-19	2.5999e-15	204	4749	739	29183	Bra030697,Bra040197,Bra040916,Bra016295,Bra024957,Bra017204,Bra017452,Bra040539,Bra036618,Bra004325,Bra010550,Bra024367,Bra027704,Bra020089,Bra001559,Bra001098,Bra007238,Bra034077,Bra008144,Bra005749,Bra015574,Bra001213,Bra019662,Bra017498,Bra039703,Bra023941,Bra011551,Bra005418,Bra001795,Bra036763,Bra008711,Bra017453,Bra006248,Bra032828,Bra024598,Bra007871,Bra004027,Bra003427,Bra020902,Bra034643…
GO:0003735	structural constituent of ribosome	molecular_function	2.0447e-18	4.7457e-15	204	4749	747	29183	Bra003145,Novel00595,Bra008128,Bra015878,Bra007188,Bra008643,Bra027910,Novel00328,Bra016555,Bra009943,Bra031682,Bra001302,Bra013215,Bra005745,Bra000193,Novel00980,Bra030025,Bra040119,Bra040316,Bra032122,Bra000692,Bra027273,Bra014763,Bra005296,Bra031094,Novel00513,Bra000178,Bra009577,Bra036109,Bra021023,Bra001624,Bra013716,Bra009435,Bra008678,Bra003862,Bra034447,Bra032984,Bra022978,Bra025305,Bra03…
GO:0006412	translation	biological_process	1.0549e-15	1.6323e-12	272	4749	1102	29183	Bra027192,Bra004837,Bra011985,Bra007835,Bra011546,Bra009039,Bra019193,Bra037439,Bra004683,Bra007791,Bra009557,Bra007055,Bra007556,Bra024985,Bra023302,Bra017545,Bra027648,Bra018689,Bra001911,Bra008373,Bra005824,Novel00506,Bra021879,Bra040115,Bra010398,Bra037714,Novel00972,Bra002209,Bra023367,Bra009922,Bra012268,Bra007238,Bra034077,Bra005749,Bra017204,Bra036618,Bra040539,Bra004325,Bra016846,Bra0105…
GO:0030529	ribonucleoprotein complex	cellular_component	1.738e-15	2.0169e-12	248	4749	1002	29183	Bra005975,Novel00873,Bra032137,Bra031590,Bra008766,Bra020579,Novel00733,Bra001140,Bra002460,Bra017669,Bra002235,Bra009706,Bra014503,Bra000135,Bra032506,Bra032101,Bra025017,Bra013425,Bra036709,Bra000285,Bra036038,Bra002314,Bra003882,Bra014131,Bra015299,Bra006142,Bra021042,Bra011584,Bra016981,Bra035980,Bra009507,Bra005423,Novel00362,Bra034290,Bra032481,Bra031825,Bra039526,Bra026477,Bra026380,Bra006…
GO:0008152	metabolic process	biological_process	2.1898e-15	2.033e-12	2726	4749	15130	29183	Bra035732,Bra036733,Bra030281,Bra009769,Bra018333,Bra002718,Bra023780,Bra023877,Bra001368,Bra020395,Bra013014,Bra006328,Bra020997,Bra038673,Bra036841,Bra034983,Bra040773,Bra003755,Bra026380,Bra005104,Bra009183,Bra038998,Bra025621,Bra034290,Bra033710,Bra029691,Bra005414,Bra035563,Bra013682,Bra006142,Bra000282,Bra008733,Bra015299,Bra008857,Bra010704,Bra004590,Bra000285,Bra018573,Bra013932,Bra023630…
GO:1901566	organonitrogen compound biosynthetic process	biological_process	4.2519e-15	3.1601e-12	427	4749	1901	29183	Bra020089,Bra018236,Bra030697,Bra012596,Bra040197,Bra016295,Bra040916,Bra024957,Bra013456,Bra017452,Bra027402,Bra001059,Bra008144,Bra008187,Bra001509,Bra001213,Bra012963,Bra015574,Bra019662,Bra017498,Bra021241,Bra001559,Bra001098,Bra004961,Bra003825,Bra031213,Bra000734,Bra008711,Bra037469,Bra025459,Bra006248,Bra023348,Bra023940,Bra024598,Bra023941,Bra006827,Bra021157,Bra034662,Bra019389,Bra040225…
GO:0043043	peptide biosynthetic process	biological_process	4.7653e-15	3.1601e-12	274	4749	1124	29183	Novel00513,Bra034607,Bra036109,Bra009577,Novel00263,Bra030701,Bra030787,Bra025304,Bra028028,Bra004957,Bra033098,Bra013716,Bra028574,Bra025305,Bra022978,Bra031972,Bra016555,Bra027910,Novel00328,Bra002502,Bra001302,Bra031682,Bra015878,Bra008128,Novel00595,Bra007712,Bra027429,Bra027273,Bra000193,Bra005745,Bra013215,Bra040119,Bra030025,Novel00980,Bra015397,Bra040773,Bra011740,Bra002024,Bra036010,Bra0…
GO:0043604	amide biosynthetic process	biological_process	1.4131e-14	8.1996e-12	283	4749	1178	29183	Bra020215,Bra011347,Bra002241,Bra009435,Novel00907,Bra003862,Bra008678,Bra034447,Bra032984,Bra038852,Bra004218,Bra005820,Bra021514,Bra031938,Bra021593,Bra003406,Bra039182,Bra000178,Bra021023,Bra005296,Bra031094,Bra019805,Bra001624,Bra032122,Bra040316,Bra026954,Bra022844,Bra006773,Bra014763,Bra010435,Bra000692,Bra007188,Bra008643,Bra003145,Bra004316,Bra009943,Bra025201,Bra032366,Bra028867,Bra03280…
GO:0006518	peptide metabolic process	biological_process	1.8302e-14	9.4396e-12	279	4749	1161	29183	Bra009577,Bra036109,Bra034607,Novel00513,Bra004957,Bra033098,Bra025304,Bra028028,Bra030701,Bra030787,Novel00263,Bra022978,Bra028574,Bra025305,Bra013716,Bra031682,Bra002502,Bra001302,Bra016555,Bra027910,Novel00328,Bra031972,Bra008128,Novel00595,Bra015878,Bra027273,Bra027429,Bra007712,Bra030025,Novel00980,Bra040119,Bra013215,Bra005745,Bra000193,Bra002024,Bra040773,Bra011740,Bra015397,Bra026380,Bra0…
GO:0043603	cellular amide metabolic process	biological_process	7.7805e-14	3.6117e-11	292	4749	1239	29183	Bra030697,Bra040916,Bra016295,Bra040197,Bra017452,Bra024957,Bra018236,Bra020089,Bra001559,Bra001098,Bra001059,Bra027402,Bra001509,Bra008144,Bra019662,Bra001213,Bra015574,Bra017498,Bra023941,Bra019389,Bra031759,Bra001795,Bra008711,Bra000734,Bra006248,Bra025459,Bra023348,Bra024598,Bra015422,Bra026958,Bra020902,Bra019872,Bra028313,Bra038453,Bra040022,Bra004901,Bra013599,Bra015088,Bra016808,Bra028814…
GO:1901564	organonitrogen compound metabolic process	biological_process	2.3222e-13	8.9829e-11	536	4749	2530	29183	Bra034639,Bra009165,Bra033747,Bra031870,Bra031109,Bra001720,Bra040280,Bra011884,Bra040817,Bra037884,Bra003808,Bra029482,Bra006507,Bra001300,Bra031673,Bra008694,Bra005465,Bra007034,Bra023075,Bra033478,Bra003732,Bra020666,Bra013456,Bra016295,Bra012596,Bra030697,Bra000229,Bra013312,Bra021241,Bra031683,Bra019662,Bra012963,Bra001509,Bra008144,Bra027402,Bra019389,Bra023941,Bra023263,Bra023348,Bra006248…
GO:0044267	cellular protein metabolic process	biological_process	1.3207e-12	4.716e-10	828	4749	4073	29183	Bra040231,Bra021992,Bra029298,Bra035552,Bra018782,Bra040898,Bra016555,Bra027910,Bra032032,Bra018555,Bra015878,Bra009396,Bra028746,Bra027273,Bra039115,Bra017725,Bra013676,Bra007219,Bra012045,Bra016432,Bra012860,Bra027429,Bra038440,Bra004656,Bra030025,Novel00980,Bra035934,Bra000193,Bra012952,Bra021658,Bra024755,Bra009577,Bra032100,Bra036109,Bra018937,Bra039408,Novel00513,Bra001768,Bra028028,Bra0049…
GO:0005198	structural molecule activity	molecular_function	1.282e-11	4.2507e-09	276	4749	1214	29183	Bra036109,Bra009577,Bra039408,Novel00513,Bra027138,Bra025305,Bra000783,Bra019231,Bra022978,Bra013716,Bra025304,Bra028028,Bra038507,Novel00263,Bra030787,Bra015878,Bra008128,Novel00595,Bra002502,Bra001302,Bra031682,Bra031972,Bra016555,Bra027910,Novel00328,Bra040119,Novel00980,Bra030025,Bra000193,Bra002253,Bra005745,Bra013215,Bra027273,Bra028130,Bra026380,Bra039526,Bra031825,Bra017128,Bra025124,Bra0…
GO:0043228	non-membrane-bounded organelle	cellular_component	1.9916e-11	6.1633e-09	327	4749	1490	29183	Bra016617,Bra040773,Bra011740,Bra015397,Bra026380,Bra028130,Bra038782,Bra009183,Bra031825,Bra039526,Novel00816,Bra000168,Bra026484,Bra039227,Bra015772,Bra014227,Bra031096,Bra022989,Bra009852,Bra037080,Bra022715,Bra008910,Bra013425,Bra000285,Bra036038,Bra003535,Bra014503,Bra038172,Bra025017,Bra032101,Novel00733,Bra002460,Bra024057,Bra005975,Bra031590,Bra020579,Novel00715,Bra027198,Novel00362,Bra03…
GO:0043232	intracellular non-membrane-bounded organelle	cellular_component	2.8096e-11	8.1515e-09	321	4749	1462	29183	Bra007876,Bra032122,Bra040316,Bra000711,Bra030379,Bra025518,Bra019316,Bra014763,Novel00776,Bra025049,Bra040199,Bra000692,Bra007188,Bra008643,Bra028165,Bra003145,Bra036688,Bra009173,Bra015636,Bra019788,Bra009943,Bra008678,Bra003862,Bra034447,Bra032984,Bra009435,Bra038852,Bra005820,Bra004218,Bra031938,Bra021593,Bra039182,Bra003406,Bra025592,Bra021023,Bra000178,Bra031094,Bra005296,Bra027908,Bra00162…
GO:0003824	catalytic activity	molecular_function	3.9921e-11	1.0901e-08	2523	4749	14015	29183	Bra027791,Bra020061,Bra005207,Bra002800,Bra024269,Bra019332,Novel00136,Bra004924,Bra008404,Bra027938,Bra007550,Bra001776,Bra004390,Bra012754,Bra037013,Bra022748,Bra030536,Bra037257,Bra029874,Bra003678,Bra023377,Bra032984,Bra012271,Bra000797,Bra009691,Bra024640,Bra005596,Bra037468,Bra002849,Bra006451,Bra005280,Bra040502,Bra033802,Bra014582,Bra001069,Bra016781,Bra011776,Bra029214,Bra009438,Bra03073…
GO:0019538	protein metabolic process	biological_process	5.8489e-11	1.5084e-08	963	4749	4899	29183	Bra012644,Bra028130,Bra024497,Bra040939,Bra039526,Bra016427,Bra007350,Bra014302,Novel00374,Bra028264,Bra015397,Bra022989,Bra031096,Bra003680,Bra008617,Bra037080,Bra008255,Bra008910,Bra020820,Bra029869,Bra020220,Bra006762,Bra013482,Bra034083,Bra021758,Bra016762,Bra019913,Bra008915,Bra012058,Bra015772,Bra006676,Novel00733,Bra020871,Bra003350,Bra031590,Bra033657,Bra003973,Bra000744,Bra016419,Bra0090…
GO:0044237	cellular metabolic process	biological_process	9.3451e-10	2.2832e-07	1988	4749	11068	29183	Bra009517,Bra013309,Bra009864,Bra004193,Bra022266,Bra002209,Bra023404,Bra020538,Bra000248,Bra030256,Bra003365,Bra021879,Bra003835,Bra022931,Bra039314,Bra007329,Bra018684,Bra011374,Bra017141,Bra027306,Bra023879,Bra017545,Bra030303,Bra027648,Bra030947,Bra020821,Bra008373,Bra020107,Bra024118,Bra013657,Bra035080,Bra000465,Bra007556,Bra039376,Bra034088,Bra023302,Bra007791,Bra032625,Bra016916,Bra023492…
GO:0009521	photosystem	cellular_component	1.0177e-09	2.3621e-07	57	4749	161	29183	Bra031534,Bra015742,Bra016504,Bra008961,Bra034911,Bra039440,Bra031561,Bra015887,Bra018463,Bra025744,Bra038418,Bra018907,Bra014681,Bra018819,Bra010774,Bra014755,Bra018294,Bra038081,Bra018955,Bra032672,Bra032384,Bra009965,Bra032646,Bra039118,Bra019675,Bra010017,Bra004252,Bra029563,Bra038011,Bra014908,Bra012083,Bra037164,Bra035689,Bra039542,Bra013069,Bra038863,Bra021053,Bra001730,Bra040517,Bra022295…
GO:0015979	photosynthesis	biological_process	2.505e-09	5.5372e-07	66	4749	203	29183	Bra009965,Bra032672,Bra032384,Bra037874,Bra018819,Bra010017,Bra019675,Bra039440,Bra008961,Bra015742,Bra014681,Bra025744,Bra018907,Bra031561,Bra015887,Bra025353,Bra024261,Bra014317,Bra027188,Bra037761,Bra039759,Bra022295,Bra008182,Bra011683,Bra003825,Bra005037,Bra001701,Bra016490,Bra001884,Bra033412,Bra040517,Bra038863,Bra013069,Bra021053,Bra001730,Bra032646,Bra018955,Bra014755,Bra038081,Bra018294…
GO:0044238	primary metabolic process	biological_process	2.8105e-09	5.9302e-07	2136	4749	11942	29183	Bra031125,Bra013083,Bra021114,Bra003427,Bra008889,Bra033388,Bra019690,Bra007379,Bra002218,Bra025319,Bra003598,Bra015428,Bra001071,Bra005418,Bra037952,Bra015961,Bra018639,Bra018128,Bra038255,Bra033568,Bra038882,Bra036518,Bra012268,Bra004560,Bra007070,Bra003475,Bra015964,Bra009993,Bra026124,Bra001227,Bra039052,Bra011534,Bra026834,Bra018863,Bra020188,Bra013051,Bra029917,Bra029611,Bra035407,Bra026509…
GO:0016310	phosphorylation	biological_process	3.8761e-09	7.8229e-07	439	4749	2009	29183	Bra013083,Bra009240,Bra006358,Bra019971,Bra022250,Bra032909,Bra038703,Bra029496,Bra035884,Bra007921,Bra007303,Bra038566,Bra018431,Bra025319,Bra007907,Bra019654,Bra012036,Bra035538,Bra025858,Bra024257,Bra037952,Bra033282,Bra002791,Bra003598,Bra012835,Bra015961,Bra008387,Bra033598,Bra004959,Bra011386,Bra038369,Bra038255,Bra008038,Bra006670,Bra010530,Bra018128,Bra016839,Bra001718,Bra022618,Bra019315…
GO:0034357	photosynthetic membrane	cellular_component	1.006e-08	1.9457e-06	60	4749	182	29183	Bra004252,Bra019675,Bra010017,Bra039118,Bra032646,Bra009965,Bra032384,Bra018955,Bra032672,Bra018294,Bra038081,Bra014755,Bra010774,Bra018819,Bra014681,Bra018907,Bra025744,Bra038418,Bra018463,Bra015887,Bra031561,Bra030132,Bra039440,Bra034911,Bra008961,Bra016504,Bra031534,Bra015742,Bra011683,Bra021163,Bra004075,Bra005037,Bra018089,Bra016490,Bra001701,Bra026854,Bra001884,Bra024261,Bra025331,Bra025353…
GO:0006796	phosphate-containing compound metabolic process	biological_process	1.1025e-08	2.0022e-06	546	4749	2619	29183	Bra033088,Bra040929,Bra014660,Bra023165,Bra030622,Bra019074,Bra006778,Bra007480,Bra022717,Bra011747,Bra037017,Bra038287,Bra034729,Bra028403,Bra006308,Bra006827,Bra021157,Bra034662,Bra030815,Bra014780,Bra007577,Bra024369,Bra022737,Bra013678,Bra019537,Bra030166,Bra031078,Bra019866,Bra001470,Bra040933,Bra030073,Bra032332,Bra037558,Bra019897,Bra004961,Bra001896,Bra013677,Bra002305,Bra019320,Bra035941…
GO:0032559	adenyl ribonucleotide binding	molecular_function	1.1214e-08	2.0022e-06	778	4749	3843	29183	Bra013281,Bra023478,Bra019329,Bra011571,Bra022693,Bra020215,Bra020494,Bra029573,Bra005208,Bra035516,Bra016553,Bra034062,Bra030948,Novel00378,Bra001903,Bra031079,Bra028840,Bra008997,Bra020153,Bra015917,Bra007059,Bra021039,Bra036693,Bra003911,Bra022844,Bra028220,Bra019316,Bra006773,Bra025467,Bra025049,Bra016206,Bra034204,Bra025509,Bra018036,Bra019273,Bra011981,Bra001791,Bra037168,Bra020251,Bra00413…
GO:0008168	methyltransferase activity	molecular_function	1.2017e-08	2.0661e-06	149	4749	591	29183	Bra036115,Bra028399,Bra034838,Bra015510,Bra007051,Bra013484,Bra037182,Bra000533,Bra032336,Bra006827,Bra012270,Bra039010,Bra010256,Bra021334,Bra011685,Bra015789,Bra008529,Bra012757,Bra012268,Bra014958,Bra011064,Bra017387,Bra024012,Bra013837,Bra040633,Bra024142,Bra022682,Bra015430,Bra025353,Bra010810,Bra009633,Bra040197,Bra001988,Bra019431,Bra025874,Bra033744,Bra039376,Bra029611,Bra009408,Bra001287…
GO:0032555	purine ribonucleotide binding	molecular_function	1.8176e-08	2.799e-06	821	4749	4102	29183	Bra040929,Bra033088,Bra019872,Bra003867,Bra011747,Bra030700,Bra007480,Bra023796,Bra019074,Bra023729,Bra040938,Bra030622,Bra001771,Bra034662,Bra030815,Bra012930,Bra032574,Bra028403,Bra006308,Bra006827,Bra017718,Bra038287,Bra031759,Bra019866,Bra031078,Bra001470,Bra025459,Bra019537,Bra013678,Bra009801,Bra029828,Bra008711,Bra030166,Bra022737,Bra014780,Bra007577,Bra024369,Bra031643,Bra013677,Bra037558…
GO:0001883	purine nucleoside binding	molecular_function	1.8712e-08	2.799e-06	820	4749	4097	29183	Bra016415,Bra013679,Bra016205,Bra033921,Bra025951,Bra028381,Bra016846,Bra023094,Bra015344,Bra018506,Bra004249,Bra010067,Bra000880,Bra006607,Bra012617,Bra035288,Bra031828,Bra037141,Bra005270,Bra007164,Bra007342,Bra012205,Bra017138,Bra021851,Bra020827,Bra022959,Bra019315,Bra016017,Bra001718,Bra021483,Bra008038,Bra006670,Bra035154,Bra028723,Bra027851,Bra029861,Bra030998,Bra038369,Bra033598,Bra008387…
GO:0032549	ribonucleoside binding	molecular_function	1.8712e-08	2.799e-06	820	4749	4097	29183	Bra025014,Bra023647,Bra012936,Bra021155,Bra013683,Bra007914,Bra025563,Bra031959,Bra021841,Bra029425,Bra006483,Bra030030,Bra025678,Bra010867,Bra013936,Bra027779,Bra020596,Bra030997,Bra026355,Bra034639,Bra009289,Bra039396,Bra020300,Bra024410,Bra013199,Bra025882,Bra016635,Bra004658,Bra016785,Bra033861,Bra011432,Bra023402,Bra023075,Bra003584,Novel01044,Bra015730,Bra006338,Bra028353,Bra020666,Bra03668…
GO:0032550	purine ribonucleoside binding	molecular_function	1.8712e-08	2.799e-06	820	4749	4097	29183	Bra002231,Bra018468,Bra001734,Bra001520,Bra015427,Bra001490,Novel00885,Bra006774,Bra013661,Bra018933,Novel00907,Bra000797,Bra012094,Bra040816,Bra026157,Bra008470,Bra019752,Bra035282,Bra001910,Bra002454,Bra027990,Bra002849,Bra037837,Bra031479,Bra019409,Bra005280,Bra026698,Bra000013,Bra027791,Bra010435,Bra005207,Bra004022,Novel00776,Bra007477,Bra008404,Bra001507,Bra027938,Bra022036,Bra038935,Bra018…
GO:0006793	phosphorus metabolic process	biological_process	1.9295e-08	2.799e-06	546	4749	2630	29183	Bra023402,Bra023075,Bra028353,Bra036687,Bra030052,Bra023698,Bra020547,Bra029482,Bra038744,Bra022359,Bra006096,Bra028425,Bra025014,Bra013683,Bra021155,Bra004275,Bra011884,Bra025563,Bra007914,Bra033747,Bra006483,Bra029425,Bra012908,Bra020596,Bra010867,Bra013199,Bra020300,Bra039396,Bra009289,Bra004658,Bra025882,Bra034245,Bra025835,Bra001414,Bra003420,Bra026064,Bra036406,Bra025052,Bra028538,Bra018492…
GO:0030554	adenyl nucleotide binding	molecular_function	2.2321e-08	3.1399e-06	780	4749	3872	29183	Bra040929,Bra033088,Bra019872,Bra003867,Bra011747,Bra030700,Bra007480,Bra023796,Bra040938,Bra019074,Bra001771,Bra030622,Bra034662,Bra032574,Bra030815,Bra012930,Bra028403,Bra006308,Bra006827,Bra017718,Bra038287,Bra031759,Bra019866,Bra031078,Bra025459,Bra001470,Bra019537,Bra029828,Bra013678,Bra008711,Bra030166,Bra022737,Bra007577,Bra014780,Bra024369,Bra031643,Bra013677,Bra037558,Bra010552,Bra019897…
GO:0001882	nucleoside binding	molecular_function	2.4684e-08	3.2903e-06	820	4749	4104	29183	Bra005948,Bra017563,Bra036936,Bra006452,Bra027989,Bra041128,Bra017594,Bra036582,Bra009599,Bra031493,Bra027540,Bra003560,Bra025331,Bra037729,Bra033461,Bra030417,Bra012931,Bra012022,Bra005224,Bra037280,Bra006335,Bra015196,Bra001065,Bra035635,Bra008652,Bra019063,Bra000044,Bra000799,Bra007909,Bra013659,Bra023235,Bra008726,Bra003604,Bra036460,Novel00662,Bra005824,Bra002834,Bra012609,Bra008060,Bra01960…
GO:0005524	ATP binding	molecular_function	2.4808e-08	3.2903e-06	764	4749	3786	29183	Bra028538,Bra016808,Bra033958,Bra018492,Bra025052,Bra028313,Bra032855,Bra023893,Bra022395,Bra034245,Bra025835,Bra018293,Bra023844,Bra015658,Bra002993,Bra032864,Bra006771,Bra036269,Bra034951,Bra004902,Bra024761,Bra023583,Bra019389,Bra018488,Bra010878,Bra021993,Bra001509,Bra016301,Bra030168,Bra023679,Bra034808,Bra020035,Bra003997,Bra027089,Bra031267,Bra020008,Bra001723,Bra037076,Bra009124,Bra020527…
GO:0035639	purine ribonucleoside triphosphate binding	molecular_function	2.9867e-08	3.8403e-06	809	4749	4049	29183	Bra018431,Bra006584,Bra019003,Bra019654,Bra035884,Bra029496,Bra038566,Bra031705,Bra006358,Bra019971,Bra022250,Bra032909,Bra001123,Bra016410,Bra034277,Bra038369,Bra033598,Bra008387,Bra007382,Bra033282,Bra035538,Bra031798,Bra007164,Bra012205,Bra007342,Bra017138,Bra021851,Bra020827,Bra019315,Bra022959,Bra016017,Bra001718,Bra021483,Bra006670,Bra008038,Bra035154,Bra028723,Bra029861,Bra027851,Bra016415…
GO:0071704	organic substance metabolic process	biological_process	3.061e-08	3.8403e-06	2199	4749	12413	29183	Bra000284,Bra015172,Bra016358,Bra019456,Bra019265,Bra016909,Bra008766,Bra017225,Novel00873,Bra019118,Bra003248,Bra016601,Bra010220,Bra030751,Bra025640,Bra033947,Bra018355,Bra013245,Bra011082,Bra004937,Bra037088,Bra026348,Bra010873,Bra006337,Bra000412,Bra000498,Bra013338,Bra010259,Bra032808,Bra020533,Bra014819,Bra006665,Bra000836,Bra002139,Bra004055,Bra018065,Bra032727,Bra031693,Bra021759,Bra00695…
GO:0032553	ribonucleotide binding	molecular_function	3.3755e-08	3.9712e-06	827	4749	4153	29183	Bra008060,Bra019606,Bra039936,Bra019953,Bra018223,Bra031585,Bra039613,Bra035878,Bra019854,Bra015533,Bra008591,Bra006296,Bra023367,Bra032711,Bra037091,Bra037139,Bra037195,Bra006717,Bra038491,Bra035424,Bra035635,Bra008652,Bra019063,Bra000044,Bra000799,Bra007909,Bra013659,Bra023235,Bra003604,Bra008726,Novel00662,Bra036460,Bra005824,Bra002834,Bra012609,Bra033461,Bra030417,Bra012931,Bra012022,Bra00522…
GO:0097367	carbohydrate derivative binding	molecular_function	3.396e-08	3.9712e-06	838	4749	4219	29183	Bra016010,Bra003834,Bra036060,Novel01102,Bra013349,Bra013810,Bra022870,Bra018693,Bra008921,Bra015174,Bra018236,Bra000754,Bra037558,Bra019897,Bra010552,Bra031643,Bra013677,Bra036206,Bra032332,Bra003825,Bra001059,Bra038776,Bra039368,Bra034385,Bra002305,Bra019320,Bra015430,Bra006308,Bra028403,Bra006827,Bra034662,Bra012930,Bra030815,Bra032574,Bra038287,Bra031759,Bra017718,Bra019537,Bra009801,Bra02982…
GO:0000166	nucleotide binding	molecular_function	3.5429e-08	3.9712e-06	933	4749	4746	29183	Bra017138,Bra020827,Bra021851,Bra024719,Novel00260,Bra012205,Bra007342,Bra007164,Bra008038,Bra006670,Bra029861,Bra027851,Bra035154,Bra028723,Bra001718,Bra016017,Bra022959,Bra019315,Bra021483,Bra025951,Bra033921,Bra028381,Bra018506,Bra015344,Bra023094,Bra016846,Bra016415,Bra013679,Bra016205,Bra035288,Bra031828,Bra012617,Bra037141,Bra005270,Bra004249,Bra010067,Bra000880,Bra006607,Bra029496,Bra03588…
GO:1901265	nucleoside phosphate binding	molecular_function	3.5429e-08	3.9712e-06	933	4749	4746	29183	Bra020469,Bra016584,Bra038535,Bra033832,Bra006465,Bra001287,Bra001175,Bra031007,Bra036846,Bra040201,Bra010213,Bra031188,Bra036871,Bra018423,Bra034781,Bra038579,Bra028916,Bra004594,Bra003347,Bra015957,Bra033613,Bra003798,Bra012701,Bra029500,Bra024897,Bra029789,Bra026293,Bra027195,Bra025152,Bra024918,Bra026186,Bra032577,Bra002712,Bra034042,Bra015920,Bra031766,Bra022034,Bra024103,Bra024400,Bra030544…
GO:0009654	photosystem II oxygen evolving complex	cellular_component	3.5931e-08	3.9712e-06	22	4749	42	29183	Bra019675,Bra026854,Bra039118,Bra005037,Bra018294,Bra038081,Bra014755,Bra013517,Bra039759,Bra009965,Bra014681,Bra040517,Bra038863,Bra039542,Bra008961,Bra039440,Bra015742,Bra029563,Bra031534,Bra035689,Bra037164,Bra012083
GO:0017076	purine nucleotide binding	molecular_function	4.0978e-08	4.4237e-06	823	4749	4135	29183	Bra015533,Bra006296,Bra031585,Bra039613,Bra035878,Bra019854,Bra037195,Bra035424,Bra038491,Bra006717,Bra023367,Bra032711,Bra037091,Bra037139,Bra008060,Bra019606,Bra019953,Bra018223,Bra039936,Bra003604,Bra008726,Novel00662,Bra036460,Bra012609,Bra005824,Bra002834,Bra000044,Bra035635,Bra008652,Bra019063,Bra013659,Bra023235,Bra000799,Bra007909,Bra015196,Bra001065,Bra006335,Bra005224,Bra037280,Bra03346…
GO:0009579	thylakoid	cellular_component	4.3337e-08	4.4704e-06	62	4749	199	29183	Bra035260,Bra025353,Bra025331,Bra024261,Bra013517,Bra022295,Bra039759,Bra014317,Bra001903,Bra027188,Bra037761,Bra005037,Bra018089,Bra021163,Bra004075,Bra011683,Bra001884,Bra026854,Bra005280,Bra016490,Bra001701,Bra012083,Bra037164,Bra035689,Bra029563,Bra038011,Bra014908,Bra013069,Bra039542,Bra038863,Bra001730,Bra021053,Bra040517,Bra000837,Bra018955,Bra032672,Bra032384,Bra009965,Bra032646,Bra018819…
GO:0044436	thylakoid part	cellular_component	4.3337e-08	4.4704e-06	62	4749	199	29183	Bra011683,Bra021163,Bra004075,Bra018089,Bra005037,Bra001701,Bra016490,Bra005280,Bra026854,Bra001884,Bra025331,Bra025353,Bra024261,Bra035260,Bra037761,Bra001903,Bra014317,Bra027188,Bra022295,Bra039759,Bra013517,Bra040517,Bra001730,Bra021053,Bra013069,Bra038863,Bra039542,Bra000837,Bra037164,Bra035689,Bra012083,Bra014908,Bra038011,Bra029563,Bra004252,Bra010017,Bra019675,Bra039118,Bra032646,Bra009965…
GO:0016741	transferase activity, transferring one-carbon groups	molecular_function	4.7474e-08	4.7907e-06	151	4749	614	29183	Bra006403,Bra009635,Bra009797,Bra025732,Bra034765,Bra023630,Bra005408,Bra036004,Bra012062,Bra026247,Bra040689,Bra001445,Bra016736,Bra004458,Bra006254,Bra014987,Bra033710,Bra009409,Bra001909,Bra009981,Bra010455,Bra000586,Bra004055,Bra040545,Novel00217,Bra035023,Bra035594,Bra009158,Bra037027,Bra014710,Bra015316,Bra003680,Bra032932,Bra020045,Bra013482,Bra039785,Bra019192,Bra002919,Bra009964,Bra00234…
GO:0036094	small molecule binding	molecular_function	5.0838e-08	5.0211e-06	950	4749	4853	29183	Bra000797,Bra018933,Novel00907,Bra013661,Bra006774,Bra001490,Novel00885,Bra015427,Bra001520,Bra018468,Bra001734,Bra009832,Bra032619,Bra002231,Bra000013,Bra026698,Bra005280,Bra019409,Bra031479,Bra031539,Bra037837,Bra002849,Bra001910,Bra027990,Bra002454,Bra035282,Bra027908,Bra019752,Bra024245,Bra008470,Bra040816,Bra026157,Bra029669,Bra012094,Bra027938,Bra022036,Bra001507,Bra008404,Bra007477,Bra0327…
GO:0043168	anion binding	molecular_function	7.3388e-08	7.0972e-06	935	4749	4777	29183	Bra033753,Bra033441,Bra034314,Bra031919,Bra026682,Bra028264,Bra014302,Bra007350,Bra003289,Bra006017,Novel00374,Bra024497,Bra016427,Bra036604,Bra012779,Bra012919,Bra024621,Bra000586,Bra019567,Bra032779,Bra021758,Bra019913,Bra012390,Bra012058,Bra000930,Bra003230,Bra008910,Bra033311,Bra008255,Bra006762,Bra020820,Bra011506,Bra021389,Bra008617,Bra027431,Bra016787,Bra027572,Bra016457,Bra009003,Bra02894…
GO:0043414	macromolecule methylation	biological_process	1.6204e-07	1.5351e-05	59	4749	185	29183	Bra040197,Bra035481,Bra003680,Bra027932,Bra012269,Bra031333,Bra035822,Novel00577,Bra032932,Bra025874,Bra033744,Bra012268,Bra037440,Bra010455,Bra033968,Bra017387,Bra040262,Bra014958,Bra040545,Bra011064,Bra009981,Bra019374,Bra022682,Bra004499,Bra015430,Bra031272,Bra039321,Bra006211,Bra009633,Bra037182,Bra025875,Bra000533,Bra027556,Bra020667,Bra025810,Bra012270,Bra027234,Bra040689,Bra000983,Bra02226…
GO:0032259	methylation	biological_process	2.7439e-07	2.5475e-05	65	4749	216	29183	Bra009635,Bra009408,Bra029611,Bra039376,Bra036004,Bra033643,Bra034765,Bra012062,Bra000983,Bra027234,Bra040689,Bra020667,Bra027556,Bra025875,Bra003009,Bra004458,Bra033710,Bra009409,Bra025254,Bra005362,Bra022266,Bra019374,Bra009981,Bra040545,Bra040262,Bra037440,Bra010455,Bra033968,Bra006211,Bra031272,Bra004499,Bra035594,Bra027932,Bra003680,Bra032932,Bra035822,Bra015510,Bra036115,Bra025336,Bra016433…
GO:0006468	protein phosphorylation	biological_process	5.2237e-07	4.7546e-05	391	4749	1824	29183	Novel00778,Bra028165,Bra003026,Bra000015,Bra000657,Bra034036,Bra023358,Bra001791,Bra004229,Bra018285,Bra038935,Bra018493,Bra004130,Bra018036,Bra008404,Bra016206,Bra034204,Bra027938,Bra025049,Bra021039,Bra022844,Bra003911,Bra028220,Bra019316,Bra004022,Bra005280,Bra031479,Bra015917,Bra001903,Bra031079,Bra040816,Bra028840,Bra012094,Bra027990,Bra035282,Bra000797,Bra013661,Bra018933,Bra019329,Bra02049…
GO:0042651	thylakoid membrane	cellular_component	9.5973e-07	8.5675e-05	28	4749	70	29183	Bra015742,Bra031534,Bra029563,Bra039440,Bra008961,Bra030132,Bra012083,Bra037164,Bra035689,Bra000837,Bra038863,Bra039542,Bra014681,Bra040517,Bra013517,Bra039759,Bra018819,Bra038081,Bra037761,Bra018294,Bra014755,Bra024261,Bra025331,Bra009965,Bra026854,Bra019675,Bra039118,Bra005037
GO:0009523	photosystem II	cellular_component	1.4179e-06	0.00012418	37	4749	106	29183	Bra001884,Bra026854,Bra001701,Bra005037,Bra004075,Bra013517,Bra022295,Bra039759,Bra025353,Bra013069,Bra039542,Bra038863,Bra001730,Bra021053,Bra040517,Bra029563,Bra012083,Bra037164,Bra035689,Bra039118,Bra019675,Bra010017,Bra004252,Bra014755,Bra018294,Bra038081,Bra009965,Bra032646,Bra015887,Bra025744,Bra018907,Bra014681,Bra031534,Bra016504,Bra015742,Bra039440,Bra008961
GO:1990204	oxidoreductase complex	cellular_component	2.9267e-06	0.00025159	30	4749	81	29183	Bra009965,Bra014755,Bra038081,Bra025330,Bra018294,Bra039759,Bra013517,Bra005037,Bra005948,Bra014622,Bra039118,Bra015688,Bra006742,Bra019675,Bra026854,Bra037164,Bra035689,Bra012083,Bra039440,Bra027856,Bra008961,Bra031534,Bra015742,Bra029563,Bra040517,Bra007329,Bra014681,Bra038863,Bra039542,Bra038227
GO:0004672	protein kinase activity	molecular_function	3.4264e-06	0.00028919	411	4749	1953	29183	Bra012609,Bra020821,Bra013038,Bra005824,Bra036192,Bra011374,Bra027306,Bra008726,Bra036460,Bra013659,Bra035080,Bra000799,Bra007909,Bra034088,Bra000044,Bra029917,Bra013657,Bra035635,Bra003392,Bra001567,Bra006717,Bra024016,Bra032711,Bra023367,Bra031854,Bra010006,Bra015533,Bra035164,Bra031585,Bra019854,Bra019836,Bra004193,Bra004665,Bra003365,Bra000248,Bra016050,Bra029513,Bra011875,Bra037729,Bra027540…
GO:0042254	ribosome biogenesis	biological_process	6.3638e-06	0.00052751	54	4749	185	29183	Bra001162,Bra020667,Bra003808,Bra025359,Bra035120,Bra015590,Bra000533,Bra025254,Bra009922,Bra014763,Bra039010,Bra012309,Bra009964,Bra031125,Bra029752,Bra029611,Bra025336,Bra007188,Bra016135,Bra025017,Bra036271,Bra034765,Bra015692,Bra012062,Bra002314,Bra008824,Bra022715,Bra017130,Bra027932,Bra031333,Bra000159,Bra037027,Bra024770,Bra036475,Bra035822,Bra036733,Bra005881,Bra000610,Bra017675,Bra000371…
GO:0009987	cellular process	biological_process	6.556e-06	0.00053391	2593	4749	15005	29183	Bra019349,Bra016762,Bra015099,Bra015772,Bra037164,Bra005198,Bra000168,Bra003253,Bra033589,Bra030958,Bra036055,Bra005109,Bra009852,Bra020220,Bra007009,Bra033318,Bra037097,Bra008952,Bra030325,Bra033441,Bra031919,Bra001224,Bra028264,Bra006036,Bra026932,Bra016617,Bra034552,Bra024497,Bra019733,Bra036254,Bra036604,Bra038782,Bra021163,Bra003161,Bra024049,Bra004853,Bra021556,Novel01033,Bra007043,Bra01611…
GO:0016773	phosphotransferase activity, alcohol group as acceptor	molecular_function	8.4512e-06	0.00067639	467	4749	2271	29183	Bra003095,Bra041128,Bra002498,Bra027989,Bra005948,Bra017563,Bra029513,Bra016050,Bra011875,Bra037729,Bra027540,Bra001278,Bra035751,Bra009599,Bra035659,Bra030417,Bra035181,Bra016916,Bra037819,Bra009977,Bra000208,Bra006335,Bra015196,Bra001065,Bra008449,Bra037280,Bra001233,Bra035080,Bra013659,Bra000799,Bra007909,Bra034088,Bra000044,Bra013657,Bra029917,Bra035635,Bra020821,Bra012609,Bra013038,Bra005824…
GO:0030570	pectate lyase activity	molecular_function	8.7669e-06	0.00068976	10	4749	14	29183	Bra040506,Bra017412,Bra026221,Bra030143,Bra016700,Bra026832,Bra026583,Bra006279,Bra001011,Bra008721
[truncated: 3,411 more rows]
