# Supplementary material for: Mutation of ACX1, a Jasmonic Acid Biosynthetic Enzyme, Leads to Petal Degeneration in Chinese Cabbage (Brassica campestris ssp. pekinensis)
Source: Int J Mol Sci. 2019 May 10;20(9):2310. doi: 10.3390/ijms20092310 (PMC6539522; doi:10.3390/ijms20092310)
Supplement: Supplementary file 1 [file ijms-20-02310-s001.zip › Supplementary files/Table S7. List of KEGG pathways identified in comparison between FT and pdm and pJA and pdm..xlsx]

## Sheet: Up
#Term	Database	ID	Input number	Background number	P-Value	Corrected P-Value	Input	KEGG_ID/KO	Entrez_ID	Hyperlink
Ribosome	KEGG PATHWAY	aly03010	209	386	2.96397e-12	3.61604e-10	Bra030697|Bra022734|Bra008144|Bra011551|Bra005820|Bra006289|Bra034077|Bra005635|Novel00328|Bra012004|Bra000135|Bra001052|Bra000501|Bra001213|Bra031673|Bra025304|Bra001489|Bra000953|Bra016647|Bra006248|Bra034643|Bra016555|Bra028708|Bra014472|Bra040539|Bra032620|Bra028546|Bra009943|Bra040533|Bra005745|Bra009577|Bra024367|Bra017341|Bra008713|Bra025174|Bra001156|Bra028028|Bra031870|Bra000455|Bra00155…	aly:ARALYDRAFT_470810|aly:ARALYDRAFT_495542|aly:ARALYDRAFT_470729|aly:ARALYDRAFT_491188|aly:ARALYDRAFT_487263|aly:ARALYDRAFT_488362|aly:ARALYDRAFT_487072|aly:ARALYDRAFT_312583|aly:ARALYDRAFT_903733|aly:ARALYDRAFT_668498|aly:ARALYDRAFT_321633|aly:ARALYDRAFT_477492|aly:ARALYDRAFT_668499|aly:ARALYDRAFT_901741|aly:ARALYDRAFT_471057|aly:ARALYDRAFT_484572|aly:ARALYDRAFT_478688|aly:ARALYDRAFT_490441|aly…	9328481|9300424|9328441|9305202|9307184|9309781|9307074|9326200|9316113|9315208|9317723|9320396|9317040|9315201|9325824|9311472|9321011|9311058|9326200|9323764|9305202|9326347|9322178|9309041|9318492|9311081|9315687|9310413|9320584|9307074|9309132|9301022|9311360|9309781|9311360|9320584|9327134|9301022|9318191|9317404|9328457|9317723|9326200|9329527|9317404|9327134|9320811|9319496|9306504|9301648…	http://www.genome.jp/kegg-bin/show_pathway?aly03010/aly:ARALYDRAFT_492247%09red/aly:ARALYDRAFT_674900%09red/aly:ARALYDRAFT_485766%09red/aly:ARALYDRAFT_488367%09red/aly:ARALYDRAFT_482640%09red/aly:ARALYDRAFT_470426%09red/aly:ARALYDRAFT_493389%09red/aly:ARALYDRAFT_486074%09red/aly:ARALYDRAFT_912923%09red/aly:ARALYDRAFT_493833%09red/aly:ARALYDRAFT_901138%09red/aly:ARALYDRAFT_476636%09red/aly:ARALYDR…
Fatty acid biosynthesis	KEGG PATHWAY	aly00061	32	47	0.000336624	0.0143334	Bra003678|Novel01156|Bra027031|Bra013202|Bra021619|Bra027700|Bra025025|Bra000037|Bra022029|Bra002142|Bra032693|Bra013160|Bra023563|Bra006305|Bra032284|Bra025724|Bra008631|Bra030025|Bra019953|Bra028597|Bra008694|Bra031705|Bra013159|Bra003777|Bra038539|Bra015099|Bra006352|Bra018329|Bra009951|Bra004467|Bra001919|Bra032808	aly:ARALYDRAFT_476923|aly:ARALYDRAFT_899393|aly:ARALYDRAFT_475085|aly:ARALYDRAFT_480093|aly:ARALYDRAFT_481930|aly:ARALYDRAFT_474909|aly:ARALYDRAFT_494344|aly:ARALYDRAFT_482810|aly:ARALYDRAFT_494344|aly:ARALYDRAFT_909830|aly:ARALYDRAFT_497078|aly:ARALYDRAFT_899393|aly:ARALYDRAFT_909619|aly:ARALYDRAFT_909527|aly:ARALYDRAFT_474081|aly:ARALYDRAFT_476635|aly:ARALYDRAFT_477504|aly:ARALYDRAFT_472909|aly…	9325212|9319790|9324075|9319714|9317156|9323953|9299488|9317627|9299488|9307878|9299242|9319790|9309841|9307738|9330243|9325065|9318311|9326774|9306499|9309511|9307738|9306499|9319790|9325065|9316504|9319641|9309841|9317156|9308335|9316356|9321664|9326774|	http://www.genome.jp/kegg-bin/show_pathway?aly00061/aly:ARALYDRAFT_480093%09red/aly:ARALYDRAFT_477504%09red/aly:ARALYDRAFT_904199%09red/aly:ARALYDRAFT_497078%09red/aly:ARALYDRAFT_474081%09red/aly:ARALYDRAFT_476923%09red/aly:ARALYDRAFT_481086%09red/aly:ARALYDRAFT_480016%09red/aly:ARALYDRAFT_493601%09red/aly:ARALYDRAFT_909527%09red/aly:ARALYDRAFT_476635%09red/aly:ARALYDRAFT_909619%09red/aly:ARALYDR…
Photosynthesis - antenna proteins	KEGG PATHWAY	aly00196	19	20	0.00035246	0.0143334	Bra025297|Bra010807|Bra032345|Bra028906|Bra014048|Bra026099|Bra003451|Bra007109|Bra013183|Bra014433|Bra004989|Bra031427|Bra016522|Bra003198|Bra027083|Bra005423|Bra000708|Bra016650|Bra029732	aly:ARALYDRAFT_905021|aly:ARALYDRAFT_473203|aly:ARALYDRAFT_482401|aly:ARALYDRAFT_478197|aly:ARALYDRAFT_473855|aly:ARALYDRAFT_471781|aly:ARALYDRAFT_486624|aly:ARALYDRAFT_485905|aly:ARALYDRAFT_899321|aly:ARALYDRAFT_486624|aly:ARALYDRAFT_483050|aly:ARALYDRAFT_475174|aly:ARALYDRAFT_472139|aly:ARALYDRAFT_485905|aly:ARALYDRAFT_475174|aly:ARALYDRAFT_482401|aly:ARALYDRAFT_489877|aly:ARALYDRAFT_471781|aly…	9311465|9326900|9315565|9318658|9330083|9326188|9314451|9314072|9319749|9314451|9315910|9322604|9329093|9314072|9322604|9315565|9308577|9326188|9318658|	http://www.genome.jp/kegg-bin/show_pathway?aly00196/aly:ARALYDRAFT_471781%09red/aly:ARALYDRAFT_485905%09red/aly:ARALYDRAFT_472139%09red/aly:ARALYDRAFT_478197%09red/aly:ARALYDRAFT_899321%09red/aly:ARALYDRAFT_905021%09red/aly:ARALYDRAFT_482401%09red/aly:ARALYDRAFT_473203%09red/aly:ARALYDRAFT_475174%09red/aly:ARALYDRAFT_473855%09red/aly:ARALYDRAFT_483050%09red/aly:ARALYDRAFT_486624%09red/aly:ARALYDR…
Biotin metabolism	KEGG PATHWAY	aly00780	19	21	0.000528497	0.0161192	Bra006813|Bra013159|Bra003777|Bra038539|Novel01156|Bra002142|Bra022029|Bra013202|Bra009438|Bra013160|Bra032693|Bra030025|Bra028597|Bra000303|Bra039546|Bra025724|Bra032808|Bra025025|Bra002715	aly:ARALYDRAFT_495856|aly:ARALYDRAFT_899393|aly:ARALYDRAFT_476635|aly:ARALYDRAFT_481086|aly:ARALYDRAFT_899393|aly:ARALYDRAFT_909830|aly:ARALYDRAFT_494344|aly:ARALYDRAFT_480093|aly:ARALYDRAFT_487244|aly:ARALYDRAFT_899393|aly:ARALYDRAFT_497078|aly:ARALYDRAFT_472909|aly:ARALYDRAFT_487843|aly:ARALYDRAFT_903720|aly:ARALYDRAFT_495856|aly:ARALYDRAFT_476635|aly:ARALYDRAFT_472909|aly:ARALYDRAFT_494344|aly…	9302294|9319790|9325065|9316504|9319790|9307878|9299488|9319714|9309227|9319790|9299242|9326774|9309511|9317964|9302294|9325065|9326774|9299488|9302294|	http://www.genome.jp/kegg-bin/show_pathway?aly00780/aly:ARALYDRAFT_480093%09red/aly:ARALYDRAFT_903720%09red/aly:ARALYDRAFT_472909%09red/aly:ARALYDRAFT_494344%09red/aly:ARALYDRAFT_487843%09red/aly:ARALYDRAFT_899393%09red/aly:ARALYDRAFT_495856%09red/aly:ARALYDRAFT_497078%09red/aly:ARALYDRAFT_909830%09red/aly:ARALYDRAFT_487244%09red/aly:ARALYDRAFT_481086%09red/aly:ARALYDRAFT_476635%09red
Pentose and glucuronate interconversions	KEGG PATHWAY	aly00040	54	106	0.00105137	0.0256535	Bra030511|Bra011674|Bra040506|Bra030510|Bra033008|Bra009469|Bra035852|Bra032494|Bra008721|Bra001011|Bra008748|Bra033083|Bra020672|Bra026583|Bra010872|Bra026832|Bra028288|Bra007116|Bra016700|Bra020658|Bra021548|Bra021549|Bra032696|Bra017753|Bra026221|Bra040293|Bra019209|Bra033980|Bra027210|Bra024708|Bra004073|Bra027350|Bra040474|Bra009265|Bra036610|Bra012962|Bra010873|Bra033792|Bra030583|Bra017412…	aly:ARALYDRAFT_333607|aly:ARALYDRAFT_491006|aly:ARALYDRAFT_477401|aly:ARALYDRAFT_887420|aly:ARALYDRAFT_664577|aly:ARALYDRAFT_487211|aly:ARALYDRAFT_496502|aly:ARALYDRAFT_887643|aly:ARALYDRAFT_488352|aly:ARALYDRAFT_477401|aly:ARALYDRAFT_488306|aly:ARALYDRAFT_905199|aly:ARALYDRAFT_478021|aly:ARALYDRAFT_484177|aly:ARALYDRAFT_887420|aly:ARALYDRAFT_471616|aly:ARALYDRAFT_918235|aly:ARALYDRAFT_485907|aly…	9328188|9303098|9320353|9328186|9313119|9307156|9302612|9325584|9309777|9320353|9309751|9313223|9318575|9312894|9328186|9328867|9300220|9314074|9328867|9301790|9321099|9321099|9299340|9303098|9328867|9320678|9305776|9323208|9321172|9329457|9323208|9321099|9318168|9307339|9310409|9300808|9328186|9311906|9325584|9312894|9320585|9304413|9309777|9300808|9328186|9300808|9318168|9319611|9316233|9305776…	http://www.genome.jp/kegg-bin/show_pathway?aly00040/aly:ARALYDRAFT_492364%09red/aly:ARALYDRAFT_887420%09red/aly:ARALYDRAFT_471616%09red/aly:ARALYDRAFT_478847%09red/aly:ARALYDRAFT_899063%09red/aly:ARALYDRAFT_494979%09red/aly:ARALYDRAFT_472752%09red/aly:ARALYDRAFT_485907%09red/aly:ARALYDRAFT_484177%09red/aly:ARALYDRAFT_478021%09red/aly:ARALYDRAFT_495658%09red/aly:ARALYDRAFT_477851%09red/aly:ARALYDR…
Lysine biosynthesis	KEGG PATHWAY	aly00300	15	17	0.00237265	0.0458981	Bra004912|Bra007013|Bra016680|Bra013425|Bra037671|Bra008931|Bra026186|Bra039337|Bra000338|Bra026803|Bra013138|Bra014465|Bra007568|Bra005198|Bra034580	aly:ARALYDRAFT_483681|aly:ARALYDRAFT_906748|aly:ARALYDRAFT_312479|aly:ARALYDRAFT_492891|aly:ARALYDRAFT_483522|aly:ARALYDRAFT_488028|aly:ARALYDRAFT_312479|aly:ARALYDRAFT_483681|aly:ARALYDRAFT_483522|aly:ARALYDRAFT_312479|aly:ARALYDRAFT_480324|aly:ARALYDRAFT_486562|aly:ARALYDRAFT_486562|aly:ARALYDRAFT_906748|aly:ARALYDRAFT_491312|	9316247|9313996|9328893|9303996|9318012|9307573|9328893|9316247|9318012|9328893|9319879|9312656|9312656|9313996|9305271|	http://www.genome.jp/kegg-bin/show_pathway?aly00300/aly:ARALYDRAFT_480324%09red/aly:ARALYDRAFT_906748%09red/aly:ARALYDRAFT_312479%09red/aly:ARALYDRAFT_483522%09red/aly:ARALYDRAFT_491312%09red/aly:ARALYDRAFT_483681%09red/aly:ARALYDRAFT_492891%09red/aly:ARALYDRAFT_488028%09red/aly:ARALYDRAFT_486562%09red
Carbon fixation in photosynthetic organisms	KEGG PATHWAY	aly00710	40	76	0.00285159	0.0458981	Bra009397|Bra033747|Novel00260|Novel00261|Bra025219|Bra011884|Bra028175|Bra028406|Bra034729|Bra025431|Bra010717|Bra030303|Bra032939|Bra028624|Bra009517|Bra016866|Bra023235|Bra031181|Bra003426|Bra035516|Bra028174|Bra001470|Bra014720|Bra012371|Bra026948|Bra029310|Bra026068|Bra012963|Bra033590|Bra034731|Bra033861|Bra004710|Bra007041|Bra024730|Bra033589|Bra014340|Bra024410|Bra012962|Bra040406|Bra0393…	aly:ARALYDRAFT_487785|aly:ARALYDRAFT_683686|aly:ARALYDRAFT_477673|aly:ARALYDRAFT_477673|aly:ARALYDRAFT_484431|aly:ARALYDRAFT_490667|aly:ARALYDRAFT_494137|aly:ARALYDRAFT_494137|aly:ARALYDRAFT_478641|aly:ARALYDRAFT_494137|aly:ARALYDRAFT_490667|aly:ARALYDRAFT_900547|aly:ARALYDRAFT_484431|aly:ARALYDRAFT_487785|aly:ARALYDRAFT_482625|aly:ARALYDRAFT_903633|aly:ARALYDRAFT_890765|aly:ARALYDRAFT_900547|aly…	9309482|9301435|9318398|9318398|9311398|9302900|9304848|9304848|9318856|9304848|9302900|9314611|9311398|9309482|9317511|9316063|9327029|9314611|9314416|9327029|9304848|9318856|9312404|9329338|9326040|9300808|9328964|9300808|9302900|9318856|9327029|9316063|9314022|9326740|9302900|9312801|9301045|9300808|9320537|9318856|	http://www.genome.jp/kegg-bin/show_pathway?aly00710/aly:ARALYDRAFT_683686%09red/aly:ARALYDRAFT_471443%09red/aly:ARALYDRAFT_482625%09red/aly:ARALYDRAFT_478641%09red/aly:ARALYDRAFT_472589%09red/aly:ARALYDRAFT_487785%09red/aly:ARALYDRAFT_313369%09red/aly:ARALYDRAFT_900547%09red/aly:ARALYDRAFT_919384%09red/aly:ARALYDRAFT_496802%09red/aly:ARALYDRAFT_484431%09red/aly:ARALYDRAFT_903633%09red/aly:ARALYDR…
Photosynthesis	KEGG PATHWAY	aly00195	43	84	0.00300971	0.0458981	Bra030537|Bra033412|Bra012013|Bra026854|Bra029511|Bra039530|Bra015788|Bra014908|Bra032672|Bra038418|Bra012226|Bra037761|Bra014755|Bra013517|Bra000507|Bra010774|Bra012083|Bra000837|Bra036950|Bra004252|Bra039118|Bra035490|Bra019675|Bra016481|Bra014317|Bra004075|Bra040517|Bra018294|Bra038011|Bra027109|Bra018955|Bra024261|Bra037164|Bra032384|Bra027188|Bra000802|Bra034911|Bra025812|Bra031534|Bra029563…	aly:ARALYDRAFT_470332|aly:ARALYDRAFT_470332|aly:ARALYDRAFT_901657|aly:ARALYDRAFT_471574|aly:ARALYDRAFT_911722|aly:ARALYDRAFT_330891|aly:ARALYDRAFT_895487|aly:ARALYDRAFT_473640|aly:ARALYDRAFT_683115|aly:ARALYDRAFT_473640|aly:ARALYDRAFT_472262|aly:ARALYDRAFT_496598|aly:ARALYDRAFT_485956|aly:ARALYDRAFT_490167|aly:ARALYDRAFT_901657|aly:ARALYDRAFT_890580|aly:ARALYDRAFT_920071|aly:ARALYDRAFT_490231|aly…	9328233|9328233|9315160|9328853|9310874|9299606|9325121|9327215|9299285|9327215|9326442|9300959|9314098|9310903|9315160|9329678|9302826|9310938|9330052|9323206|9318249|9327058|9328853|9329148|9330429|9323206|9318249|9315347|9327911|9322640|9330429|9300959|9302826|9329678|9330429|9310874|9299285|9326442|9325678|9310903|9313842|9330429|9301158|	http://www.genome.jp/kegg-bin/show_pathway?aly00195/aly:ARALYDRAFT_470332%09red/aly:ARALYDRAFT_473640%09red/aly:ARALYDRAFT_895487%09red/aly:ARALYDRAFT_472262%09red/aly:ARALYDRAFT_911722%09red/aly:ARALYDRAFT_472228%09red/aly:ARALYDRAFT_893437%09red/aly:ARALYDRAFT_474626%09red/aly:ARALYDRAFT_920071%09red/aly:ARALYDRAFT_683115%09red/aly:ARALYDRAFT_901657%09red/aly:ARALYDRAFT_470689%09red/aly:ARALYDR…
Fatty acid metabolism	KEGG PATHWAY	aly01212	45	91	0.00401549	0.0544322	Bra003678|Bra030650|Novel01156|Bra027031|Bra013202|Bra021619|Bra027700|Novel00027|Bra036182|Bra025025|Bra000037|Bra007154|Bra024950|Bra002142|Bra032693|Bra013160|Bra023563|Bra006305|Bra040296|Bra025724|Bra008631|Bra030025|Bra028597|Bra032284|Bra037501|Bra019953|Bra020290|Bra009029|Bra008694|Bra031705|Bra013159|Bra003777|Bra038539|Bra022029|Bra006352|Bra018329|Bra006062|Bra032801|Bra028754|Bra0262…	aly:ARALYDRAFT_476923|aly:ARALYDRAFT_470654|aly:ARALYDRAFT_899393|aly:ARALYDRAFT_475085|aly:ARALYDRAFT_480093|aly:ARALYDRAFT_481930|aly:ARALYDRAFT_474909|aly:ARALYDRAFT_493130|aly:ARALYDRAFT_494876|aly:ARALYDRAFT_494344|aly:ARALYDRAFT_482810|aly:ARALYDRAFT_906954|aly:ARALYDRAFT_494249|aly:ARALYDRAFT_909830|aly:ARALYDRAFT_497078|aly:ARALYDRAFT_899393|aly:ARALYDRAFT_909619|aly:ARALYDRAFT_909527|aly…	9325212|9328399|9319790|9324075|9319714|9317156|9323953|9304135|9299957|9299488|9317627|9312365|9301200|9307878|9299242|9319790|9309841|9307738|9320679|9325065|9318311|9326774|9309511|9330243|9299957|9306499|9302421|9309529|9307738|9306499|9319790|9325065|9316504|9299488|9309841|9317156|9309529|9326771|9307241|9304135|9308335|9316356|9321664|9326774|9304135|	http://www.genome.jp/kegg-bin/show_pathway?aly01212/aly:ARALYDRAFT_480093%09red/aly:ARALYDRAFT_906954%09red/aly:ARALYDRAFT_904199%09red/aly:ARALYDRAFT_477504%09red/aly:ARALYDRAFT_358193%09red/aly:ARALYDRAFT_474081%09red/aly:ARALYDRAFT_476923%09red/aly:ARALYDRAFT_909004%09red/aly:ARALYDRAFT_481086%09red/aly:ARALYDRAFT_493130%09red/aly:ARALYDRAFT_478006%09red/aly:ARALYDRAFT_493601%09red/aly:ARALYDR…
Biosynthesis of secondary metabolites	KEGG PATHWAY	aly01110	363	1051	0.00499097	0.0608898	Bra009397|Bra033415|Bra007507|Bra040225|Bra034372|Bra005825|Bra030775|Bra026933|Bra026621|Bra012779|Bra020484|Bra011584|Bra032550|Bra008792|Bra033098|Bra023969|Bra013426|Bra016147|Bra013932|Bra013425|Bra007510|Bra007041|Bra032783|Bra023410|Bra021533|Bra014562|Bra002747|Bra025899|Novel00260|Bra028191|Bra010644|Bra041147|Bra017693|Bra038499|Bra040821|Bra032619|Bra035079|Bra011761|Bra026393|Bra01668…	aly:ARALYDRAFT_487785|aly:ARALYDRAFT_470335|aly:ARALYDRAFT_486477|aly:ARALYDRAFT_477938|aly:ARALYDRAFT_481721|aly:ARALYDRAFT_487274|aly:ARALYDRAFT_471034|aly:ARALYDRAFT_471462|aly:ARALYDRAFT_484123|aly:ARALYDRAFT_493326|aly:ARALYDRAFT_489366|aly:ARALYDRAFT_491144|aly:ARALYDRAFT_887500|aly:ARALYDRAFT_488219|aly:ARALYDRAFT_323006|aly:ARALYDRAFT_491537|aly:ARALYDRAFT_329582|aly:ARALYDRAFT_489509|aly…	9309482|9328234|9314387|9320639|9317033|9309243|9328567|9326049|9312861|9304269|9310309|9305180|9328225|9309706|9313239|9305371|9303992|9308303|9305716|9303996|9312607|9314022|9326758|9309679|9318936|9314298|9302270|9326343|9318398|9306906|9302968|9309706|9305180|9306210|9313030|9325449|9324665|9303022|9303608|9328893|9318856|9308898|9302421|9313239|9305271|9318012|9317264|9303657|9299444|9301226…	http://www.genome.jp/kegg-bin/show_pathway?aly01110/aly:ARALYDRAFT_471307%09red/aly:ARALYDRAFT_487484%09red/aly:ARALYDRAFT_485074%09red/aly:ARALYDRAFT_488807%09red/aly:ARALYDRAFT_887302%09red/aly:ARALYDRAFT_494804%09red/aly:ARALYDRAFT_898628%09red/aly:ARALYDRAFT_909004%09red/aly:ARALYDRAFT_470335%09red/aly:ARALYDRAFT_669257%09red/aly:ARALYDRAFT_485079%09red/aly:ARALYDRAFT_494280%09red/aly:ARALYDR…
Biosynthesis of amino acids	KEGG PATHWAY	aly01230	105	277	0.018685	0.188738	Bra040225|Bra034372|Bra013138|Bra027887|Bra000338|Bra007604|Bra039337|Bra030303|Bra016099|Bra011506|Bra031181|Bra023969|Bra040933|Bra016147|Bra013425|Bra037757|Bra023084|Bra032783|Bra037750|Bra023559|Bra023645|Bra006589|Bra014562|Bra016548|Bra004001|Bra025899|Novel00260|Novel00261|Bra028243|Bra023410|Bra011884|Bra014001|Novel00713|Bra007296|Bra026393|Bra009517|Bra018831|Bra016680|Bra001470|Bra040…	aly:ARALYDRAFT_477938|aly:ARALYDRAFT_481721|aly:ARALYDRAFT_480324|aly:ARALYDRAFT_893672|aly:ARALYDRAFT_483522|aly:ARALYDRAFT_486620|aly:ARALYDRAFT_483681|aly:ARALYDRAFT_900547|aly:ARALYDRAFT_476319|aly:ARALYDRAFT_491252|aly:ARALYDRAFT_900547|aly:ARALYDRAFT_491537|aly:ARALYDRAFT_495356|aly:ARALYDRAFT_489509|aly:ARALYDRAFT_492891|aly:ARALYDRAFT_686104|aly:ARALYDRAFT_902809|aly:ARALYDRAFT_472860|aly…	9320639|9317033|9319879|9322765|9318012|9312681|9316247|9314611|9323464|9303201|9314611|9305371|9302016|9308303|9303996|9300949|9317542|9326758|9300937|9309835|9307856|9308033|9314298|9326354|9324780|9326343|9318398|9318398|9303608|9309679|9302900|9306422|9306616|9312461|9303608|9317511|9330294|9328893|9318856|9303311|9328893|9329338|9325023|9305271|9308898|9318012|9317264|9325349|9308033|9320537…	http://www.genome.jp/kegg-bin/show_pathway?aly01230/aly:ARALYDRAFT_494122%09red/aly:ARALYDRAFT_475696%09red/aly:ARALYDRAFT_482103%09red/aly:ARALYDRAFT_491252%09red/aly:ARALYDRAFT_479266%09red/aly:ARALYDRAFT_492111%09red/aly:ARALYDRAFT_911953%09red/aly:ARALYDRAFT_477193%09red/aly:ARALYDRAFT_484689%09red/aly:ARALYDRAFT_495356%09red/aly:ARALYDRAFT_895270%09red/aly:ARALYDRAFT_485400%09red/aly:ARALYDR…
Glycolysis / Gluconeogenesis	KEGG PATHWAY	aly00010	51	120	0.0206913	0.188738	Bra025081|Bra011674|Bra023780|Bra003095|Novel00260|Bra034731|Bra026452|Novel00261|Bra032110|Bra011884|Bra020469|Bra034729|Bra001645|Bra028057|Bra017753|Bra016378|Bra032361|Bra010717|Bra030303|Bra016357|Bra033540|Bra033589|Bra009517|Bra006284|Bra026240|Bra031181|Bra032619|Bra012896|Bra001470|Bra010796|Bra007862|Bra015942|Novel00816|Bra001896|Bra040933|Bra013932|Bra026068|Bra033590|Bra028278|Bra014…	aly:ARALYDRAFT_494804|aly:ARALYDRAFT_491006|aly:ARALYDRAFT_479804|aly:ARALYDRAFT_495356|aly:ARALYDRAFT_477673|aly:ARALYDRAFT_478641|aly:ARALYDRAFT_492186|aly:ARALYDRAFT_477673|aly:ARALYDRAFT_481283|aly:ARALYDRAFT_490667|aly:ARALYDRAFT_489336|aly:ARALYDRAFT_478641|aly:ARALYDRAFT_479163|aly:ARALYDRAFT_473597|aly:ARALYDRAFT_491006|aly:ARALYDRAFT_492663|aly:ARALYDRAFT_482422|aly:ARALYDRAFT_490667|aly…	9301619|9303098|9321600|9302016|9318398|9318856|9303645|9318398|9314809|9302900|9310288|9318856|9319102|9327165|9303098|9303864|9317413|9302900|9314611|9326631|9306249|9302900|9317511|9307720|9306184|9314611|9325449|9313818|9318856|9326914|9314809|9325023|9305716|9321600|9302016|9305716|9328964|9302900|9301951|9330315|9300937|9300588|9314022|9323779|9312801|9301045|9302016|9299700|9329291|9318856…	http://www.genome.jp/kegg-bin/show_pathway?aly00010/aly:ARALYDRAFT_472576%09red/aly:ARALYDRAFT_492663%09red/aly:ARALYDRAFT_919664%09red/aly:ARALYDRAFT_473230%09red/aly:ARALYDRAFT_495356%09red/aly:ARALYDRAFT_895270%09red/aly:ARALYDRAFT_918905%09red/aly:ARALYDRAFT_915150%09red/aly:ARALYDRAFT_494804%09red/aly:ARALYDRAFT_482625%09red/aly:ARALYDRAFT_478641%09red/aly:ARALYDRAFT_470171%09red/aly:ARALYDR…
Glyoxylate and dicarboxylate metabolism	KEGG PATHWAY	aly00630	31	65	0.0215062	0.188738	Bra009397|Bra001686|Bra036182|Bra017693|Bra028174|Bra028175|Bra028406|Bra004275|Bra011584|Bra014001|Bra026247|Novel00713|Bra027338|Bra005347|Bra028624|Bra025431|Novel00750|Bra001536|Bra037501|Bra001551|Bra001550|Bra035392|Bra012371|Bra021556|Bra040080|Bra016147|Bra021555|Bra034674|Bra021533|Bra004055|Bra022247	aly:ARALYDRAFT_487785|aly:ARALYDRAFT_479266|aly:ARALYDRAFT_494876|aly:ARALYDRAFT_491144|aly:ARALYDRAFT_494137|aly:ARALYDRAFT_494137|aly:ARALYDRAFT_494137|aly:ARALYDRAFT_475922|aly:ARALYDRAFT_491144|aly:ARALYDRAFT_915517|aly:ARALYDRAFT_493141|aly:ARALYDRAFT_915897|aly:ARALYDRAFT_478862|aly:ARALYDRAFT_890824|aly:ARALYDRAFT_487785|aly:ARALYDRAFT_494137|aly:ARALYDRAFT_677607|aly:ARALYDRAFT_478828|aly…	9309482|9319155|9299957|9305180|9304848|9304848|9304848|9324707|9305180|9306422|9306180|9306616|9321110|9327055|9309482|9304848|9323897|9318936|9299957|9321110|9321110|9304500|9329338|9321110|9303311|9308303|9321110|9305180|9318936|9324707|9319155|	http://www.genome.jp/kegg-bin/show_pathway?aly00630/aly:ARALYDRAFT_493141%09red/aly:ARALYDRAFT_472589%09red/aly:ARALYDRAFT_491471%09red/aly:ARALYDRAFT_890824%09red/aly:ARALYDRAFT_478828%09red/aly:ARALYDRAFT_479266%09red/aly:ARALYDRAFT_487785%09red/aly:ARALYDRAFT_677607%09red/aly:ARALYDRAFT_489509%09red/aly:ARALYDRAFT_494876%09red/aly:ARALYDRAFT_478862%09red/aly:ARALYDRAFT_475922%09red/aly:ARALYDR…
Metabolic pathways	KEGG PATHWAY	aly01100	655	2032	0.0217616	0.188738	Bra009397|Bra028906|Bra011683|Bra001854|Bra006807|Bra033412|Bra033419|Bra030775|Bra034983|Bra026933|Bra026621|Bra017753|Bra040225|Bra012779|Bra007604|Bra020484|Bra034372|Bra021548|Bra021549|Bra023137|Bra002255|Bra027121|Bra008792|Bra033415|Bra014081|Bra005825|Bra033251|Bra009265|Bra033098|Bra005137|Bra023969|Bra033968|Bra001157|Bra016147|Bra034939|Bra013425|Bra007510|Bra007041|Bra032783|Bra023410…	aly:ARALYDRAFT_487785|aly:ARALYDRAFT_478197|aly:ARALYDRAFT_480719|aly:ARALYDRAFT_352267|aly:ARALYDRAFT_332060|aly:ARALYDRAFT_470332|aly:ARALYDRAFT_666113|aly:ARALYDRAFT_471034|aly:ARALYDRAFT_484821|aly:ARALYDRAFT_471462|aly:ARALYDRAFT_484123|aly:ARALYDRAFT_491006|aly:ARALYDRAFT_477938|aly:ARALYDRAFT_493326|aly:ARALYDRAFT_486620|aly:ARALYDRAFT_489366|aly:ARALYDRAFT_481721|aly:ARALYDRAFT_478847|aly…	9309482|9318658|9322216|9310795|9302298|9328233|9312227|9328567|9313374|9326049|9312861|9303098|9320639|9304269|9312681|9310309|9317033|9321099|9321099|9329710|9307969|9324184|9309706|9328234|9327434|9309243|9325426|9307339|9313239|9317630|9305371|9324710|9320585|9308303|9303125|9303996|9312607|9314022|9326758|9309679|9318936|9321385|9314298|9306238|9302270|9323464|9325355|9318398|9318398|9319749…	http://www.genome.jp/kegg-bin/show_pathway?aly01100/aly:ARALYDRAFT_889025%09red/aly:ARALYDRAFT_479643%09red/aly:ARALYDRAFT_910627%09red/aly:ARALYDRAFT_496108%09red/aly:ARALYDRAFT_907172%09red/aly:ARALYDRAFT_917605%09red/aly:ARALYDRAFT_489636%09red/aly:ARALYDRAFT_485688%09red/aly:ARALYDRAFT_484774%09red/aly:ARALYDRAFT_909323%09red/aly:ARALYDRAFT_492791%09red/aly:ARALYDRAFT_312479%09red/aly:ARALYDR…
Carbon metabolism	KEGG PATHWAY	aly01200	99	262	0.0232055	0.188738	Bra016810|Bra009397|Bra030775|Bra036182|Bra000037|Bra007604|Bra001645|Bra032361|Bra030303|Bra033540|Bra011506|Bra016866|Bra031181|Bra031705|Bra019953|Bra026948|Bra040933|Bra016147|Bra007041|Bra037750|Bra004710|Bra033706|Bra016548|Bra025081|Novel00260|Novel00261|Bra023235|Bra023410|Bra012896|Bra028406|Bra028057|Bra014001|Bra016378|Bra032619|Bra032939|Bra006181|Bra009517|Bra024410|Bra007862|Bra0198…	aly:ARALYDRAFT_471331|aly:ARALYDRAFT_487785|aly:ARALYDRAFT_471034|aly:ARALYDRAFT_494876|aly:ARALYDRAFT_482810|aly:ARALYDRAFT_486620|aly:ARALYDRAFT_479163|aly:ARALYDRAFT_482422|aly:ARALYDRAFT_900547|aly:ARALYDRAFT_915150|aly:ARALYDRAFT_491252|aly:ARALYDRAFT_903633|aly:ARALYDRAFT_900547|aly:ARALYDRAFT_493601|aly:ARALYDRAFT_493601|aly:ARALYDRAFT_471443|aly:ARALYDRAFT_495356|aly:ARALYDRAFT_489509|aly…	9325963|9309482|9328567|9299957|9317627|9312681|9319102|9317413|9314611|9306249|9303201|9316063|9314611|9306499|9306499|9326040|9302016|9308303|9314022|9300937|9316063|9299700|9326354|9301619|9318398|9318398|9327029|9309679|9313818|9304848|9327165|9306422|9303864|9325449|9311398|9307617|9317511|9301045|9314809|9325963|9327029|9299957|9318856|9326914|9303311|9329338|9325023|9329023|9330315|9327050…	http://www.genome.jp/kegg-bin/show_pathway?aly01200/aly:ARALYDRAFT_487785%09red/aly:ARALYDRAFT_492663%09red/aly:ARALYDRAFT_491252%09red/aly:ARALYDRAFT_482625%09red/aly:ARALYDRAFT_473230%09red/aly:ARALYDRAFT_491390%09red/aly:ARALYDRAFT_495356%09red/aly:ARALYDRAFT_895270%09red/aly:ARALYDRAFT_915150%09red/aly:ARALYDRAFT_494804%09red/aly:ARALYDRAFT_471443%09red/aly:ARALYDRAFT_478641%09red/aly:ARALYDR…
Pentose phosphate pathway	KEGG PATHWAY	aly00030	26	55	0.0356695	0.27198	Bra033747|Bra035525|Bra030775|Bra032110|Bra011884|Bra010717|Bra007862|Bra016357|Bra006181|Bra033589|Bra009517|Bra031181|Bra003426|Bra030303|Bra008855|Bra029310|Bra012962|Bra012963|Bra033590|Bra028278|Bra007041|Bra023410|Bra014340|Bra023263|Bra040406|Bra026452	aly:ARALYDRAFT_683686|aly:ARALYDRAFT_493636|aly:ARALYDRAFT_471034|aly:ARALYDRAFT_481283|aly:ARALYDRAFT_490667|aly:ARALYDRAFT_490667|aly:ARALYDRAFT_481283|aly:ARALYDRAFT_472576|aly:ARALYDRAFT_909263|aly:ARALYDRAFT_490667|aly:ARALYDRAFT_482625|aly:ARALYDRAFT_900547|aly:ARALYDRAFT_486548|aly:ARALYDRAFT_900547|aly:ARALYDRAFT_909263|aly:ARALYDRAFT_919384|aly:ARALYDRAFT_919384|aly:ARALYDRAFT_919384|aly…	9301435|9306520|9328567|9314809|9302900|9302900|9314809|9326631|9307617|9302900|9317511|9314611|9314416|9314611|9307617|9300808|9300808|9300808|9302900|9301951|9314022|9309679|9312801|9327050|9320537|9303645|	http://www.genome.jp/kegg-bin/show_pathway?aly00030/aly:ARALYDRAFT_472576%09red/aly:ARALYDRAFT_492186%09red/aly:ARALYDRAFT_488161%09red/aly:ARALYDRAFT_896526%09red/aly:ARALYDRAFT_683686%09red/aly:ARALYDRAFT_482625%09red/aly:ARALYDRAFT_490667%09red/aly:ARALYDRAFT_909263%09red/aly:ARALYDRAFT_471034%09red/aly:ARALYDRAFT_486548%09red/aly:ARALYDRAFT_473426%09red/aly:ARALYDRAFT_493636%09red/aly:ARALYDR…
Steroid biosynthesis	KEGG PATHWAY	aly00100	19	37	0.038962	0.27961	Bra016822|Bra013643|Bra032779|Bra013167|Bra016820|Bra014952|Bra015621|Bra039978|Bra025810|Bra000625|Bra022459|Bra014252|Bra015789|Bra006211|Bra005789|Bra019638|Bra003269|Novel00727|Bra012204	aly:ARALYDRAFT_471307|aly:ARALYDRAFT_329352|aly:ARALYDRAFT_662234|aly:ARALYDRAFT_480231|aly:ARALYDRAFT_471307|aly:ARALYDRAFT_480231|aly:ARALYDRAFT_473882|aly:ARALYDRAFT_481856|aly:ARALYDRAFT_472261|aly:ARALYDRAFT_495101|aly:ARALYDRAFT_479500|aly:ARALYDRAFT_474170|aly:ARALYDRAFT_895486|aly:ARALYDRAFT_909323|aly:ARALYDRAFT_487184|aly:ARALYDRAFT_906674|aly:ARALYDRAFT_907172|aly:ARALYDRAFT_906674|aly…	9325951|9305878|9310239|9319823|9325951|9319823|9327409|9315281|9329159|9301866|9321400|9330313|9325120|9307650|9309201|9313962|9312468|9313962|9326429|	http://www.genome.jp/kegg-bin/show_pathway?aly00100/aly:ARALYDRAFT_471307%09red/aly:ARALYDRAFT_473882%09red/aly:ARALYDRAFT_909323%09red/aly:ARALYDRAFT_329352%09red/aly:ARALYDRAFT_474170%09red/aly:ARALYDRAFT_907172%09red/aly:ARALYDRAFT_495101%09red/aly:ARALYDRAFT_472261%09red/aly:ARALYDRAFT_480231%09red/aly:ARALYDRAFT_472231%09red/aly:ARALYDRAFT_662234%09red/aly:ARALYDRAFT_906674%09red/aly:ARALYDR…
Linoleic acid metabolism	KEGG PATHWAY	aly00591	7	9	0.0520929	0.353074	Bra038125|Bra004060|Bra005789|Bra004059|Bra021322|Bra008037|Bra003269	aly:ARALYDRAFT_899432|aly:ARALYDRAFT_484907|aly:ARALYDRAFT_487184|aly:ARALYDRAFT_484907|aly:ARALYDRAFT_474776|aly:ARALYDRAFT_476385|aly:ARALYDRAFT_907172|	9319809|9313456|9309201|9313456|9327996|9323501|9312468|	http://www.genome.jp/kegg-bin/show_pathway?aly00591/aly:ARALYDRAFT_476385%09red/aly:ARALYDRAFT_907172%09red/aly:ARALYDRAFT_484907%09red/aly:ARALYDRAFT_899432%09red/aly:ARALYDRAFT_474776%09red/aly:ARALYDRAFT_487184%09red
Alanine, aspartate and glutamate metabolism	KEGG PATHWAY	aly00250	24	54	0.066356	0.405267	Bra001686|Bra026621|Bra013309|Bra004395|Bra012596|Novel00805|Bra005111|Novel00713|Bra007342|Bra017675|Bra008919|Bra010097|Bra009263|Bra007866|Bra024345|Bra023969|Bra035392|Bra012371|Bra032344|Bra029253|Bra003289|Bra002139|Bra022247|Bra036428	aly:ARALYDRAFT_479266|aly:ARALYDRAFT_484123|aly:ARALYDRAFT_898833|aly:ARALYDRAFT_484564|aly:ARALYDRAFT_493016|aly:ARALYDRAFT_898833|aly:ARALYDRAFT_903067|aly:ARALYDRAFT_915897|aly:ARALYDRAFT_486210|aly:ARALYDRAFT_353351|aly:ARALYDRAFT_488046|aly:ARALYDRAFT_496432|aly:ARALYDRAFT_487575|aly:ARALYDRAFT_484564|aly:ARALYDRAFT_496723|aly:ARALYDRAFT_491537|aly:ARALYDRAFT_493621|aly:ARALYDRAFT_472589|aly…	9319155|9312861|9321624|9313138|9304063|9321624|9315810|9306616|9312495|9305200|9309615|9302569|9307342|9313138|9302719|9305371|9304500|9329338|9326899|9302569|9312495|9307875|9319155|9320484|	http://www.genome.jp/kegg-bin/show_pathway?aly00250/aly:ARALYDRAFT_491537%09red/aly:ARALYDRAFT_903067%09red/aly:ARALYDRAFT_487575%09red/aly:ARALYDRAFT_479266%09red/aly:ARALYDRAFT_488046%09red/aly:ARALYDRAFT_472589%09red/aly:ARALYDRAFT_486210%09red/aly:ARALYDRAFT_484123%09red/aly:ARALYDRAFT_493016%09red/aly:ARALYDRAFT_488683%09red/aly:ARALYDRAFT_484564%09red/aly:ARALYDRAFT_496432%09red/aly:ARALYDR…
Starch and sucrose metabolism	KEGG PATHWAY	aly00500	80	220	0.0670316	0.405267	Bra030511|Bra030510|Bra037799|Bra030291|Bra034697|Bra021441|Bra027030|Bra008748|Bra033419|Bra015135|Bra018248|Bra034983|Bra033347|Bra007508|Bra018180|Bra033083|Bra038222|Bra013756|Bra000461|Bra023713|Bra010872|Bra010873|Bra036610|Bra014397|Bra028278|Bra014511|Bra007420|Bra021548|Bra021549|Bra005825|Bra009265|Bra040293|Bra024709|Bra024708|Bra005269|Bra016357|Bra030256|Bra006756|Bra027210|Bra009747…	aly:ARALYDRAFT_333607|aly:ARALYDRAFT_887420|aly:ARALYDRAFT_496706|aly:ARALYDRAFT_667358|aly:ARALYDRAFT_491999|aly:ARALYDRAFT_326101|aly:ARALYDRAFT_675106|aly:ARALYDRAFT_488306|aly:ARALYDRAFT_666113|aly:ARALYDRAFT_899218|aly:ARALYDRAFT_482071|aly:ARALYDRAFT_484821|aly:ARALYDRAFT_887420|aly:ARALYDRAFT_486479|aly:ARALYDRAFT_485074|aly:ARALYDRAFT_905199|aly:ARALYDRAFT_318716|aly:ARALYDRAFT_914188|aly…	9328188|9328186|9301002|9314626|9303552|9309853|9322530|9309751|9312227|9321805|9315393|9313374|9328186|9312606|9313602|9313223|9321385|9305815|9309853|9307942|9328186|9328186|9310409|9314541|9301951|9314387|9312548|9321099|9321099|9309243|9307339|9320678|9329458|9329457|9315676|9326631|9314670|9309853|9321172|9310252|9303866|9315961|9321099|9321055|9314387|9310409|9312607|9318168|9320357|9313239…	http://www.genome.jp/kegg-bin/show_pathway?aly00500/aly:ARALYDRAFT_490669%09red/aly:ARALYDRAFT_485074%09red/aly:ARALYDRAFT_488807%09red/aly:ARALYDRAFT_489289%09red/aly:ARALYDRAFT_477851%09red/aly:ARALYDRAFT_485079%09red/aly:ARALYDRAFT_490517%09red/aly:ARALYDRAFT_472576%09red/aly:ARALYDRAFT_318716%09red/aly:ARALYDRAFT_887420%09red/aly:ARALYDRAFT_329750%09red/aly:ARALYDRAFT_326101%09red/aly:ARALYDR…
Glycerolipid metabolism	KEGG PATHWAY	aly00561	26	60	0.0697591	0.405267	Bra011674|Bra035181|Bra006807|Bra017137|Bra005789|Novel00577|Bra033249|Bra020104|Bra037338|Bra017753|Bra036672|Bra011407|Bra002041|Novel00750|Bra005961|Bra005137|Bra008472|Bra011184|Bra034843|Bra005988|Bra001069|Bra037553|Bra022365|Bra014137|Bra009633|Bra003269	aly:ARALYDRAFT_491006|aly:ARALYDRAFT_477206|aly:ARALYDRAFT_332060|aly:ARALYDRAFT_482818|aly:ARALYDRAFT_487184|aly:ARALYDRAFT_496564|aly:ARALYDRAFT_887285|aly:ARALYDRAFT_488950|aly:ARALYDRAFT_490527|aly:ARALYDRAFT_491006|aly:ARALYDRAFT_480938|aly:ARALYDRAFT_491388|aly:ARALYDRAFT_478480|aly:ARALYDRAFT_677607|aly:ARALYDRAFT_487625|aly:ARALYDRAFT_482818|aly:ARALYDRAFT_477206|aly:ARALYDRAFT_657014|aly…	9303098|9325355|9302298|9317630|9309201|9302648|9325425|9308006|9309024|9303098|9320297|9303283|9318797|9323897|9309399|9317630|9325355|9303426|9318797|9309423|9325355|9319222|9319222|9330174|9309089|9312468|	http://www.genome.jp/kegg-bin/show_pathway?aly00561/aly:ARALYDRAFT_488950%09red/aly:ARALYDRAFT_657014%09red/aly:ARALYDRAFT_491388%09red/aly:ARALYDRAFT_491006%09red/aly:ARALYDRAFT_487184%09red/aly:ARALYDRAFT_336963%09red/aly:ARALYDRAFT_487672%09red/aly:ARALYDRAFT_677607%09red/aly:ARALYDRAFT_907172%09red/aly:ARALYDRAFT_496564%09red/aly:ARALYDRAFT_487625%09red/aly:ARALYDRAFT_480938%09red/aly:ARALYDR…
Cutin, suberine and wax biosynthesis	KEGG PATHWAY	aly00073	16	36	0.11824	0.579237	Bra018412|Bra008061|Bra033251|Bra003248|Bra003862|Bra019431|Bra032642|Bra006625|Bra008519|Bra020195|Bra011470|Bra029852|Bra025527|Bra027902|Bra034583|Bra004951	aly:ARALYDRAFT_330267|aly:ARALYDRAFT_895153|aly:ARALYDRAFT_887286|aly:ARALYDRAFT_324181|aly:ARALYDRAFT_895153|aly:ARALYDRAFT_484867|aly:ARALYDRAFT_887286|aly:ARALYDRAFT_484866|aly:ARALYDRAFT_912208|aly:ARALYDRAFT_910242|aly:ARALYDRAFT_656637|aly:ARALYDRAFT_478392|aly:ARALYDRAFT_493874|aly:ARALYDRAFT_474859|aly:ARALYDRAFT_656637|aly:ARALYDRAFT_904049|	9306586|9323529|9325426|9314170|9323529|9313414|9325426|9311739|9309026|9310140|9303229|9318749|9304691|9330751|9303229|9316278|	http://www.genome.jp/kegg-bin/show_pathway?aly00073/aly:ARALYDRAFT_484866%09red/aly:ARALYDRAFT_484867%09red/aly:ARALYDRAFT_910242%09red/aly:ARALYDRAFT_478392%09red/aly:ARALYDRAFT_887286%09red/aly:ARALYDRAFT_330267%09red/aly:ARALYDRAFT_324181%09red/aly:ARALYDRAFT_656637%09red/aly:ARALYDRAFT_904049%09red/aly:ARALYDRAFT_895153%09red/aly:ARALYDRAFT_493874%09red/aly:ARALYDRAFT_912208%09red/aly:ARALYDR…
Fructose and mannose metabolism	KEGG PATHWAY	aly00051	23	56	0.118467	0.579237	Bra014254|Bra000403|Bra000720|Bra011884|Bra028288|Bra039314|Bra010717|Bra030303|Novel00672|Bra019733|Bra033589|Bra009517|Bra031181|Bra031553|Bra031811|Bra029482|Bra025858|Bra033590|Bra018248|Bra007041|Bra015734|Bra014340|Bra026452	aly:ARALYDRAFT_474175|aly:ARALYDRAFT_904029|aly:ARALYDRAFT_483004|aly:ARALYDRAFT_490667|aly:ARALYDRAFT_918235|aly:ARALYDRAFT_904029|aly:ARALYDRAFT_490667|aly:ARALYDRAFT_900547|aly:ARALYDRAFT_895358|aly:ARALYDRAFT_888516|aly:ARALYDRAFT_490667|aly:ARALYDRAFT_482625|aly:ARALYDRAFT_900547|aly:ARALYDRAFT_470732|aly:ARALYDRAFT_686479|aly:ARALYDRAFT_490075|aly:ARALYDRAFT_472333|aly:ARALYDRAFT_490667|aly…	9330315|9318100|9317743|9302900|9300220|9318100|9302900|9314611|9323629|9328731|9302900|9317511|9314611|9328442|9301155|9310861|9329202|9302900|9315393|9314022|9325154|9312801|9303645|	http://www.genome.jp/kegg-bin/show_pathway?aly00051/aly:ARALYDRAFT_686479%09red/aly:ARALYDRAFT_888516%09red/aly:ARALYDRAFT_474175%09red/aly:ARALYDRAFT_484021%09red/aly:ARALYDRAFT_904029%09red/aly:ARALYDRAFT_490075%09red/aly:ARALYDRAFT_918235%09red/aly:ARALYDRAFT_476813%09red/aly:ARALYDRAFT_490667%09red/aly:ARALYDRAFT_470732%09red/aly:ARALYDRAFT_483004%09red/aly:ARALYDRAFT_472333%09red/aly:ARALYDR…
Valine, leucine and isoleucine biosynthesis	KEGG PATHWAY	aly00290	12	25	0.118949	0.579237	Bra028367|Bra018463|Bra025899|Bra018831|Bra005640|Bra023559|Bra015023|Bra019963|Bra018464|Bra014562|Bra035169|Bra003345	aly:ARALYDRAFT_898995|aly:ARALYDRAFT_888266|aly:ARALYDRAFT_472070|aly:ARALYDRAFT_474144|aly:ARALYDRAFT_482103|aly:ARALYDRAFT_488480|aly:ARALYDRAFT_898995|aly:ARALYDRAFT_888266|aly:ARALYDRAFT_678658|aly:ARALYDRAFT_486312|aly:ARALYDRAFT_477193|aly:ARALYDRAFT_486312|	9319583|9328608|9326343|9330294|9317264|9309835|9319583|9328608|9325852|9314298|9325349|9314298|	http://www.genome.jp/kegg-bin/show_pathway?aly00290/aly:ARALYDRAFT_488480%09red/aly:ARALYDRAFT_898995%09red/aly:ARALYDRAFT_482103%09red/aly:ARALYDRAFT_477193%09red/aly:ARALYDRAFT_678658%09red/aly:ARALYDRAFT_486312%09red/aly:ARALYDRAFT_472070%09red/aly:ARALYDRAFT_888266%09red/aly:ARALYDRAFT_474144%09red
Fatty acid elongation	KEGG PATHWAY	aly00062	17	39	0.121219	0.579237	Bra031081|Bra020290|Bra007154|Bra024950|Bra035992|Novel00027|Bra006062|Bra033694|Bra032801|Bra032621|Bra026256|Bra036405|Bra034298|Bra037304|Bra009029|Bra026258|Bra007766	aly:ARALYDRAFT_472173|aly:ARALYDRAFT_358193|aly:ARALYDRAFT_906954|aly:ARALYDRAFT_494249|aly:ARALYDRAFT_470398|aly:ARALYDRAFT_493130|aly:ARALYDRAFT_909004|aly:ARALYDRAFT_470398|aly:ARALYDRAFT_472901|aly:ARALYDRAFT_887345|aly:ARALYDRAFT_493130|aly:ARALYDRAFT_480389|aly:ARALYDRAFT_668098|aly:ARALYDRAFT_900287|aly:ARALYDRAFT_909004|aly:ARALYDRAFT_493130|aly:ARALYDRAFT_668098|	9329114|9302421|9312365|9301200|9325562|9304135|9309529|9325562|9326771|9325447|9304135|9319946|9316838|9322281|9309529|9304135|9316838|	http://www.genome.jp/kegg-bin/show_pathway?aly00062/aly:ARALYDRAFT_906954%09red/aly:ARALYDRAFT_493130%09red/aly:ARALYDRAFT_470398%09red/aly:ARALYDRAFT_472901%09red/aly:ARALYDRAFT_887345%09red/aly:ARALYDRAFT_472173%09red/aly:ARALYDRAFT_358193%09red/aly:ARALYDRAFT_494249%09red/aly:ARALYDRAFT_900287%09red/aly:ARALYDRAFT_909004%09red/aly:ARALYDRAFT_480389%09red/aly:ARALYDRAFT_668098%09red
Propanoate metabolism	KEGG PATHWAY	aly00640	13	28	0.124102	0.579237	Bra039975|Bra000037|Bra037501|Bra026240|Bra039968|Bra006352|Bra031705|Bra019953|Bra023563|Bra006305|Bra036182|Bra030655|Bra008694	aly:ARALYDRAFT_920141|aly:ARALYDRAFT_482810|aly:ARALYDRAFT_494876|aly:ARALYDRAFT_493149|aly:ARALYDRAFT_481983|aly:ARALYDRAFT_909619|aly:ARALYDRAFT_493601|aly:ARALYDRAFT_493601|aly:ARALYDRAFT_909619|aly:ARALYDRAFT_909527|aly:ARALYDRAFT_494876|aly:ARALYDRAFT_678274|aly:ARALYDRAFT_909527|	9302856|9317627|9299957|9306184|9315342|9309841|9306499|9306499|9309841|9307738|9299957|9328410|9307738|	http://www.genome.jp/kegg-bin/show_pathway?aly00640/aly:ARALYDRAFT_909619%09red/aly:ARALYDRAFT_493149%09red/aly:ARALYDRAFT_920141%09red/aly:ARALYDRAFT_494876%09red/aly:ARALYDRAFT_493601%09red/aly:ARALYDRAFT_909527%09red/aly:ARALYDRAFT_482810%09red/aly:ARALYDRAFT_678274%09red/aly:ARALYDRAFT_481983%09red
Lipoic acid metabolism	KEGG PATHWAY	aly00785	4	5	0.128192	0.579237	Bra014081|Bra028657|Bra010258|Bra005992	aly:ARALYDRAFT_473903|aly:ARALYDRAFT_325438|aly:ARALYDRAFT_491639|aly:ARALYDRAFT_325438|	9327434|9309427|9305419|9309427|	http://www.genome.jp/kegg-bin/show_pathway?aly00785/aly:ARALYDRAFT_491639%09red/aly:ARALYDRAFT_473903%09red/aly:ARALYDRAFT_325438%09red
Pyruvate metabolism	KEGG PATHWAY	aly00620	33	91	0.185806	0.809582	Bra009397|Bra011674|Bra025899|Bra003095|Bra036182|Bra000037|Bra037501|Bra001645|Bra028057|Bra017753|Bra023563|Bra006305|Bra032361|Bra026240|Bra033540|Bra028624|Bra016866|Bra024410|Bra032619|Bra031705|Bra010796|Bra019953|Bra008694|Bra001896|Bra040933|Bra006352|Bra037750|Bra004710|Bra032436|Bra024730|Bra022618|Bra023780|Bra033286	aly:ARALYDRAFT_487785|aly:ARALYDRAFT_491006|aly:ARALYDRAFT_472070|aly:ARALYDRAFT_495356|aly:ARALYDRAFT_494876|aly:ARALYDRAFT_482810|aly:ARALYDRAFT_494876|aly:ARALYDRAFT_479163|aly:ARALYDRAFT_473597|aly:ARALYDRAFT_491006|aly:ARALYDRAFT_909619|aly:ARALYDRAFT_909527|aly:ARALYDRAFT_482422|aly:ARALYDRAFT_493149|aly:ARALYDRAFT_915150|aly:ARALYDRAFT_487785|aly:ARALYDRAFT_903633|aly:ARALYDRAFT_496802|aly…	9309482|9303098|9326343|9302016|9299957|9317627|9299957|9319102|9327165|9303098|9309841|9307738|9317413|9306184|9306249|9309482|9316063|9301045|9325449|9306499|9326914|9306499|9307738|9321600|9302016|9309841|9300937|9316063|9328383|9326740|9302016|9321600|9325449|	http://www.genome.jp/kegg-bin/show_pathway?aly00620/aly:ARALYDRAFT_487785%09red/aly:ARALYDRAFT_919664%09red/aly:ARALYDRAFT_473230%09red/aly:ARALYDRAFT_495356%09red/aly:ARALYDRAFT_472070%09red/aly:ARALYDRAFT_915150%09red/aly:ARALYDRAFT_470171%09red/aly:ARALYDRAFT_311691%09red/aly:ARALYDRAFT_493601%09red/aly:ARALYDRAFT_909527%09red/aly:ARALYDRAFT_496802%09red/aly:ARALYDRAFT_909619%09red/aly:ARALYDR…
Plant-pathogen interaction	KEGG PATHWAY	aly04626	69	205	0.197387	0.830387	Bra000985|Bra023367|Bra018143|Bra035181|Bra016781|Bra015727|Bra017117|Bra033753|Bra005824|Bra025142|Bra030632|Bra018863|Bra005104|Bra013458|Bra030778|Bra026924|Bra004537|Bra022844|Bra029513|Bra012497|Bra000836|Bra002231|Bra037520|Bra022235|Bra013470|Bra008910|Bra033077|Bra006142|Bra013947|Bra018236|Bra019754|Bra036045|Bra028707|Bra024993|Bra032677|Bra012835|Bra016785|Bra000937|Bra015597|Bra002495…	aly:ARALYDRAFT_896060|aly:ARALYDRAFT_488060|aly:ARALYDRAFT_905975|aly:ARALYDRAFT_477206|aly:ARALYDRAFT_888542|aly:ARALYDRAFT_476823|aly:ARALYDRAFT_482857|aly:ARALYDRAFT_917130|aly:ARALYDRAFT_908376|aly:ARALYDRAFT_484305|aly:ARALYDRAFT_887792|aly:ARALYDRAFT_659302|aly:ARALYDRAFT_482857|aly:ARALYDRAFT_914622|aly:ARALYDRAFT_312255|aly:ARALYDRAFT_888542|aly:ARALYDRAFT_904098|aly:ARALYDRAFT_902185|aly…	9318232|9309622|9311910|9325355|9325985|9325156|9317665|9301419|9309241|9312975|9328377|9304602|9317665|9303958|9325990|9325985|9316307|9315398|9310877|9329499|9310937|9307951|9299907|9319146|9303948|9309622|9313218|9309622|9303653|9315398|9325985|9325985|9307319|9301233|9299363|9313896|9325985|9311071|9325990|9325990|9316987|9304602|9317871|9302841|9301233|9325985|9307703|9307951|9325355|9319146…	http://www.genome.jp/kegg-bin/show_pathway?aly04626/aly:ARALYDRAFT_898117%09red/aly:ARALYDRAFT_315184%09red/aly:ARALYDRAFT_490109%09red/aly:ARALYDRAFT_905975%09red/aly:ARALYDRAFT_485424%09red/aly:ARALYDRAFT_326334%09red/aly:ARALYDRAFT_904098%09red/aly:ARALYDRAFT_485540%09red/aly:ARALYDRAFT_488060%09red/aly:ARALYDRAFT_917130%09red/aly:ARALYDRAFT_472391%09red/aly:ARALYDRAFT_333046%09red/aly:ARALYDR…
Histidine metabolism	KEGG PATHWAY	aly00340	10	23	0.205092	0.834041	Bra011674|Bra007994|Bra024245|Bra023217|Bra017753|Bra037757|Bra027887|Bra016099|Bra028243|Bra026393	aly:ARALYDRAFT_491006|aly:ARALYDRAFT_476319|aly:ARALYDRAFT_686104|aly:ARALYDRAFT_890743|aly:ARALYDRAFT_491006|aly:ARALYDRAFT_686104|aly:ARALYDRAFT_893672|aly:ARALYDRAFT_476319|aly:ARALYDRAFT_492111|aly:ARALYDRAFT_492111|	9303098|9323464|9300949|9327015|9303098|9300949|9322765|9323464|9303608|9303608|	http://www.genome.jp/kegg-bin/show_pathway?aly00340/aly:ARALYDRAFT_476319%09red/aly:ARALYDRAFT_893672%09red/aly:ARALYDRAFT_491006%09red/aly:ARALYDRAFT_492111%09red/aly:ARALYDRAFT_890743%09red/aly:ARALYDRAFT_686104%09red
Purine metabolism	KEGG PATHWAY	aly00230	60	179	0.224364	0.882983	Bra002666|Bra017131|Bra002488|Bra003095|Bra019374|Bra011822|Bra011638|Bra016894|Bra007342|Bra036882|Bra032625|Bra031493|Bra019851|Bra003289|Bra000013|Bra017675|Bra012596|Bra034087|Novel00805|Bra010242|Bra037526|Bra003809|Bra006261|Bra035260|Bra024065|Bra005735|Bra013309|Bra036289|Bra036288|Bra016357|Bra004218|Bra007300|Bra003547|Bra009536|Bra019573|Bra023780|Bra018380|Novel00139|Bra012682|Bra0053…	aly:ARALYDRAFT_332111|aly:ARALYDRAFT_482837|aly:ARALYDRAFT_496171|aly:ARALYDRAFT_495356|aly:ARALYDRAFT_492612|aly:ARALYDRAFT_912483|aly:ARALYDRAFT_491060|aly:ARALYDRAFT_483299|aly:ARALYDRAFT_486210|aly:ARALYDRAFT_493438|aly:ARALYDRAFT_311313|aly:ARALYDRAFT_475268|aly:ARALYDRAFT_471284|aly:ARALYDRAFT_486210|aly:ARALYDRAFT_321477|aly:ARALYDRAFT_353351|aly:ARALYDRAFT_493016|aly:ARALYDRAFT_478305|aly…	9300634|9317641|9302453|9302016|9303833|9302967|9305132|9317888|9312495|9304334|9328145|9324192|9328708|9312495|9317611|9305200|9304063|9318704|9321624|9309746|9299903|9323599|9309746|9310729|9302388|9326285|9321624|9310998|9310998|9326631|9324653|9312464|9323912|9326285|9310627|9321600|9317124|9312350|9304160|9317438|9302016|9314050|9308510|9321600|9302016|9300921|9314230|9301951|9328966|9306268…	http://www.genome.jp/kegg-bin/show_pathway?aly00230/aly:ARALYDRAFT_493438%09red/aly:ARALYDRAFT_911747%09red/aly:ARALYDRAFT_889141%09red/aly:ARALYDRAFT_919664%09red/aly:ARALYDRAFT_321477%09red/aly:ARALYDRAFT_495356%09red/aly:ARALYDRAFT_491060%09red/aly:ARALYDRAFT_472576%09red/aly:ARALYDRAFT_489940%09red/aly:ARALYDRAFT_496515%09red/aly:ARALYDRAFT_912004%09red/aly:ARALYDRAFT_668653%09red/aly:ARALYDR…
Glycine, serine and threonine metabolism	KEGG PATHWAY	aly00260	28	80	0.255972	0.975893	Bra016810|Bra016871|Bra028191|Bra026186|Bra001645|Bra012896|Bra004275|Bra012371|Bra017637|Bra014001|Bra011405|Bra033540|Bra011506|Bra004055|Bra019830|Novel00750|Bra016680|Bra005347|Bra036254|Bra026803|Bra005111|Bra040080|Bra016147|Bra013425|Bra015637|Bra018611|Bra031785|Bra016548	aly:ARALYDRAFT_471331|aly:ARALYDRAFT_903619|aly:ARALYDRAFT_494122|aly:ARALYDRAFT_312479|aly:ARALYDRAFT_479163|aly:ARALYDRAFT_485400|aly:ARALYDRAFT_475922|aly:ARALYDRAFT_472589|aly:ARALYDRAFT_491252|aly:ARALYDRAFT_915517|aly:ARALYDRAFT_491390|aly:ARALYDRAFT_915150|aly:ARALYDRAFT_491252|aly:ARALYDRAFT_475922|aly:ARALYDRAFT_471331|aly:ARALYDRAFT_677607|aly:ARALYDRAFT_312479|aly:ARALYDRAFT_890824|aly…	9325963|9317922|9306906|9328893|9319102|9313818|9324707|9329338|9303201|9306422|9303284|9306249|9303201|9324707|9325963|9323897|9328893|9327055|9308898|9328893|9315810|9303311|9308303|9303996|9323779|9325771|9325963|9326354|	http://www.genome.jp/kegg-bin/show_pathway?aly00260/aly:ARALYDRAFT_491252%09red/aly:ARALYDRAFT_491390%09red/aly:ARALYDRAFT_485400%09red/aly:ARALYDRAFT_494122%09red/aly:ARALYDRAFT_475922%09red/aly:ARALYDRAFT_472589%09red/aly:ARALYDRAFT_890824%09red/aly:ARALYDRAFT_911953%09red/aly:ARALYDRAFT_489509%09red/aly:ARALYDRAFT_472085%09red/aly:ARALYDRAFT_491471%09red/aly:ARALYDRAFT_470930%09red/aly:ARALYDR…
Degradation of aromatic compounds	KEGG PATHWAY	aly01220	5	11	0.294557	1	Bra025081|Bra016378|Bra033706|Bra031390|Bra020469	aly:ARALYDRAFT_494804|aly:ARALYDRAFT_492663|aly:ARALYDRAFT_494606|aly:ARALYDRAFT_472482|aly:ARALYDRAFT_489336|	9301619|9303864|9299700|9329291|9310288|	http://www.genome.jp/kegg-bin/show_pathway?aly01220/aly:ARALYDRAFT_494606%09red/aly:ARALYDRAFT_472482%09red/aly:ARALYDRAFT_492663%09red/aly:ARALYDRAFT_494804%09red/aly:ARALYDRAFT_489336%09red
Valine, leucine and isoleucine degradation	KEGG PATHWAY	aly00280	17	48	0.307216	1	Bra011674|Bra037501|Bra036182|Bra018831|Bra017623|Bra039975|Bra020875|Bra039968|Bra001645|Bra016423|Bra017753|Bra018463|Bra030655|Bra019963|Bra018464|Bra033540|Bra006017	aly:ARALYDRAFT_491006|aly:ARALYDRAFT_494876|aly:ARALYDRAFT_494876|aly:ARALYDRAFT_474144|aly:ARALYDRAFT_328341|aly:ARALYDRAFT_920141|aly:ARALYDRAFT_329506|aly:ARALYDRAFT_481983|aly:ARALYDRAFT_479163|aly:ARALYDRAFT_313033|aly:ARALYDRAFT_491006|aly:ARALYDRAFT_888266|aly:ARALYDRAFT_678274|aly:ARALYDRAFT_888266|aly:ARALYDRAFT_678658|aly:ARALYDRAFT_915150|aly:ARALYDRAFT_350155|	9303098|9299957|9299957|9330294|9303210|9302856|9305992|9315342|9319102|9326503|9303098|9328608|9328410|9328608|9325852|9306249|9307437|	http://www.genome.jp/kegg-bin/show_pathway?aly00280/aly:ARALYDRAFT_678658%09red/aly:ARALYDRAFT_313033%09red/aly:ARALYDRAFT_491006%09red/aly:ARALYDRAFT_920141%09red/aly:ARALYDRAFT_479163%09red/aly:ARALYDRAFT_350155%09red/aly:ARALYDRAFT_494876%09red/aly:ARALYDRAFT_915150%09red/aly:ARALYDRAFT_328341%09red/aly:ARALYDRAFT_678274%09red/aly:ARALYDRAFT_481983%09red/aly:ARALYDRAFT_888266%09red/aly:ARALYDR…
Cyanoamino acid metabolism	KEGG PATHWAY	aly00460	23	68	0.32967	1	Bra034697|Bra007507|Bra005825|Bra000461|Bra007604|Bra007508|Bra014397|Bra014511|Bra014510|Bra021441|Bra014001|Bra024709|Bra006756|Bra020858|Bra018177|Bra040080|Bra039501|Bra004835|Bra016147|Bra004837|Bra004836|Bra007510|Bra006587	aly:ARALYDRAFT_491999|aly:ARALYDRAFT_486477|aly:ARALYDRAFT_487274|aly:ARALYDRAFT_326101|aly:ARALYDRAFT_486620|aly:ARALYDRAFT_486479|aly:ARALYDRAFT_486769|aly:ARALYDRAFT_486477|aly:ARALYDRAFT_486481|aly:ARALYDRAFT_326101|aly:ARALYDRAFT_915517|aly:ARALYDRAFT_472753|aly:ARALYDRAFT_326101|aly:ARALYDRAFT_492664|aly:ARALYDRAFT_485079|aly:ARALYDRAFT_491471|aly:ARALYDRAFT_493685|aly:ARALYDRAFT_903867|aly…	9303552|9314387|9309243|9309853|9312681|9312606|9314541|9314387|9312607|9309853|9306422|9329458|9309853|9303866|9311891|9303311|9306561|9316181|9308303|9316182|9316181|9312607|9308032|	http://www.genome.jp/kegg-bin/show_pathway?aly00460/aly:ARALYDRAFT_486477%09red/aly:ARALYDRAFT_491471%09red/aly:ARALYDRAFT_903867%09red/aly:ARALYDRAFT_486769%09red/aly:ARALYDRAFT_493685%09red/aly:ARALYDRAFT_903868%09red/aly:ARALYDRAFT_486479%09red/aly:ARALYDRAFT_489509%09red/aly:ARALYDRAFT_492664%09red/aly:ARALYDRAFT_472753%09red/aly:ARALYDRAFT_487274%09red/aly:ARALYDRAFT_491999%09red/aly:ARALYDR…
Glycosphingolipid biosynthesis - ganglio series	KEGG PATHWAY	aly00604	3	6	0.339789	1	Bra003861|Bra014765|Bra004121	aly:ARALYDRAFT_676841|aly:ARALYDRAFT_485946|aly:ARALYDRAFT_475658|	9324964|9314097|9324490|	http://www.genome.jp/kegg-bin/show_pathway?aly00604/aly:ARALYDRAFT_475658%09red/aly:ARALYDRAFT_485946%09red/aly:ARALYDRAFT_676841%09red
Arginine and proline metabolism	KEGG PATHWAY	aly00330	28	85	0.348409	1	Bra011674|Bra001686|Bra014732|Bra028202|Bra020045|Bra020731|Bra017753|Bra009263|Novel00713|Bra011132|Bra010097|Bra008453|Bra005974|Bra023969|Bra035392|Bra009326|Bra029253|Bra000284|Bra006334|Bra002139|Bra025421|Novel00704|Bra006210|Bra007337|Bra036428|Bra022247|Bra033992|Bra036196	aly:ARALYDRAFT_491006|aly:ARALYDRAFT_479266|aly:ARALYDRAFT_485989|aly:ARALYDRAFT_494099|aly:ARALYDRAFT_909990|aly:ARALYDRAFT_484750|aly:ARALYDRAFT_491006|aly:ARALYDRAFT_487575|aly:ARALYDRAFT_915897|aly:ARALYDRAFT_491790|aly:ARALYDRAFT_496432|aly:ARALYDRAFT_677583|aly:ARALYDRAFT_487652|aly:ARALYDRAFT_491537|aly:ARALYDRAFT_493621|aly:ARALYDRAFT_487652|aly:ARALYDRAFT_496432|aly:ARALYDRAFT_483403|aly…	9303098|9319155|9312384|9304830|9307961|9313298|9303098|9307342|9306616|9303464|9302569|9323883|9309413|9305371|9304500|9309413|9302569|9316084|9320388|9307875|9313298|9315156|9316084|9312493|9320484|9319155|9324672|9313298|	http://www.genome.jp/kegg-bin/show_pathway?aly00330/aly:ARALYDRAFT_493621%09red/aly:ARALYDRAFT_491537%09red/aly:ARALYDRAFT_677583%09red/aly:ARALYDRAFT_479266%09red/aly:ARALYDRAFT_487652%09red/aly:ARALYDRAFT_488683%09red/aly:ARALYDRAFT_491006%09red/aly:ARALYDRAFT_896411%09red/aly:ARALYDRAFT_485989%09red/aly:ARALYDRAFT_484750%09red/aly:ARALYDRAFT_894502%09red/aly:ARALYDRAFT_481644%09red/aly:ARALYDR…
Fatty acid degradation	KEGG PATHWAY	aly00071	16	47	0.362406	1	Bra025081|Bra011674|Bra003678|Bra020469|Bra032284|Bra037501|Bra017753|Bra027700|Bra016378|Bra009951|Bra004467|Bra036182|Bra040296|Bra001919|Bra033706|Bra031390	aly:ARALYDRAFT_494804|aly:ARALYDRAFT_491006|aly:ARALYDRAFT_476923|aly:ARALYDRAFT_489336|aly:ARALYDRAFT_474081|aly:ARALYDRAFT_494876|aly:ARALYDRAFT_491006|aly:ARALYDRAFT_474909|aly:ARALYDRAFT_492663|aly:ARALYDRAFT_489570|aly:ARALYDRAFT_904199|aly:ARALYDRAFT_494876|aly:ARALYDRAFT_478006|aly:ARALYDRAFT_898924|aly:ARALYDRAFT_494606|aly:ARALYDRAFT_472482|	9301619|9303098|9325212|9310288|9330243|9299957|9303098|9323953|9303864|9308335|9316356|9299957|9320679|9321664|9299700|9329291|	http://www.genome.jp/kegg-bin/show_pathway?aly00071/aly:ARALYDRAFT_472482%09red/aly:ARALYDRAFT_492663%09red/aly:ARALYDRAFT_478006%09red/aly:ARALYDRAFT_474909%09red/aly:ARALYDRAFT_491006%09red/aly:ARALYDRAFT_494606%09red/aly:ARALYDRAFT_489336%09red/aly:ARALYDRAFT_904199%09red/aly:ARALYDRAFT_494876%09red/aly:ARALYDRAFT_494804%09red/aly:ARALYDRAFT_898924%09red/aly:ARALYDRAFT_489570%09red/aly:ARALYDR…
Glutathione metabolism	KEGG PATHWAY	aly00480	33	102	0.36289	1	Bra025995|Bra025994|Bra030775|Bra036260|Bra039237|Bra020045|Bra026684|Bra039980|Bra039983|Bra039982|Bra039984|Bra018232|Bra015668|Bra000875|Bra018543|Bra006181|Bra035525|Bra019940|Bra004134|Bra008157|Bra034061|Bra003646|Bra000876|Bra027842|Bra036259|Bra000663|Bra003970|Bra013053|Bra023602|Bra008855|Bra021673|Bra028863|Bra019332	aly:ARALYDRAFT_471920|aly:ARALYDRAFT_471920|aly:ARALYDRAFT_471034|aly:ARALYDRAFT_490313|aly:ARALYDRAFT_481277|aly:ARALYDRAFT_909990|aly:ARALYDRAFT_679455|aly:ARALYDRAFT_333357|aly:ARALYDRAFT_481863|aly:ARALYDRAFT_901907|aly:ARALYDRAFT_901909|aly:ARALYDRAFT_920949|aly:ARALYDRAFT_476914|aly:ARALYDRAFT_490313|aly:ARALYDRAFT_484202|aly:ARALYDRAFT_909263|aly:ARALYDRAFT_493636|aly:ARALYDRAFT_888299|aly…	9329001|9329001|9328567|9308902|9316627|9307961|9326270|9298474|9317118|9317117|9317119|9298370|9325208|9308902|9311248|9307617|9306520|9328625|9323052|9323612|9320791|9325251|9308902|9324253|9311248|9308432|9299186|9322136|9307824|9307617|9317204|9309134|9305861|	http://www.genome.jp/kegg-bin/show_pathway?aly00480/aly:ARALYDRAFT_476598%09red/aly:ARALYDRAFT_482003%09red/aly:ARALYDRAFT_888299%09red/aly:ARALYDRAFT_481277%09red/aly:ARALYDRAFT_487053%09red/aly:ARALYDRAFT_497157%09red/aly:ARALYDRAFT_488585%09red/aly:ARALYDRAFT_333357%09red/aly:ARALYDRAFT_679455%09red/aly:ARALYDRAFT_475696%09red/aly:ARALYDRAFT_909990%09red/aly:ARALYDRAFT_481863%09red/aly:ARALYDR…
Sulfur metabolism	KEGG PATHWAY	aly00920	15	45	0.395301	1	Novel01098|Bra007604|Bra011822|Bra024257|Bra026136|Bra024500|Bra024255|Bra008403|Bra036115|Bra001368|Bra036882|Bra018501|Bra009441|Bra022717|Bra018502	aly:ARALYDRAFT_896052|aly:ARALYDRAFT_486620|aly:ARALYDRAFT_912483|aly:ARALYDRAFT_496594|aly:ARALYDRAFT_896052|aly:ARALYDRAFT_480656|aly:ARALYDRAFT_496591|aly:ARALYDRAFT_895827|aly:ARALYDRAFT_489636|aly:ARALYDRAFT_908346|aly:ARALYDRAFT_493438|aly:ARALYDRAFT_914435|aly:ARALYDRAFT_908346|aly:ARALYDRAFT_495519|aly:ARALYDRAFT_911717|	9320319|9312681|9302967|9300957|9320319|9320139|9302658|9323838|9310481|9307173|9304334|9303872|9307173|9300404|9310871|	http://www.genome.jp/kegg-bin/show_pathway?aly00920/aly:ARALYDRAFT_495519%09red/aly:ARALYDRAFT_895827%09red/aly:ARALYDRAFT_908346%09red/aly:ARALYDRAFT_896052%09red/aly:ARALYDRAFT_480656%09red/aly:ARALYDRAFT_911717%09red/aly:ARALYDRAFT_496591%09red/aly:ARALYDRAFT_493438%09red/aly:ARALYDRAFT_489636%09red/aly:ARALYDRAFT_496594%09red/aly:ARALYDRAFT_914435%09red/aly:ARALYDRAFT_912483%09red/aly:ARALYDR…
One carbon pool by folate	KEGG PATHWAY	aly00670	10	29	0.399661	1	Bra016810|Bra014001|Bra016147|Bra019830|Bra011543|Bra040080|Bra026247|Bra005371|Bra031785|Bra008861	aly:ARALYDRAFT_471331|aly:ARALYDRAFT_915517|aly:ARALYDRAFT_489509|aly:ARALYDRAFT_471331|aly:ARALYDRAFT_656540|aly:ARALYDRAFT_491471|aly:ARALYDRAFT_493141|aly:ARALYDRAFT_482470|aly:ARALYDRAFT_471331|aly:ARALYDRAFT_488121|	9325963|9306422|9308303|9325963|9305209|9303311|9306180|9317438|9325963|9307613|	http://www.genome.jp/kegg-bin/show_pathway?aly00670/aly:ARALYDRAFT_493141%09red/aly:ARALYDRAFT_491471%09red/aly:ARALYDRAFT_482470%09red/aly:ARALYDRAFT_489509%09red/aly:ARALYDRAFT_488121%09red/aly:ARALYDRAFT_656540%09red/aly:ARALYDRAFT_471331%09red/aly:ARALYDRAFT_915517%09red
Pantothenate and CoA biosynthesis	KEGG PATHWAY	aly00770	10	29	0.399661	1	Bra028367|Bra018463|Bra018831|Bra005640|Bra023559|Bra015023|Bra019963|Bra018464|Bra014562|Bra003345	aly:ARALYDRAFT_898995|aly:ARALYDRAFT_888266|aly:ARALYDRAFT_474144|aly:ARALYDRAFT_482103|aly:ARALYDRAFT_488480|aly:ARALYDRAFT_898995|aly:ARALYDRAFT_888266|aly:ARALYDRAFT_678658|aly:ARALYDRAFT_486312|aly:ARALYDRAFT_486312|	9319583|9328608|9330294|9317264|9309835|9319583|9328608|9325852|9314298|9314298|	http://www.genome.jp/kegg-bin/show_pathway?aly00770/aly:ARALYDRAFT_488480%09red/aly:ARALYDRAFT_898995%09red/aly:ARALYDRAFT_482103%09red/aly:ARALYDRAFT_678658%09red/aly:ARALYDRAFT_486312%09red/aly:ARALYDRAFT_888266%09red/aly:ARALYDRAFT_474144%09red
Thiamine metabolism	KEGG PATHWAY	aly00730	4	10	0.402919	1	Bra012779|Bra002957|Bra022742|Bra018372	aly:ARALYDRAFT_493326|aly:ARALYDRAFT_918614|aly:ARALYDRAFT_918614|aly:ARALYDRAFT_481876|	9304269|9300430|9300430|9317129|	http://www.genome.jp/kegg-bin/show_pathway?aly00730/aly:ARALYDRAFT_918614%09red/aly:ARALYDRAFT_481876%09red/aly:ARALYDRAFT_493326%09red
Glycosaminoglycan degradation	KEGG PATHWAY	aly00531	4	10	0.402919	1	Bra023429|Bra003861|Bra014765|Bra004121	aly:ARALYDRAFT_488189|aly:ARALYDRAFT_676841|aly:ARALYDRAFT_485946|aly:ARALYDRAFT_475658|	9309692|9324964|9314097|9324490|	http://www.genome.jp/kegg-bin/show_pathway?aly00531/aly:ARALYDRAFT_485946%09red/aly:ARALYDRAFT_488189%09red/aly:ARALYDRAFT_676841%09red/aly:ARALYDRAFT_475658%09red
Flavonoid biosynthesis	KEGG PATHWAY	aly00941	9	26	0.407325	1	Bra023441|Bra000211|Bra009312|Bra008792|Bra033968|Bra007813|Bra019350|Bra036828|Bra041147	aly:ARALYDRAFT_488219|aly:ARALYDRAFT_903389|aly:ARALYDRAFT_487632|aly:ARALYDRAFT_488219|aly:ARALYDRAFT_475925|aly:ARALYDRAFT_485476|aly:ARALYDRAFT_492580|aly:ARALYDRAFT_485476|aly:ARALYDRAFT_488219|	9309706|9315964|9309404|9309706|9324710|9313862|9305872|9313862|9309706|	http://www.genome.jp/kegg-bin/show_pathway?aly00941/aly:ARALYDRAFT_487632%09red/aly:ARALYDRAFT_903389%09red/aly:ARALYDRAFT_488219%09red/aly:ARALYDRAFT_492580%09red/aly:ARALYDRAFT_475925%09red/aly:ARALYDRAFT_485476%09red
ABC transporters	KEGG PATHWAY	aly02010	8	23	0.415635	1	Bra012617|Bra013936|Bra025331|Bra032864|Bra032856|Bra032855|Bra025359|Bra004484	aly:ARALYDRAFT_480238|aly:ARALYDRAFT_492221|aly:ARALYDRAFT_905099|aly:ARALYDRAFT_473002|aly:ARALYDRAFT_472995|aly:ARALYDRAFT_472995|aly:ARALYDRAFT_484657|aly:ARALYDRAFT_483871|	9319831|9305710|9313172|9329562|9329556|9329556|9313205|9316344|	http://www.genome.jp/kegg-bin/show_pathway?aly02010/aly:ARALYDRAFT_473002%09red/aly:ARALYDRAFT_484657%09red/aly:ARALYDRAFT_483871%09red/aly:ARALYDRAFT_905099%09red/aly:ARALYDRAFT_492221%09red/aly:ARALYDRAFT_480238%09red/aly:ARALYDRAFT_472995%09red
Peroxisome	KEGG PATHWAY	aly04146	27	86	0.433566	1	Bra033663|Bra003678|Bra019431|Bra027700|Bra017693|Bra011584|Bra021533|Bra027338|Bra036289|Bra036288|Bra020195|Bra004134|Bra001536|Bra032284|Bra001551|Bra001550|Bra003248|Bra034583|Bra011470|Bra021556|Bra021555|Bra034674|Bra020589|Bra006625|Bra009951|Bra004467|Bra001919	aly:ARALYDRAFT_917372|aly:ARALYDRAFT_476923|aly:ARALYDRAFT_484867|aly:ARALYDRAFT_474909|aly:ARALYDRAFT_491144|aly:ARALYDRAFT_491144|aly:ARALYDRAFT_478828|aly:ARALYDRAFT_478862|aly:ARALYDRAFT_912004|aly:ARALYDRAFT_912004|aly:ARALYDRAFT_910242|aly:ARALYDRAFT_475696|aly:ARALYDRAFT_478828|aly:ARALYDRAFT_474081|aly:ARALYDRAFT_478862|aly:ARALYDRAFT_478862|aly:ARALYDRAFT_324181|aly:ARALYDRAFT_656637|aly…	9301525|9325212|9313414|9323953|9305180|9305180|9318936|9321110|9310998|9310998|9310140|9323052|9318936|9330243|9321110|9321110|9314170|9303229|9303229|9321110|9321110|9305180|9308340|9311739|9308335|9316356|9321664|	http://www.genome.jp/kegg-bin/show_pathway?aly04146/aly:ARALYDRAFT_912004%09red/aly:ARALYDRAFT_484867%09red/aly:ARALYDRAFT_910242%09red/aly:ARALYDRAFT_917372%09red/aly:ARALYDRAFT_478828%09red/aly:ARALYDRAFT_474909%09red/aly:ARALYDRAFT_475696%09red/aly:ARALYDRAFT_324181%09red/aly:ARALYDRAFT_904199%09red/aly:ARALYDRAFT_478862%09red/aly:ARALYDRAFT_656637%09red/aly:ARALYDRAFT_898924%09red/aly:ARALYDR…
Butanoate metabolism	KEGG PATHWAY	aly00650	6	17	0.434918	1	Bra037501|Bra025958|Bra005640|Bra023559|Bra026621|Bra036182	aly:ARALYDRAFT_494876|aly:ARALYDRAFT_471975|aly:ARALYDRAFT_482103|aly:ARALYDRAFT_488480|aly:ARALYDRAFT_484123|aly:ARALYDRAFT_494876|	9299957|9329023|9317264|9309835|9312861|9299957|	http://www.genome.jp/kegg-bin/show_pathway?aly00650/aly:ARALYDRAFT_488480%09red/aly:ARALYDRAFT_484123%09red/aly:ARALYDRAFT_494876%09red/aly:ARALYDRAFT_482103%09red/aly:ARALYDRAFT_471975%09red
Glycosphingolipid biosynthesis - globo series	KEGG PATHWAY	aly00603	4	11	0.460177	1	Bra029740|Bra014765|Bra004121|Bra005988	aly:ARALYDRAFT_478210|aly:ARALYDRAFT_485946|aly:ARALYDRAFT_475658|aly:ARALYDRAFT_487672|	9318666|9314097|9324490|9309423|	http://www.genome.jp/kegg-bin/show_pathway?aly00603/aly:ARALYDRAFT_475658%09red/aly:ARALYDRAFT_478210%09red/aly:ARALYDRAFT_487672%09red/aly:ARALYDRAFT_485946%09red
Brassinosteroid biosynthesis	KEGG PATHWAY	aly00905	4	11	0.460177	1	Bra008760|Bra004491|Bra012046|Bra017142	aly:ARALYDRAFT_661276|aly:ARALYDRAFT_670680|aly:ARALYDRAFT_901457|aly:ARALYDRAFT_669646|	9307686|9318161|9316891|9315792|	http://www.genome.jp/kegg-bin/show_pathway?aly00905/aly:ARALYDRAFT_901457%09red/aly:ARALYDRAFT_669646%09red/aly:ARALYDRAFT_661276%09red/aly:ARALYDRAFT_670680%09red
Lysine degradation	KEGG PATHWAY	aly00310	10	31	0.468223	1	Bra000343|Bra011674|Bra037501|Bra009409|Bra009408|Bra017753|Novel00480|Bra036182|Bra005362|Bra003396	aly:ARALYDRAFT_483538|aly:ARALYDRAFT_491006|aly:ARALYDRAFT_494876|aly:ARALYDRAFT_487281|aly:ARALYDRAFT_487281|aly:ARALYDRAFT_491006|aly:ARALYDRAFT_491371|aly:ARALYDRAFT_494876|aly:ARALYDRAFT_902613|aly:ARALYDRAFT_486462|	9316154|9303098|9299957|9307195|9307195|9303098|9305293|9299957|9317447|9314375|	http://www.genome.jp/kegg-bin/show_pathway?aly00310/aly:ARALYDRAFT_491371%09red/aly:ARALYDRAFT_486462%09red/aly:ARALYDRAFT_491006%09red/aly:ARALYDRAFT_494876%09red/aly:ARALYDRAFT_487281%09red/aly:ARALYDRAFT_902613%09red/aly:ARALYDRAFT_483538%09red
Carotenoid biosynthesis	KEGG PATHWAY	aly00906	10	31	0.468223	1	Novel00664|Bra025083|Bra031539|Bra030386|Bra013298|Bra023603|Bra032770|Bra002769|Bra008358|Bra027602	aly:ARALYDRAFT_485688|aly:ARALYDRAFT_683506|aly:ARALYDRAFT_470704|aly:ARALYDRAFT_474364|aly:ARALYDRAFT_493030|aly:ARALYDRAFT_909715|aly:ARALYDRAFT_493490|aly:ARALYDRAFT_918865|aly:ARALYDRAFT_920825|aly:ARALYDRAFT_683506|	9313971|9301326|9328422|9327759|9304074|9307825|9306401|9300569|9299069|9301326|	http://www.genome.jp/kegg-bin/show_pathway?aly00906/aly:ARALYDRAFT_485688%09red/aly:ARALYDRAFT_909715%09red/aly:ARALYDRAFT_474364%09red/aly:ARALYDRAFT_683506%09red/aly:ARALYDRAFT_918865%09red/aly:ARALYDRAFT_470704%09red/aly:ARALYDRAFT_920825%09red/aly:ARALYDRAFT_493030%09red/aly:ARALYDRAFT_493490%09red
Phosphatidylinositol signaling system	KEGG PATHWAY	aly04070	22	71	0.468369	1	Bra005961|Bra006807|Novel00577|Bra024257|Bra024255|Bra033262|Bra028240|Bra001278|Bra004606|Bra039499|Bra004274|Bra036672|Bra033077|Bra027121|Bra004987|Bra014660|Bra023165|Bra011184|Bra028431|Bra000168|Bra013612|Bra012908	aly:ARALYDRAFT_487625|aly:ARALYDRAFT_332060|aly:ARALYDRAFT_496564|aly:ARALYDRAFT_496594|aly:ARALYDRAFT_496591|aly:ARALYDRAFT_311290|aly:ARALYDRAFT_330553|aly:ARALYDRAFT_896970|aly:ARALYDRAFT_903427|aly:ARALYDRAFT_495993|aly:ARALYDRAFT_475923|aly:ARALYDRAFT_480938|aly:ARALYDRAFT_484667|aly:ARALYDRAFT_475243|aly:ARALYDRAFT_903282|aly:ARALYDRAFT_666568|aly:ARALYDRAFT_891081|aly:ARALYDRAFT_657014|aly…	9309399|9302298|9302648|9300957|9302658|9328126|9304793|9318630|9315982|9302360|9324708|9320297|9313218|9324184|9315913|9314190|9327188|9303426|9304793|9315913|9303847|9312085|	http://www.genome.jp/kegg-bin/show_pathway?aly04070/aly:ARALYDRAFT_891081%09red/aly:ARALYDRAFT_487625%09red/aly:ARALYDRAFT_657014%09red/aly:ARALYDRAFT_495993%09red/aly:ARALYDRAFT_666568%09red/aly:ARALYDRAFT_896970%09red/aly:ARALYDRAFT_475243%09red/aly:ARALYDRAFT_484667%09red/aly:ARALYDRAFT_496591%09red/aly:ARALYDRAFT_496564%09red/aly:ARALYDRAFT_903282%09red/aly:ARALYDRAFT_903427%09red/aly:ARALYDR…
Galactose metabolism	KEGG PATHWAY	aly00052	17	56	0.51164	1	Bra027030|Bra006284|Bra006111|Bra005988|Bra033419|Bra017257|Bra014254|Bra003861|Bra027397|Bra028332|Bra028278|Bra016357|Bra027626|Bra002286|Bra007333|Bra026452|Bra029861	aly:ARALYDRAFT_675106|aly:ARALYDRAFT_488355|aly:ARALYDRAFT_909139|aly:ARALYDRAFT_487672|aly:ARALYDRAFT_666113|aly:ARALYDRAFT_902730|aly:ARALYDRAFT_474175|aly:ARALYDRAFT_676841|aly:ARALYDRAFT_478781|aly:ARALYDRAFT_898886|aly:ARALYDRAFT_495247|aly:ARALYDRAFT_472576|aly:ARALYDRAFT_475030|aly:ARALYDRAFT_910064|aly:ARALYDRAFT_907221|aly:ARALYDRAFT_492186|aly:ARALYDRAFT_478404|	9322530|9307720|9307561|9309423|9312227|9317495|9330315|9324964|9321055|9321644|9301951|9326631|9324036|9308001|9314227|9303645|9320874|	http://www.genome.jp/kegg-bin/show_pathway?aly00052/aly:ARALYDRAFT_474175%09red/aly:ARALYDRAFT_472576%09red/aly:ARALYDRAFT_898886%09red/aly:ARALYDRAFT_676841%09red/aly:ARALYDRAFT_487672%09red/aly:ARALYDRAFT_666113%09red/aly:ARALYDRAFT_909139%09red/aly:ARALYDRAFT_478404%09red/aly:ARALYDRAFT_675106%09red/aly:ARALYDRAFT_478781%09red/aly:ARALYDRAFT_488355%09red/aly:ARALYDRAFT_475030%09red/aly:ARALYDR…
alpha-Linolenic acid metabolism	KEGG PATHWAY	aly00592	11	36	0.521863	1	Bra038125|Bra008591|Bra004060|Bra005789|Bra004059|Bra016735|Bra031012|Bra040296|Bra008037|Bra003269|Bra039120	aly:ARALYDRAFT_899432|aly:ARALYDRAFT_476828|aly:ARALYDRAFT_484907|aly:ARALYDRAFT_487184|aly:ARALYDRAFT_484907|aly:ARALYDRAFT_334627|aly:ARALYDRAFT_476828|aly:ARALYDRAFT_478006|aly:ARALYDRAFT_476385|aly:ARALYDRAFT_907172|aly:ARALYDRAFT_317048|	9319809|9325159|9313456|9309201|9313456|9326060|9325159|9320679|9323501|9312468|9318251|	http://www.genome.jp/kegg-bin/show_pathway?aly00592/aly:ARALYDRAFT_478006%09red/aly:ARALYDRAFT_476385%09red/aly:ARALYDRAFT_317048%09red/aly:ARALYDRAFT_334627%09red/aly:ARALYDRAFT_907172%09red/aly:ARALYDRAFT_476828%09red/aly:ARALYDRAFT_899432%09red/aly:ARALYDRAFT_484907%09red/aly:ARALYDRAFT_487184%09red
Tropane, piperidine and pyridine alkaloid biosynthesis	KEGG PATHWAY	aly00960	11	36	0.521863	1	Bra018401|Bra039974|Bra039976|Bra007994|Bra016871|Bra039973|Bra023969|Bra007828|Bra016099|Bra015580|Bra031575	aly:ARALYDRAFT_481846|aly:ARALYDRAFT_902059|aly:ARALYDRAFT_481850|aly:ARALYDRAFT_476319|aly:ARALYDRAFT_903619|aly:ARALYDRAFT_481846|aly:ARALYDRAFT_491537|aly:ARALYDRAFT_481345|aly:ARALYDRAFT_476319|aly:ARALYDRAFT_470766|aly:ARALYDRAFT_470767|	9315276|9317190|9317107|9323464|9317922|9315276|9305371|9314873|9323464|9328461|9328462|	http://www.genome.jp/kegg-bin/show_pathway?aly00960/aly:ARALYDRAFT_476319%09red/aly:ARALYDRAFT_491537%09red/aly:ARALYDRAFT_903619%09red/aly:ARALYDRAFT_481345%09red/aly:ARALYDRAFT_470766%09red/aly:ARALYDRAFT_470767%09red/aly:ARALYDRAFT_902059%09red/aly:ARALYDRAFT_481850%09red/aly:ARALYDRAFT_481846%09red
Porphyrin and chlorophyll metabolism	KEGG PATHWAY	aly00860	15	51	0.558966	1	Bra008152|Bra033415|Bra019192|Bra015908|Bra038499|Bra001325|Bra035849|Bra032550|Bra015335|Bra028666|Novel00684|Bra035836|Bra019049|Bra029750|Bra030540	aly:ARALYDRAFT_476582|aly:ARALYDRAFT_470335|aly:ARALYDRAFT_492328|aly:ARALYDRAFT_476582|aly:ARALYDRAFT_493208|aly:ARALYDRAFT_478229|aly:ARALYDRAFT_496512|aly:ARALYDRAFT_887500|aly:ARALYDRAFT_470445|aly:ARALYDRAFT_908776|aly:ARALYDRAFT_471105|aly:ARALYDRAFT_496546|aly:ARALYDRAFT_492051|aly:ARALYDRAFT_478229|aly:ARALYDRAFT_470335|	9325042|9328234|9303700|9325042|9306210|9320783|9300920|9328225|9325582|9307385|9328600|9300931|9303576|9320783|9328234|	http://www.genome.jp/kegg-bin/show_pathway?aly00860/aly:ARALYDRAFT_887500%09red/aly:ARALYDRAFT_476582%09red/aly:ARALYDRAFT_496546%09red/aly:ARALYDRAFT_908776%09red/aly:ARALYDRAFT_470335%09red/aly:ARALYDRAFT_470445%09red/aly:ARALYDRAFT_471105%09red/aly:ARALYDRAFT_492051%09red/aly:ARALYDRAFT_478229%09red/aly:ARALYDRAFT_492328%09red/aly:ARALYDRAFT_496512%09red/aly:ARALYDRAFT_493208%09red
Zeatin biosynthesis	KEGG PATHWAY	aly00908	6	20	0.565952	1	Bra006535|Bra000229|Bra035640|Bra036719|Bra020081|Bra009143	aly:ARALYDRAFT_488901|aly:ARALYDRAFT_483228|aly:ARALYDRAFT_918856|aly:ARALYDRAFT_480522|aly:ARALYDRAFT_488901|aly:ARALYDRAFT_325212|	9310046|9317846|9302249|9322103|9310046|9307254|	http://www.genome.jp/kegg-bin/show_pathway?aly00908/aly:ARALYDRAFT_483228%09red/aly:ARALYDRAFT_325212%09red/aly:ARALYDRAFT_488901%09red/aly:ARALYDRAFT_480522%09red/aly:ARALYDRAFT_918856%09red
Terpenoid backbone biosynthesis	KEGG PATHWAY	aly00900	16	55	0.573001	1	Bra008152|Bra012779|Bra001063|Bra015908|Bra035881|Bra012040|Bra007059|Bra037501|Bra027672|Bra020589|Bra022156|Bra027770|Bra036182|Bra040599|Bra006754|Bra026591	aly:ARALYDRAFT_476582|aly:ARALYDRAFT_493326|aly:ARALYDRAFT_477520|aly:ARALYDRAFT_476582|aly:ARALYDRAFT_919553|aly:ARALYDRAFT_481568|aly:ARALYDRAFT_906831|aly:ARALYDRAFT_494876|aly:ARALYDRAFT_315035|aly:ARALYDRAFT_489582|aly:ARALYDRAFT_916701|aly:ARALYDRAFT_315035|aly:ARALYDRAFT_494876|aly:ARALYDRAFT_477520|aly:ARALYDRAFT_332145|aly:ARALYDRAFT_664121|	9325042|9304269|9320405|9325042|9300894|9315087|9312318|9299957|9322439|9308340|9299444|9322439|9299957|9320405|9302348|9311200|	http://www.genome.jp/kegg-bin/show_pathway?aly00900/aly:ARALYDRAFT_919553%09red/aly:ARALYDRAFT_332145%09red/aly:ARALYDRAFT_315035%09red/aly:ARALYDRAFT_916701%09red/aly:ARALYDRAFT_493326%09red/aly:ARALYDRAFT_494876%09red/aly:ARALYDRAFT_481568%09red/aly:ARALYDRAFT_664121%09red/aly:ARALYDRAFT_476582%09red/aly:ARALYDRAFT_477520%09red/aly:ARALYDRAFT_489582%09red/aly:ARALYDRAFT_906831%09red
Indole alkaloid biosynthesis	KEGG PATHWAY	aly00901	2	6	0.577682	1	Bra039206|Bra008126	aly:ARALYDRAFT_481226|aly:ARALYDRAFT_476541|	9316582|9325020|	http://www.genome.jp/kegg-bin/show_pathway?aly00901/aly:ARALYDRAFT_476541%09red/aly:ARALYDRAFT_481226%09red
Ribosome biogenesis in eukaryotes	KEGG PATHWAY	aly03008	31	107	0.578622	1	Bra002488|Bra012860|Bra040785|Bra033149|Bra001232|Bra010382|Bra026763|Bra026762|Bra036475|Bra032831|Bra000781|Bra003584|Bra019003|Bra031125|Bra035154|Bra001474|Bra028669|Bra010455|Bra005975|Bra009327|Bra000550|Bra036271|Bra001203|Bra009978|Bra036111|Bra015590|Bra005881|Bra028490|Bra006665|Bra006667|Bra036055	aly:ARALYDRAFT_496171|aly:ARALYDRAFT_323685|aly:ARALYDRAFT_474678|aly:ARALYDRAFT_486159|aly:ARALYDRAFT_478024|aly:ARALYDRAFT_913702|aly:ARALYDRAFT_471743|aly:ARALYDRAFT_471743|aly:ARALYDRAFT_480876|aly:ARALYDRAFT_911023|aly:ARALYDRAFT_490061|aly:ARALYDRAFT_477163|aly:ARALYDRAFT_474419|aly:ARALYDRAFT_480876|aly:ARALYDRAFT_477163|aly:ARALYDRAFT_478647|aly:ARALYDRAFT_908768|aly:ARALYDRAFT_495317|aly…	9302453|9312146|9330620|9314202|9320689|9305587|9328929|9328929|9322349|9310548|9310854|9323874|9327785|9322349|9323874|9320997|9309414|9300252|9309414|9309414|9316746|9307420|9318545|9310473|9310473|9307876|9316406|9304680|9302453|9302453|9312084|	http://www.genome.jp/kegg-bin/show_pathway?aly03008/aly:ARALYDRAFT_493857%09red/aly:ARALYDRAFT_490061%09red/aly:ARALYDRAFT_350922%09red/aly:ARALYDRAFT_474678%09red/aly:ARALYDRAFT_489610%09red/aly:ARALYDRAFT_904276%09red/aly:ARALYDRAFT_495317%09red/aly:ARALYDRAFT_478647%09red/aly:ARALYDRAFT_478024%09red/aly:ARALYDRAFT_477959%09red/aly:ARALYDRAFT_323685%09red/aly:ARALYDRAFT_496171%09red/aly:ARALYDR…
Glycerophospholipid metabolism	KEGG PATHWAY	aly00564	29	101	0.594983	1	Bra038125|Bra025561|Bra030370|Bra006807|Bra017137|Bra005789|Novel00577|Bra034313|Bra001854|Bra033249|Bra038369|Bra037338|Bra004274|Bra038501|Bra036672|Bra002041|Bra030052|Bra005961|Bra005137|Bra011184|Bra034843|Bra034939|Bra013612|Bra022365|Bra027209|Bra022266|Bra003205|Bra037553|Bra003269	aly:ARALYDRAFT_899432|aly:ARALYDRAFT_493921|aly:ARALYDRAFT_474397|aly:ARALYDRAFT_332060|aly:ARALYDRAFT_482818|aly:ARALYDRAFT_487184|aly:ARALYDRAFT_496564|aly:ARALYDRAFT_481562|aly:ARALYDRAFT_352267|aly:ARALYDRAFT_887285|aly:ARALYDRAFT_911244|aly:ARALYDRAFT_490527|aly:ARALYDRAFT_475923|aly:ARALYDRAFT_658486|aly:ARALYDRAFT_480938|aly:ARALYDRAFT_478480|aly:ARALYDRAFT_890273|aly:ARALYDRAFT_487625|aly…	9319809|9306762|9330460|9302298|9317630|9309201|9302648|9316909|9310795|9325425|9308530|9309024|9324708|9306209|9320297|9318797|9329531|9309399|9317630|9303426|9318797|9303125|9303847|9319222|9321174|9319166|9314080|9319222|9312468|	http://www.genome.jp/kegg-bin/show_pathway?aly00564/aly:ARALYDRAFT_352267%09red/aly:ARALYDRAFT_479286%09red/aly:ARALYDRAFT_490527%09red/aly:ARALYDRAFT_332060%09red/aly:ARALYDRAFT_318646%09red/aly:ARALYDRAFT_657014%09red/aly:ARALYDRAFT_475923%09red/aly:ARALYDRAFT_658486%09red/aly:ARALYDRAFT_907172%09red/aly:ARALYDRAFT_906919%09red/aly:ARALYDRAFT_487184%09red/aly:ARALYDRAFT_887285%09red/aly:ARALYDR…
Stilbenoid, diarylheptanoid and gingerol biosynthesis	KEGG PATHWAY	aly00945	14	50	0.623414	1	Bra036342|Bra007259|Bra002747|Bra020489|Bra036344|Bra020484|Bra018065|Bra040821|Bra000211|Bra025188|Bra026933|Bra033968|Bra011761|Bra025192	aly:ARALYDRAFT_904811|aly:ARALYDRAFT_324175|aly:ARALYDRAFT_332020|aly:ARALYDRAFT_489366|aly:ARALYDRAFT_904807|aly:ARALYDRAFT_489366|aly:ARALYDRAFT_323436|aly:ARALYDRAFT_484394|aly:ARALYDRAFT_903389|aly:ARALYDRAFT_484384|aly:ARALYDRAFT_471462|aly:ARALYDRAFT_475925|aly:ARALYDRAFT_490876|aly:ARALYDRAFT_484388|	9313024|9314166|9302270|9310309|9311381|9310309|9311967|9313030|9315964|9313020|9326049|9324710|9303022|9313022|	http://www.genome.jp/kegg-bin/show_pathway?aly00945/aly:ARALYDRAFT_489366%09red/aly:ARALYDRAFT_903389%09red/aly:ARALYDRAFT_324175%09red/aly:ARALYDRAFT_484388%09red/aly:ARALYDRAFT_904807%09red/aly:ARALYDRAFT_323436%09red/aly:ARALYDRAFT_471462%09red/aly:ARALYDRAFT_904811%09red/aly:ARALYDRAFT_490876%09red/aly:ARALYDRAFT_484384%09red/aly:ARALYDRAFT_484394%09red/aly:ARALYDRAFT_475925%09red/aly:ARALYDR…
Biosynthesis of unsaturated fatty acids	KEGG PATHWAY	aly01040	12	43	0.625657	1	Bra008631|Bra007154|Bra002142|Bra032693|Bra030025|Bra006062|Bra032801|Bra028754|Bra020290|Bra030650|Bra032808|Bra009029	aly:ARALYDRAFT_477504|aly:ARALYDRAFT_906954|aly:ARALYDRAFT_909830|aly:ARALYDRAFT_497078|aly:ARALYDRAFT_472909|aly:ARALYDRAFT_909004|aly:ARALYDRAFT_472901|aly:ARALYDRAFT_487353|aly:ARALYDRAFT_358193|aly:ARALYDRAFT_470654|aly:ARALYDRAFT_472909|aly:ARALYDRAFT_909004|	9318311|9312365|9307878|9299242|9326774|9309529|9326771|9307241|9302421|9328399|9326774|9309529|	http://www.genome.jp/kegg-bin/show_pathway?aly01040/aly:ARALYDRAFT_906954%09red/aly:ARALYDRAFT_472909%09red/aly:ARALYDRAFT_472901%09red/aly:ARALYDRAFT_487353%09red/aly:ARALYDRAFT_477504%09red/aly:ARALYDRAFT_358193%09red/aly:ARALYDRAFT_470654%09red/aly:ARALYDRAFT_909830%09red/aly:ARALYDRAFT_909004%09red/aly:ARALYDRAFT_497078%09red
Phenylpropanoid biosynthesis	KEGG PATHWAY	aly00940	47	166	0.637127	1	Bra034697|Bra011683|Bra011671|Bra005825|Bra023872|Bra040689|Bra037155|Bra013576|Bra007508|Bra000461|Bra024972|Bra039059|Bra003009|Bra014397|Bra014511|Bra007507|Bra021441|Bra033613|Bra035150|Bra019131|Bra024709|Bra033968|Bra006756|Bra020858|Bra001820|Bra000211|Bra018177|Bra017120|Bra006587|Bra003918|Bra037007|Bra039501|Bra009221|Bra024269|Bra012649|Bra004835|Bra004837|Bra004836|Bra017514|Bra007510…	aly:ARALYDRAFT_491999|aly:ARALYDRAFT_480719|aly:ARALYDRAFT_912739|aly:ARALYDRAFT_487274|aly:ARALYDRAFT_479675|aly:ARALYDRAFT_495497|aly:ARALYDRAFT_496932|aly:ARALYDRAFT_492673|aly:ARALYDRAFT_486479|aly:ARALYDRAFT_326101|aly:ARALYDRAFT_494280|aly:ARALYDRAFT_484603|aly:ARALYDRAFT_495497|aly:ARALYDRAFT_486769|aly:ARALYDRAFT_486477|aly:ARALYDRAFT_486477|aly:ARALYDRAFT_326101|aly:ARALYDRAFT_912392|aly…	9303552|9322216|9303101|9309243|9321515|9302099|9302818|9305923|9312606|9309853|9301226|9313161|9302099|9314541|9314387|9314387|9309853|9302914|9326201|9303657|9329458|9324710|9309853|9303866|9319361|9315964|9311891|9317657|9308032|9324906|9303255|9306561|9309343|9302668|9304118|9316181|9316182|9316181|9301226|9312607|9312607|9304118|9302668|9319361|9329387|9301226|9319386|	http://www.genome.jp/kegg-bin/show_pathway?aly00940/aly:ARALYDRAFT_903389%09red/aly:ARALYDRAFT_487484%09red/aly:ARALYDRAFT_492664%09red/aly:ARALYDRAFT_913079%09red/aly:ARALYDRAFT_895007%09red/aly:ARALYDRAFT_898628%09red/aly:ARALYDRAFT_479643%09red/aly:ARALYDRAFT_914938%09red/aly:ARALYDRAFT_485079%09red/aly:ARALYDRAFT_912392%09red/aly:ARALYDRAFT_494280%09red/aly:ARALYDRAFT_326101%09red/aly:ARALYDR…
Tryptophan metabolism	KEGG PATHWAY	aly00380	13	47	0.637436	1	Bra011674|Bra016676|Bra011584|Bra010644|Bra034674|Bra037501|Bra009856|Bra017753|Bra024204|Bra019448|Bra036182|Bra009149|Bra017693	aly:ARALYDRAFT_491006|aly:ARALYDRAFT_489446|aly:ARALYDRAFT_491144|aly:ARALYDRAFT_490780|aly:ARALYDRAFT_491144|aly:ARALYDRAFT_494876|aly:ARALYDRAFT_910627|aly:ARALYDRAFT_491006|aly:ARALYDRAFT_480895|aly:ARALYDRAFT_323092|aly:ARALYDRAFT_494876|aly:ARALYDRAFT_481994|aly:ARALYDRAFT_491144|	9303098|9310358|9305180|9302968|9305180|9299957|9310341|9303098|9320279|9311680|9299957|9317198|9305180|	http://www.genome.jp/kegg-bin/show_pathway?aly00380/aly:ARALYDRAFT_490780%09red/aly:ARALYDRAFT_491006%09red/aly:ARALYDRAFT_489446%09red/aly:ARALYDRAFT_480895%09red/aly:ARALYDRAFT_494876%09red/aly:ARALYDRAFT_910627%09red/aly:ARALYDRAFT_491144%09red/aly:ARALYDRAFT_481994%09red/aly:ARALYDRAFT_323092%09red
Other glycan degradation	KEGG PATHWAY	aly00511	6	22	0.644482	1	Bra003861|Bra011514|Bra004121|Bra033975|Bra005854|Bra014765	aly:ARALYDRAFT_676841|aly:ARALYDRAFT_912968|aly:ARALYDRAFT_475658|aly:ARALYDRAFT_475890|aly:ARALYDRAFT_487338|aly:ARALYDRAFT_485946|	9324964|9303198|9324490|9323213|9307231|9314097|	http://www.genome.jp/kegg-bin/show_pathway?aly00511/aly:ARALYDRAFT_676841%09red/aly:ARALYDRAFT_475890%09red/aly:ARALYDRAFT_485946%09red/aly:ARALYDRAFT_912968%09red/aly:ARALYDRAFT_475658%09red/aly:ARALYDRAFT_487338%09red
Amino sugar and nucleotide sugar metabolism	KEGG PATHWAY	aly00520	37	132	0.648752	1	Bra015135|Bra000311|Bra004121|Bra005387|Bra029861|Bra030291|Bra038222|Bra000403|Bra000720|Bra001756|Bra023713|Bra037495|Bra007071|Bra039314|Bra007420|Bra011407|Bra016357|Novel00672|Bra020951|Bra024708|Bra027626|Bra031912|Novel00330|Bra002849|Bra014765|Bra031811|Bra027940|Bra013426|Bra021578|Bra028278|Bra018248|Bra014254|Bra002221|Bra023009|Bra020621|Bra004771|Bra014987	aly:ARALYDRAFT_899218|aly:ARALYDRAFT_483470|aly:ARALYDRAFT_475658|aly:ARALYDRAFT_669257|aly:ARALYDRAFT_478404|aly:ARALYDRAFT_667358|aly:ARALYDRAFT_318716|aly:ARALYDRAFT_904029|aly:ARALYDRAFT_483004|aly:ARALYDRAFT_318716|aly:ARALYDRAFT_488807|aly:ARALYDRAFT_494882|aly:ARALYDRAFT_485842|aly:ARALYDRAFT_904029|aly:ARALYDRAFT_907363|aly:ARALYDRAFT_491388|aly:ARALYDRAFT_472576|aly:ARALYDRAFT_895358|aly…	9321805|9317983|9324490|9317428|9320874|9314626|9321385|9318100|9317743|9321385|9307942|9299960|9312321|9318100|9312548|9303283|9326631|9323629|9303992|9329457|9324036|9302695|9317982|9311664|9314097|9301155|9317983|9303992|9321123|9301951|9315393|9330315|9307942|9317983|9308399|9317977|9321667|	http://www.genome.jp/kegg-bin/show_pathway?aly00520/aly:ARALYDRAFT_488807%09red/aly:ARALYDRAFT_484774%09red/aly:ARALYDRAFT_904029%09red/aly:ARALYDRAFT_907363%09red/aly:ARALYDRAFT_669257%09red/aly:ARALYDRAFT_472576%09red/aly:ARALYDRAFT_483470%09red/aly:ARALYDRAFT_895358%09red/aly:ARALYDRAFT_472752%09red/aly:ARALYDRAFT_686479%09red/aly:ARALYDRAFT_496670%09red/aly:ARALYDRAFT_485946%09red/aly:ARALYDR…
C5-Branched dibasic acid metabolism	KEGG PATHWAY	aly00660	3	11	0.65327	1	Bra023559|Bra005640|Bra035169	aly:ARALYDRAFT_488480|aly:ARALYDRAFT_482103|aly:ARALYDRAFT_477193|	9309835|9317264|9325349|	http://www.genome.jp/kegg-bin/show_pathway?aly00660/aly:ARALYDRAFT_488480%09red/aly:ARALYDRAFT_482103%09red/aly:ARALYDRAFT_477193%09red
Inositol phosphate metabolism	KEGG PATHWAY	aly00562	19	69	0.653301	1	Bra023165|Bra039499|Bra028431|Bra000168|Bra024257|Bra014660|Bra004274|Bra034313|Bra024255|Bra035627|Bra004606|Bra026209|Bra041014|Bra028240|Bra033262|Bra012908|Bra001278|Bra027121|Bra004987	aly:ARALYDRAFT_891081|aly:ARALYDRAFT_495993|aly:ARALYDRAFT_330553|aly:ARALYDRAFT_903282|aly:ARALYDRAFT_496594|aly:ARALYDRAFT_666568|aly:ARALYDRAFT_475923|aly:ARALYDRAFT_481562|aly:ARALYDRAFT_496591|aly:ARALYDRAFT_495755|aly:ARALYDRAFT_903427|aly:ARALYDRAFT_888835|aly:ARALYDRAFT_913935|aly:ARALYDRAFT_330553|aly:ARALYDRAFT_311290|aly:ARALYDRAFT_485369|aly:ARALYDRAFT_896970|aly:ARALYDRAFT_475243|aly…	9327188|9302360|9304793|9315913|9300957|9314190|9324708|9316909|9302658|9300549|9315982|9326124|9303646|9304793|9328126|9312085|9318630|9324184|9315913|	http://www.genome.jp/kegg-bin/show_pathway?aly00562/aly:ARALYDRAFT_485369%09red/aly:ARALYDRAFT_495993%09red/aly:ARALYDRAFT_666568%09red/aly:ARALYDRAFT_896970%09red/aly:ARALYDRAFT_888835%09red/aly:ARALYDRAFT_475243%09red/aly:ARALYDRAFT_496591%09red/aly:ARALYDRAFT_495755%09red/aly:ARALYDRAFT_903282%09red/aly:ARALYDRAFT_891081%09red/aly:ARALYDRAFT_496594%09red/aly:ARALYDRAFT_903427%09red/aly:ARALYDR…
Diterpenoid biosynthesis	KEGG PATHWAY	aly00904	7	26	0.656148	1	Bra035120|Bra009285|Bra005596|Bra030187|Bra010802|Bra015394|Bra028706	aly:ARALYDRAFT_477113|aly:ARALYDRAFT_487543|aly:ARALYDRAFT_482171|aly:ARALYDRAFT_473223|aly:ARALYDRAFT_473223|aly:ARALYDRAFT_470506|aly:ARALYDRAFT_487543|	9323851|9307327|9315456|9329658|9329658|9328332|9307327|	http://www.genome.jp/kegg-bin/show_pathway?aly00904/aly:ARALYDRAFT_470506%09red/aly:ARALYDRAFT_487543%09red/aly:ARALYDRAFT_473223%09red/aly:ARALYDRAFT_482171%09red/aly:ARALYDRAFT_477113%09red
Limonene and pinene degradation	KEGG PATHWAY	aly00903	14	52	0.67246	1	Bra036342|Bra011674|Bra002747|Bra020489|Bra036344|Bra020484|Bra007259|Bra018065|Bra040821|Bra017753|Bra025188|Bra026933|Bra011761|Bra025192	aly:ARALYDRAFT_904811|aly:ARALYDRAFT_491006|aly:ARALYDRAFT_332020|aly:ARALYDRAFT_489366|aly:ARALYDRAFT_904807|aly:ARALYDRAFT_489366|aly:ARALYDRAFT_324175|aly:ARALYDRAFT_323436|aly:ARALYDRAFT_484394|aly:ARALYDRAFT_491006|aly:ARALYDRAFT_484384|aly:ARALYDRAFT_471462|aly:ARALYDRAFT_490876|aly:ARALYDRAFT_484388|	9313024|9303098|9302270|9310309|9311381|9310309|9314166|9311967|9313030|9303098|9313020|9326049|9303022|9313022|	http://www.genome.jp/kegg-bin/show_pathway?aly00903/aly:ARALYDRAFT_489366%09red/aly:ARALYDRAFT_324175%09red/aly:ARALYDRAFT_484388%09red/aly:ARALYDRAFT_904807%09red/aly:ARALYDRAFT_491006%09red/aly:ARALYDRAFT_323436%09red/aly:ARALYDRAFT_471462%09red/aly:ARALYDRAFT_904811%09red/aly:ARALYDRAFT_490876%09red/aly:ARALYDRAFT_484384%09red/aly:ARALYDRAFT_484394%09red/aly:ARALYDRAFT_332020%09red
Selenocompound metabolism	KEGG PATHWAY	aly00450	6	23	0.680338	1	Bra007159|Bra023645|Bra006589|Bra036882|Bra002349|Bra007296	aly:ARALYDRAFT_906959|aly:ARALYDRAFT_488656|aly:ARALYDRAFT_489009|aly:ARALYDRAFT_493438|aly:ARALYDRAFT_489009|aly:ARALYDRAFT_486150|	9312368|9307856|9308033|9304334|9308033|9312461|	http://www.genome.jp/kegg-bin/show_pathway?aly00450/aly:ARALYDRAFT_486150%09red/aly:ARALYDRAFT_493438%09red/aly:ARALYDRAFT_489009%09red/aly:ARALYDRAFT_488656%09red/aly:ARALYDRAFT_906959%09red
Cysteine and methionine metabolism	KEGG PATHWAY	aly00270	29	106	0.682393	1	Bra009397|Bra024500|Bra008403|Bra033261|Novel00979|Bra007604|Bra028345|Bra020045|Bra001921|Bra026240|Bra031798|Bra007296|Bra019734|Bra028624|Bra016680|Bra040439|Bra021241|Bra026803|Bra023969|Bra007828|Bra026186|Bra023084|Bra013425|Bra006334|Bra036115|Bra023645|Bra006589|Bra002349|Bra015675	aly:ARALYDRAFT_487785|aly:ARALYDRAFT_480656|aly:ARALYDRAFT_895827|aly:ARALYDRAFT_887302|aly:ARALYDRAFT_486829|aly:ARALYDRAFT_486620|aly:ARALYDRAFT_479893|aly:ARALYDRAFT_909990|aly:ARALYDRAFT_915516|aly:ARALYDRAFT_493149|aly:ARALYDRAFT_678892|aly:ARALYDRAFT_486150|aly:ARALYDRAFT_678892|aly:ARALYDRAFT_487785|aly:ARALYDRAFT_312479|aly:ARALYDRAFT_486829|aly:ARALYDRAFT_479215|aly:ARALYDRAFT_312479|aly…	9309482|9320139|9323838|9325428|9314575|9312681|9319528|9307961|9306421|9306184|9328732|9312461|9328732|9309482|9328893|9314575|9319125|9328893|9305371|9314873|9328893|9317542|9303996|9320388|9310481|9307856|9308033|9308033|9323742|	http://www.genome.jp/kegg-bin/show_pathway?aly00270/aly:ARALYDRAFT_487785%09red/aly:ARALYDRAFT_887302%09red/aly:ARALYDRAFT_895827%09red/aly:ARALYDRAFT_902809%09red/aly:ARALYDRAFT_480656%09red/aly:ARALYDRAFT_489009%09red/aly:ARALYDRAFT_915516%09red/aly:ARALYDRAFT_489636%09red/aly:ARALYDRAFT_909990%09red/aly:ARALYDRAFT_477481%09red/aly:ARALYDRAFT_486150%09red/aly:ARALYDRAFT_491537%09red/aly:ARALYDR…
Ascorbate and aldarate metabolism	KEGG PATHWAY	aly00053	13	49	0.687115	1	Bra011674|Bra035554|Bra013053|Bra026209|Bra017753|Bra015668|Bra020621|Bra041014|Bra024708|Bra038001|Bra030849|Bra035627|Bra000663	aly:ARALYDRAFT_491006|aly:ARALYDRAFT_918651|aly:ARALYDRAFT_899989|aly:ARALYDRAFT_888835|aly:ARALYDRAFT_491006|aly:ARALYDRAFT_476914|aly:ARALYDRAFT_489666|aly:ARALYDRAFT_913935|aly:ARALYDRAFT_472752|aly:ARALYDRAFT_892557|aly:ARALYDRAFT_892557|aly:ARALYDRAFT_495755|aly:ARALYDRAFT_489709|	9303098|9300451|9322136|9326124|9303098|9325208|9308399|9303646|9329457|9330573|9330573|9300549|9308432|	http://www.genome.jp/kegg-bin/show_pathway?aly00053/aly:ARALYDRAFT_918651%09red/aly:ARALYDRAFT_476914%09red/aly:ARALYDRAFT_495755%09red/aly:ARALYDRAFT_491006%09red/aly:ARALYDRAFT_892557%09red/aly:ARALYDRAFT_888835%09red/aly:ARALYDRAFT_899989%09red/aly:ARALYDRAFT_489666%09red/aly:ARALYDRAFT_913935%09red/aly:ARALYDRAFT_489709%09red/aly:ARALYDRAFT_472752%09red
2-Oxocarboxylic acid metabolism	KEGG PATHWAY	aly01210	23	85	0.68791	1	Bra025899|Bra010644|Bra010527|Bra026186|Bra019963|Bra028367|Bra018463|Bra015023|Bra018464|Bra004134|Bra018831|Bra008453|Bra016680|Bra014562|Bra026803|Bra024204|Bra023969|Bra012371|Bra005640|Bra023559|Bra007337|Bra035169|Bra003345	aly:ARALYDRAFT_472070|aly:ARALYDRAFT_490780|aly:ARALYDRAFT_491082|aly:ARALYDRAFT_312479|aly:ARALYDRAFT_888266|aly:ARALYDRAFT_898995|aly:ARALYDRAFT_888266|aly:ARALYDRAFT_898995|aly:ARALYDRAFT_678658|aly:ARALYDRAFT_475696|aly:ARALYDRAFT_474144|aly:ARALYDRAFT_677583|aly:ARALYDRAFT_312479|aly:ARALYDRAFT_486312|aly:ARALYDRAFT_312479|aly:ARALYDRAFT_480895|aly:ARALYDRAFT_491537|aly:ARALYDRAFT_472589|aly…	9326343|9302968|9305145|9328893|9328608|9319583|9328608|9319583|9325852|9323052|9330294|9323883|9328893|9314298|9328893|9320279|9305371|9329338|9317264|9309835|9312493|9325349|9314298|	http://www.genome.jp/kegg-bin/show_pathway?aly01210/aly:ARALYDRAFT_488480%09red/aly:ARALYDRAFT_491537%09red/aly:ARALYDRAFT_898995%09red/aly:ARALYDRAFT_482103%09red/aly:ARALYDRAFT_486205%09red/aly:ARALYDRAFT_472589%09red/aly:ARALYDRAFT_475696%09red/aly:ARALYDRAFT_678658%09red/aly:ARALYDRAFT_490780%09red/aly:ARALYDRAFT_312479%09red/aly:ARALYDRAFT_486312%09red/aly:ARALYDRAFT_491082%09red/aly:ARALYDR…
Riboflavin metabolism	KEGG PATHWAY	aly00740	2	8	0.70463	1	Bra020293|Bra020877	aly:ARALYDRAFT_496108|aly:ARALYDRAFT_492791|	9302420|9305989|	http://www.genome.jp/kegg-bin/show_pathway?aly00740/aly:ARALYDRAFT_492791%09red/aly:ARALYDRAFT_496108%09red
Arachidonic acid metabolism	KEGG PATHWAY	aly00590	4	17	0.741676	1	Bra018232|Bra005789|Bra003269|Bra038125	aly:ARALYDRAFT_920949|aly:ARALYDRAFT_487184|aly:ARALYDRAFT_907172|aly:ARALYDRAFT_899432|	9298370|9309201|9312468|9319809|	http://www.genome.jp/kegg-bin/show_pathway?aly00590/aly:ARALYDRAFT_899432%09red/aly:ARALYDRAFT_487184%09red/aly:ARALYDRAFT_907172%09red/aly:ARALYDRAFT_920949%09red
Ether lipid metabolism	KEGG PATHWAY	aly00565	7	29	0.748005	1	Bra038125|Bra001854|Bra034939|Bra005789|Bra034313|Bra027209|Bra003269	aly:ARALYDRAFT_899432|aly:ARALYDRAFT_352267|aly:ARALYDRAFT_491063|aly:ARALYDRAFT_487184|aly:ARALYDRAFT_481562|aly:ARALYDRAFT_479029|aly:ARALYDRAFT_907172|	9319809|9310795|9303125|9309201|9316909|9321174|9312468|	http://www.genome.jp/kegg-bin/show_pathway?aly00565/aly:ARALYDRAFT_352267%09red/aly:ARALYDRAFT_907172%09red/aly:ARALYDRAFT_899432%09red/aly:ARALYDRAFT_479029%09red/aly:ARALYDRAFT_481562%09red/aly:ARALYDRAFT_491063%09red/aly:ARALYDRAFT_487184%09red
Taurine and hypotaurine metabolism	KEGG PATHWAY	aly00430	2	9	0.755172	1	Bra026621|Bra000271	aly:ARALYDRAFT_484123|aly:ARALYDRAFT_903639|	9312861|9317932|	http://www.genome.jp/kegg-bin/show_pathway?aly00430/aly:ARALYDRAFT_903639%09red/aly:ARALYDRAFT_484123%09red
Phagosome	KEGG PATHWAY	aly04145	23	90	0.77114	1	Bra011578|Bra015815|Bra020061|Bra019723|Bra035878|Bra039648|Bra002478|Bra020572|Novel00619|Bra038815|Bra038795|Bra008227|Bra033796|Bra030727|Bra018184|Bra010128|Bra000627|Bra017740|Bra034613|Bra013051|Bra019493|Bra008903|Bra018575	aly:ARALYDRAFT_491155|aly:ARALYDRAFT_476725|aly:ARALYDRAFT_488873|aly:ARALYDRAFT_888501|aly:ARALYDRAFT_496470|aly:ARALYDRAFT_474136|aly:ARALYDRAFT_685724|aly:ARALYDRAFT_474136|aly:ARALYDRAFT_672883|aly:ARALYDRAFT_480774|aly:ARALYDRAFT_492797|aly:ARALYDRAFT_895459|aly:ARALYDRAFT_496451|aly:ARALYDRAFT_888076|aly:ARALYDRAFT_496451|aly:ARALYDRAFT_496470|aly:ARALYDRAFT_492346|aly:ARALYDRAFT_491041|aly…	9305184|9323675|9310031|9328722|9300898|9330288|9302456|9330288|9321390|9320220|9303943|9323680|9302580|9325759|9302580|9300898|9303708|9305120|9305240|9305184|9302580|9309627|9328554|	http://www.genome.jp/kegg-bin/show_pathway?aly04145/aly:ARALYDRAFT_496451%09red/aly:ARALYDRAFT_488873%09red/aly:ARALYDRAFT_888501%09red/aly:ARALYDRAFT_661081%09red/aly:ARALYDRAFT_492797%09red/aly:ARALYDRAFT_912983%09red/aly:ARALYDRAFT_476725%09red/aly:ARALYDRAFT_492346%09red/aly:ARALYDRAFT_491041%09red/aly:ARALYDRAFT_895459%09red/aly:ARALYDRAFT_474136%09red/aly:ARALYDRAFT_480774%09red/aly:ARALYDR…
Ubiquinone and other terpenoid-quinone biosynthesis	KEGG PATHWAY	aly00130	7	30	0.774393	1	Bra001820|Bra001819|Bra003524|Bra032398|Bra031496|Bra007828|Bra006827	aly:ARALYDRAFT_479643|aly:ARALYDRAFT_479643|aly:ARALYDRAFT_907927|aly:ARALYDRAFT_313692|aly:ARALYDRAFT_475272|aly:ARALYDRAFT_481345|aly:ARALYDRAFT_495829|	9319361|9319361|9312789|9326938|9322672|9314873|9302274|	http://www.genome.jp/kegg-bin/show_pathway?aly00130/aly:ARALYDRAFT_475272%09red/aly:ARALYDRAFT_479643%09red/aly:ARALYDRAFT_481345%09red/aly:ARALYDRAFT_313692%09red/aly:ARALYDRAFT_495829%09red/aly:ARALYDRAFT_907927%09red
Nicotinate and nicotinamide metabolism	KEGG PATHWAY	aly00760	3	14	0.782369	1	Bra007656|Bra028959|Bra037978	aly:ARALYDRAFT_919179|aly:ARALYDRAFT_495663|aly:ARALYDRAFT_474563|	9302406|9302189|9330549|	http://www.genome.jp/kegg-bin/show_pathway?aly00760/aly:ARALYDRAFT_919179%09red/aly:ARALYDRAFT_495663%09red/aly:ARALYDRAFT_474563%09red
Vitamin B6 metabolism	KEGG PATHWAY	aly00750	3	14	0.782369	1	Bra021157|Bra031002|Bra016025	aly:ARALYDRAFT_479060|aly:ARALYDRAFT_889181|aly:ARALYDRAFT_476431|	9319041|9326307|9323531|	http://www.genome.jp/kegg-bin/show_pathway?aly00750/aly:ARALYDRAFT_479060%09red/aly:ARALYDRAFT_476431%09red/aly:ARALYDRAFT_889181%09red
beta-Alanine metabolism	KEGG PATHWAY	aly00410	11	46	0.785431	1	Bra011674|Bra000284|Bra016871|Bra039968|Bra017753|Bra020045|Bra039975|Bra030655|Bra026621|Bra006210|Bra011132	aly:ARALYDRAFT_491006|aly:ARALYDRAFT_483403|aly:ARALYDRAFT_903619|aly:ARALYDRAFT_481983|aly:ARALYDRAFT_491006|aly:ARALYDRAFT_909990|aly:ARALYDRAFT_920141|aly:ARALYDRAFT_678274|aly:ARALYDRAFT_484123|aly:ARALYDRAFT_483403|aly:ARALYDRAFT_491790|	9303098|9316084|9317922|9315342|9303098|9307961|9302856|9328410|9312861|9316084|9303464|	http://www.genome.jp/kegg-bin/show_pathway?aly00410/aly:ARALYDRAFT_491006%09red/aly:ARALYDRAFT_920141%09red/aly:ARALYDRAFT_903619%09red/aly:ARALYDRAFT_484123%09red/aly:ARALYDRAFT_909990%09red/aly:ARALYDRAFT_483403%09red/aly:ARALYDRAFT_678274%09red/aly:ARALYDRAFT_481983%09red/aly:ARALYDRAFT_491790%09red
Folate biosynthesis	KEGG PATHWAY	aly00790	6	27	0.79911	1	Bra020689|Bra011157|Bra011543|Bra035056|Bra028746|Novel00885	aly:ARALYDRAFT_478046|aly:ARALYDRAFT_913488|aly:ARALYDRAFT_656540|aly:ARALYDRAFT_895769|aly:ARALYDRAFT_487401|aly:ARALYDRAFT_485991|	9318587|9305475|9305209|9323815|9307263|9312385|	http://www.genome.jp/kegg-bin/show_pathway?aly00790/aly:ARALYDRAFT_485991%09red/aly:ARALYDRAFT_895769%09red/aly:ARALYDRAFT_478046%09red/aly:ARALYDRAFT_913488%09red/aly:ARALYDRAFT_656540%09red/aly:ARALYDRAFT_487401%09red
Tyrosine metabolism	KEGG PATHWAY	aly00350	10	43	0.802582	1	Bra025081|Bra007994|Bra020469|Bra016871|Bra016378|Bra023969|Bra007828|Bra016099|Bra033706|Bra031390	aly:ARALYDRAFT_494804|aly:ARALYDRAFT_476319|aly:ARALYDRAFT_489336|aly:ARALYDRAFT_903619|aly:ARALYDRAFT_492663|aly:ARALYDRAFT_491537|aly:ARALYDRAFT_481345|aly:ARALYDRAFT_476319|aly:ARALYDRAFT_494606|aly:ARALYDRAFT_472482|	9301619|9323464|9310288|9317922|9303864|9305371|9314873|9323464|9299700|9329291|	http://www.genome.jp/kegg-bin/show_pathway?aly00350/aly:ARALYDRAFT_476319%09red/aly:ARALYDRAFT_491537%09red/aly:ARALYDRAFT_472482%09red/aly:ARALYDRAFT_492663%09red/aly:ARALYDRAFT_494606%09red/aly:ARALYDRAFT_903619%09red/aly:ARALYDRAFT_489336%09red/aly:ARALYDRAFT_481345%09red/aly:ARALYDRAFT_494804%09red
RNA polymerase	KEGG PATHWAY	aly03020	11	48	0.822845	1	Bra019851|Bra019573|Bra018380|Bra011638|Bra032625|Bra031493|Bra024065|Bra014351|Bra014812|Bra007300|Bra033550	aly:ARALYDRAFT_471284|aly:ARALYDRAFT_327116|aly:ARALYDRAFT_668653|aly:ARALYDRAFT_491060|aly:ARALYDRAFT_311313|aly:ARALYDRAFT_475268|aly:ARALYDRAFT_919135|aly:ARALYDRAFT_915186|aly:ARALYDRAFT_906856|aly:ARALYDRAFT_907167|aly:ARALYDRAFT_493259|	9328708|9310627|9317124|9305132|9328145|9324192|9302388|9306268|9314050|9312464|9306238|	http://www.genome.jp/kegg-bin/show_pathway?aly03020/aly:ARALYDRAFT_311313%09red/aly:ARALYDRAFT_668653%09red/aly:ARALYDRAFT_919135%09red/aly:ARALYDRAFT_475268%09red/aly:ARALYDRAFT_327116%09red/aly:ARALYDRAFT_493259%09red/aly:ARALYDRAFT_471284%09red/aly:ARALYDRAFT_491060%09red/aly:ARALYDRAFT_907167%09red/aly:ARALYDRAFT_906856%09red/aly:ARALYDRAFT_915186%09red
SNARE interactions in vesicular transport	KEGG PATHWAY	aly04130	11	50	0.855107	1	Bra019723|Bra036431|Bra038292|Bra001943|Bra031972|Bra016846|Bra033436|Bra019872|Bra034808|Bra031761|Bra031759	aly:ARALYDRAFT_888501|aly:ARALYDRAFT_317260|aly:ARALYDRAFT_665252|aly:ARALYDRAFT_479945|aly:ARALYDRAFT_317260|aly:ARALYDRAFT_312165|aly:ARALYDRAFT_485608|aly:ARALYDRAFT_312165|aly:ARALYDRAFT_897385|aly:ARALYDRAFT_312165|aly:ARALYDRAFT_312165|	9328722|9318378|9311795|9321705|9318378|9328690|9313929|9328690|9318814|9328690|9328690|	http://www.genome.jp/kegg-bin/show_pathway?aly04130/aly:ARALYDRAFT_665252%09red/aly:ARALYDRAFT_485608%09red/aly:ARALYDRAFT_312165%09red/aly:ARALYDRAFT_317260%09red/aly:ARALYDRAFT_888501%09red/aly:ARALYDRAFT_897385%09red/aly:ARALYDRAFT_479945%09red
Aminoacyl-tRNA biosynthesis	KEGG PATHWAY	aly00970	22	93	0.858509	1	Bra008602|Novel01055|Bra017354|Bra033384|Bra001509|Bra024018|Bra001059|Bra027429|Bra007382|Bra019389|Bra007159|Bra009922|Bra021421|Bra037439|Bra010435|Bra016808|Bra025459|Bra030281|Bra028313|Bra020666|Bra020215|Bra034277	aly:ARALYDRAFT_326110|aly:ARALYDRAFT_326110|aly:ARALYDRAFT_484328|aly:ARALYDRAFT_494092|aly:ARALYDRAFT_478735|aly:ARALYDRAFT_491623|aly:ARALYDRAFT_477507|aly:ARALYDRAFT_478735|aly:ARALYDRAFT_907287|aly:ARALYDRAFT_916271|aly:ARALYDRAFT_906959|aly:ARALYDRAFT_910751|aly:ARALYDRAFT_477507|aly:ARALYDRAFT_494966|aly:ARALYDRAFT_329048|aly:ARALYDRAFT_471334|aly:ARALYDRAFT_916271|aly:ARALYDRAFT_912388|aly…	9307801|9307801|9311337|9306890|9321035|9303383|9318313|9321035|9312526|9306802|9312368|9308309|9318313|9300025|9303643|9325964|9306802|9302912|9300256|9300025|9308089|9314963|	http://www.genome.jp/kegg-bin/show_pathway?aly00970/aly:ARALYDRAFT_329048%09red/aly:ARALYDRAFT_477507%09red/aly:ARALYDRAFT_478735%09red/aly:ARALYDRAFT_495320%09red/aly:ARALYDRAFT_494966%09red/aly:ARALYDRAFT_907287%09red/aly:ARALYDRAFT_667988%09red/aly:ARALYDRAFT_910279%09red/aly:ARALYDRAFT_906959%09red/aly:ARALYDRAFT_910751%09red/aly:ARALYDRAFT_494092%09red/aly:ARALYDRAFT_491623%09red/aly:ARALYDR…
Phenylalanine, tyrosine and tryptophan biosynthesis	KEGG PATHWAY	aly00400	13	59	0.869412	1	Bra004001|Bra007994|Bra040225|Bra034372|Bra028191|Bra032783|Bra036254|Bra028560|Bra001195|Bra023969|Bra007828|Bra016099|Bra036217	aly:ARALYDRAFT_894718|aly:ARALYDRAFT_476319|aly:ARALYDRAFT_477938|aly:ARALYDRAFT_481721|aly:ARALYDRAFT_494122|aly:ARALYDRAFT_472860|aly:ARALYDRAFT_911953|aly:ARALYDRAFT_660932|aly:ARALYDRAFT_477938|aly:ARALYDRAFT_491537|aly:ARALYDRAFT_481345|aly:ARALYDRAFT_476319|aly:ARALYDRAFT_484689|	9324780|9323464|9320639|9317033|9306906|9326758|9308898|9309550|9320639|9305371|9314873|9323464|9313231|	http://www.genome.jp/kegg-bin/show_pathway?aly00400/aly:ARALYDRAFT_476319%09red/aly:ARALYDRAFT_491537%09red/aly:ARALYDRAFT_477938%09red/aly:ARALYDRAFT_894718%09red/aly:ARALYDRAFT_472860%09red/aly:ARALYDRAFT_911953%09red/aly:ARALYDRAFT_484689%09red/aly:ARALYDRAFT_481345%09red/aly:ARALYDRAFT_481721%09red/aly:ARALYDRAFT_494122%09red/aly:ARALYDRAFT_660932%09red
Nitrogen metabolism	KEGG PATHWAY	aly00910	10	47	0.870041	1	Bra016747|Bra009263|Bra001686|Bra002139|Bra009479|Novel00713|Bra039113|Bra035392|Bra022247|Bra036428	aly:ARALYDRAFT_470866|aly:ARALYDRAFT_487575|aly:ARALYDRAFT_479266|aly:ARALYDRAFT_488683|aly:ARALYDRAFT_487198|aly:ARALYDRAFT_915897|aly:ARALYDRAFT_477371|aly:ARALYDRAFT_493621|aly:ARALYDRAFT_479266|aly:ARALYDRAFT_896411|	9325744|9307342|9319155|9307875|9307149|9306616|9318245|9304500|9319155|9320484|	http://www.genome.jp/kegg-bin/show_pathway?aly00910/aly:ARALYDRAFT_488683%09red/aly:ARALYDRAFT_487575%09red/aly:ARALYDRAFT_493621%09red/aly:ARALYDRAFT_479266%09red/aly:ARALYDRAFT_477371%09red/aly:ARALYDRAFT_487198%09red/aly:ARALYDRAFT_896411%09red/aly:ARALYDRAFT_915897%09red/aly:ARALYDRAFT_470866%09red
Sphingolipid metabolism	KEGG PATHWAY	aly00600	6	31	0.880526	1	Bra005143|Bra017143|Bra019567|Bra005988|Bra003861|Novel00214	aly:ARALYDRAFT_482807|aly:ARALYDRAFT_482807|aly:ARALYDRAFT_485232|aly:ARALYDRAFT_487672|aly:ARALYDRAFT_676841|aly:ARALYDRAFT_473000|	9317625|9317625|9313700|9309423|9324964|9326816|	http://www.genome.jp/kegg-bin/show_pathway?aly00600/aly:ARALYDRAFT_482807%09red/aly:ARALYDRAFT_485232%09red/aly:ARALYDRAFT_487672%09red/aly:ARALYDRAFT_676841%09red/aly:ARALYDRAFT_473000%09red
Glucosinolate biosynthesis	KEGG PATHWAY	aly00966	2	13	0.88931	1	Bra010644|Bra024204	aly:ARALYDRAFT_490780|aly:ARALYDRAFT_480895|	9302968|9320279|	http://www.genome.jp/kegg-bin/show_pathway?aly00966/aly:ARALYDRAFT_490780%09red/aly:ARALYDRAFT_480895%09red
Circadian rhythm - plant	KEGG PATHWAY	aly04712	8	41	0.900833	1	Bra022475|Bra031672|Bra023441|Bra004117|Bra008792|Bra020017|Bra041147|Bra020013	aly:ARALYDRAFT_658060|aly:ARALYDRAFT_471053|aly:ARALYDRAFT_488219|aly:ARALYDRAFT_658060|aly:ARALYDRAFT_488219|aly:ARALYDRAFT_471048|aly:ARALYDRAFT_488219|aly:ARALYDRAFT_471053|	9306006|9325823|9309706|9306006|9309706|9328571|9309706|9325823|	http://www.genome.jp/kegg-bin/show_pathway?aly04712/aly:ARALYDRAFT_471048%09red/aly:ARALYDRAFT_658060%09red/aly:ARALYDRAFT_488219%09red/aly:ARALYDRAFT_471053%09red
Pyrimidine metabolism	KEGG PATHWAY	aly00240	34	144	0.904279	1	Bra011638|Bra018380|Bra016894|Bra002565|Bra031493|Bra014812|Bra013456|Bra004395|Bra023137|Bra010242|Bra007034|Bra006261|Bra035260|Bra024065|Bra014351|Bra004218|Bra007300|Bra003186|Bra019573|Bra014891|Bra032625|Bra011543|Bra007866|Bra038807|Bra018855|Bra019851|Bra027579|Bra001715|Bra013014|Bra038621|Bra002150|Bra001085|Bra032344|Bra033550	aly:ARALYDRAFT_491060|aly:ARALYDRAFT_668653|aly:ARALYDRAFT_483299|aly:ARALYDRAFT_919174|aly:ARALYDRAFT_475268|aly:ARALYDRAFT_906856|aly:ARALYDRAFT_914627|aly:ARALYDRAFT_484564|aly:ARALYDRAFT_473316|aly:ARALYDRAFT_488299|aly:ARALYDRAFT_323928|aly:ARALYDRAFT_488299|aly:ARALYDRAFT_489940|aly:ARALYDRAFT_919135|aly:ARALYDRAFT_915186|aly:ARALYDRAFT_315746|aly:ARALYDRAFT_907167|aly:ARALYDRAFT_906854|aly…	9305132|9317124|9317888|9300711|9324192|9314050|9306010|9313138|9329710|9309746|9314014|9309746|9310729|9302388|9306268|9324653|9312464|9314048|9310627|9329710|9328145|9305209|9313138|9306010|9330319|9328708|9308510|9321339|9310178|9300921|9309949|9318370|9326899|9306238|	http://www.genome.jp/kegg-bin/show_pathway?aly00240/aly:ARALYDRAFT_898239%09red/aly:ARALYDRAFT_473316%09red/aly:ARALYDRAFT_493259%09red/aly:ARALYDRAFT_483299%09red/aly:ARALYDRAFT_484564%09red/aly:ARALYDRAFT_489940%09red/aly:ARALYDRAFT_891984%09red/aly:ARALYDRAFT_496515%09red/aly:ARALYDRAFT_311313%09red/aly:ARALYDRAFT_668653%09red/aly:ARALYDRAFT_919135%09red/aly:ARALYDRAFT_896385%09red/aly:ARALYDR…
Protein export	KEGG PATHWAY	aly03060	14	69	0.928834	1	Bra014039|Bra009499|Bra016412|Bra000627|Bra039315|Bra002478|Bra030036|Bra015061|Bra040958|Bra040348|Bra038815|Bra028809|Bra009124|Bra004937	aly:ARALYDRAFT_891729|aly:ARALYDRAFT_487173|aly:ARALYDRAFT_313056|aly:ARALYDRAFT_492346|aly:ARALYDRAFT_483715|aly:ARALYDRAFT_685724|aly:ARALYDRAFT_477265|aly:ARALYDRAFT_479972|aly:ARALYDRAFT_474386|aly:ARALYDRAFT_483801|aly:ARALYDRAFT_480774|aly:ARALYDRAFT_487173|aly:ARALYDRAFT_487367|aly:ARALYDRAFT_483715|	9330208|9307137|9326512|9303708|9318099|9302456|9325381|9321725|9330451|9318130|9320220|9307137|9309285|9318099|	http://www.genome.jp/kegg-bin/show_pathway?aly03060/aly:ARALYDRAFT_479972%09red/aly:ARALYDRAFT_480774%09red/aly:ARALYDRAFT_474386%09red/aly:ARALYDRAFT_477265%09red/aly:ARALYDRAFT_483715%09red/aly:ARALYDRAFT_313056%09red/aly:ARALYDRAFT_492346%09red/aly:ARALYDRAFT_487367%09red/aly:ARALYDRAFT_487173%09red/aly:ARALYDRAFT_685724%09red/aly:ARALYDRAFT_891729%09red/aly:ARALYDRAFT_483801%09red
RNA degradation	KEGG PATHWAY	aly03018	27	122	0.934411	1	Bra036531|Bra022931|Bra001507|Bra027431|Bra006907|Bra018218|Bra007620|Bra008818|Bra010242|Bra006261|Bra007540|Bra029674|Bra033392|Bra011919|Bra027167|Bra012462|Bra020179|Bra030858|Bra015942|Bra003915|Novel00984|Bra035002|Bra001085|Bra021531|Bra002400|Bra036157|Bra023668	aly:ARALYDRAFT_489362|aly:ARALYDRAFT_902390|aly:ARALYDRAFT_474606|aly:ARALYDRAFT_474606|aly:ARALYDRAFT_348313|aly:ARALYDRAFT_485002|aly:ARALYDRAFT_486650|aly:ARALYDRAFT_488176|aly:ARALYDRAFT_488299|aly:ARALYDRAFT_488299|aly:ARALYDRAFT_486522|aly:ARALYDRAFT_671605|aly:ARALYDRAFT_470314|aly:ARALYDRAFT_474606|aly:ARALYDRAFT_672517|aly:ARALYDRAFT_474606|aly:ARALYDRAFT_489075|aly:ARALYDRAFT_474606|aly…	9310306|9317335|9327899|9327899|9312196|9313532|9312694|9309687|9309746|9309746|9312629|9320732|9328221|9327899|9319070|9327899|9308066|9327899|9325023|9323451|9326382|9313397|9318370|9321078|9308066|9301759|9309945|	http://www.genome.jp/kegg-bin/show_pathway?aly03018/aly:ARALYDRAFT_488691%09red/aly:ARALYDRAFT_486522%09red/aly:ARALYDRAFT_489362%09red/aly:ARALYDRAFT_488176%09red/aly:ARALYDRAFT_489075%09red/aly:ARALYDRAFT_472135%09red/aly:ARALYDRAFT_339396%09red/aly:ARALYDRAFT_478821%09red/aly:ARALYDRAFT_896385%09red/aly:ARALYDRAFT_484842%09red/aly:ARALYDRAFT_486650%09red/aly:ARALYDRAFT_895270%09red/aly:ARALYDR…
Citrate cycle (TCA cycle)	KEGG PATHWAY	aly00020	13	67	0.943874	1	Bra009397|Bra018425|Bra004134|Bra024410|Bra032619|Bra001645|Bra010527|Bra028057|Bra010796|Bra033286|Bra033540|Bra028624|Bra032361	aly:ARALYDRAFT_487785|aly:ARALYDRAFT_471195|aly:ARALYDRAFT_475696|aly:ARALYDRAFT_496802|aly:ARALYDRAFT_470171|aly:ARALYDRAFT_479163|aly:ARALYDRAFT_491082|aly:ARALYDRAFT_473597|aly:ARALYDRAFT_473230|aly:ARALYDRAFT_470171|aly:ARALYDRAFT_915150|aly:ARALYDRAFT_487785|aly:ARALYDRAFT_482422|	9309482|9325888|9323052|9301045|9325449|9319102|9305145|9327165|9326914|9325449|9306249|9309482|9317413|	http://www.genome.jp/kegg-bin/show_pathway?aly00020/aly:ARALYDRAFT_487785%09red/aly:ARALYDRAFT_482422%09red/aly:ARALYDRAFT_471195%09red/aly:ARALYDRAFT_475696%09red/aly:ARALYDRAFT_479163%09red/aly:ARALYDRAFT_473230%09red/aly:ARALYDRAFT_473597%09red/aly:ARALYDRAFT_915150%09red/aly:ARALYDRAFT_491082%09red/aly:ARALYDRAFT_470171%09red/aly:ARALYDRAFT_496802%09red
Glycosylphosphatidylinositol(GPI)-anchor biosynthesis	KEGG PATHWAY	aly00563	3	22	0.94741	1	Bra017719|Bra011621|Bra039122	aly:ARALYDRAFT_491093|aly:ARALYDRAFT_491093|aly:ARALYDRAFT_481113|	9305153|9305153|9314689|	http://www.genome.jp/kegg-bin/show_pathway?aly00563/aly:ARALYDRAFT_481113%09red/aly:ARALYDRAFT_491093%09red
Phenylalanine metabolism	KEGG PATHWAY	aly00360	25	117	0.948843	1	Bra007994|Bra016871|Bra013576|Bra039059|Bra031309|Bra011683|Bra024972|Bra016099|Bra001820|Bra017120|Bra003918|Bra023969|Bra007828|Bra037007|Bra031933|Bra009221|Bra024269|Bra012649|Bra033968|Bra017514|Bra040175|Bra019131|Bra001819|Bra024635|Bra022090	aly:ARALYDRAFT_476319|aly:ARALYDRAFT_903619|aly:ARALYDRAFT_492673|aly:ARALYDRAFT_484603|aly:ARALYDRAFT_898628|aly:ARALYDRAFT_480719|aly:ARALYDRAFT_494280|aly:ARALYDRAFT_476319|aly:ARALYDRAFT_479643|aly:ARALYDRAFT_321537|aly:ARALYDRAFT_895007|aly:ARALYDRAFT_491537|aly:ARALYDRAFT_481345|aly:ARALYDRAFT_913079|aly:ARALYDRAFT_496608|aly:ARALYDRAFT_487484|aly:ARALYDRAFT_496608|aly:ARALYDRAFT_914938|aly…	9323464|9317922|9305923|9313161|9319386|9322216|9301226|9323464|9319361|9317657|9324906|9305371|9314873|9303255|9302668|9309343|9302668|9304118|9324710|9301226|9304118|9303657|9319361|9329387|9301226|	http://www.genome.jp/kegg-bin/show_pathway?aly00360/aly:ARALYDRAFT_476319%09red/aly:ARALYDRAFT_491537%09red/aly:ARALYDRAFT_913079%09red/aly:ARALYDRAFT_354185%09red/aly:ARALYDRAFT_487484%09red/aly:ARALYDRAFT_496608%09red/aly:ARALYDRAFT_903619%09red/aly:ARALYDRAFT_479643%09red/aly:ARALYDRAFT_914938%09red/aly:ARALYDRAFT_484603%09red/aly:ARALYDRAFT_895007%09red/aly:ARALYDRAFT_481345%09red/aly:ARALYDR…
Non-homologous end-joining	KEGG PATHWAY	aly03450	1	11	0.955728	1	Bra009908	aly:ARALYDRAFT_489493|	9308296|	http://www.genome.jp/kegg-bin/show_pathway?aly03450/aly:ARALYDRAFT_489493%09red
Base excision repair	KEGG PATHWAY	aly03410	7	45	0.969334	1	Bra003589|Bra040756|Bra016894|Bra033784|Bra009908|Bra015867|Bra018555	aly:ARALYDRAFT_477160|aly:ARALYDRAFT_683132|aly:ARALYDRAFT_483299|aly:ARALYDRAFT_665555|aly:ARALYDRAFT_489493|aly:ARALYDRAFT_477160|aly:ARALYDRAFT_911981|	9323872|9299296|9317888|9311936|9308296|9323872|9310985|	http://www.genome.jp/kegg-bin/show_pathway?aly03410/aly:ARALYDRAFT_489493%09red/aly:ARALYDRAFT_477160%09red/aly:ARALYDRAFT_665555%09red/aly:ARALYDRAFT_911981%09red/aly:ARALYDRAFT_483299%09red/aly:ARALYDRAFT_683132%09red
Isoquinoline alkaloid biosynthesis	KEGG PATHWAY	aly00950	3	25	0.970525	1	Bra007828|Bra023969|Bra016871	aly:ARALYDRAFT_481345|aly:ARALYDRAFT_491537|aly:ARALYDRAFT_903619|	9314873|9305371|9317922|	http://www.genome.jp/kegg-bin/show_pathway?aly00950/aly:ARALYDRAFT_491537%09red/aly:ARALYDRAFT_903619%09red/aly:ARALYDRAFT_481345%09red
Sesquiterpenoid and triterpenoid biosynthesis	KEGG PATHWAY	aly00909	2	22	0.98411	1	Bra035079|Bra032779	aly:ARALYDRAFT_894488|aly:ARALYDRAFT_662234|	9324665|9310239|	http://www.genome.jp/kegg-bin/show_pathway?aly00909/aly:ARALYDRAFT_894488%09red/aly:ARALYDRAFT_662234%09red
Sulfur relay system	KEGG PATHWAY	aly04122	1	16	0.987931	1	Bra008403	aly:ARALYDRAFT_895827|	9323838|	http://www.genome.jp/kegg-bin/show_pathway?aly04122/aly:ARALYDRAFT_895827%09red
N-Glycan biosynthesis	KEGG PATHWAY	aly00510	6	49	0.992904	1	Bra002255|Bra037156|Bra024861|Bra004085|Bra016625|Bra023467	aly:ARALYDRAFT_488863|aly:ARALYDRAFT_920056|aly:ARALYDRAFT_484088|aly:ARALYDRAFT_475845|aly:ARALYDRAFT_471892|aly:ARALYDRAFT_488289|	9307969|9302819|9311155|9324664|9328989|9309738|	http://www.genome.jp/kegg-bin/show_pathway?aly00510/aly:ARALYDRAFT_471892%09red/aly:ARALYDRAFT_920056%09red/aly:ARALYDRAFT_488863%09red/aly:ARALYDRAFT_475845%09red/aly:ARALYDRAFT_484088%09red/aly:ARALYDRAFT_488289%09red
Endocytosis	KEGG PATHWAY	aly04144	24	138	0.996121	1	Bra019231|Bra018725|Bra017330|Bra020925|Bra011611|Bra033262|Bra001854|Bra013459|Bra001278|Bra026078|Bra004606|Bra005187|Bra016624|Bra029572|Bra027121|Bra013357|Bra019915|Bra014660|Bra037516|Bra034939|Novel00539|Bra027209|Bra026698|Bra006193	aly:ARALYDRAFT_492423|aly:ARALYDRAFT_487029|aly:ARALYDRAFT_902618|aly:ARALYDRAFT_655357|aly:ARALYDRAFT_491109|aly:ARALYDRAFT_311290|aly:ARALYDRAFT_352267|aly:ARALYDRAFT_494532|aly:ARALYDRAFT_896970|aly:ARALYDRAFT_338955|aly:ARALYDRAFT_903427|aly:ARALYDRAFT_482750|aly:ARALYDRAFT_471894|aly:ARALYDRAFT_490180|aly:ARALYDRAFT_475243|aly:ARALYDRAFT_338955|aly:ARALYDRAFT_888336|aly:ARALYDRAFT_666568|aly…	9305798|9309124|9315605|9299047|9305162|9328126|9310795|9301432|9318630|9324645|9315982|9317581|9328992|9308819|9324184|9324645|9328646|9314190|9301662|9303125|9319142|9321174|9328992|9307630|	http://www.genome.jp/kegg-bin/show_pathway?aly04144/aly:ARALYDRAFT_352267%09red/aly:ARALYDRAFT_471894%09red/aly:ARALYDRAFT_488148%09red/aly:ARALYDRAFT_490180%09red/aly:ARALYDRAFT_902618%09red/aly:ARALYDRAFT_494532%09red/aly:ARALYDRAFT_487029%09red/aly:ARALYDRAFT_338955%09red/aly:ARALYDRAFT_492423%09red/aly:ARALYDRAFT_311290%09red/aly:ARALYDRAFT_666568%09red/aly:ARALYDRAFT_655357%09red/aly:ARALYDR…
Plant hormone signal transduction	KEGG PATHWAY	aly04075	58	293	0.998767	1	Bra009113|Bra033398|Bra018285|Bra034589|Bra030074|Bra021885|Bra001629|Bra029970|Bra019921|Bra019920|Bra004432|Bra017520|Bra020127|Bra039762|Bra003746|Bra000052|Bra003253|Bra003782|Bra027169|Bra028604|Bra008833|Bra032503|Bra037353|Bra011501|Bra023403|Novel00733|Bra024993|Bra002718|Bra002719|Bra004449|Bra015297|Bra005465|Bra017125|Bra011481|Bra031871|Bra026635|Bra017676|Bra020017|Bra011082|Bra03621…	aly:ARALYDRAFT_325175|aly:ARALYDRAFT_887495|aly:ARALYDRAFT_902112|aly:ARALYDRAFT_472928|aly:ARALYDRAFT_473020|aly:ARALYDRAFT_902476|aly:ARALYDRAFT_479088|aly:ARALYDRAFT_492207|aly:ARALYDRAFT_474007|aly:ARALYDRAFT_474007|aly:ARALYDRAFT_483956|aly:ARALYDRAFT_683312|aly:ARALYDRAFT_488986|aly:ARALYDRAFT_475738|aly:ARALYDRAFT_476705|aly:ARALYDRAFT_903051|aly:ARALYDRAFT_907132|aly:ARALYDRAFT_316423|aly…	9309278|9328222|9315363|9326783|9329567|9317380|9321204|9305701|9327512|9327512|9316389|9301233|9310082|9323089|9325096|9315806|9312451|9325061|9321204|9307471|9307634|9328288|9309003|9303205|9307631|9323773|9301233|9302287|9302287|9315965|9325563|9317380|9315806|9305254|9302731|9312845|9305199|9328571|9305525|9313243|9299474|9319304|9313336|9304234|9322161|9308228|9325070|9329010|9301208|9317501…	http://www.genome.jp/kegg-bin/show_pathway?aly04075/aly:ARALYDRAFT_677347%09red/aly:ARALYDRAFT_915160%09red/aly:ARALYDRAFT_494321%09red/aly:ARALYDRAFT_471048%09red/aly:ARALYDRAFT_492072%09red/aly:ARALYDRAFT_473020%09red/aly:ARALYDRAFT_489386%09red/aly:ARALYDRAFT_903051%09red/aly:ARALYDRAFT_902476%09red/aly:ARALYDRAFT_325175%09red/aly:ARALYDRAFT_491849%09red/aly:ARALYDRAFT_488986%09red/aly:ARALYDR…
Homologous recombination	KEGG PATHWAY	aly03440	13	105	0.99971	1	Bra021841|Bra011028|Bra021058|Novel00968|Bra016894|Bra040593|Bra017604|Bra015430|Bra031741|Bra010368|Bra015035|Bra022395|Bra030277	aly:ARALYDRAFT_481010|aly:ARALYDRAFT_913675|aly:ARALYDRAFT_484766|aly:ARALYDRAFT_496254|aly:ARALYDRAFT_483299|aly:ARALYDRAFT_477508|aly:ARALYDRAFT_313748|aly:ARALYDRAFT_470549|aly:ARALYDRAFT_471231|aly:ARALYDRAFT_913675|aly:ARALYDRAFT_342596|aly:ARALYDRAFT_479436|aly:ARALYDRAFT_481045|	9316447|9305573|9311653|9300791|9317888|9320400|9327004|9328354|9328672|9305573|9319586|9321366|9314641|	http://www.genome.jp/kegg-bin/show_pathway?aly03440/aly:ARALYDRAFT_470549%09red/aly:ARALYDRAFT_913675%09red/aly:ARALYDRAFT_471231%09red/aly:ARALYDRAFT_342596%09red/aly:ARALYDRAFT_481010%09red/aly:ARALYDRAFT_481045%09red/aly:ARALYDRAFT_496254%09red/aly:ARALYDRAFT_477508%09red/aly:ARALYDRAFT_483299%09red/aly:ARALYDRAFT_313748%09red/aly:ARALYDRAFT_484766%09red/aly:ARALYDRAFT_479436%09red
Regulation of autophagy	KEGG PATHWAY	aly04140	1	36	0.999934	1	Bra033088	aly:ARALYDRAFT_484683|	9311563|	http://www.genome.jp/kegg-bin/show_pathway?aly04140/aly:ARALYDRAFT_484683%09red
Basal transcription factors	KEGG PATHWAY	aly03022	3	57	0.999971	1	Bra018905|Bra015582|Bra008690	aly:ARALYDRAFT_313836|aly:ARALYDRAFT_470774|aly:ARALYDRAFT_909531|	9327070|9325715|9307740|	http://www.genome.jp/kegg-bin/show_pathway?aly03022/aly:ARALYDRAFT_470774%09red/aly:ARALYDRAFT_313836%09red/aly:ARALYDRAFT_909531%09red
Proteasome	KEGG PATHWAY	aly03050	5	72	0.999975	1	Bra017938|Bra017408|Bra010850|Bra032290|Bra030122	aly:ARALYDRAFT_476749|aly:ARALYDRAFT_908493|aly:ARALYDRAFT_336019|aly:ARALYDRAFT_336019|aly:ARALYDRAFT_336019|	9325114|9307250|9326856|9326856|9326856|	http://www.genome.jp/kegg-bin/show_pathway?aly03050/aly:ARALYDRAFT_336019%09red/aly:ARALYDRAFT_476749%09red/aly:ARALYDRAFT_908493%09red
Mismatch repair	KEGG PATHWAY	aly03430	7	96	0.999997	1	Bra016410|Novel00968|Bra016894|Bra017718|Bra017604|Bra010368|Bra011028	aly:ARALYDRAFT_472407|aly:ARALYDRAFT_496254|aly:ARALYDRAFT_483299|aly:ARALYDRAFT_328199|aly:ARALYDRAFT_313748|aly:ARALYDRAFT_913675|aly:ARALYDRAFT_913675|	9326515|9300791|9317888|9303143|9327004|9305573|9305573|	http://www.genome.jp/kegg-bin/show_pathway?aly03430/aly:ARALYDRAFT_913675%09red/aly:ARALYDRAFT_328199%09red/aly:ARALYDRAFT_472407%09red/aly:ARALYDRAFT_483299%09red/aly:ARALYDRAFT_313748%09red/aly:ARALYDRAFT_496254%09red
mRNA surveillance pathway	KEGG PATHWAY	aly03015	13	135	0.999998	1	Bra035725|Bra001118|Bra023416|Bra026158|Bra027167|Bra006907|Bra012994|Bra015427|Bra003915|Bra011927|Bra008983|Bra002169|Bra003201	aly:ARALYDRAFT_918145|aly:ARALYDRAFT_896509|aly:ARALYDRAFT_488168|aly:ARALYDRAFT_471712|aly:ARALYDRAFT_672517|aly:ARALYDRAFT_348313|aly:ARALYDRAFT_496246|aly:ARALYDRAFT_494279|aly:ARALYDRAFT_339396|aly:ARALYDRAFT_896644|aly:ARALYDRAFT_487950|aly:ARALYDRAFT_909871|aly:ARALYDRAFT_906907|	9301918|9320524|9307639|9326156|9319070|9312196|9302480|9301225|9323451|9318494|9309567|9309972|9312346|	http://www.genome.jp/kegg-bin/show_pathway?aly03015/aly:ARALYDRAFT_906907%09red/aly:ARALYDRAFT_896509%09red/aly:ARALYDRAFT_487950%09red/aly:ARALYDRAFT_496246%09red/aly:ARALYDRAFT_918145%09red/aly:ARALYDRAFT_488168%09red/aly:ARALYDRAFT_909871%09red/aly:ARALYDRAFT_896644%09red/aly:ARALYDRAFT_672517%09red/aly:ARALYDRAFT_471712%09red/aly:ARALYDRAFT_494279%09red/aly:ARALYDRAFT_348313%09red/aly:ARALYDR…
DNA replication	KEGG PATHWAY	aly03030	8	114	1	1	Bra016410|Novel00968|Bra017604|Bra016894|Bra011028|Bra009908|Bra010368|Bra004218	aly:ARALYDRAFT_472407|aly:ARALYDRAFT_496254|aly:ARALYDRAFT_313748|aly:ARALYDRAFT_483299|aly:ARALYDRAFT_913675|aly:ARALYDRAFT_489493|aly:ARALYDRAFT_913675|aly:ARALYDRAFT_315746|	9326515|9300791|9327004|9317888|9305573|9308296|9305573|9324653|	http://www.genome.jp/kegg-bin/show_pathway?aly03030/aly:ARALYDRAFT_489493%09red/aly:ARALYDRAFT_913675%09red/aly:ARALYDRAFT_315746%09red/aly:ARALYDRAFT_472407%09red/aly:ARALYDRAFT_483299%09red/aly:ARALYDRAFT_313748%09red/aly:ARALYDRAFT_496254%09red
Oxidative phosphorylation	KEGG PATHWAY	aly00190	13	148	1	1	Bra009396|Bra039627|Bra008288|Bra000802|Bra035179|Bra034613|Bra016653|Bra029249|Novel00861|Bra014496|Bra011788|Bra004502|Bra029511	aly:ARALYDRAFT_487781|aly:ARALYDRAFT_480728|aly:ARALYDRAFT_323063|aly:ARALYDRAFT_911722|aly:ARALYDRAFT_888959|aly:ARALYDRAFT_912983|aly:ARALYDRAFT_888959|aly:ARALYDRAFT_919542|aly:ARALYDRAFT_323063|aly:ARALYDRAFT_919542|aly:ARALYDRAFT_912546|aly:ARALYDRAFT_483853|aly:ARALYDRAFT_911722|	9307454|9320186|9311649|9310874|9326182|9305240|9326182|9302579|9311649|9302579|9303002|9316337|9310874|	http://www.genome.jp/kegg-bin/show_pathway?aly00190/aly:ARALYDRAFT_483853%09red/aly:ARALYDRAFT_480728%09red/aly:ARALYDRAFT_912983%09red/aly:ARALYDRAFT_888959%09red/aly:ARALYDRAFT_912546%09red/aly:ARALYDRAFT_911722%09red/aly:ARALYDRAFT_323063%09red/aly:ARALYDRAFT_919542%09red/aly:ARALYDRAFT_487781%09red
Protein processing in endoplasmic reticulum	KEGG PATHWAY	aly04141	29	241	1	1	Bra019231|Bra018725|Bra025142|Bra037156|Bra020865|Bra022904|Novel00995|Bra026728|Bra002478|Bra024861|Bra018216|Bra030223|Bra002255|Bra038815|Bra019048|Bra009215|Bra027999|Bra030036|Bra028141|Bra030727|Novel00378|Bra037469|Bra029487|Bra000627|Bra008920|Bra004085|Bra010379|Bra018575|Bra020239	aly:ARALYDRAFT_492423|aly:ARALYDRAFT_487029|aly:ARALYDRAFT_484305|aly:ARALYDRAFT_920056|aly:ARALYDRAFT_492684|aly:ARALYDRAFT_345035|aly:ARALYDRAFT_478029|aly:ARALYDRAFT_312599|aly:ARALYDRAFT_685724|aly:ARALYDRAFT_484088|aly:ARALYDRAFT_474482|aly:ARALYDRAFT_342316|aly:ARALYDRAFT_488863|aly:ARALYDRAFT_480774|aly:ARALYDRAFT_492048|aly:ARALYDRAFT_349774|aly:ARALYDRAFT_681086|aly:ARALYDRAFT_477265|aly…	9305798|9309124|9312975|9302819|9305931|9315484|9320692|9328959|9302456|9311155|9327818|9321524|9307969|9320220|9303575|9309252|9327104|9325381|9304605|9325759|9303749|9301734|9308753|9303708|9309613|9324664|9305584|9328554|9302461|	http://www.genome.jp/kegg-bin/show_pathway?aly04141/aly:ARALYDRAFT_342316%09red/aly:ARALYDRAFT_345035%09red/aly:ARALYDRAFT_488863%09red/aly:ARALYDRAFT_492684%09red/aly:ARALYDRAFT_477265%09red/aly:ARALYDRAFT_490080%09red/aly:ARALYDRAFT_475845%09red/aly:ARALYDRAFT_492346%09red/aly:ARALYDRAFT_484088%09red/aly:ARALYDRAFT_491946%09red/aly:ARALYDRAFT_920056%09red/aly:ARALYDRAFT_681086%09red/aly:ARALYDR…
Spliceosome	KEGG PATHWAY	aly03040	23	213	1	1	Bra008142|Bra019231|Bra018725|Bra027119|Bra011637|Bra026585|Bra013431|Bra000781|Bra040328|Novel00848|Bra022769|Bra030575|Bra010514|Bra003387|Bra008983|Bra026149|Bra035944|Novel00620|Bra031683|Bra038786|Bra036157|Bra023478|Bra017986	aly:ARALYDRAFT_476560|aly:ARALYDRAFT_492423|aly:ARALYDRAFT_487029|aly:ARALYDRAFT_475241|aly:ARALYDRAFT_912788|aly:ARALYDRAFT_904488|aly:ARALYDRAFT_477251|aly:ARALYDRAFT_490061|aly:ARALYDRAFT_345267|aly:ARALYDRAFT_913445|aly:ARALYDRAFT_901975|aly:ARALYDRAFT_887618|aly:ARALYDRAFT_912788|aly:ARALYDRAFT_483494|aly:ARALYDRAFT_487950|aly:ARALYDRAFT_475301|aly:ARALYDRAFT_358310|aly:ARALYDRAFT_914502|aly…	9325032|9305798|9309124|9322644|9303126|9311205|9323911|9310854|9317456|9303427|9315310|9328284|9303126|9316134|9309567|9324211|9302485|9303907|9325833|9305978|9301759|9307693|9312032|	http://www.genome.jp/kegg-bin/show_pathway?aly03040/aly:ARALYDRAFT_490061%09red/aly:ARALYDRAFT_487950%09red/aly:ARALYDRAFT_912788%09red/aly:ARALYDRAFT_904488%09red/aly:ARALYDRAFT_901975%09red/aly:ARALYDRAFT_887618%09red/aly:ARALYDRAFT_914502%09red/aly:ARALYDRAFT_487029%09red/aly:ARALYDRAFT_345267%09red/aly:ARALYDRAFT_492423%09red/aly:ARALYDRAFT_483494%09red/aly:ARALYDRAFT_917817%09red/aly:ARALYDR…
Ubiquitin mediated proteolysis	KEGG PATHWAY	aly04120	13	160	1	1	Bra022904|Bra028905|Bra024416|Bra037054|Bra030746|Bra023205|Bra035062|Bra037097|Bra028755|Bra030575|Bra033208|Bra005857|Bra006219	aly:ARALYDRAFT_345035|aly:ARALYDRAFT_480100|aly:ARALYDRAFT_496810|aly:ARALYDRAFT_491360|aly:ARALYDRAFT_470965|aly:ARALYDRAFT_492344|aly:ARALYDRAFT_477039|aly:ARALYDRAFT_474651|aly:ARALYDRAFT_487351|aly:ARALYDRAFT_887618|aly:ARALYDRAFT_911277|aly:ARALYDRAFT_487351|aly:ARALYDRAFT_488208|	9315484|9321833|9301053|9303262|9325785|9305770|9325271|9327919|9309281|9328284|9310667|9309281|9307659|	http://www.genome.jp/kegg-bin/show_pathway?aly04120/aly:ARALYDRAFT_345035%09red/aly:ARALYDRAFT_488208%09red/aly:ARALYDRAFT_491360%09red/aly:ARALYDRAFT_487351%09red/aly:ARALYDRAFT_887618%09red/aly:ARALYDRAFT_492344%09red/aly:ARALYDRAFT_911277%09red/aly:ARALYDRAFT_474651%09red/aly:ARALYDRAFT_496810%09red/aly:ARALYDRAFT_470965%09red/aly:ARALYDRAFT_480100%09red/aly:ARALYDRAFT_477039%09red
RNA transport	KEGG PATHWAY	aly03013	20	203	1	1	Bra008983|Novel01165|Bra011211|Bra026652|Bra026158|Bra027167|Bra005573|Bra006907|Bra010425|Bra011218|Bra034326|Bra013203|Bra040262|Bra015427|Bra028460|Bra003915|Bra020253|Bra010256|Bra020251|Bra009215	aly:ARALYDRAFT_487950|aly:ARALYDRAFT_353746|aly:ARALYDRAFT_353746|aly:ARALYDRAFT_343503|aly:ARALYDRAFT_471712|aly:ARALYDRAFT_672517|aly:ARALYDRAFT_902271|aly:ARALYDRAFT_348313|aly:ARALYDRAFT_492116|aly:ARALYDRAFT_353746|aly:ARALYDRAFT_486171|aly:ARALYDRAFT_480092|aly:ARALYDRAFT_473847|aly:ARALYDRAFT_494279|aly:ARALYDRAFT_493939|aly:ARALYDRAFT_339396|aly:ARALYDRAFT_470837|aly:ARALYDRAFT_491633|aly…	9309567|9305436|9305436|9322257|9326156|9319070|9315443|9312196|9303611|9305436|9312478|9319713|9330077|9301225|9306772|9323451|9325738|9303386|9325738|9309252|	http://www.genome.jp/kegg-bin/show_pathway?aly03013/aly:ARALYDRAFT_349774%09red/aly:ARALYDRAFT_480092%09red/aly:ARALYDRAFT_343503%09red/aly:ARALYDRAFT_902271%09red/aly:ARALYDRAFT_473847%09red/aly:ARALYDRAFT_353746%09red/aly:ARALYDRAFT_487950%09red/aly:ARALYDRAFT_471712%09red/aly:ARALYDRAFT_492116%09red/aly:ARALYDRAFT_470837%09red/aly:ARALYDRAFT_491633%09red/aly:ARALYDRAFT_486171%09red/aly:ARALYDR…
Nucleotide excision repair	KEGG PATHWAY	aly03420	7	130	1	1	Bra016410|Novel00968|Bra026728|Bra016894|Bra017604|Bra010368|Bra011028	aly:ARALYDRAFT_472407|aly:ARALYDRAFT_496254|aly:ARALYDRAFT_312599|aly:ARALYDRAFT_483299|aly:ARALYDRAFT_313748|aly:ARALYDRAFT_913675|aly:ARALYDRAFT_913675|	9326515|9300791|9328959|9317888|9327004|9305573|9305573|	http://www.genome.jp/kegg-bin/show_pathway?aly03420/aly:ARALYDRAFT_913675%09red/aly:ARALYDRAFT_496254%09red/aly:ARALYDRAFT_483299%09red/aly:ARALYDRAFT_313748%09red/aly:ARALYDRAFT_472407%09red/aly:ARALYDRAFT_312599%09red

## Sheet: Down
#Term	Database	ID	Input number	Background number	P-Value	Corrected P-Value	Input	KEGG_ID/KO	Entrez_ID	Hyperlink
Plant hormone signal transduction	KEGG PATHWAY	aly04075	109	293	1.75193e-12	1.97968e-10	Bra020806|Bra010501|Bra015289|Bra006433|Bra018993|Bra006431|Bra006430|Bra006435|Bra006434|Bra039909|Bra010132|Bra020125|Bra021032|Bra002121|Bra023406|Bra002123|Bra033773|Bra008033|Bra039855|Bra034205|Bra031668|Bra015579|Bra011891|Bra009063|Bra011596|Bra033886|Bra020135|Bra011045|Bra040398|Bra013263|Bra002338|Bra004967|Bra018938|Bra025964|Bra021117|Bra011889|Bra017615|Bra023653|Bra001900|Bra023656…	aly:ARALYDRAFT_328224|aly:ARALYDRAFT_491020|aly:ARALYDRAFT_470386|aly:ARALYDRAFT_909816|aly:ARALYDRAFT_474409|aly:ARALYDRAFT_909816|aly:ARALYDRAFT_909816|aly:ARALYDRAFT_909816|aly:ARALYDRAFT_909816|aly:ARALYDRAFT_900159|aly:ARALYDRAFT_496477|aly:ARALYDRAFT_488981|aly:ARALYDRAFT_914915|aly:ARALYDRAFT_909816|aly:ARALYDRAFT_488154|aly:ARALYDRAFT_909816|aly:ARALYDRAFT_906046|aly:ARALYDRAFT_476379|aly…	9303157|9303107|9325555|9307868|9330465|9307868|9307868|9307868|9307868|9320162|9300902|9308026|9304105|9307868|9307634|9307868|9313664|9324941|9306378|9310933|9328571|9325712|9302892|9307471|9303157|9319462|9310089|9303512|9320531|9306151|9310089|9315933|9330405|9326296|9319017|9302893|9305254|9307868|9319462|9307868|9307868|9307868|9307868|9307868|9307868|9301233|9303107|9307631|9321209|9322014…	http://www.genome.jp/kegg-bin/show_pathway?aly04075/aly:ARALYDRAFT_892185%09red/aly:ARALYDRAFT_476200%09red/aly:ARALYDRAFT_487498%09red/aly:ARALYDRAFT_471048%09red/aly:ARALYDRAFT_914915%09red/aly:ARALYDRAFT_898796%09red/aly:ARALYDRAFT_473020%09red/aly:ARALYDRAFT_490650%09red/aly:ARALYDRAFT_493451%09red/aly:ARALYDRAFT_486953%09red/aly:ARALYDRAFT_904140%09red/aly:ARALYDRAFT_470764%09red/aly:ARALYDR…
Oxidative phosphorylation	KEGG PATHWAY	aly00190	58	148	6.97376e-08	3.94017e-06	Bra033006|Bra009392|Bra011556|Bra031391|Bra022908|Bra035248|Bra024231|Bra025260|Bra005531|Bra016488|Bra021375|Bra012223|Bra026287|Bra019008|Bra023412|Bra015336|Bra037522|Bra000871|Bra000873|Bra010712|Bra034766|Bra008830|Bra011116|Bra010719|Bra010615|Bra008938|Bra005998|Bra006014|Bra031117|Bra014344|Bra003627|Bra006918|Bra009347|Bra032991|Bra029106|Bra036253|Bra025272|Bra021373|Bra020725|Bra011878…	aly:ARALYDRAFT_904976|aly:ARALYDRAFT_487775|aly:ARALYDRAFT_480541|aly:ARALYDRAFT_889753|aly:ARALYDRAFT_902371|aly:ARALYDRAFT_489953|aly:ARALYDRAFT_913717|aly:ARALYDRAFT_484506|aly:ARALYDRAFT_902371|aly:ARALYDRAFT_472216|aly:ARALYDRAFT_896292|aly:ARALYDRAFT_472256|aly:ARALYDRAFT_913717|aly:ARALYDRAFT_892328|aly:ARALYDRAFT_488163|aly:ARALYDRAFT_482258|aly:ARALYDRAFT_494832|aly:ARALYDRAFT_327540|aly…	9313115|9307450|9322121|9326577|9315496|9310745|9305593|9311434|9315496|9329141|9318338|9329157|9305593|9330482|9309681|9317336|9301647|9310973|9308899|9304955|9318838|9309681|9305502|9322121|9303002|9307569|9309437|9309446|9320262|9326150|9325289|9312202|9309437|9311434|9300274|9310973|9304714|9320425|9301647|9304955|9318641|9328779|9307569|9310329|9302813|9304596|9302159|9309681|9305342|9305342…	http://www.genome.jp/kegg-bin/show_pathway?aly00190/aly:ARALYDRAFT_484506%09red/aly:ARALYDRAFT_490304%09red/aly:ARALYDRAFT_490676%09red/aly:ARALYDRAFT_662389%09red/aly:ARALYDRAFT_912546%09red/aly:ARALYDRAFT_480541%09red/aly:ARALYDRAFT_892328%09red/aly:ARALYDRAFT_679246%09red/aly:ARALYDRAFT_478588%09red/aly:ARALYDRAFT_918672%09red/aly:ARALYDRAFT_478162%09red/aly:ARALYDRAFT_493917%09red/aly:ARALYDR…
Citrate cycle (TCA cycle)	KEGG PATHWAY	aly00020	33	67	1.0222e-06	3.8503e-05	Bra012418|Bra037976|Bra033006|Bra000351|Bra027386|Bra017856|Bra002934|Bra027582|Bra009392|Bra039662|Bra036470|Novel00282|Bra003211|Bra028665|Bra002797|Bra004450|Bra020639|Bra030204|Bra009336|Bra009537|Bra027661|Bra035551|Bra005736|Bra033446|Bra025272|Bra030951|Bra037657|Bra012100|Bra005982|Bra011599|Bra011792|Bra007417|Bra022204	aly:ARALYDRAFT_889967|aly:ARALYDRAFT_682546|aly:ARALYDRAFT_904976|aly:ARALYDRAFT_483560|aly:ARALYDRAFT_478800|aly:ARALYDRAFT_490829|aly:ARALYDRAFT_495590|aly:ARALYDRAFT_485968|aly:ARALYDRAFT_487775|aly:ARALYDRAFT_474449|aly:ARALYDRAFT_480870|aly:ARALYDRAFT_480186|aly:ARALYDRAFT_485968|aly:ARALYDRAFT_487662|aly:ARALYDRAFT_331971|aly:ARALYDRAFT_483931|aly:ARALYDRAFT_917924|aly:ARALYDRAFT_481139|aly…	9329391|9330544|9313115|9316174|9321064|9305033|9300449|9314101|9307450|9330491|9320268|9319771|9314101|9307386|9302237|9316376|9300060|9314701|9307386|9307093|9320268|9300449|9307093|9313917|9304714|9330491|9316174|9302813|9307386|9303153|9305033|9314306|9321261|	http://www.genome.jp/kegg-bin/show_pathway?aly00020/aly:ARALYDRAFT_331971%09red/aly:ARALYDRAFT_889967%09red/aly:ARALYDRAFT_487662%09red/aly:ARALYDRAFT_487101%09red/aly:ARALYDRAFT_917924%09red/aly:ARALYDRAFT_493917%09red/aly:ARALYDRAFT_474449%09red/aly:ARALYDRAFT_485968%09red/aly:ARALYDRAFT_898058%09red/aly:ARALYDRAFT_480186%09red/aly:ARALYDRAFT_912853%09red/aly:ARALYDRAFT_904976%09red/aly:ARALYDR…
Regulation of autophagy	KEGG PATHWAY	aly04140	19	36	9.767e-05	0.00275918	Bra014856|Bra037974|Bra007645|Bra028689|Bra021999|Bra014522|Bra001665|Bra012950|Bra008564|Bra003481|Bra037932|Bra011114|Bra001197|Bra029509|Bra040738|Bra011104|Bra013578|Bra003466|Bra019407	aly:ARALYDRAFT_323930|aly:ARALYDRAFT_314728|aly:ARALYDRAFT_907756|aly:ARALYDRAFT_496309|aly:ARALYDRAFT_916858|aly:ARALYDRAFT_486460|aly:ARALYDRAFT_479227|aly:ARALYDRAFT_496309|aly:ARALYDRAFT_909723|aly:ARALYDRAFT_907756|aly:ARALYDRAFT_495081|aly:ARALYDRAFT_491819|aly:ARALYDRAFT_477945|aly:ARALYDRAFT_911720|aly:ARALYDRAFT_915092|aly:ARALYDRAFT_491819|aly:ARALYDRAFT_657907|aly:ARALYDRAFT_486660|aly…	9314016|9327858|9312716|9300811|9301293|9312598|9319130|9300811|9307830|9312716|9300122|9303484|9320644|9308772|9304199|9303484|9303873|9312705|9303873|	http://www.genome.jp/kegg-bin/show_pathway?aly04140/aly:ARALYDRAFT_907756%09red/aly:ARALYDRAFT_915092%09red/aly:ARALYDRAFT_486660%09red/aly:ARALYDRAFT_479227%09red/aly:ARALYDRAFT_314728%09red/aly:ARALYDRAFT_323930%09red/aly:ARALYDRAFT_916858%09red/aly:ARALYDRAFT_911720%09red/aly:ARALYDRAFT_657907%09red/aly:ARALYDRAFT_486460%09red/aly:ARALYDRAFT_477945%09red/aly:ARALYDRAFT_495081%09red/aly:ARALYDR…
alpha-Linolenic acid metabolism	KEGG PATHWAY	aly00592	17	36	0.000606402	0.0137047	Bra024355|Bra029608|Bra015491|Bra001221|Bra025753|Bra016466|Bra003526|Bra020673|Bra005522|Bra016602|Bra016498|Bra016464|Bra012184|Bra011076|Bra016465|Bra040093|Bra030988	aly:ARALYDRAFT_919837|aly:ARALYDRAFT_478006|aly:ARALYDRAFT_470649|aly:ARALYDRAFT_478006|aly:ARALYDRAFT_472188|aly:ARALYDRAFT_312965|aly:ARALYDRAFT_484907|aly:ARALYDRAFT_331293|aly:ARALYDRAFT_482251|aly:ARALYDRAFT_471947|aly:ARALYDRAFT_472188|aly:ARALYDRAFT_312965|aly:ARALYDRAFT_472188|aly:ARALYDRAFT_491857|aly:ARALYDRAFT_494165|aly:ARALYDRAFT_493199|aly:ARALYDRAFT_471947|	9302722|9320679|9328396|9320679|9329119|9326453|9313456|9300002|9317332|9329013|9329119|9326453|9329119|9305530|9306937|9304175|9329013|	http://www.genome.jp/kegg-bin/show_pathway?aly00592/aly:ARALYDRAFT_478006%09red/aly:ARALYDRAFT_471947%09red/aly:ARALYDRAFT_331293%09red/aly:ARALYDRAFT_919837%09red/aly:ARALYDRAFT_312965%09red/aly:ARALYDRAFT_484907%09red/aly:ARALYDRAFT_493199%09red/aly:ARALYDRAFT_470649%09red/aly:ARALYDRAFT_494165%09red/aly:ARALYDRAFT_472188%09red/aly:ARALYDRAFT_482251%09red/aly:ARALYDRAFT_491857%09red
Carbon metabolism	KEGG PATHWAY	aly01200	66	262	0.00124544	0.0234557	Bra012418|Bra037976|Bra005736|Bra033006|Bra000351|Bra027386|Bra009758|Bra017856|Bra002934|Bra027582|Bra009392|Bra009336|Bra006103|Bra034705|Bra039662|Bra036470|Bra012327|Bra010958|Bra025480|Bra020200|Bra006008|Novel00282|Bra037214|Bra002793|Bra028665|Bra036699|Bra005526|Bra004450|Bra030204|Bra028545|Bra009537|Bra027661|Bra002797|Bra009763|Bra025984|Bra012781|Bra035551|Bra030031|Bra033446|Bra02763…	aly:ARALYDRAFT_889967|aly:ARALYDRAFT_682546|aly:ARALYDRAFT_487101|aly:ARALYDRAFT_904976|aly:ARALYDRAFT_483560|aly:ARALYDRAFT_478800|aly:ARALYDRAFT_489305|aly:ARALYDRAFT_490829|aly:ARALYDRAFT_495590|aly:ARALYDRAFT_485968|aly:ARALYDRAFT_487775|aly:ARALYDRAFT_487662|aly:ARALYDRAFT_487989|aly:ARALYDRAFT_897528|aly:ARALYDRAFT_474449|aly:ARALYDRAFT_480870|aly:ARALYDRAFT_472484|aly:ARALYDRAFT_890245|aly…	9329391|9330544|9307093|9313115|9316174|9321064|9310262|9305033|9300449|9314101|9307450|9307386|9307549|9321010|9330491|9320268|9326576|9326778|9304654|9308081|9307418|9319771|9319892|9300554|9307386|9305522|9330022|9316376|9314701|9312246|9307093|9320268|9302237|9310264|9326279|9306304|9300449|9326778|9313917|9322470|9318970|9317213|9304714|9313737|9313103|9300554|9303153|9330491|9326279|9323409…	http://www.genome.jp/kegg-bin/show_pathway?aly01200/aly:ARALYDRAFT_489120%09red/aly:ARALYDRAFT_891347%09red/aly:ARALYDRAFT_897528%09red/aly:ARALYDRAFT_890245%09red/aly:ARALYDRAFT_482020%09red/aly:ARALYDRAFT_486329%09red/aly:ARALYDRAFT_478917%09red/aly:ARALYDRAFT_889967%09red/aly:ARALYDRAFT_488005%09red/aly:ARALYDRAFT_488325%09red/aly:ARALYDRAFT_487662%09red/aly:ARALYDRAFT_487101%09red/aly:ARALYDR…
Carotenoid biosynthesis	KEGG PATHWAY	aly00906	14	31	0.00248543	0.0401219	Bra001741|Bra037130|Bra013378|Bra019145|Bra022407|Bra013386|Bra006391|Bra029825|Bra014323|Bra019899|Bra038437|Bra032359|Bra040411|Bra001552	aly:ARALYDRAFT_479442|aly:ARALYDRAFT_496897|aly:ARALYDRAFT_914743|aly:ARALYDRAFT_492254|aly:ARALYDRAFT_479442|aly:ARALYDRAFT_492925|aly:ARALYDRAFT_909715|aly:ARALYDRAFT_478348|aly:ARALYDRAFT_474354|aly:ARALYDRAFT_471219|aly:ARALYDRAFT_473366|aly:ARALYDRAFT_473228|aly:ARALYDRAFT_477758|aly:ARALYDRAFT_478868|	9321370|9301107|9304023|9303669|9321370|9304019|9307825|9318724|9327753|9328664|9329748|9329661|9320542|9321111|	http://www.genome.jp/kegg-bin/show_pathway?aly00906/aly:ARALYDRAFT_914743%09red/aly:ARALYDRAFT_471219%09red/aly:ARALYDRAFT_909715%09red/aly:ARALYDRAFT_473228%09red/aly:ARALYDRAFT_496897%09red/aly:ARALYDRAFT_492254%09red/aly:ARALYDRAFT_474354%09red/aly:ARALYDRAFT_477758%09red/aly:ARALYDRAFT_478868%09red/aly:ARALYDRAFT_473366%09red/aly:ARALYDRAFT_478348%09red/aly:ARALYDRAFT_492925%09red/aly:ARALYDR…
Metabolic pathways	KEGG PATHWAY	aly01100	379	2032	0.00405495	0.0572762	Bra009392|Bra027405|Bra002854|Bra031771|Bra011428|Bra039662|Bra023548|Bra038549|Bra002257|Bra019468|Bra036699|Bra034766|Bra040531|Novel00019|Novel00018|Bra015969|Bra011076|Bra035006|Bra007512|Bra036771|Bra023411|Bra023412|Bra011049|Bra013956|Bra007698|Bra023419|Bra011511|Bra002627|Bra041066|Bra014962|Bra025480|Bra033323|Bra019008|Bra016465|Bra016464|Bra016466|Bra030988|Bra009763|Bra011835|Bra0403…	aly:ARALYDRAFT_487775|aly:ARALYDRAFT_686531|aly:ARALYDRAFT_329032|aly:ARALYDRAFT_471293|aly:ARALYDRAFT_656700|aly:ARALYDRAFT_474449|aly:ARALYDRAFT_488450|aly:ARALYDRAFT_480776|aly:ARALYDRAFT_488866|aly:ARALYDRAFT_484876|aly:ARALYDRAFT_913598|aly:ARALYDRAFT_478588|aly:ARALYDRAFT_477854|aly:ARALYDRAFT_914528|aly:ARALYDRAFT_914528|aly:ARALYDRAFT_316317|aly:ARALYDRAFT_491857|aly:ARALYDRAFT_323132|aly…	9307450|9298835|9305678|9325940|9303266|9330491|9307767|9322258|9307972|9313423|9305522|9318838|9318496|9303918|9303918|9323567|9305530|9313400|9314389|9329973|9309681|9309681|9305556|9305698|9312757|9307642|9305234|9300662|9304296|9321638|9304654|9325463|9330482|9306937|9326453|9326453|9329013|9310264|9302956|9318587|9310973|9314046|9302685|9307569|9323929|9328396|9307249|9325763|9325771|9321297…	http://www.genome.jp/kegg-bin/show_pathway?aly01100/aly:ARALYDRAFT_348000%09red/aly:ARALYDRAFT_914854%09red/aly:ARALYDRAFT_489120%09red/aly:ARALYDRAFT_481103%09red/aly:ARALYDRAFT_490676%09red/aly:ARALYDRAFT_485079%09red/aly:ARALYDRAFT_490342%09red/aly:ARALYDRAFT_493917%09red/aly:ARALYDRAFT_912546%09red/aly:ARALYDRAFT_487711%09red/aly:ARALYDRAFT_910627%09red/aly:ARALYDRAFT_902059%09red/aly:ARALYDR…
Tryptophan metabolism	KEGG PATHWAY	aly00380	16	47	0.0113562	0.128325	Bra035006|Bra036547|Bra038094|Bra003211|Bra011025|Bra007924|Bra020523|Bra011511|Bra010553|Bra023598|Bra039824|Bra027582|Bra021681|Bra011055|Bra010354|Bra020549	aly:ARALYDRAFT_323132|aly:ARALYDRAFT_910627|aly:ARALYDRAFT_489446|aly:ARALYDRAFT_485968|aly:ARALYDRAFT_480895|aly:ARALYDRAFT_476182|aly:ARALYDRAFT_489446|aly:ARALYDRAFT_912970|aly:ARALYDRAFT_491006|aly:ARALYDRAFT_323132|aly:ARALYDRAFT_489446|aly:ARALYDRAFT_485968|aly:ARALYDRAFT_323132|aly:ARALYDRAFT_491885|aly:ARALYDRAFT_491885|aly:ARALYDRAFT_489446|	9313400|9310341|9310358|9314101|9320279|9323373|9310358|9305234|9303098|9313400|9310358|9314101|9313400|9305549|9305549|9310358|	http://www.genome.jp/kegg-bin/show_pathway?aly00380/aly:ARALYDRAFT_912970%09red/aly:ARALYDRAFT_476182%09red/aly:ARALYDRAFT_491006%09red/aly:ARALYDRAFT_491885%09red/aly:ARALYDRAFT_489446%09red/aly:ARALYDRAFT_480895%09red/aly:ARALYDRAFT_323132%09red/aly:ARALYDRAFT_910627%09red/aly:ARALYDRAFT_485968%09red
Fatty acid degradation	KEGG PATHWAY	aly00071	16	47	0.0113562	0.128325	Bra029608|Bra012327|Bra001221|Bra001177|Bra031208|Bra032757|Bra013210|Bra015693|Bra005522|Bra024355|Bra015491|Bra020673|Bra010553|Bra011076|Bra040093|Bra011511	aly:ARALYDRAFT_478006|aly:ARALYDRAFT_472484|aly:ARALYDRAFT_478006|aly:ARALYDRAFT_477894|aly:ARALYDRAFT_314969|aly:ARALYDRAFT_915491|aly:ARALYDRAFT_673706|aly:ARALYDRAFT_895598|aly:ARALYDRAFT_482251|aly:ARALYDRAFT_919837|aly:ARALYDRAFT_470649|aly:ARALYDRAFT_331293|aly:ARALYDRAFT_491006|aly:ARALYDRAFT_491857|aly:ARALYDRAFT_493199|aly:ARALYDRAFT_912970|	9320679|9326576|9320679|9320614|9323929|9304388|9319703|9323734|9317332|9302722|9328396|9300002|9303098|9305530|9304175|9305234|	http://www.genome.jp/kegg-bin/show_pathway?aly00071/aly:ARALYDRAFT_912970%09red/aly:ARALYDRAFT_919837%09red/aly:ARALYDRAFT_895598%09red/aly:ARALYDRAFT_472484%09red/aly:ARALYDRAFT_482251%09red/aly:ARALYDRAFT_331293%09red/aly:ARALYDRAFT_491006%09red/aly:ARALYDRAFT_673706%09red/aly:ARALYDRAFT_915491%09red/aly:ARALYDRAFT_314969%09red/aly:ARALYDRAFT_493199%09red/aly:ARALYDRAFT_470649%09red/aly:ARALYDR…
Glutathione metabolism	KEGG PATHWAY	aly00480	27	102	0.0193057	0.198322	Bra018386|Bra032578|Bra023978|Bra014962|Bra025480|Bra000460|Bra010958|Bra039084|Bra025512|Bra012409|Bra022631|Bra003082|Bra022815|Bra030031|Bra012422|Bra017686|Bra000474|Bra034977|Bra033358|Novel00076|Bra037204|Bra013675|Bra031708|Bra007819|Bra001931|Bra016615|Bra028491	aly:ARALYDRAFT_481861|aly:ARALYDRAFT_470268|aly:ARALYDRAFT_901118|aly:ARALYDRAFT_479867|aly:ARALYDRAFT_493822|aly:ARALYDRAFT_346572|aly:ARALYDRAFT_890245|aly:ARALYDRAFT_322854|aly:ARALYDRAFT_916086|aly:ARALYDRAFT_472690|aly:ARALYDRAFT_495379|aly:ARALYDRAFT_495379|aly:ARALYDRAFT_482003|aly:ARALYDRAFT_890245|aly:ARALYDRAFT_472690|aly:ARALYDRAFT_491157|aly:ARALYDRAFT_481861|aly:ARALYDRAFT_905463|aly…	9317114|9328201|9316717|9321638|9304654|9316388|9326778|9313103|9304679|9329416|9300300|9300300|9317204|9326778|9329416|9303168|9317114|9311693|9328198|9303117|9330284|9305861|9328624|9316717|9319546|9326271|9304679|	http://www.genome.jp/kegg-bin/show_pathway?aly00480/aly:ARALYDRAFT_470263%09red/aly:ARALYDRAFT_901118%09red/aly:ARALYDRAFT_491040%09red/aly:ARALYDRAFT_898952%09red/aly:ARALYDRAFT_474117%09red/aly:ARALYDRAFT_470268%09red/aly:ARALYDRAFT_472690%09red/aly:ARALYDRAFT_482003%09red/aly:ARALYDRAFT_322854%09red/aly:ARALYDRAFT_905463%09red/aly:ARALYDRAFT_481861%09red/aly:ARALYDRAFT_471148%09red/aly:ARALYDR…
Brassinosteroid biosynthesis	KEGG PATHWAY	aly00905	6	11	0.0231844	0.214048	Bra017757|Bra011678|Bra027405|Bra021505|Bra025409|Bra036097	aly:ARALYDRAFT_490999|aly:ARALYDRAFT_490999|aly:ARALYDRAFT_686531|aly:ARALYDRAFT_686531|aly:ARALYDRAFT_484717|aly:ARALYDRAFT_906393|	9303091|9303091|9298835|9298835|9311596|9312109|	http://www.genome.jp/kegg-bin/show_pathway?aly00905/aly:ARALYDRAFT_490999%09red/aly:ARALYDRAFT_686531%09red/aly:ARALYDRAFT_906393%09red/aly:ARALYDRAFT_484717%09red
Phagosome	KEGG PATHWAY	aly04145	24	90	0.024625	0.214048	Bra011556|Bra001545|Bra016488|Bra012223|Bra000871|Bra035248|Bra010712|Bra010719|Bra027271|Bra022360|Bra008592|Bra029128|Bra036253|Bra011878|Bra016752|Bra014179|Bra006372|Bra031220|Bra009710|Bra016477|Bra036819|Bra030274|Bra035566|Bra039121	aly:ARALYDRAFT_480541|aly:ARALYDRAFT_478844|aly:ARALYDRAFT_472216|aly:ARALYDRAFT_472256|aly:ARALYDRAFT_327540|aly:ARALYDRAFT_489953|aly:ARALYDRAFT_490676|aly:ARALYDRAFT_480541|aly:ARALYDRAFT_478844|aly:ARALYDRAFT_898258|aly:ARALYDRAFT_488543|aly:ARALYDRAFT_495296|aly:ARALYDRAFT_327540|aly:ARALYDRAFT_490676|aly:ARALYDRAFT_471438|aly:ARALYDRAFT_898258|aly:ARALYDRAFT_488543|aly:ARALYDRAFT_481052|aly…	9322121|9321096|9329141|9329157|9310973|9310745|9304955|9322121|9321096|9321347|9307807|9300238|9310973|9304955|9328779|9321347|9307807|9316470|9308145|9326432|9312149|9316470|9302159|9305840|	http://www.genome.jp/kegg-bin/show_pathway?aly04145/aly:ARALYDRAFT_489245%09red/aly:ARALYDRAFT_906477%09red/aly:ARALYDRAFT_918672%09red/aly:ARALYDRAFT_495296%09red/aly:ARALYDRAFT_490676%09red/aly:ARALYDRAFT_472256%09red/aly:ARALYDRAFT_488543%09red/aly:ARALYDRAFT_898258%09red/aly:ARALYDRAFT_481052%09red/aly:ARALYDRAFT_327540%09red/aly:ARALYDRAFT_480541%09red/aly:ARALYDRAFT_492496%09red/aly:ARALYDR…
Pyruvate metabolism	KEGG PATHWAY	aly00620	24	91	0.0271288	0.218968	Bra012418|Bra016811|Bra027386|Bra017856|Bra011792|Bra039662|Bra037976|Bra022204|Bra002797|Bra004450|Bra010553|Bra030204|Bra028545|Bra012781|Bra033446|Bra027293|Bra030951|Bra036771|Bra031031|Bra006008|Bra039029|Bra009866|Bra018654|Bra011511	aly:ARALYDRAFT_889967|aly:ARALYDRAFT_888497|aly:ARALYDRAFT_478800|aly:ARALYDRAFT_490829|aly:ARALYDRAFT_490829|aly:ARALYDRAFT_474449|aly:ARALYDRAFT_682546|aly:ARALYDRAFT_898058|aly:ARALYDRAFT_331971|aly:ARALYDRAFT_483931|aly:ARALYDRAFT_491006|aly:ARALYDRAFT_481139|aly:ARALYDRAFT_906680|aly:ARALYDRAFT_915248|aly:ARALYDRAFT_485584|aly:ARALYDRAFT_478917|aly:ARALYDRAFT_474449|aly:ARALYDRAFT_891254|aly…	9329391|9328721|9321064|9305033|9305033|9330491|9330544|9321261|9302237|9316376|9303098|9314701|9312246|9306304|9313917|9318970|9330491|9329973|9326343|9307418|9320033|9309596|9328498|9305234|	http://www.genome.jp/kegg-bin/show_pathway?aly00620/aly:ARALYDRAFT_331971%09red/aly:ARALYDRAFT_478917%09red/aly:ARALYDRAFT_889967%09red/aly:ARALYDRAFT_488005%09red/aly:ARALYDRAFT_474449%09red/aly:ARALYDRAFT_915248%09red/aly:ARALYDRAFT_888497%09red/aly:ARALYDRAFT_898058%09red/aly:ARALYDRAFT_912970%09red/aly:ARALYDRAFT_491006%09red/aly:ARALYDRAFT_899888%09red/aly:ARALYDRAFT_478800%09red/aly:ARALYDR…
Phenylalanine, tyrosine and tryptophan biosynthesis	KEGG PATHWAY	aly00400	16	59	0.0529647	0.399001	Bra016829|Bra005864|Bra002423|Bra010980|Bra009130|Bra011024|Bra016830|Bra000384|Bra002245|Bra020203|Bra032268|Bra031389|Bra019468|Bra030270|Bra021682|Bra006103	aly:ARALYDRAFT_471294|aly:ARALYDRAFT_487374|aly:ARALYDRAFT_910257|aly:ARALYDRAFT_472860|aly:ARALYDRAFT_487374|aly:ARALYDRAFT_491928|aly:ARALYDRAFT_471294|aly:ARALYDRAFT_483663|aly:ARALYDRAFT_909992|aly:ARALYDRAFT_910257|aly:ARALYDRAFT_891719|aly:ARALYDRAFT_472481|aly:ARALYDRAFT_484876|aly:ARALYDRAFT_320039|aly:ARALYDRAFT_482020|aly:ARALYDRAFT_487989|	9328714|9307249|9308082|9326758|9307249|9305575|9328714|9316237|9307962|9308082|9327520|9329286|9313423|9316476|9317213|9307549|	http://www.genome.jp/kegg-bin/show_pathway?aly00400/aly:ARALYDRAFT_910257%09red/aly:ARALYDRAFT_472481%09red/aly:ARALYDRAFT_484876%09red/aly:ARALYDRAFT_491928%09red/aly:ARALYDRAFT_483663%09red/aly:ARALYDRAFT_472860%09red/aly:ARALYDRAFT_487374%09red/aly:ARALYDRAFT_909992%09red/aly:ARALYDRAFT_471294%09red/aly:ARALYDRAFT_482020%09red/aly:ARALYDRAFT_487989%09red/aly:ARALYDRAFT_320039%09red/aly:ARALYDR…
Carbon fixation in photosynthetic organisms	KEGG PATHWAY	aly00710	19	76	0.0657677	0.464485	Bra030951|Bra006103|Bra039662|Bra024892|Bra025984|Bra012781|Bra009866|Bra026675|Bra002245|Bra011792|Bra027631|Bra039029|Bra027293|Bra005526|Bra021682|Bra003221|Bra030204|Bra002797|Bra017856	aly:ARALYDRAFT_474449|aly:ARALYDRAFT_487989|aly:ARALYDRAFT_474449|aly:ARALYDRAFT_894942|aly:ARALYDRAFT_889133|aly:ARALYDRAFT_915248|aly:ARALYDRAFT_488005|aly:ARALYDRAFT_889133|aly:ARALYDRAFT_909992|aly:ARALYDRAFT_490829|aly:ARALYDRAFT_475014|aly:ARALYDRAFT_899888|aly:ARALYDRAFT_478917|aly:ARALYDRAFT_891347|aly:ARALYDRAFT_482020|aly:ARALYDRAFT_907013|aly:ARALYDRAFT_481139|aly:ARALYDRAFT_331971|aly…	9330491|9307549|9330491|9323409|9326279|9306304|9309596|9326279|9307962|9305033|9322470|9320033|9318970|9330022|9317213|9312404|9314701|9302237|9305033|	http://www.genome.jp/kegg-bin/show_pathway?aly00710/aly:ARALYDRAFT_331971%09red/aly:ARALYDRAFT_475014%09red/aly:ARALYDRAFT_474449%09red/aly:ARALYDRAFT_487989%09red/aly:ARALYDRAFT_891347%09red/aly:ARALYDRAFT_907013%09red/aly:ARALYDRAFT_490829%09red/aly:ARALYDRAFT_909992%09red/aly:ARALYDRAFT_894942%09red/aly:ARALYDRAFT_482020%09red/aly:ARALYDRAFT_478917%09red/aly:ARALYDRAFT_915248%09red/aly:ARALYDR…
Linoleic acid metabolism	KEGG PATHWAY	aly00591	4	9	0.0963396	0.640375	Bra016602|Bra003526|Bra039948|Bra030988	aly:ARALYDRAFT_471947|aly:ARALYDRAFT_484907|aly:ARALYDRAFT_479752|aly:ARALYDRAFT_471947|	9329013|9313456|9319428|9329013|	http://www.genome.jp/kegg-bin/show_pathway?aly00591/aly:ARALYDRAFT_479752%09red/aly:ARALYDRAFT_484907%09red/aly:ARALYDRAFT_471947%09red
Circadian rhythm - plant	KEGG PATHWAY	aly04712	11	41	0.102091	0.640907	Bra029261|Bra033291|Bra010082|Bra004503|Bra031668|Bra030496|Bra004545|Bra021818|Bra005541|Bra022192|Bra029131	aly:ARALYDRAFT_919507|aly:ARALYDRAFT_470177|aly:ARALYDRAFT_919507|aly:ARALYDRAFT_904154|aly:ARALYDRAFT_471048|aly:ARALYDRAFT_470177|aly:ARALYDRAFT_483787|aly:ARALYDRAFT_902362|aly:ARALYDRAFT_902362|aly:ARALYDRAFT_480851|aly:ARALYDRAFT_495294|	9300871|9325452|9300871|9316335|9328571|9325452|9318125|9317322|9317322|9322329|9300235|	http://www.genome.jp/kegg-bin/show_pathway?aly04712/aly:ARALYDRAFT_483787%09red/aly:ARALYDRAFT_480851%09red/aly:ARALYDRAFT_471048%09red/aly:ARALYDRAFT_904154%09red/aly:ARALYDRAFT_919507%09red/aly:ARALYDRAFT_495294%09red/aly:ARALYDRAFT_470177%09red/aly:ARALYDRAFT_902362%09red
Biosynthesis of unsaturated fatty acids	KEGG PATHWAY	aly01040	11	43	0.125383	0.743605	Bra034863|Bra015473|Bra008632|Bra033240|Bra023548|Bra020673|Bra005522|Bra024355|Bra015491|Bra040093|Bra001392	aly:ARALYDRAFT_478456|aly:ARALYDRAFT_470621|aly:ARALYDRAFT_488473|aly:ARALYDRAFT_470104|aly:ARALYDRAFT_488450|aly:ARALYDRAFT_331293|aly:ARALYDRAFT_482251|aly:ARALYDRAFT_919837|aly:ARALYDRAFT_470649|aly:ARALYDRAFT_493199|aly:ARALYDRAFT_478456|	9320901|9325649|9309833|9328110|9307767|9300002|9317332|9302722|9328396|9304175|9320901|	http://www.genome.jp/kegg-bin/show_pathway?aly01040/aly:ARALYDRAFT_488450%09red/aly:ARALYDRAFT_470104%09red/aly:ARALYDRAFT_482251%09red/aly:ARALYDRAFT_331293%09red/aly:ARALYDRAFT_470621%09red/aly:ARALYDRAFT_919837%09red/aly:ARALYDRAFT_488473%09red/aly:ARALYDRAFT_493199%09red/aly:ARALYDRAFT_470649%09red/aly:ARALYDRAFT_478456%09red
Biosynthesis of secondary metabolites	KEGG PATHWAY	aly01110	186	1051	0.141542	0.743605	Bra010625|Bra009392|Bra019257|Bra027405|Bra022739|Bra038437|Bra039662|Bra012327|Bra019145|Bra010958|Bra025480|Bra005221|Bra017052|Bra021292|Bra034141|Bra028665|Bra019468|Bra025409|Bra019899|Bra028545|Bra021815|Bra039853|Bra010576|Bra013378|Bra001986|Bra033795|Bra008561|Bra021682|Bra025272|Bra016757|Bra039084|Bra001020|Bra011599|Bra037042|Bra028793|Bra027941|Bra035847|Bra000384|Bra005982|Bra002245…	aly:ARALYDRAFT_490817|aly:ARALYDRAFT_487775|aly:ARALYDRAFT_492472|aly:ARALYDRAFT_686531|aly:ARALYDRAFT_495550|aly:ARALYDRAFT_473366|aly:ARALYDRAFT_474449|aly:ARALYDRAFT_472484|aly:ARALYDRAFT_492254|aly:ARALYDRAFT_890245|aly:ARALYDRAFT_493822|aly:ARALYDRAFT_482690|aly:ARALYDRAFT_483004|aly:ARALYDRAFT_479297|aly:ARALYDRAFT_478409|aly:ARALYDRAFT_487662|aly:ARALYDRAFT_484876|aly:ARALYDRAFT_484717|aly…	9305026|9307450|9303757|9298835|9300428|9329748|9330491|9326576|9303669|9326778|9304654|9317554|9317743|9319173|9320877|9307386|9313423|9311596|9328664|9312246|9317316|9326760|9305092|9304023|9299891|9311891|9309890|9317213|9304714|9326032|9313103|9318266|9303153|9305317|9309209|9327330|9302625|9316237|9307386|9307962|9303255|9305556|9312011|9312757|9305234|9325771|9330544|9313115|9321064|9300241…	http://www.genome.jp/kegg-bin/show_pathway?aly01110/aly:ARALYDRAFT_348000%09red/aly:ARALYDRAFT_914854%09red/aly:ARALYDRAFT_489120%09red/aly:ARALYDRAFT_481103%09red/aly:ARALYDRAFT_485079%09red/aly:ARALYDRAFT_318019%09red/aly:ARALYDRAFT_902059%09red/aly:ARALYDRAFT_481553%09red/aly:ARALYDRAFT_321537%09red/aly:ARALYDRAFT_495327%09red/aly:ARALYDRAFT_484876%09red/aly:ARALYDRAFT_495550%09red/aly:ARALYDR…
SNARE interactions in vesicular transport	KEGG PATHWAY	aly04130	12	50	0.149641	0.743605	Bra008592|Bra007605|Bra006372|Bra026095|Bra035128|Novel01168|Bra036218|Bra029128|Bra009318|Bra020394|Bra039622|Bra029785	aly:ARALYDRAFT_488543|aly:ARALYDRAFT_324578|aly:ARALYDRAFT_488543|aly:ARALYDRAFT_471787|aly:ARALYDRAFT_477131|aly:ARALYDRAFT_477131|aly:ARALYDRAFT_905200|aly:ARALYDRAFT_495296|aly:ARALYDRAFT_487641|aly:ARALYDRAFT_495912|aly:ARALYDRAFT_480733|aly:ARALYDRAFT_897138|	9307807|9312682|9307807|9326195|9323858|9323858|9311560|9300238|9307377|9302321|9320190|9320818|	http://www.genome.jp/kegg-bin/show_pathway?aly04130/aly:ARALYDRAFT_324578%09red/aly:ARALYDRAFT_477131%09red/aly:ARALYDRAFT_480733%09red/aly:ARALYDRAFT_488543%09red/aly:ARALYDRAFT_897138%09red/aly:ARALYDRAFT_495912%09red/aly:ARALYDRAFT_495296%09red/aly:ARALYDRAFT_487641%09red/aly:ARALYDRAFT_471787%09red/aly:ARALYDRAFT_905200%09red
Phosphatidylinositol signaling system	KEGG PATHWAY	aly04070	16	71	0.150778	0.743605	Bra007201|Bra034317|Bra036978|Bra008331|Bra013122|Bra003251|Bra038549|Bra020420|Bra016396|Bra038816|Bra001545|Bra027458|Bra027271|Bra002627|Bra025438|Bra020361	aly:ARALYDRAFT_486035|aly:ARALYDRAFT_481582|aly:ARALYDRAFT_913033|aly:ARALYDRAFT_476937|aly:ARALYDRAFT_343072|aly:ARALYDRAFT_481582|aly:ARALYDRAFT_480776|aly:ARALYDRAFT_332060|aly:ARALYDRAFT_472433|aly:ARALYDRAFT_480776|aly:ARALYDRAFT_478844|aly:ARALYDRAFT_494739|aly:ARALYDRAFT_478844|aly:ARALYDRAFT_495989|aly:ARALYDRAFT_894287|aly:ARALYDRAFT_495989|	9314121|9315102|9303232|9323763|9319911|9315102|9322258|9302298|9329267|9322258|9321096|9299810|9321096|9300662|9323102|9300662|	http://www.genome.jp/kegg-bin/show_pathway?aly04070/aly:ARALYDRAFT_894287%09red/aly:ARALYDRAFT_913033%09red/aly:ARALYDRAFT_343072%09red/aly:ARALYDRAFT_495989%09red/aly:ARALYDRAFT_472433%09red/aly:ARALYDRAFT_480776%09red/aly:ARALYDRAFT_332060%09red/aly:ARALYDRAFT_481582%09red/aly:ARALYDRAFT_494739%09red/aly:ARALYDRAFT_478844%09red/aly:ARALYDRAFT_486035%09red/aly:ARALYDRAFT_476937%09red
Sulfur metabolism	KEGG PATHWAY	aly00920	11	45	0.151353	0.743605	Bra034705|Bra006857|Bra033696|Bra031965|Bra002793|Bra012346|Bra036910|Bra000699|Bra024541|Bra013120|Bra001020	aly:ARALYDRAFT_897528|aly:ARALYDRAFT_495767|aly:ARALYDRAFT_494627|aly:ARALYDRAFT_896410|aly:ARALYDRAFT_495767|aly:ARALYDRAFT_889795|aly:ARALYDRAFT_493405|aly:ARALYDRAFT_489849|aly:ARALYDRAFT_889795|aly:ARALYDRAFT_480365|aly:ARALYDRAFT_477417|	9321010|9300554|9299710|9320483|9300554|9326599|9306346|9310671|9326599|9319922|9318266|	http://www.genome.jp/kegg-bin/show_pathway?aly00920/aly:ARALYDRAFT_493405%09red/aly:ARALYDRAFT_494627%09red/aly:ARALYDRAFT_495767%09red/aly:ARALYDRAFT_477417%09red/aly:ARALYDRAFT_489849%09red/aly:ARALYDRAFT_480365%09red/aly:ARALYDRAFT_889795%09red/aly:ARALYDRAFT_897528%09red/aly:ARALYDRAFT_896410%09red
beta-Alanine metabolism	KEGG PATHWAY	aly00410	11	46	0.165296	0.778268	Bra037776|Bra003082|Bra008561|Bra024290|Bra006397|Bra037214|Bra003362|Bra022631|Bra010553|Bra021275|Bra011511	aly:ARALYDRAFT_496645|aly:ARALYDRAFT_495379|aly:ARALYDRAFT_488599|aly:ARALYDRAFT_496645|aly:ARALYDRAFT_488599|aly:ARALYDRAFT_480337|aly:ARALYDRAFT_486367|aly:ARALYDRAFT_495379|aly:ARALYDRAFT_491006|aly:ARALYDRAFT_479265|aly:ARALYDRAFT_912970|	9302685|9300300|9309890|9302685|9309890|9319892|9314325|9300300|9303098|9321297|9305234|	http://www.genome.jp/kegg-bin/show_pathway?aly00410/aly:ARALYDRAFT_912970%09red/aly:ARALYDRAFT_479265%09red/aly:ARALYDRAFT_491006%09red/aly:ARALYDRAFT_488599%09red/aly:ARALYDRAFT_486367%09red/aly:ARALYDRAFT_495379%09red/aly:ARALYDRAFT_496645%09red/aly:ARALYDRAFT_480337%09red
Fatty acid metabolism	KEGG PATHWAY	aly01212	19	91	0.192396	0.846711	Bra034863|Bra029608|Bra015473|Bra001221|Bra030254|Bra001177|Bra036771|Bra005522|Bra032757|Bra013210|Bra023548|Bra024355|Bra015491|Bra020673|Bra011076|Bra031631|Bra040093|Bra001392|Bra008632	aly:ARALYDRAFT_478456|aly:ARALYDRAFT_478006|aly:ARALYDRAFT_470621|aly:ARALYDRAFT_478006|aly:ARALYDRAFT_481086|aly:ARALYDRAFT_477894|aly:ARALYDRAFT_891254|aly:ARALYDRAFT_482251|aly:ARALYDRAFT_915491|aly:ARALYDRAFT_673706|aly:ARALYDRAFT_488450|aly:ARALYDRAFT_919837|aly:ARALYDRAFT_470649|aly:ARALYDRAFT_331293|aly:ARALYDRAFT_491857|aly:ARALYDRAFT_888084|aly:ARALYDRAFT_493199|aly:ARALYDRAFT_478456|aly…	9320901|9320679|9325649|9320679|9316504|9320614|9329973|9317332|9304388|9319703|9307767|9302722|9328396|9300002|9305530|9325763|9304175|9320901|9309833|	http://www.genome.jp/kegg-bin/show_pathway?aly01212/aly:ARALYDRAFT_919837%09red/aly:ARALYDRAFT_478006%09red/aly:ARALYDRAFT_482251%09red/aly:ARALYDRAFT_331293%09red/aly:ARALYDRAFT_673706%09red/aly:ARALYDRAFT_470621%09red/aly:ARALYDRAFT_488450%09red/aly:ARALYDRAFT_488473%09red/aly:ARALYDRAFT_493199%09red/aly:ARALYDRAFT_888084%09red/aly:ARALYDRAFT_477894%09red/aly:ARALYDRAFT_915491%09red/aly:ARALYDR…
Peroxisome	KEGG PATHWAY	aly04146	18	86	0.197909	0.846711	Bra024355|Bra031642|Bra022001|Bra012602|Bra000534|Bra001177|Bra032782|Bra013210|Bra032757|Bra020854|Bra002410|Bra005522|Bra034394|Bra015491|Bra020673|Bra029657|Bra040093|Bra017042	aly:ARALYDRAFT_919837|aly:ARALYDRAFT_888118|aly:ARALYDRAFT_494385|aly:ARALYDRAFT_914854|aly:ARALYDRAFT_481553|aly:ARALYDRAFT_477894|aly:ARALYDRAFT_658854|aly:ARALYDRAFT_673706|aly:ARALYDRAFT_915491|aly:ARALYDRAFT_490068|aly:ARALYDRAFT_484866|aly:ARALYDRAFT_482251|aly:ARALYDRAFT_901698|aly:ARALYDRAFT_470649|aly:ARALYDRAFT_331293|aly:ARALYDRAFT_478079|aly:ARALYDRAFT_493199|aly:ARALYDRAFT_483035|	9302722|9328537|9299516|9306123|9316903|9320614|9304366|9319703|9304388|9308741|9311739|9317332|9317012|9328396|9300002|9318603|9304175|9317753|	http://www.genome.jp/kegg-bin/show_pathway?aly04146/aly:ARALYDRAFT_484866%09red/aly:ARALYDRAFT_914854%09red/aly:ARALYDRAFT_919837%09red/aly:ARALYDRAFT_482251%09red/aly:ARALYDRAFT_915491%09red/aly:ARALYDRAFT_673706%09red/aly:ARALYDRAFT_888118%09red/aly:ARALYDRAFT_331293%09red/aly:ARALYDRAFT_493199%09red/aly:ARALYDRAFT_481553%09red/aly:ARALYDRAFT_478079%09red/aly:ARALYDRAFT_658854%09red/aly:ARALYDR…
Alanine, aspartate and glutamate metabolism	KEGG PATHWAY	aly00250	12	54	0.205295	0.846711	Bra006103|Bra026675|Bra025984|Bra018160|Bra010671|Bra006397|Bra002245|Bra011843|Bra021682|Bra023573|Bra008561|Bra008739	aly:ARALYDRAFT_487989|aly:ARALYDRAFT_889133|aly:ARALYDRAFT_889133|aly:ARALYDRAFT_905953|aly:ARALYDRAFT_490746|aly:ARALYDRAFT_488599|aly:ARALYDRAFT_909992|aly:ARALYDRAFT_490746|aly:ARALYDRAFT_482020|aly:ARALYDRAFT_488515|aly:ARALYDRAFT_488599|aly:ARALYDRAFT_488323|	9307549|9326279|9326279|9313622|9302946|9309890|9307962|9302946|9317213|9307795|9309890|9309759|	http://www.genome.jp/kegg-bin/show_pathway?aly00250/aly:ARALYDRAFT_490746%09red/aly:ARALYDRAFT_487989%09red/aly:ARALYDRAFT_909992%09red/aly:ARALYDRAFT_905953%09red/aly:ARALYDRAFT_488599%09red/aly:ARALYDRAFT_482020%09red/aly:ARALYDRAFT_488515%09red/aly:ARALYDRAFT_889133%09red/aly:ARALYDRAFT_488323%09red
Propanoate metabolism	KEGG PATHWAY	aly00640	7	28	0.209805	0.846711	Bra036470|Bra036771|Bra005982|Bra037214|Bra028665|Bra027661|Bra009336	aly:ARALYDRAFT_480870|aly:ARALYDRAFT_891254|aly:ARALYDRAFT_487662|aly:ARALYDRAFT_480337|aly:ARALYDRAFT_487662|aly:ARALYDRAFT_480870|aly:ARALYDRAFT_487662|	9320268|9329973|9307386|9319892|9307386|9320268|9307386|	http://www.genome.jp/kegg-bin/show_pathway?aly00640/aly:ARALYDRAFT_480870%09red/aly:ARALYDRAFT_891254%09red/aly:ARALYDRAFT_480337%09red/aly:ARALYDRAFT_487662%09red
Taurine and hypotaurine metabolism	KEGG PATHWAY	aly00430	3	9	0.229796	0.857185	Bra006280|Bra008561|Bra006397	aly:ARALYDRAFT_488353|aly:ARALYDRAFT_488599|aly:ARALYDRAFT_488599|	9307718|9309890|9309890|	http://www.genome.jp/kegg-bin/show_pathway?aly00430/aly:ARALYDRAFT_488599%09red/aly:ARALYDRAFT_488353%09red
2-Oxocarboxylic acid metabolism	KEGG PATHWAY	aly01210	17	85	0.254575	0.857185	Bra006103|Novel00282|Bra026675|Bra037657|Bra000351|Bra025984|Bra011025|Bra002245|Bra011599|Bra031031|Bra007417|Bra011778|Bra028764|Bra005736|Bra021682|Bra012637|Bra009537	aly:ARALYDRAFT_487989|aly:ARALYDRAFT_480186|aly:ARALYDRAFT_889133|aly:ARALYDRAFT_483560|aly:ARALYDRAFT_483560|aly:ARALYDRAFT_889133|aly:ARALYDRAFT_480895|aly:ARALYDRAFT_909992|aly:ARALYDRAFT_912853|aly:ARALYDRAFT_472070|aly:ARALYDRAFT_486329|aly:ARALYDRAFT_490852|aly:ARALYDRAFT_325159|aly:ARALYDRAFT_487101|aly:ARALYDRAFT_482020|aly:ARALYDRAFT_493091|aly:ARALYDRAFT_487101|	9307549|9319771|9326279|9316174|9316174|9326279|9320279|9307962|9303153|9326343|9314306|9305048|9309270|9307093|9317213|9304107|9307093|	http://www.genome.jp/kegg-bin/show_pathway?aly01210/aly:ARALYDRAFT_490852%09red/aly:ARALYDRAFT_487101%09red/aly:ARALYDRAFT_493091%09red/aly:ARALYDRAFT_480186%09red/aly:ARALYDRAFT_912853%09red/aly:ARALYDRAFT_487989%09red/aly:ARALYDRAFT_483560%09red/aly:ARALYDRAFT_909992%09red/aly:ARALYDRAFT_889133%09red/aly:ARALYDRAFT_482020%09red/aly:ARALYDRAFT_480895%09red/aly:ARALYDRAFT_472070%09red/aly:ARALYDR…
Isoquinoline alkaloid biosynthesis	KEGG PATHWAY	aly00950	6	25	0.260089	0.857185	Bra006103|Bra011024|Bra002245|Bra011049|Bra031116|Bra021682	aly:ARALYDRAFT_487989|aly:ARALYDRAFT_491928|aly:ARALYDRAFT_909992|aly:ARALYDRAFT_491894|aly:ARALYDRAFT_900384|aly:ARALYDRAFT_482020|	9307549|9305575|9307962|9305556|9322341|9317213|	http://www.genome.jp/kegg-bin/show_pathway?aly00950/aly:ARALYDRAFT_487989%09red/aly:ARALYDRAFT_491928%09red/aly:ARALYDRAFT_909992%09red/aly:ARALYDRAFT_482020%09red/aly:ARALYDRAFT_491894%09red/aly:ARALYDRAFT_900384%09red
Zeatin biosynthesis	KEGG PATHWAY	aly00908	5	20	0.265945	0.857185	Bra040677|Bra002371|Bra002777|Bra016928|Bra015842	aly:ARALYDRAFT_480522|aly:ARALYDRAFT_489034|aly:ARALYDRAFT_918856|aly:ARALYDRAFT_483228|aly:ARALYDRAFT_476695|	9322103|9308045|9302249|9317846|9325089|	http://www.genome.jp/kegg-bin/show_pathway?aly00908/aly:ARALYDRAFT_476695%09red/aly:ARALYDRAFT_483228%09red/aly:ARALYDRAFT_489034%09red/aly:ARALYDRAFT_480522%09red/aly:ARALYDRAFT_918856%09red
Phenylpropanoid biosynthesis	KEGG PATHWAY	aly00940	31	166	0.266002	0.857185	Bra010625|Bra010627|Bra022195|Bra010626|Bra012494|Bra038526|Bra003126|Bra005221|Bra023099|Bra021291|Bra021292|Bra021815|Bra039853|Bra018171|Bra001986|Bra017121|Bra039872|Bra033795|Bra030429|Bra028793|Bra037651|Bra000059|Bra004838|Bra033594|Bra001952|Bra034561|Bra005551|Bra007698|Bra032474|Bra003007|Bra011438	aly:ARALYDRAFT_490817|aly:ARALYDRAFT_912527|aly:ARALYDRAFT_898035|aly:ARALYDRAFT_490817|aly:ARALYDRAFT_475925|aly:ARALYDRAFT_481103|aly:ARALYDRAFT_906713|aly:ARALYDRAFT_482690|aly:ARALYDRAFT_345443|aly:ARALYDRAFT_479295|aly:ARALYDRAFT_479297|aly:ARALYDRAFT_902351|aly:ARALYDRAFT_313414|aly:ARALYDRAFT_485079|aly:ARALYDRAFT_917590|aly:ARALYDRAFT_321537|aly:ARALYDRAFT_473329|aly:ARALYDRAFT_485079|aly…	9305026|9305024|9321253|9305026|9324710|9314682|9312266|9317554|9317557|9319172|9319173|9317316|9326760|9311891|9299891|9317657|9329714|9311891|9327714|9309209|9316181|9317657|9308187|9304951|9319591|9303255|9317316|9312757|9328339|9302099|9303255|	http://www.genome.jp/kegg-bin/show_pathway?aly00940/aly:ARALYDRAFT_345443%09red/aly:ARALYDRAFT_898035%09red/aly:ARALYDRAFT_481103%09red/aly:ARALYDRAFT_485079%09red/aly:ARALYDRAFT_903867%09red/aly:ARALYDRAFT_490817%09red/aly:ARALYDRAFT_475925%09red/aly:ARALYDRAFT_321537%09red/aly:ARALYDRAFT_479960%09red/aly:ARALYDRAFT_487203%09red/aly:ARALYDRAFT_917590%09red/aly:ARALYDRAFT_473329%09red/aly:ARALYDR…
Nitrogen metabolism	KEGG PATHWAY	aly00910	10	47	0.269426	0.857185	Bra035006|Bra016223|Bra014956|Bra023475|Bra015227|Bra015656|Bra021681|Bra023573|Bra006942|Bra023598	aly:ARALYDRAFT_323132|aly:ARALYDRAFT_476161|aly:ARALYDRAFT_479859|aly:ARALYDRAFT_350602|aly:ARALYDRAFT_899777|aly:ARALYDRAFT_895665|aly:ARALYDRAFT_323132|aly:ARALYDRAFT_488515|aly:ARALYDRAFT_485641|aly:ARALYDRAFT_323132|	9313400|9324841|9319500|9309745|9319973|9325221|9313400|9307795|9312234|9313400|	http://www.genome.jp/kegg-bin/show_pathway?aly00910/aly:ARALYDRAFT_895665%09red/aly:ARALYDRAFT_479859%09red/aly:ARALYDRAFT_476161%09red/aly:ARALYDRAFT_323132%09red/aly:ARALYDRAFT_488515%09red/aly:ARALYDRAFT_350602%09red/aly:ARALYDRAFT_899777%09red/aly:ARALYDRAFT_485641%09red
Lysine degradation	KEGG PATHWAY	aly00310	7	31	0.276374	0.857185	Bra035551|Bra010553|Bra037020|Bra002934|Bra027582|Bra003211|Bra011511	aly:ARALYDRAFT_495590|aly:ARALYDRAFT_491006|aly:ARALYDRAFT_491371|aly:ARALYDRAFT_495590|aly:ARALYDRAFT_485968|aly:ARALYDRAFT_485968|aly:ARALYDRAFT_912970|	9300449|9303098|9305293|9300449|9314101|9314101|9305234|	http://www.genome.jp/kegg-bin/show_pathway?aly00310/aly:ARALYDRAFT_485968%09red/aly:ARALYDRAFT_491371%09red/aly:ARALYDRAFT_912970%09red/aly:ARALYDRAFT_495590%09red/aly:ARALYDRAFT_491006%09red
Starch and sucrose metabolism	KEGG PATHWAY	aly00500	40	220	0.280864	0.857185	Bra019370|Bra022552|Bra022739|Bra001547|Bra006578|Bra021291|Bra039419|Bra024311|Bra034960|Bra031771|Bra011428|Bra002332|Bra033195|Bra013628|Bra001923|Bra003845|Bra002257|Bra018171|Bra021292|Bra015025|Bra021815|Bra036282|Bra039502|Bra036699|Bra026984|Bra011835|Bra010658|Bra033795|Bra008696|Bra035049|Bra037651|Bra004838|Bra015995|Bra020096|Bra005551|Bra002289|Bra007698|Bra007573|Bra016328|Bra039025	aly:ARALYDRAFT_492609|aly:ARALYDRAFT_357390|aly:ARALYDRAFT_495550|aly:ARALYDRAFT_478847|aly:ARALYDRAFT_910122|aly:ARALYDRAFT_479295|aly:ARALYDRAFT_477852|aly:ARALYDRAFT_496670|aly:ARALYDRAFT_905425|aly:ARALYDRAFT_471293|aly:ARALYDRAFT_656700|aly:ARALYDRAFT_910122|aly:ARALYDRAFT_489859|aly:ARALYDRAFT_492609|aly:ARALYDRAFT_898926|aly:ARALYDRAFT_316284|aly:ARALYDRAFT_488866|aly:ARALYDRAFT_485079|aly…	9303831|9300191|9300428|9321099|9310083|9319172|9320587|9302695|9311674|9325940|9303266|9310083|9310678|9303831|9321667|9324989|9307972|9311891|9319173|9321695|9317316|9308917|9304569|9305522|9325986|9302956|9302956|9311891|9309794|9323809|9316181|9308187|9324989|9310055|9317316|9310055|9312757|9314432|9329373|9305522|	http://www.genome.jp/kegg-bin/show_pathway?aly00500/aly:ARALYDRAFT_488866%09red/aly:ARALYDRAFT_485079%09red/aly:ARALYDRAFT_326001%09red/aly:ARALYDRAFT_357390%09red/aly:ARALYDRAFT_889930%09red/aly:ARALYDRAFT_493691%09red/aly:ARALYDRAFT_656129%09red/aly:ARALYDRAFT_496670%09red/aly:ARALYDRAFT_656700%09red/aly:ARALYDRAFT_489859%09red/aly:ARALYDRAFT_477852%09red/aly:ARALYDRAFT_316284%09red/aly:ARALYDR…
Tyrosine metabolism	KEGG PATHWAY	aly00350	9	43	0.298929	0.857185	Bra006103|Bra012327|Bra011024|Bra002245|Bra015693|Bra031208|Bra011049|Bra031116|Bra021682	aly:ARALYDRAFT_487989|aly:ARALYDRAFT_472484|aly:ARALYDRAFT_491928|aly:ARALYDRAFT_909992|aly:ARALYDRAFT_895598|aly:ARALYDRAFT_314969|aly:ARALYDRAFT_491894|aly:ARALYDRAFT_900384|aly:ARALYDRAFT_482020|	9307549|9326576|9305575|9307962|9323734|9323929|9305556|9322341|9317213|	http://www.genome.jp/kegg-bin/show_pathway?aly00350/aly:ARALYDRAFT_895598%09red/aly:ARALYDRAFT_472484%09red/aly:ARALYDRAFT_491928%09red/aly:ARALYDRAFT_491894%09red/aly:ARALYDRAFT_314969%09red/aly:ARALYDRAFT_909992%09red/aly:ARALYDRAFT_482020%09red/aly:ARALYDRAFT_487989%09red/aly:ARALYDRAFT_900384%09red
Ascorbate and aldarate metabolism	KEGG PATHWAY	aly00053	10	49	0.307093	0.857185	Bra027670|Bra010553|Bra007797|Bra006954|Bra002357|Bra020145|Bra002355|Bra017686|Bra011511|Novel00076	aly:ARALYDRAFT_474964|aly:ARALYDRAFT_491006|aly:ARALYDRAFT_495327|aly:ARALYDRAFT_485659|aly:ARALYDRAFT_489021|aly:ARALYDRAFT_489021|aly:ARALYDRAFT_489021|aly:ARALYDRAFT_491157|aly:ARALYDRAFT_912970|aly:ARALYDRAFT_491040|	9323993|9303098|9301995|9313959|9310099|9310099|9310099|9303168|9305234|9303117|	http://www.genome.jp/kegg-bin/show_pathway?aly00053/aly:ARALYDRAFT_495327%09red/aly:ARALYDRAFT_912970%09red/aly:ARALYDRAFT_491006%09red/aly:ARALYDRAFT_474964%09red/aly:ARALYDRAFT_491040%09red/aly:ARALYDRAFT_485659%09red/aly:ARALYDRAFT_491157%09red/aly:ARALYDRAFT_489021%09red
Degradation of aromatic compounds	KEGG PATHWAY	aly01220	3	11	0.310535	0.857185	Bra015693|Bra031208|Bra012327	aly:ARALYDRAFT_895598|aly:ARALYDRAFT_314969|aly:ARALYDRAFT_472484|	9323734|9323929|9326576|	http://www.genome.jp/kegg-bin/show_pathway?aly01220/aly:ARALYDRAFT_895598%09red/aly:ARALYDRAFT_472484%09red/aly:ARALYDRAFT_314969%09red
Monoterpenoid biosynthesis	KEGG PATHWAY	aly00902	2	6	0.310662	0.857185	Bra033230|Bra025163	aly:ARALYDRAFT_887262|aly:ARALYDRAFT_664366|	9328103|9313000|	http://www.genome.jp/kegg-bin/show_pathway?aly00902/aly:ARALYDRAFT_664366%09red/aly:ARALYDRAFT_887262%09red
Pentose phosphate pathway	KEGG PATHWAY	aly00030	11	55	0.313887	0.857185	Bra009763|Bra024892|Bra010958|Bra030031|Bra009758|Bra027631|Bra025480|Bra005526|Bra029949|Bra006197|Bra039084	aly:ARALYDRAFT_910480|aly:ARALYDRAFT_894942|aly:ARALYDRAFT_890245|aly:ARALYDRAFT_890245|aly:ARALYDRAFT_489305|aly:ARALYDRAFT_475014|aly:ARALYDRAFT_493822|aly:ARALYDRAFT_891347|aly:ARALYDRAFT_906216|aly:ARALYDRAFT_488161|aly:ARALYDRAFT_322854|	9310264|9323409|9326778|9326778|9310262|9322470|9304654|9330022|9313737|9309679|9313103|	http://www.genome.jp/kegg-bin/show_pathway?aly00030/aly:ARALYDRAFT_910480%09red/aly:ARALYDRAFT_475014%09red/aly:ARALYDRAFT_488161%09red/aly:ARALYDRAFT_891347%09red/aly:ARALYDRAFT_894942%09red/aly:ARALYDRAFT_322854%09red/aly:ARALYDRAFT_890245%09red/aly:ARALYDRAFT_493822%09red/aly:ARALYDRAFT_489305%09red/aly:ARALYDRAFT_906216%09red
Galactose metabolism	KEGG PATHWAY	aly00052	11	56	0.332237	0.857185	Bra016757|Bra026984|Bra025579|Bra002141|Bra035262|Bra019257|Bra007797|Bra013956|Bra036699|Bra014816|Bra039025	aly:ARALYDRAFT_471431|aly:ARALYDRAFT_888545|aly:ARALYDRAFT_493949|aly:ARALYDRAFT_488687|aly:ARALYDRAFT_911410|aly:ARALYDRAFT_492472|aly:ARALYDRAFT_495327|aly:ARALYDRAFT_492198|aly:ARALYDRAFT_913598|aly:ARALYDRAFT_485844|aly:ARALYDRAFT_913598|	9326032|9325986|9304728|9309944|9310727|9303757|9301995|9305698|9305522|9314046|9305522|	http://www.genome.jp/kegg-bin/show_pathway?aly00052/aly:ARALYDRAFT_495327%09red/aly:ARALYDRAFT_471431%09red/aly:ARALYDRAFT_488687%09red/aly:ARALYDRAFT_492198%09red/aly:ARALYDRAFT_888545%09red/aly:ARALYDRAFT_485844%09red/aly:ARALYDRAFT_493949%09red/aly:ARALYDRAFT_911410%09red/aly:ARALYDRAFT_492472%09red/aly:ARALYDRAFT_913598%09red
Arginine and proline metabolism	KEGG PATHWAY	aly00330	16	85	0.33574	0.857185	Bra006103|Bra011554|Bra003082|Bra002245|Bra023699|Bra003362|Bra025033|Bra011778|Bra022631|Bra010553|Bra021682|Bra005012|Bra012637|Bra023573|Bra017672|Bra011511	aly:ARALYDRAFT_487989|aly:ARALYDRAFT_491183|aly:ARALYDRAFT_495379|aly:ARALYDRAFT_909992|aly:ARALYDRAFT_488776|aly:ARALYDRAFT_486367|aly:ARALYDRAFT_494356|aly:ARALYDRAFT_490852|aly:ARALYDRAFT_495379|aly:ARALYDRAFT_491006|aly:ARALYDRAFT_482020|aly:ARALYDRAFT_483012|aly:ARALYDRAFT_493091|aly:ARALYDRAFT_488515|aly:ARALYDRAFT_491183|aly:ARALYDRAFT_912970|	9307549|9303179|9300300|9307962|9307920|9314325|9299496|9305048|9300300|9303098|9317213|9315890|9304107|9307795|9303179|9305234|	http://www.genome.jp/kegg-bin/show_pathway?aly00330/aly:ARALYDRAFT_490852%09red/aly:ARALYDRAFT_912970%09red/aly:ARALYDRAFT_482020%09red/aly:ARALYDRAFT_491006%09red/aly:ARALYDRAFT_487989%09red/aly:ARALYDRAFT_494356%09red/aly:ARALYDRAFT_488776%09red/aly:ARALYDRAFT_493091%09red/aly:ARALYDRAFT_909992%09red/aly:ARALYDRAFT_483012%09red/aly:ARALYDRAFT_495379%09red/aly:ARALYDRAFT_488515%09red/aly:ARALYDR…
Arachidonic acid metabolism	KEGG PATHWAY	aly00590	4	17	0.337104	0.857185	Bra023978|Bra023419|Bra007819|Bra035296	aly:ARALYDRAFT_901118|aly:ARALYDRAFT_909305|aly:ARALYDRAFT_901118|aly:ARALYDRAFT_917592|	9316717|9307642|9316717|9301639|	http://www.genome.jp/kegg-bin/show_pathway?aly00590/aly:ARALYDRAFT_901118%09red/aly:ARALYDRAFT_917592%09red/aly:ARALYDRAFT_909305%09red
Cyanoamino acid metabolism	KEGG PATHWAY	aly00460	13	68	0.341357	0.857185	Bra037651|Bra018171|Bra004838|Bra035006|Bra028764|Bra021291|Bra021292|Bra033795|Bra005551|Bra023598|Bra007698|Bra021681|Bra021815	aly:ARALYDRAFT_903867|aly:ARALYDRAFT_485079|aly:ARALYDRAFT_662289|aly:ARALYDRAFT_323132|aly:ARALYDRAFT_325159|aly:ARALYDRAFT_479295|aly:ARALYDRAFT_479297|aly:ARALYDRAFT_485079|aly:ARALYDRAFT_902351|aly:ARALYDRAFT_323132|aly:ARALYDRAFT_486775|aly:ARALYDRAFT_323132|aly:ARALYDRAFT_902351|	9316181|9311891|9308187|9313400|9309270|9319172|9319173|9311891|9317316|9313400|9312757|9313400|9317316|	http://www.genome.jp/kegg-bin/show_pathway?aly00460/aly:ARALYDRAFT_903867%09red/aly:ARALYDRAFT_479295%09red/aly:ARALYDRAFT_662289%09red/aly:ARALYDRAFT_479297%09red/aly:ARALYDRAFT_486775%09red/aly:ARALYDRAFT_485079%09red/aly:ARALYDRAFT_323132%09red/aly:ARALYDRAFT_902351%09red/aly:ARALYDRAFT_325159%09red
Ether lipid metabolism	KEGG PATHWAY	aly00565	6	29	0.363813	0.893713	Bra009816|Bra020497|Bra031987|Bra035140|Bra039323|Bra040531	aly:ARALYDRAFT_662345|aly:ARALYDRAFT_662376|aly:ARALYDRAFT_896356|aly:ARALYDRAFT_477149|aly:ARALYDRAFT_483703|aly:ARALYDRAFT_477854|	9308208|9310321|9318364|9325330|9318091|9318496|	http://www.genome.jp/kegg-bin/show_pathway?aly00565/aly:ARALYDRAFT_896356%09red/aly:ARALYDRAFT_662345%09red/aly:ARALYDRAFT_477854%09red/aly:ARALYDRAFT_662376%09red/aly:ARALYDRAFT_483703%09red/aly:ARALYDRAFT_477149%09red
Riboflavin metabolism	KEGG PATHWAY	aly00740	2	8	0.417955	0.995752	Novel00019|Novel00018	aly:ARALYDRAFT_914528|aly:ARALYDRAFT_914528|	9303918|9303918|	http://www.genome.jp/kegg-bin/show_pathway?aly00740/aly:ARALYDRAFT_914528%09red
Nicotinate and nicotinamide metabolism	KEGG PATHWAY	aly00760	3	14	0.431786	0.995752	Bra023060|Bra026671|Bra008739	aly:ARALYDRAFT_482605|aly:ARALYDRAFT_484052|aly:ARALYDRAFT_488323|	9317505|9311137|9309759|	http://www.genome.jp/kegg-bin/show_pathway?aly00760/aly:ARALYDRAFT_484052%09red/aly:ARALYDRAFT_488323%09red/aly:ARALYDRAFT_482605%09red
Vitamin B6 metabolism	KEGG PATHWAY	aly00750	3	14	0.431786	0.995752	Bra000603|Bra028901|Bra005687	aly:ARALYDRAFT_495052|aly:ARALYDRAFT_908014|aly:ARALYDRAFT_908014|	9301842|9306992|9306992|	http://www.genome.jp/kegg-bin/show_pathway?aly00750/aly:ARALYDRAFT_908014%09red/aly:ARALYDRAFT_495052%09red
Phenylalanine metabolism	KEGG PATHWAY	aly00360	20	117	0.455052	1	Bra006103|Bra028793|Bra022195|Bra012494|Bra038526|Bra000059|Bra011024|Bra030429|Bra005221|Bra003126|Bra001986|Bra002245|Bra017121|Bra039872|Bra034561|Bra023099|Bra039853|Bra021682|Bra032474|Bra011438	aly:ARALYDRAFT_487989|aly:ARALYDRAFT_487203|aly:ARALYDRAFT_898035|aly:ARALYDRAFT_475925|aly:ARALYDRAFT_481103|aly:ARALYDRAFT_321537|aly:ARALYDRAFT_491928|aly:ARALYDRAFT_892144|aly:ARALYDRAFT_482690|aly:ARALYDRAFT_906713|aly:ARALYDRAFT_917590|aly:ARALYDRAFT_909992|aly:ARALYDRAFT_321537|aly:ARALYDRAFT_473329|aly:ARALYDRAFT_913079|aly:ARALYDRAFT_345443|aly:ARALYDRAFT_313414|aly:ARALYDRAFT_482020|aly…	9307549|9309209|9321253|9324710|9314682|9317657|9305575|9327714|9317554|9312266|9299891|9307962|9317657|9329714|9303255|9317557|9326760|9317213|9328339|9303255|	http://www.genome.jp/kegg-bin/show_pathway?aly00360/aly:ARALYDRAFT_345443%09red/aly:ARALYDRAFT_473329%09red/aly:ARALYDRAFT_913079%09red/aly:ARALYDRAFT_898035%09red/aly:ARALYDRAFT_482690%09red/aly:ARALYDRAFT_487203%09red/aly:ARALYDRAFT_491928%09red/aly:ARALYDRAFT_313414%09red/aly:ARALYDRAFT_470523%09red/aly:ARALYDRAFT_909992%09red/aly:ARALYDRAFT_917590%09red/aly:ARALYDRAFT_906713%09red/aly:ARALYDR…
Inositol phosphate metabolism	KEGG PATHWAY	aly00562	12	69	0.46283	1	Bra007201|Bra031987|Bra036978|Bra008331|Bra013122|Bra002627|Bra037214|Bra016396|Bra001545|Bra027458|Bra027271|Bra020361	aly:ARALYDRAFT_486035|aly:ARALYDRAFT_896356|aly:ARALYDRAFT_913033|aly:ARALYDRAFT_476937|aly:ARALYDRAFT_343072|aly:ARALYDRAFT_495989|aly:ARALYDRAFT_480337|aly:ARALYDRAFT_472433|aly:ARALYDRAFT_478844|aly:ARALYDRAFT_494739|aly:ARALYDRAFT_478844|aly:ARALYDRAFT_495989|	9314121|9318364|9303232|9323763|9319911|9300662|9319892|9329267|9321096|9299810|9321096|9300662|	http://www.genome.jp/kegg-bin/show_pathway?aly00562/aly:ARALYDRAFT_896356%09red/aly:ARALYDRAFT_343072%09red/aly:ARALYDRAFT_495989%09red/aly:ARALYDRAFT_472433%09red/aly:ARALYDRAFT_913033%09red/aly:ARALYDRAFT_494739%09red/aly:ARALYDRAFT_478844%09red/aly:ARALYDRAFT_486035%09red/aly:ARALYDRAFT_476937%09red/aly:ARALYDRAFT_480337%09red
Cysteine and methionine metabolism	KEGG PATHWAY	aly00270	18	106	0.471443	1	Bra030951|Bra034705|Bra039662|Bra003082|Bra011024|Bra036884|Bra010725|Bra023699|Bra002793|Bra036910|Bra002797|Bra022631|Bra021682|Bra030204|Bra006857|Bra006103|Bra001020|Bra002245	aly:ARALYDRAFT_474449|aly:ARALYDRAFT_897528|aly:ARALYDRAFT_474449|aly:ARALYDRAFT_495379|aly:ARALYDRAFT_491928|aly:ARALYDRAFT_915377|aly:ARALYDRAFT_490644|aly:ARALYDRAFT_488776|aly:ARALYDRAFT_495767|aly:ARALYDRAFT_493405|aly:ARALYDRAFT_331971|aly:ARALYDRAFT_495379|aly:ARALYDRAFT_482020|aly:ARALYDRAFT_481139|aly:ARALYDRAFT_495767|aly:ARALYDRAFT_487989|aly:ARALYDRAFT_477417|aly:ARALYDRAFT_909992|	9330491|9321010|9330491|9300300|9305575|9304332|9302889|9307920|9300554|9306346|9302237|9300300|9317213|9314701|9300554|9307549|9318266|9307962|	http://www.genome.jp/kegg-bin/show_pathway?aly00270/aly:ARALYDRAFT_331971%09red/aly:ARALYDRAFT_487989%09red/aly:ARALYDRAFT_493405%09red/aly:ARALYDRAFT_495767%09red/aly:ARALYDRAFT_491928%09red/aly:ARALYDRAFT_477417%09red/aly:ARALYDRAFT_488776%09red/aly:ARALYDRAFT_909992%09red/aly:ARALYDRAFT_490644%09red/aly:ARALYDRAFT_482020%09red/aly:ARALYDRAFT_495379%09red/aly:ARALYDRAFT_474449%09red/aly:ARALYDR…
Endocytosis	KEGG PATHWAY	aly04144	23	138	0.490867	1	Bra015280|Bra008331|Bra040688|Bra016396|Bra001371|Bra013163|Bra021031|Bra040041|Bra040531|Bra024999|Bra018754|Bra018640|Bra014179|Bra006645|Bra024160|Bra014157|Bra020497|Bra008294|Bra029461|Bra000779|Bra031220|Bra022360|Bra030274	aly:ARALYDRAFT_887557|aly:ARALYDRAFT_476937|aly:ARALYDRAFT_906697|aly:ARALYDRAFT_472433|aly:ARALYDRAFT_478398|aly:ARALYDRAFT_480224|aly:ARALYDRAFT_329738|aly:ARALYDRAFT_478135|aly:ARALYDRAFT_477854|aly:ARALYDRAFT_494303|aly:ARALYDRAFT_474017|aly:ARALYDRAFT_481753|aly:ARALYDRAFT_898258|aly:ARALYDRAFT_489150|aly:ARALYDRAFT_343220|aly:ARALYDRAFT_474017|aly:ARALYDRAFT_662376|aly:ARALYDRAFT_476877|aly…	9328251|9323763|9312258|9329267|9320869|9321887|9306150|9318626|9318496|9301239|9327516|9315218|9321347|9308095|9322085|9327516|9310321|9325189|9308730|9308730|9316470|9321347|9316470|	http://www.genome.jp/kegg-bin/show_pathway?aly04144/aly:ARALYDRAFT_481052%09red/aly:ARALYDRAFT_906697%09red/aly:ARALYDRAFT_481753%09red/aly:ARALYDRAFT_478398%09red/aly:ARALYDRAFT_329738%09red/aly:ARALYDRAFT_477854%09red/aly:ARALYDRAFT_662376%09red/aly:ARALYDRAFT_343220%09red/aly:ARALYDRAFT_474017%09red/aly:ARALYDRAFT_898258%09red/aly:ARALYDRAFT_494303%09red/aly:ARALYDRAFT_490058%09red/aly:ARALYDR…
Glycolysis / Gluconeogenesis	KEGG PATHWAY	aly00010	20	120	0.496307	1	Bra012418|Bra011792|Bra037976|Bra012327|Bra020200|Bra027386|Bra019272|Bra033446|Bra031208|Bra028803|Bra015693|Bra006008|Bra022204|Bra017856|Bra005526|Bra010553|Bra028545|Bra036699|Bra011511|Bra039025	aly:ARALYDRAFT_889967|aly:ARALYDRAFT_490829|aly:ARALYDRAFT_682546|aly:ARALYDRAFT_472484|aly:ARALYDRAFT_489120|aly:ARALYDRAFT_478800|aly:ARALYDRAFT_914224|aly:ARALYDRAFT_485584|aly:ARALYDRAFT_314969|aly:ARALYDRAFT_908296|aly:ARALYDRAFT_895598|aly:ARALYDRAFT_487699|aly:ARALYDRAFT_898058|aly:ARALYDRAFT_490829|aly:ARALYDRAFT_891347|aly:ARALYDRAFT_491006|aly:ARALYDRAFT_906680|aly:ARALYDRAFT_913598|aly…	9329391|9305033|9330544|9326576|9308081|9321064|9305838|9313917|9323929|9309204|9323734|9307418|9321261|9305033|9330022|9303098|9312246|9305522|9305234|9305522|	http://www.genome.jp/kegg-bin/show_pathway?aly00010/aly:ARALYDRAFT_912970%09red/aly:ARALYDRAFT_895598%09red/aly:ARALYDRAFT_472484%09red/aly:ARALYDRAFT_682546%09red/aly:ARALYDRAFT_489120%09red/aly:ARALYDRAFT_891347%09red/aly:ARALYDRAFT_478800%09red/aly:ARALYDRAFT_314969%09red/aly:ARALYDRAFT_491006%09red/aly:ARALYDRAFT_908296%09red/aly:ARALYDRAFT_490829%09red/aly:ARALYDRAFT_906680%09red/aly:ARALYDR…
Glyoxylate and dicarboxylate metabolism	KEGG PATHWAY	aly00630	11	65	0.501213	1	Bra030951|Novel00282|Bra039662|Bra037657|Bra000351|Bra012602|Bra007417|Bra002797|Bra023487|Bra030204|Bra023573	aly:ARALYDRAFT_474449|aly:ARALYDRAFT_480186|aly:ARALYDRAFT_474449|aly:ARALYDRAFT_483560|aly:ARALYDRAFT_483560|aly:ARALYDRAFT_914854|aly:ARALYDRAFT_486329|aly:ARALYDRAFT_331971|aly:ARALYDRAFT_488325|aly:ARALYDRAFT_481139|aly:ARALYDRAFT_488515|	9330491|9319771|9330491|9316174|9316174|9306123|9314306|9302237|9309760|9314701|9307795|	http://www.genome.jp/kegg-bin/show_pathway?aly00630/aly:ARALYDRAFT_914854%09red/aly:ARALYDRAFT_480186%09red/aly:ARALYDRAFT_483560%09red/aly:ARALYDRAFT_331971%09red/aly:ARALYDRAFT_486329%09red/aly:ARALYDRAFT_474449%09red/aly:ARALYDRAFT_488515%09red/aly:ARALYDRAFT_488325%09red/aly:ARALYDRAFT_481139%09red
Other glycan degradation	KEGG PATHWAY	aly00511	4	22	0.502724	1	Bra025225|Bra014816|Bra013956|Bra033199	aly:ARALYDRAFT_484445|aly:ARALYDRAFT_485844|aly:ARALYDRAFT_492198|aly:ARALYDRAFT_327181|	9313057|9314046|9305698|9310672|	http://www.genome.jp/kegg-bin/show_pathway?aly00511/aly:ARALYDRAFT_492198%09red/aly:ARALYDRAFT_327181%09red/aly:ARALYDRAFT_484445%09red/aly:ARALYDRAFT_485844%09red
Glycosaminoglycan degradation	KEGG PATHWAY	aly00531	2	10	0.516105	1	Bra013956|Bra009310	aly:ARALYDRAFT_492198|aly:ARALYDRAFT_350042|	9305698|9309395|	http://www.genome.jp/kegg-bin/show_pathway?aly00531/aly:ARALYDRAFT_492198%09red/aly:ARALYDRAFT_350042%09red
Glycerolipid metabolism	KEGG PATHWAY	aly00561	10	60	0.523448	1	Bra033323|Bra005694|Bra038549|Bra020420|Bra038816|Bra010553|Bra023426|Bra014614|Bra011511|Bra037346	aly:ARALYDRAFT_470198|aly:ARALYDRAFT_660023|aly:ARALYDRAFT_480776|aly:ARALYDRAFT_332060|aly:ARALYDRAFT_480776|aly:ARALYDRAFT_491006|aly:ARALYDRAFT_488184|aly:ARALYDRAFT_907235|aly:ARALYDRAFT_912970|aly:ARALYDRAFT_490510|	9325463|9309089|9322258|9302298|9322258|9303098|9309690|9314235|9305234|9309013|	http://www.genome.jp/kegg-bin/show_pathway?aly00561/aly:ARALYDRAFT_912970%09red/aly:ARALYDRAFT_470198%09red/aly:ARALYDRAFT_491006%09red/aly:ARALYDRAFT_488184%09red/aly:ARALYDRAFT_480776%09red/aly:ARALYDRAFT_332060%09red/aly:ARALYDRAFT_907235%09red/aly:ARALYDRAFT_660023%09red/aly:ARALYDRAFT_490510%09red
Pantothenate and CoA biosynthesis	KEGG PATHWAY	aly00770	5	29	0.526203	1	Novel00755|Bra037776|Bra021275|Bra011327|Bra024290	aly:ARALYDRAFT_314295|aly:ARALYDRAFT_496645|aly:ARALYDRAFT_479265|aly:ARALYDRAFT_491515|aly:ARALYDRAFT_496645|	9327508|9302685|9321297|9305362|9302685|	http://www.genome.jp/kegg-bin/show_pathway?aly00770/aly:ARALYDRAFT_314295%09red/aly:ARALYDRAFT_491515%09red/aly:ARALYDRAFT_496645%09red/aly:ARALYDRAFT_479265%09red
Butanoate metabolism	KEGG PATHWAY	aly00650	3	17	0.544393	1	Bra008561|Bra000534|Bra006397	aly:ARALYDRAFT_488599|aly:ARALYDRAFT_481553|aly:ARALYDRAFT_488599|	9309890|9316903|9309890|	http://www.genome.jp/kegg-bin/show_pathway?aly00650/aly:ARALYDRAFT_481553%09red/aly:ARALYDRAFT_488599%09red
Stilbenoid, diarylheptanoid and gingerol biosynthesis	KEGG PATHWAY	aly00945	8	50	0.574521	1	Bra039853|Bra012494|Bra034235|Bra034236|Novel00829|Bra035502|Bra006987|Bra006988	aly:ARALYDRAFT_313414|aly:ARALYDRAFT_475925|aly:ARALYDRAFT_904811|aly:ARALYDRAFT_904811|aly:ARALYDRAFT_471462|aly:ARALYDRAFT_495302|aly:ARALYDRAFT_906715|aly:ARALYDRAFT_666191|	9326760|9324710|9313024|9313024|9326049|9300241|9313979|9312267|	http://www.genome.jp/kegg-bin/show_pathway?aly00945/aly:ARALYDRAFT_666191%09red/aly:ARALYDRAFT_471462%09red/aly:ARALYDRAFT_904811%09red/aly:ARALYDRAFT_906715%09red/aly:ARALYDRAFT_475925%09red/aly:ARALYDRAFT_495302%09red/aly:ARALYDRAFT_313414%09red
Biosynthesis of amino acids	KEGG PATHWAY	aly01230	44	277	0.582958	1	Novel00282|Bra005864|Bra002423|Bra000351|Bra009130|Bra016830|Bra011599|Bra031636|Bra025984|Bra012637|Bra006103|Bra034705|Bra020200|Bra020203|Bra002793|Bra031389|Bra019468|Bra005736|Bra021682|Bra028545|Bra009537|Bra016829|Bra010980|Bra006857|Bra032268|Bra005012|Bra001020|Bra040187|Bra026675|Bra024892|Bra037657|Bra027631|Bra011024|Bra000384|Bra002245|Bra031031|Bra007417|Bra006008|Bra036910|Bra01177…	aly:ARALYDRAFT_480186|aly:ARALYDRAFT_487374|aly:ARALYDRAFT_910257|aly:ARALYDRAFT_483560|aly:ARALYDRAFT_487374|aly:ARALYDRAFT_471294|aly:ARALYDRAFT_912853|aly:ARALYDRAFT_470930|aly:ARALYDRAFT_889133|aly:ARALYDRAFT_493091|aly:ARALYDRAFT_487989|aly:ARALYDRAFT_897528|aly:ARALYDRAFT_489120|aly:ARALYDRAFT_910257|aly:ARALYDRAFT_495767|aly:ARALYDRAFT_472481|aly:ARALYDRAFT_484876|aly:ARALYDRAFT_487101|aly…	9319771|9307249|9308082|9316174|9307249|9328714|9303153|9325771|9326279|9304107|9307549|9321010|9308081|9308082|9300554|9329286|9313423|9307093|9317213|9312246|9307093|9328714|9326758|9300554|9327520|9315890|9318266|9320516|9326279|9323409|9316174|9322470|9305575|9316237|9307962|9326343|9314306|9307418|9306346|9305048|9316476|9309679|9307795|9309204|	http://www.genome.jp/kegg-bin/show_pathway?aly01230/aly:ARALYDRAFT_489120%09red/aly:ARALYDRAFT_483663%09red/aly:ARALYDRAFT_896488%09red/aly:ARALYDRAFT_482020%09red/aly:ARALYDRAFT_897528%09red/aly:ARALYDRAFT_472481%09red/aly:ARALYDRAFT_487101%09red/aly:ARALYDRAFT_475014%09red/aly:ARALYDRAFT_493405%09red/aly:ARALYDRAFT_909992%09red/aly:ARALYDRAFT_908296%09red/aly:ARALYDRAFT_483012%09red/aly:ARALYDR…
Ubiquitin mediated proteolysis	KEGG PATHWAY	aly04120	25	160	0.606488	1	Bra015801|Bra041101|Bra021213|Bra029131|Bra038542|Bra006730|Bra016422|Bra035071|Bra021818|Bra005541|Bra021874|Bra026018|Bra011708|Bra002579|Bra025986|Bra036257|Bra000249|Bra013655|Bra000410|Bra029461|Bra000779|Bra035606|Bra028946|Bra035605|Bra016264	aly:ARALYDRAFT_917589|aly:ARALYDRAFT_478172|aly:ARALYDRAFT_479168|aly:ARALYDRAFT_495294|aly:ARALYDRAFT_343491|aly:ARALYDRAFT_919139|aly:ARALYDRAFT_472378|aly:ARALYDRAFT_889082|aly:ARALYDRAFT_902362|aly:ARALYDRAFT_902362|aly:ARALYDRAFT_902452|aly:ARALYDRAFT_889082|aly:ARALYDRAFT_912682|aly:ARALYDRAFT_919159|aly:ARALYDRAFT_471931|aly:ARALYDRAFT_911957|aly:ARALYDRAFT_903543|aly:ARALYDRAFT_914315|aly…	9299890|9318647|9321249|9300235|9320211|9302393|9326504|9326255|9317322|9317322|9315537|9326255|9305094|9302399|9329006|9310976|9317879|9303817|9316281|9308730|9308730|9300513|9300513|9300513|9326116|	http://www.genome.jp/kegg-bin/show_pathway?aly04120/aly:ARALYDRAFT_903543%09red/aly:ARALYDRAFT_478172%09red/aly:ARALYDRAFT_495294%09red/aly:ARALYDRAFT_919139%09red/aly:ARALYDRAFT_343491%09red/aly:ARALYDRAFT_479168%09red/aly:ARALYDRAFT_902452%09red/aly:ARALYDRAFT_471931%09red/aly:ARALYDRAFT_889082%09red/aly:ARALYDRAFT_483748%09red/aly:ARALYDRAFT_471614%09red/aly:ARALYDRAFT_911957%09red/aly:ARALYDR…
Limonene and pinene degradation	KEGG PATHWAY	aly00903	8	52	0.614641	1	Bra034235|Bra034236|Novel00829|Bra035502|Bra006987|Bra010553|Bra006988|Bra011511	aly:ARALYDRAFT_904811|aly:ARALYDRAFT_904811|aly:ARALYDRAFT_471462|aly:ARALYDRAFT_495302|aly:ARALYDRAFT_906715|aly:ARALYDRAFT_491006|aly:ARALYDRAFT_666191|aly:ARALYDRAFT_912970|	9313024|9313024|9326049|9300241|9313979|9303098|9312267|9305234|	http://www.genome.jp/kegg-bin/show_pathway?aly00903/aly:ARALYDRAFT_912970%09red/aly:ARALYDRAFT_666191%09red/aly:ARALYDRAFT_491006%09red/aly:ARALYDRAFT_471462%09red/aly:ARALYDRAFT_904811%09red/aly:ARALYDRAFT_906715%09red/aly:ARALYDRAFT_495302%09red
Diterpenoid biosynthesis	KEGG PATHWAY	aly00904	4	26	0.62087	1	Bra008480|Bra036239|Bra013227|Bra022565	aly:ARALYDRAFT_677611|aly:ARALYDRAFT_352546|aly:ARALYDRAFT_899117|aly:ARALYDRAFT_495246|	9323899|9310964|9319644|9300210|	http://www.genome.jp/kegg-bin/show_pathway?aly00904/aly:ARALYDRAFT_677611%09red/aly:ARALYDRAFT_352546%09red/aly:ARALYDRAFT_495246%09red/aly:ARALYDRAFT_899117%09red
Glucosinolate biosynthesis	KEGG PATHWAY	aly00966	2	13	0.641256	1	Bra011025|Bra028764	aly:ARALYDRAFT_480895|aly:ARALYDRAFT_325159|	9320279|9309270|	http://www.genome.jp/kegg-bin/show_pathway?aly00966/aly:ARALYDRAFT_480895%09red/aly:ARALYDRAFT_325159%09red
Fatty acid biosynthesis	KEGG PATHWAY	aly00061	7	47	0.645383	1	Bra008632|Bra030254|Bra036771|Bra013210|Bra032757|Bra031631|Bra001177	aly:ARALYDRAFT_488473|aly:ARALYDRAFT_481086|aly:ARALYDRAFT_891254|aly:ARALYDRAFT_673706|aly:ARALYDRAFT_915491|aly:ARALYDRAFT_888084|aly:ARALYDRAFT_477894|	9309833|9316504|9329973|9319703|9304388|9325763|9320614|	http://www.genome.jp/kegg-bin/show_pathway?aly00061/aly:ARALYDRAFT_915491%09red/aly:ARALYDRAFT_673706%09red/aly:ARALYDRAFT_488473%09red/aly:ARALYDRAFT_891254%09red/aly:ARALYDRAFT_888084%09red/aly:ARALYDRAFT_477894%09red/aly:ARALYDRAFT_481086%09red
Folate biosynthesis	KEGG PATHWAY	aly00790	4	27	0.647484	1	Bra034814|Bra040368|Bra037905|Bra000581	aly:ARALYDRAFT_478521|aly:ARALYDRAFT_478046|aly:ARALYDRAFT_489855|aly:ARALYDRAFT_667353|	9320929|9318587|9310677|9316457|	http://www.genome.jp/kegg-bin/show_pathway?aly00790/aly:ARALYDRAFT_478046%09red/aly:ARALYDRAFT_667353%09red/aly:ARALYDRAFT_478521%09red/aly:ARALYDRAFT_489855%09red
Glycosphingolipid biosynthesis - ganglio series	KEGG PATHWAY	aly00604	1	6	0.651769	1	Bra013956	aly:ARALYDRAFT_492198|	9305698|	http://www.genome.jp/kegg-bin/show_pathway?aly00604/aly:ARALYDRAFT_492198%09red
Valine, leucine and isoleucine degradation	KEGG PATHWAY	aly00280	7	48	0.664972	1	Bra022204|Bra020673|Bra037214|Bra005522|Bra010553|Bra000534|Bra011511	aly:ARALYDRAFT_898058|aly:ARALYDRAFT_331293|aly:ARALYDRAFT_480337|aly:ARALYDRAFT_482251|aly:ARALYDRAFT_491006|aly:ARALYDRAFT_481553|aly:ARALYDRAFT_912970|	9321261|9300002|9319892|9317332|9303098|9316903|9305234|	http://www.genome.jp/kegg-bin/show_pathway?aly00280/aly:ARALYDRAFT_912970%09red/aly:ARALYDRAFT_480337%09red/aly:ARALYDRAFT_482251%09red/aly:ARALYDRAFT_331293%09red/aly:ARALYDRAFT_491006%09red/aly:ARALYDRAFT_481553%09red/aly:ARALYDRAFT_898058%09red
Tropane, piperidine and pyridine alkaloid biosynthesis	KEGG PATHWAY	aly00960	5	36	0.697286	1	Bra011024|Bra006103|Bra002245|Bra018393|Bra021682	aly:ARALYDRAFT_491928|aly:ARALYDRAFT_487989|aly:ARALYDRAFT_909992|aly:ARALYDRAFT_902059|aly:ARALYDRAFT_482020|	9305575|9307549|9307962|9317190|9317213|	http://www.genome.jp/kegg-bin/show_pathway?aly00960/aly:ARALYDRAFT_909992%09red/aly:ARALYDRAFT_491928%09red/aly:ARALYDRAFT_902059%09red/aly:ARALYDRAFT_482020%09red/aly:ARALYDRAFT_487989%09red
Sesquiterpenoid and triterpenoid biosynthesis	KEGG PATHWAY	aly00909	3	22	0.699603	1	Bra026465|Bra009717|Bra029392	aly:ARALYDRAFT_662234|aly:ARALYDRAFT_348000|aly:ARALYDRAFT_662237|	9310239|9312011|9310241|	http://www.genome.jp/kegg-bin/show_pathway?aly00909/aly:ARALYDRAFT_348000%09red/aly:ARALYDRAFT_662237%09red/aly:ARALYDRAFT_662234%09red
Ubiquinone and other terpenoid-quinone biosynthesis	KEGG PATHWAY	aly00130	4	30	0.719639	1	Bra011024|Bra037042|Bra022503|Bra030429	aly:ARALYDRAFT_491928|aly:ARALYDRAFT_491430|aly:ARALYDRAFT_475500|aly:ARALYDRAFT_892144|	9305575|9305317|9322850|9327714|	http://www.genome.jp/kegg-bin/show_pathway?aly00130/aly:ARALYDRAFT_491928%09red/aly:ARALYDRAFT_475500%09red/aly:ARALYDRAFT_892144%09red/aly:ARALYDRAFT_491430%09red
Selenocompound metabolism	KEGG PATHWAY	aly00450	3	23	0.725283	1	Bra017711|Bra001020|Bra033696	aly:ARALYDRAFT_912832|aly:ARALYDRAFT_477417|aly:ARALYDRAFT_494627|	9305157|9318266|9299710|	http://www.genome.jp/kegg-bin/show_pathway?aly00450/aly:ARALYDRAFT_477417%09red/aly:ARALYDRAFT_494627%09red/aly:ARALYDRAFT_912832%09red
Histidine metabolism	KEGG PATHWAY	aly00340	3	23	0.725283	1	Bra010553|Bra027941|Bra011511	aly:ARALYDRAFT_491006|aly:ARALYDRAFT_891351|aly:ARALYDRAFT_912970|	9303098|9327330|9305234|	http://www.genome.jp/kegg-bin/show_pathway?aly00340/aly:ARALYDRAFT_912970%09red/aly:ARALYDRAFT_491006%09red/aly:ARALYDRAFT_891351%09red
Pentose and glucuronate interconversions	KEGG PATHWAY	aly00040	15	106	0.732064	1	Bra011428|Bra022552|Bra015341|Bra018175|Bra011511|Bra002257|Bra027631|Bra007797|Bra001547|Bra020426|Bra010553|Bra036155|Bra034960|Bra039419|Bra031771	aly:ARALYDRAFT_656700|aly:ARALYDRAFT_357390|aly:ARALYDRAFT_887643|aly:ARALYDRAFT_495023|aly:ARALYDRAFT_912970|aly:ARALYDRAFT_488866|aly:ARALYDRAFT_475014|aly:ARALYDRAFT_495327|aly:ARALYDRAFT_478847|aly:ARALYDRAFT_918943|aly:ARALYDRAFT_491006|aly:ARALYDRAFT_478021|aly:ARALYDRAFT_905425|aly:ARALYDRAFT_477852|aly:ARALYDRAFT_471293|	9303266|9300191|9325584|9301823|9305234|9307972|9322470|9301995|9321099|9302296|9303098|9318575|9311674|9320587|9325940|	http://www.genome.jp/kegg-bin/show_pathway?aly00040/aly:ARALYDRAFT_918943%09red/aly:ARALYDRAFT_495327%09red/aly:ARALYDRAFT_475014%09red/aly:ARALYDRAFT_478021%09red/aly:ARALYDRAFT_656700%09red/aly:ARALYDRAFT_905425%09red/aly:ARALYDRAFT_491006%09red/aly:ARALYDRAFT_887643%09red/aly:ARALYDRAFT_477852%09red/aly:ARALYDRAFT_912970%09red/aly:ARALYDRAFT_357390%09red/aly:ARALYDRAFT_471293%09red/aly:ARALYDR…
Glycerophospholipid metabolism	KEGG PATHWAY	aly00564	14	101	0.752052	1	Bra009816|Bra031987|Bra020497|Bra014614|Bra038549|Bra020420|Bra035140|Bra041066|Bra039323|Bra003840|Bra029521|Bra033323|Bra040531|Bra038816	aly:ARALYDRAFT_662345|aly:ARALYDRAFT_896356|aly:ARALYDRAFT_662376|aly:ARALYDRAFT_907235|aly:ARALYDRAFT_480776|aly:ARALYDRAFT_332060|aly:ARALYDRAFT_477149|aly:ARALYDRAFT_915309|aly:ARALYDRAFT_483703|aly:ARALYDRAFT_676903|aly:ARALYDRAFT_663484|aly:ARALYDRAFT_470198|aly:ARALYDRAFT_477854|aly:ARALYDRAFT_480776|	9308208|9318364|9310321|9314235|9322258|9302298|9325330|9304296|9318091|9324999|9308785|9325463|9318496|9322258|	http://www.genome.jp/kegg-bin/show_pathway?aly00564/aly:ARALYDRAFT_483703%09red/aly:ARALYDRAFT_470198%09red/aly:ARALYDRAFT_896356%09red/aly:ARALYDRAFT_662345%09red/aly:ARALYDRAFT_663484%09red/aly:ARALYDRAFT_662376%09red/aly:ARALYDRAFT_480776%09red/aly:ARALYDRAFT_332060%09red/aly:ARALYDRAFT_477854%09red/aly:ARALYDRAFT_907235%09red/aly:ARALYDRAFT_676903%09red/aly:ARALYDRAFT_915309%09red/aly:ARALYDR…
Terpenoid backbone biosynthesis	KEGG PATHWAY	aly00900	7	55	0.782518	1	Bra010576|Bra011522|Bra002468|Bra022982|Bra023542|Bra002053|Bra039538	aly:ARALYDRAFT_490952|aly:ARALYDRAFT_491231|aly:ARALYDRAFT_919295|aly:ARALYDRAFT_902550|aly:ARALYDRAFT_488435|aly:ARALYDRAFT_480621|aly:ARALYDRAFT_907440|	9305092|9305225|9300770|9315575|9309814|9320120|9314337|	http://www.genome.jp/kegg-bin/show_pathway?aly00900/aly:ARALYDRAFT_919295%09red/aly:ARALYDRAFT_480621%09red/aly:ARALYDRAFT_490952%09red/aly:ARALYDRAFT_907440%09red/aly:ARALYDRAFT_488435%09red/aly:ARALYDRAFT_902550%09red/aly:ARALYDRAFT_491231%09red
Plant-pathogen interaction	KEGG PATHWAY	aly04626	29	205	0.78701	1	Bra034317|Bra000299|Bra013263|Bra013575|Bra003081|Bra015896|Bra017523|Bra022786|Bra003947|Bra002338|Bra003251|Bra021379|Bra024067|Bra016193|Bra003376|Bra039511|Bra025438|Bra029677|Bra008033|Bra026985|Bra008699|Bra015796|Bra020135|Bra019554|Bra003778|Bra001818|Bra037277|Bra008846|Bra007450	aly:ARALYDRAFT_481582|aly:ARALYDRAFT_903714|aly:ARALYDRAFT_493087|aly:ARALYDRAFT_914456|aly:ARALYDRAFT_918383|aly:ARALYDRAFT_476611|aly:ARALYDRAFT_683312|aly:ARALYDRAFT_481938|aly:ARALYDRAFT_476200|aly:ARALYDRAFT_488996|aly:ARALYDRAFT_481582|aly:ARALYDRAFT_477546|aly:ARALYDRAFT_328660|aly:ARALYDRAFT_476200|aly:ARALYDRAFT_486411|aly:ARALYDRAFT_917157|aly:ARALYDRAFT_894287|aly:ARALYDRAFT_896948|aly…	9315102|9316103|9306151|9303883|9300301|9323621|9301233|9315327|9323389|9310089|9315102|9318331|9303413|9323389|9314341|9301440|9323102|9320733|9324941|9325990|9309791|9323688|9310089|9316103|9323632|9321495|9320116|9307624|9314341|	http://www.genome.jp/kegg-bin/show_pathway?aly04626/aly:ARALYDRAFT_894287%09red/aly:ARALYDRAFT_476611%09red/aly:ARALYDRAFT_476200%09red/aly:ARALYDRAFT_339776%09red/aly:ARALYDRAFT_493087%09red/aly:ARALYDRAFT_479642%09red/aly:ARALYDRAFT_328660%09red/aly:ARALYDRAFT_477546%09red/aly:ARALYDRAFT_476633%09red/aly:ARALYDRAFT_896948%09red/aly:ARALYDRAFT_480614%09red/aly:ARALYDRAFT_903714%09red/aly:ARALYDR…
Flavonoid biosynthesis	KEGG PATHWAY	aly00941	3	26	0.792023	1	Bra039853|Bra007145|Bra012494	aly:ARALYDRAFT_313414|aly:ARALYDRAFT_485933|aly:ARALYDRAFT_475925|	9326760|9314087|9324710|	http://www.genome.jp/kegg-bin/show_pathway?aly00941/aly:ARALYDRAFT_485933%09red/aly:ARALYDRAFT_475925%09red/aly:ARALYDRAFT_313414%09red
Amino sugar and nucleotide sugar metabolism	KEGG PATHWAY	aly00520	17	132	0.849376	1	Bra008696|Bra016757|Bra019257|Bra002141|Bra001923|Bra035262|Bra016008|Bra007797|Bra034754|Bra006419|Bra036699|Bra017052|Bra022739|Bra034141|Bra007573|Bra024311|Bra039025	aly:ARALYDRAFT_326001|aly:ARALYDRAFT_471431|aly:ARALYDRAFT_492472|aly:ARALYDRAFT_488687|aly:ARALYDRAFT_898926|aly:ARALYDRAFT_911410|aly:ARALYDRAFT_895185|aly:ARALYDRAFT_495327|aly:ARALYDRAFT_318019|aly:ARALYDRAFT_909780|aly:ARALYDRAFT_913598|aly:ARALYDRAFT_483004|aly:ARALYDRAFT_495550|aly:ARALYDRAFT_478409|aly:ARALYDRAFT_486584|aly:ARALYDRAFT_496670|aly:ARALYDRAFT_913598|	9309794|9326032|9303757|9309944|9321667|9310727|9324980|9301995|9320973|9309919|9305522|9317743|9300428|9320877|9314432|9302695|9305522|	http://www.genome.jp/kegg-bin/show_pathway?aly00520/aly:ARALYDRAFT_495327%09red/aly:ARALYDRAFT_326001%09red/aly:ARALYDRAFT_895185%09red/aly:ARALYDRAFT_496670%09red/aly:ARALYDRAFT_488687%09red/aly:ARALYDRAFT_478409%09red/aly:ARALYDRAFT_471431%09red/aly:ARALYDRAFT_483004%09red/aly:ARALYDRAFT_911410%09red/aly:ARALYDRAFT_486584%09red/aly:ARALYDRAFT_898926%09red/aly:ARALYDRAFT_318019%09red/aly:ARALYDR…
Biotin metabolism	KEGG PATHWAY	aly00780	2	21	0.852034	1	Bra033956|Bra030254	aly:ARALYDRAFT_481423|aly:ARALYDRAFT_481086|	9314944|9316504|	http://www.genome.jp/kegg-bin/show_pathway?aly00780/aly:ARALYDRAFT_481423%09red/aly:ARALYDRAFT_481086%09red
Sphingolipid metabolism	KEGG PATHWAY	aly00600	3	31	0.872984	1	Bra014816|Bra013956|Bra033199	aly:ARALYDRAFT_485844|aly:ARALYDRAFT_492198|aly:ARALYDRAFT_327181|	9314046|9305698|9310672|	http://www.genome.jp/kegg-bin/show_pathway?aly00600/aly:ARALYDRAFT_492198%09red/aly:ARALYDRAFT_327181%09red/aly:ARALYDRAFT_485844%09red
Fructose and mannose metabolism	KEGG PATHWAY	aly00051	6	56	0.882172	1	Bra020426|Bra016008|Bra036699|Bra005526|Bra017052|Bra039025	aly:ARALYDRAFT_918943|aly:ARALYDRAFT_895185|aly:ARALYDRAFT_913598|aly:ARALYDRAFT_891347|aly:ARALYDRAFT_483004|aly:ARALYDRAFT_913598|	9302296|9324980|9305522|9330022|9317743|9305522|	http://www.genome.jp/kegg-bin/show_pathway?aly00051/aly:ARALYDRAFT_918943%09red/aly:ARALYDRAFT_483004%09red/aly:ARALYDRAFT_895185%09red/aly:ARALYDRAFT_891347%09red/aly:ARALYDRAFT_913598%09red
ABC transporters	KEGG PATHWAY	aly02010	2	23	0.883066	1	Bra003490|Bra039042	aly:ARALYDRAFT_486718|aly:ARALYDRAFT_484657|	9314502|9313205|	http://www.genome.jp/kegg-bin/show_pathway?aly02010/aly:ARALYDRAFT_486718%09red/aly:ARALYDRAFT_484657%09red
N-Glycan biosynthesis	KEGG PATHWAY	aly00510	5	49	0.89055	1	Bra004624|Bra037205|Bra001816|Bra008753|Bra016831	aly:ARALYDRAFT_483226|aly:ARALYDRAFT_480301|aly:ARALYDRAFT_479633|aly:ARALYDRAFT_488289|aly:ARALYDRAFT_334448|	9316001|9319864|9321489|9309738|9328713|	http://www.genome.jp/kegg-bin/show_pathway?aly00510/aly:ARALYDRAFT_488289%09red/aly:ARALYDRAFT_479633%09red/aly:ARALYDRAFT_480301%09red/aly:ARALYDRAFT_334448%09red/aly:ARALYDRAFT_483226%09red
Glycine, serine and threonine metabolism	KEGG PATHWAY	aly00260	9	80	0.891166	1	Bra016829|Bra016830|Bra010671|Bra020200|Bra011843|Bra022204|Bra031636|Bra028803|Bra040187	aly:ARALYDRAFT_471294|aly:ARALYDRAFT_471294|aly:ARALYDRAFT_490746|aly:ARALYDRAFT_489120|aly:ARALYDRAFT_490746|aly:ARALYDRAFT_898058|aly:ARALYDRAFT_470930|aly:ARALYDRAFT_908296|aly:ARALYDRAFT_896488|	9328714|9328714|9302946|9308081|9302946|9321261|9325771|9309204|9320516|	http://www.genome.jp/kegg-bin/show_pathway?aly00260/aly:ARALYDRAFT_490746%09red/aly:ARALYDRAFT_470930%09red/aly:ARALYDRAFT_489120%09red/aly:ARALYDRAFT_896488%09red/aly:ARALYDRAFT_471294%09red/aly:ARALYDRAFT_908296%09red/aly:ARALYDRAFT_898058%09red
Porphyrin and chlorophyll metabolism	KEGG PATHWAY	aly00860	5	51	0.907991	1	Bra036948|Bra034882|Bra037607|Bra009876|Bra003004	aly:ARALYDRAFT_473812|aly:ARALYDRAFT_497065|aly:ARALYDRAFT_905628|aly:ARALYDRAFT_489449|aly:ARALYDRAFT_495501|	9327352|9299231|9311768|9310362|9302102|	http://www.genome.jp/kegg-bin/show_pathway?aly00860/aly:ARALYDRAFT_905628%09red/aly:ARALYDRAFT_489449%09red/aly:ARALYDRAFT_497065%09red/aly:ARALYDRAFT_495501%09red/aly:ARALYDRAFT_473812%09red
Sulfur relay system	KEGG PATHWAY	aly04122	1	16	0.922919	1	Bra037905	aly:ARALYDRAFT_489855|	9310677|	http://www.genome.jp/kegg-bin/show_pathway?aly04122/aly:ARALYDRAFT_489855%09red
Fatty acid elongation	KEGG PATHWAY	aly00062	3	39	0.945623	1	Bra024749|Bra023548|Bra033240	aly:ARALYDRAFT_894621|aly:ARALYDRAFT_488450|aly:ARALYDRAFT_470104|	9324733|9307767|9328110|	http://www.genome.jp/kegg-bin/show_pathway?aly00062/aly:ARALYDRAFT_488450%09red/aly:ARALYDRAFT_894621%09red/aly:ARALYDRAFT_470104%09red
Protein processing in endoplasmic reticulum	KEGG PATHWAY	aly04141	28	241	0.967913	1	Bra002385|Bra034212|Bra016831|Bra018867|Bra002579|Bra041101|Bra021213|Bra021603|Bra038084|Bra000787|Bra016539|Bra035606|Bra029677|Bra015801|Bra025986|Bra013563|Bra036257|Bra020295|Bra013593|Bra035781|Novel00982|Bra026271|Bra026346|Bra013872|Bra036294|Bra028946|Bra035605|Bra001816	aly:ARALYDRAFT_489058|aly:ARALYDRAFT_911843|aly:ARALYDRAFT_334448|aly:ARALYDRAFT_474199|aly:ARALYDRAFT_919159|aly:ARALYDRAFT_478172|aly:ARALYDRAFT_479168|aly:ARALYDRAFT_481915|aly:ARALYDRAFT_668613|aly:ARALYDRAFT_490080|aly:ARALYDRAFT_472106|aly:ARALYDRAFT_495701|aly:ARALYDRAFT_896948|aly:ARALYDRAFT_917589|aly:ARALYDRAFT_471931|aly:ARALYDRAFT_492693|aly:ARALYDRAFT_911957|aly:ARALYDRAFT_474482|aly…	9308055|9308841|9328713|9327650|9302399|9318647|9321249|9315313|9315267|9308753|9329080|9300513|9320733|9299890|9329006|9305933|9310976|9327818|9305911|9298792|9316439|9305584|9303575|9305757|9328176|9300513|9300513|9321489|	http://www.genome.jp/kegg-bin/show_pathway?aly04141/aly:ARALYDRAFT_480987%09red/aly:ARALYDRAFT_490080%09red/aly:ARALYDRAFT_472106%09red/aly:ARALYDRAFT_497321%09red/aly:ARALYDRAFT_334448%09red/aly:ARALYDRAFT_495701%09red/aly:ARALYDRAFT_491946%09red/aly:ARALYDRAFT_911957%09red/aly:ARALYDRAFT_492313%09red/aly:ARALYDRAFT_919159%09red/aly:ARALYDRAFT_896948%09red/aly:ARALYDRAFT_489058%09red/aly:ARALYDR…
Glycosylphosphatidylinositol(GPI)-anchor biosynthesis	KEGG PATHWAY	aly00563	1	22	0.96883	1	Bra028873	aly:ARALYDRAFT_323188|	9311779|	http://www.genome.jp/kegg-bin/show_pathway?aly00563/aly:ARALYDRAFT_323188%09red
Cutin, suberine and wax biosynthesis	KEGG PATHWAY	aly00073	2	36	0.976711	1	Bra002410|Bra005501	aly:ARALYDRAFT_484866|aly:ARALYDRAFT_482279|	9311739|9317346|	http://www.genome.jp/kegg-bin/show_pathway?aly00073/aly:ARALYDRAFT_482279%09red/aly:ARALYDRAFT_484866%09red
Steroid biosynthesis	KEGG PATHWAY	aly00100	2	37	0.979522	1	Bra026465|Bra029392	aly:ARALYDRAFT_662234|aly:ARALYDRAFT_662237|	9310239|9310241|	http://www.genome.jp/kegg-bin/show_pathway?aly00100/aly:ARALYDRAFT_662234%09red/aly:ARALYDRAFT_662237%09red
mRNA surveillance pathway	KEGG PATHWAY	aly03015	13	135	0.980002	1	Bra036351|Bra012791|Bra002590|Bra035759|Bra018191|Bra016837|Bra011388|Bra029588|Bra020335|Bra000475|Bra000153|Bra025179|Bra028973	aly:ARALYDRAFT_484365|aly:ARALYDRAFT_329973|aly:ARALYDRAFT_685584|aly:ARALYDRAFT_479592|aly:ARALYDRAFT_685584|aly:ARALYDRAFT_471276|aly:ARALYDRAFT_491411|aly:ARALYDRAFT_477964|aly:ARALYDRAFT_685584|aly:ARALYDRAFT_481858|aly:ARALYDRAFT_483018|aly:ARALYDRAFT_484365|aly:ARALYDRAFT_495641|	9311366|9306312|9302391|9321458|9302391|9328705|9303297|9320658|9302391|9317108|9317748|9311366|9302176|	http://www.genome.jp/kegg-bin/show_pathway?aly03015/aly:ARALYDRAFT_481858%09red/aly:ARALYDRAFT_329973%09red/aly:ARALYDRAFT_685584%09red/aly:ARALYDRAFT_495641%09red/aly:ARALYDRAFT_479592%09red/aly:ARALYDRAFT_491411%09red/aly:ARALYDRAFT_477964%09red/aly:ARALYDRAFT_471276%09red/aly:ARALYDRAFT_484365%09red/aly:ARALYDRAFT_483018%09red
Valine, leucine and isoleucine biosynthesis	KEGG PATHWAY	aly00290	1	25	0.980182	1	Bra031031	aly:ARALYDRAFT_472070|	9326343|	http://www.genome.jp/kegg-bin/show_pathway?aly00290/aly:ARALYDRAFT_472070%09red
Pyrimidine metabolism	KEGG PATHWAY	aly00240	14	144	0.981408	1	Bra037776|Bra031978|Bra013742|Bra024290|Bra023060|Bra030662|Bra005384|Bra017711|Bra014962|Bra002854|Bra007512|Bra000581|Bra039004|Bra021275	aly:ARALYDRAFT_496645|aly:ARALYDRAFT_896385|aly:ARALYDRAFT_489940|aly:ARALYDRAFT_496645|aly:ARALYDRAFT_482605|aly:ARALYDRAFT_678295|aly:ARALYDRAFT_669262|aly:ARALYDRAFT_912832|aly:ARALYDRAFT_479867|aly:ARALYDRAFT_329032|aly:ARALYDRAFT_486486|aly:ARALYDRAFT_667353|aly:ARALYDRAFT_480515|aly:ARALYDRAFT_479265|	9302685|9318370|9310729|9302685|9317505|9325682|9317430|9305157|9321638|9305678|9314389|9316457|9320051|9321297|	http://www.genome.jp/kegg-bin/show_pathway?aly00240/aly:ARALYDRAFT_479265%09red/aly:ARALYDRAFT_486486%09red/aly:ARALYDRAFT_667353%09red/aly:ARALYDRAFT_896385%09red/aly:ARALYDRAFT_479867%09red/aly:ARALYDRAFT_669262%09red/aly:ARALYDRAFT_489940%09red/aly:ARALYDRAFT_912832%09red/aly:ARALYDRAFT_496645%09red/aly:ARALYDRAFT_678295%09red/aly:ARALYDRAFT_329032%09red/aly:ARALYDRAFT_482605%09red/aly:ARALYDR…
One carbon pool by folate	KEGG PATHWAY	aly00670	1	29	0.989167	1	Bra000581	aly:ARALYDRAFT_667353|	9316457|	http://www.genome.jp/kegg-bin/show_pathway?aly00670/aly:ARALYDRAFT_667353%09red
Mismatch repair	KEGG PATHWAY	aly03430	7	96	0.992808	1	Bra010285|Bra027624|Novel00542|Novel00366|Bra001709|Bra014353|Bra028373	aly:ARALYDRAFT_668008|aly:ARALYDRAFT_475032|aly:ARALYDRAFT_668008|aly:ARALYDRAFT_496254|aly:ARALYDRAFT_479358|aly:ARALYDRAFT_668008|aly:ARALYDRAFT_479958|	9316793|9324037|9316793|9300791|9319206|9316793|9319590|	http://www.genome.jp/kegg-bin/show_pathway?aly03430/aly:ARALYDRAFT_668008%09red/aly:ARALYDRAFT_479958%09red/aly:ARALYDRAFT_475032%09red/aly:ARALYDRAFT_479358%09red/aly:ARALYDRAFT_496254%09red
Protein export	KEGG PATHWAY	aly03060	3	69	0.99847	1	Bra024060|Bra032799|Bra018760	aly:ARALYDRAFT_491691|aly:ARALYDRAFT_901831|aly:ARALYDRAFT_891729|	9305441|9317077|9330208|	http://www.genome.jp/kegg-bin/show_pathway?aly03060/aly:ARALYDRAFT_901831%09red/aly:ARALYDRAFT_891729%09red/aly:ARALYDRAFT_491691%09red
RNA degradation	KEGG PATHWAY	aly03018	8	122	0.998592	1	Bra031978|Bra003442|Bra004139|Bra015126|Bra020296|Bra023839|Bra006446|Bra009601	aly:ARALYDRAFT_896385|aly:ARALYDRAFT_486601|aly:ARALYDRAFT_494089|aly:ARALYDRAFT_673629|aly:ARALYDRAFT_496103|aly:ARALYDRAFT_479740|aly:ARALYDRAFT_488691|aly:ARALYDRAFT_349529|	9318370|9314441|9306885|9319672|9302418|9319418|9309945|9307037|	http://www.genome.jp/kegg-bin/show_pathway?aly03018/aly:ARALYDRAFT_488691%09red/aly:ARALYDRAFT_486601%09red/aly:ARALYDRAFT_896385%09red/aly:ARALYDRAFT_673629%09red/aly:ARALYDRAFT_494089%09red/aly:ARALYDRAFT_349529%09red/aly:ARALYDRAFT_496103%09red/aly:ARALYDRAFT_479740%09red
Homologous recombination	KEGG PATHWAY	aly03440	6	105	0.998952	1	Bra010285|Bra024248|Novel00542|Bra031944|Novel00366|Bra014353	aly:ARALYDRAFT_668008|aly:ARALYDRAFT_496584|aly:ARALYDRAFT_668008|aly:ARALYDRAFT_496584|aly:ARALYDRAFT_496254|aly:ARALYDRAFT_668008|	9316793|9300951|9316793|9300951|9300791|9316793|	http://www.genome.jp/kegg-bin/show_pathway?aly03440/aly:ARALYDRAFT_668008%09red/aly:ARALYDRAFT_496254%09red/aly:ARALYDRAFT_496584%09red
Base excision repair	KEGG PATHWAY	aly03410	1	45	0.999035	1	Bra003760	aly:ARALYDRAFT_476667|	9325080|	http://www.genome.jp/kegg-bin/show_pathway?aly03410/aly:ARALYDRAFT_476667%09red
RNA polymerase	KEGG PATHWAY	aly03020	1	48	0.999387	1	Bra030662	aly:ARALYDRAFT_678295|	9325682|	http://www.genome.jp/kegg-bin/show_pathway?aly03020/aly:ARALYDRAFT_678295%09red
Purine metabolism	KEGG PATHWAY	aly00230	12	179	0.999779	1	Bra031978|Bra013742|Bra035847|Bra030662|Bra033696|Bra031965|Bra006008|Bra014962|Bra016120|Bra028545|Bra013120|Bra030802	aly:ARALYDRAFT_896385|aly:ARALYDRAFT_489940|aly:ARALYDRAFT_496525|aly:ARALYDRAFT_678295|aly:ARALYDRAFT_494627|aly:ARALYDRAFT_896410|aly:ARALYDRAFT_487699|aly:ARALYDRAFT_479867|aly:ARALYDRAFT_339394|aly:ARALYDRAFT_906680|aly:ARALYDRAFT_480365|aly:ARALYDRAFT_471087|	9318370|9310729|9302625|9325682|9299710|9320483|9307418|9321638|9323450|9312246|9319922|9328591|	http://www.genome.jp/kegg-bin/show_pathway?aly00230/aly:ARALYDRAFT_496525%09red/aly:ARALYDRAFT_494627%09red/aly:ARALYDRAFT_896385%09red/aly:ARALYDRAFT_479867%09red/aly:ARALYDRAFT_480365%09red/aly:ARALYDRAFT_906680%09red/aly:ARALYDRAFT_471087%09red/aly:ARALYDRAFT_489940%09red/aly:ARALYDRAFT_487699%09red/aly:ARALYDRAFT_896410%09red/aly:ARALYDRAFT_678295%09red/aly:ARALYDRAFT_339394%09red
DNA replication	KEGG PATHWAY	aly03030	5	114	0.999892	1	Novel00366|Novel00542|Bra010285|Bra027624|Bra014353	aly:ARALYDRAFT_496254|aly:ARALYDRAFT_668008|aly:ARALYDRAFT_668008|aly:ARALYDRAFT_475032|aly:ARALYDRAFT_668008|	9300791|9316793|9316793|9324037|9316793|	http://www.genome.jp/kegg-bin/show_pathway?aly03030/aly:ARALYDRAFT_668008%09red/aly:ARALYDRAFT_475032%09red/aly:ARALYDRAFT_496254%09red
Photosynthesis	KEGG PATHWAY	aly00195	2	84	0.999966	1	Bra029574|Bra032396	aly:ARALYDRAFT_327454|aly:ARALYDRAFT_890600|	9308823|9329690|	http://www.genome.jp/kegg-bin/show_pathway?aly00195/aly:ARALYDRAFT_327454%09red/aly:ARALYDRAFT_890600%09red
Proteasome	KEGG PATHWAY	aly03050	1	72	0.999984	1	Bra009133	aly:ARALYDRAFT_908493|	9307250|	http://www.genome.jp/kegg-bin/show_pathway?aly03050/aly:ARALYDRAFT_908493%09red
Nucleotide excision repair	KEGG PATHWAY	aly03420	5	130	0.999985	1	Novel00366|Novel00542|Bra010285|Bra027624|Bra014353	aly:ARALYDRAFT_496254|aly:ARALYDRAFT_668008|aly:ARALYDRAFT_668008|aly:ARALYDRAFT_475032|aly:ARALYDRAFT_668008|	9300791|9316793|9316793|9324037|9316793|	http://www.genome.jp/kegg-bin/show_pathway?aly03420/aly:ARALYDRAFT_668008%09red/aly:ARALYDRAFT_475032%09red/aly:ARALYDRAFT_496254%09red
Aminoacyl-tRNA biosynthesis	KEGG PATHWAY	aly00970	2	93	0.99999	1	Bra016693|Bra001250	aly:ARALYDRAFT_471639|aly:ARALYDRAFT_478062|	9328880|9320714|	http://www.genome.jp/kegg-bin/show_pathway?aly00970/aly:ARALYDRAFT_478062%09red/aly:ARALYDRAFT_471639%09red
Spliceosome	KEGG PATHWAY	aly03040	11	213	0.999998	1	Bra008295|Bra023741|Bra015276|Bra037217|Bra016954|Bra034698|Bra012753|Bra030547|Bra009335|Bra039377|Bra001237	aly:ARALYDRAFT_335101|aly:ARALYDRAFT_475672|aly:ARALYDRAFT_475672|aly:ARALYDRAFT_480759|aly:ARALYDRAFT_903413|aly:ARALYDRAFT_478699|aly:ARALYDRAFT_493295|aly:ARALYDRAFT_475672|aly:ARALYDRAFT_908777|aly:ARALYDRAFT_478699|aly:ARALYDRAFT_349295|	9329064|9324501|9324501|9320206|9317823|9318874|9306272|9324501|9309419|9318874|9312739|	http://www.genome.jp/kegg-bin/show_pathway?aly03040/aly:ARALYDRAFT_903413%09red/aly:ARALYDRAFT_475672%09red/aly:ARALYDRAFT_478699%09red/aly:ARALYDRAFT_493295%09red/aly:ARALYDRAFT_908777%09red/aly:ARALYDRAFT_480759%09red/aly:ARALYDRAFT_335101%09red/aly:ARALYDRAFT_349295%09red
Ribosome biogenesis in eukaryotes	KEGG PATHWAY	aly03008	1	107	1	1	Bra022595	aly:ARALYDRAFT_495317|	9300252|	http://www.genome.jp/kegg-bin/show_pathway?aly03008/aly:ARALYDRAFT_495317%09red
RNA transport	KEGG PATHWAY	aly03013	4	203	1	1	Bra021603|Bra023664|Bra016837|Bra014363	aly:ARALYDRAFT_481915|aly:ARALYDRAFT_488676|aly:ARALYDRAFT_471276|aly:ARALYDRAFT_474560|	9315313|9307871|9328705|9330547|	http://www.genome.jp/kegg-bin/show_pathway?aly03013/aly:ARALYDRAFT_471276%09red/aly:ARALYDRAFT_481915%09red/aly:ARALYDRAFT_474560%09red/aly:ARALYDRAFT_488676%09red
