# Supplementary material for: Mutation of ACX1, a Jasmonic Acid Biosynthetic Enzyme, Leads to Petal Degeneration in Chinese Cabbage (Brassica campestris ssp. pekinensis)
Source: Int J Mol Sci. 2019 May 10;20(9):2310. doi: 10.3390/ijms20092310 (PMC6539522; doi:10.3390/ijms20092310)
Supplement: Supplementary file 1 [file ijms-20-02310-s001.zip › Supplementary files/Table S8. List of floral organ development-related genes identified among DEGs (pdm vs. FT)..xlsx]

## Sheet: Sheet1
ID	significant(pdmvsFT)	Blast swiss prot
Bra000340	Up	ARGOS-like protein OS=Arabidopsis thaliana GN=ARL PE=2 SV=1//1.25483e-24
Bra000484	Up	WUSCHEL-related homeobox 3 OS=Arabidopsis thaliana GN=WOX3 PE=2 SV=1//4.67567e-89
Bra001825	Down	Protein EARLY FLOWERING 3 OS=Arabidopsis thaliana GN=ELF3 PE=1 SV=1//3.25169e-18
Bra002148	Down	NAC domain-containing protein 100 OS=Arabidopsis thaliana GN=NAC100 PE=2 SV=1//1.62413e-92
Bra004117	Up	Protein TWIN SISTER of FT OS=Arabidopsis thaliana GN=TSF PE=2 SV=1//5.82913e-105
Bra004312	Down	Zinc finger protein JAGGED OS=Arabidopsis thaliana GN=JAG PE=2 SV=1//3.17702e-90
Bra004361	Down	Floral homeotic protein APETALA 1 C OS=Brassica oleracea var. botrytis GN=AP1C PE=2 SV=1//5.78876e-122
Bra004364	Up	Protein CRABS CLAW OS=Arabidopsis thaliana GN=CRC PE=1 SV=2//1.9635e-100
Bra004392	Down	Expansin-A1 OS=Arabidopsis thaliana GN=EXPA1 PE=2 SV=1//6.08225e-141
Bra004449	Up	Ethylene response sensor 1 OS=Arabidopsis thaliana GN=ERS1 PE=1 SV=1//0
Bra004608	Up	Protein ORGAN SIZE RELATED 1 OS=Arabidopsis thaliana GN=ORS1 PE=2 SV=1//3.58748e-11
Bra004674	Down	Squamosa promoter-binding-like protein 9 OS=Arabidopsis thaliana GN=SPL9 PE=2 SV=2//8.62186e-163
Bra004928	Up	MADS-box protein SOC1 OS=Arabidopsis thaliana GN=SOC1 PE=1 SV=1//2.67266e-107
Bra004991	Up	Protein EARLY FLOWERING 4 OS=Arabidopsis thaliana GN=ELF4 PE=1 SV=1//7.48384e-58
Bra005310	Down	BEL1-like homeodomain protein 1 OS=Arabidopsis thaliana GN=BLH1 PE=1 SV=1//0
Bra006065	Up	AP2-like ethylene-responsive transcription factor AIL6 OS=Arabidopsis thaliana GN=AIL6 PE=2 SV=1//0
Bra007864	Down	Expansin-A1 OS=Arabidopsis thaliana GN=EXPA1 PE=2 SV=1//2.75119e-147
Bra008668	Up	Zinc finger protein CONSTANS-LIKE 1 OS=Arabidopsis thaliana GN=COL1 PE=1 SV=1//1.7457e-128
Bra009017	Up	Flowering-promoting factor 1-like protein 2 OS=Arabidopsis thaliana GN=FLP2 PE=2 SV=1//3.41796e-68
Bra009246	Down	NAC domain-containing protein 100 OS=Arabidopsis thaliana GN=NAC100 PE=2 SV=1//6.25565e-149
Bra009287	Up	LRR receptor-like serine/threonine-protein kinase ERL2 OS=Arabidopsis thaliana GN=ERL2 PE=2 SV=1//0
Bra010052	Up	Protein BROTHER of FT and TFL 1 OS=Arabidopsis thaliana GN=BFT PE=3 SV=1//7.92168e-118
Bra010240	Up	Flowering-promoting factor 1-like protein 1 OS=Arabidopsis thaliana GN=FLP1 PE=2 SV=2//5.51888e-65
Bra010776	Up	Auxin response factor 6 OS=Arabidopsis thaliana GN=ARF6 PE=1 SV=2//3.38678e-180
Bra011444	Up	Histone deacetylase 14 OS=Arabidopsis thaliana GN=HDA14 PE=2 SV=1//0
Bra011575	Down	Actin-depolymerizing factor 9 OS=Arabidopsis thaliana GN=ADF9 PE=2 SV=2//8.9795e-92
Bra011712	Down	Protein DA1-related 1 OS=Arabidopsis thaliana GN=DAR1 PE=1 SV=3//7.50158e-34
Bra011740	Up	Transcription factor SPATULA OS=Arabidopsis thaliana GN=SPT PE=1 SV=1//6.60476e-135
Bra012006	Down	Cytochrome P450 94C1 OS=Arabidopsis thaliana GN=CYP94C1 PE=2 SV=1//0
Bra012960	Down	NAC domain-containing protein 100 OS=Arabidopsis thaliana GN=NAC100 PE=2 SV=1//0
Bra013338	Up	Transcription factor TGA2 OS=Arabidopsis thaliana GN=TGA2 PE=1 SV=1//7.42065e-08
Bra013364	Up	Floral homeotic protein AGAMOUS OS=Brassica napus GN=AG1 PE=2 SV=1//1.01852e-163
Bra016386	Up	Transcription factor CAULIFLOWER OS=Arabidopsis thaliana GN=CAL PE=1 SV=3//2.6627e-21
Bra016878	Down	Transcriptional regulator SUPERMAN OS=Arabidopsis thaliana GN=SUP PE=1 SV=1//2.25352e-16
Bra016947	Up	Protein ORGAN SIZE RELATED 1 OS=Arabidopsis thaliana GN=ORS1 PE=2 SV=1//2.09726e-12
Bra017670	Down	GATA transcription factor 3 OS=Arabidopsis thaliana GN=GATA3 PE=2 SV=2//4.54418e-138
Bra019499	Down	E3 ubiquitin ligase BIG BROTHER-related OS=Arabidopsis thaliana GN=BBR PE=2 SV=1//1.29489e-20
Bra020616	Down	GRF1-interacting factor 1 OS=Arabidopsis thaliana GN=GIF1 PE=1 SV=1//1.20608e-46
Bra020709	Up	Zinc finger protein CONSTANS-LIKE 10 OS=Arabidopsis thaliana GN=COL10 PE=1 SV=1//0
Bra020742	Down	Transcription factor CAULIFLOWER OS=Arabidopsis thaliana GN=CAL PE=1 SV=3//1.72225e-55
Bra021586	Up	Transcription factor TCP4 OS=Arabidopsis thaliana GN=TCP4 PE=1 SV=1//2.02618e-142
Bra022475	Up	Protein FLOWERING LOCUS T OS=Arabidopsis thaliana GN=FT PE=1 SV=2//6.90419e-109
Bra023416	Up	Flowering time control protein FY OS=Arabidopsis thaliana GN=FY PE=1 SV=1//0
Bra023570	Down	Transcription repressor KAN1 OS=Arabidopsis thaliana GN=KAN1 PE=1 SV=1//1.54371e-105
Bra023669	Down	NAC domain-containing protein 100 OS=Arabidopsis thaliana GN=NAC100 PE=2 SV=1//3.15369e-94
Bra023887	Down	Protein EARLY FLOWERING 3 OS=Arabidopsis thaliana GN=ELF3 PE=1 SV=1//2.18321e-19
Bra024219	Down	Protein ULTRAPETALA 1 OS=Arabidopsis thaliana GN=ULT1 PE=1 SV=1//2.4524e-154
Bra025300	Down	Transcription factor MYB21 OS=Arabidopsis thaliana GN=MYB21 PE=1 SV=1//2.1575e-137
Bra026112	Down	Protein TOPLESS OS=Arabidopsis thaliana GN=TPL PE=1 SV=1//0
Bra028685	Down	NAC domain-containing protein 100 OS=Arabidopsis thaliana GN=NAC100 PE=2 SV=1//9.63285e-174
Bra030032	Up	Agamous-like MADS-box protein AGL9 homolog OS=Sinapis alba GN=AGL9 PE=2 SV=1//1.55905e-179
Bra030846	Down	Serine/threonine-protein kinase BRI1-like 1 OS=Arabidopsis thaliana GN=BRL1 PE=1 SV=1//0
Bra031274	Down	Protein EARLY FLOWERING 3 OS=Arabidopsis thaliana GN=ELF3 PE=1 SV=1//6.89967e-19
Bra032061	Down	Zinc finger protein CONSTANS-LIKE 3 OS=Arabidopsis thaliana GN=COL3 PE=1 SV=1//5.69809e-139
Bra033930	Down	Zinc finger protein JAGGED OS=Arabidopsis thaliana GN=JAG PE=2 SV=1//7.56306e-28
Bra033931	Down	Zinc finger protein JAGGED OS=Arabidopsis thaliana GN=JAG PE=2 SV=1//5.50903e-28
Bra034644	Down	GATA transcription factor 3 OS=Arabidopsis thaliana GN=GATA3 PE=2 SV=2//5.1141e-137
Bra034681	Up	Receptor-like protein kinase BRI1-like 3 OS=Arabidopsis thaliana GN=BRL3 PE=1 SV=1//0
Bra035688	Up	WUSCHEL-related homeobox 3 OS=Arabidopsis thaliana GN=WOX3 PE=2 SV=1//3.33993e-92
Bra036131	Down	GRF1-interacting factor 1 OS=Arabidopsis thaliana GN=GIF1 PE=1 SV=1//2.93128e-49
Bra037667	Up	ARGOS-like protein OS=Arabidopsis thaliana GN=ARL PE=2 SV=1//3.64403e-35
Bra038240	Down	E3 ubiquitin ligase BIG BROTHER-related OS=Arabidopsis thaliana GN=BBR PE=2 SV=1//1.54689e-143
Bra038448	Up	Guanine nucleotide exchange factor SPIKE 1 OS=Arabidopsis thaliana GN=SPK1 PE=1 SV=1//0
Bra039067	Down	Transcription factor MYB21 OS=Arabidopsis thaliana GN=MYB21 PE=1 SV=1//3.04444e-128
Bra039170	Down	Developmental protein SEPALLATA 2 OS=Arabidopsis thaliana GN=SEP2 PE=1 SV=1//3.80603e-171
Bra039284	Up	Jasmonic acid-amido synthetase JAR1 OS=Arabidopsis thaliana GN=JAR1 PE=1 SV=2//0
Bra039334	Up	Growth-regulating factor 9 OS=Arabidopsis thaliana GN=GRF9 PE=1 SV=1//6.61468e-171
Bra039676	Down	Mitogen-activated protein kinase 18 OS=Arabidopsis thaliana GN=MPK18 PE=1 SV=4//0
Bra039762	Up	DELLA protein RGL1 OS=Arabidopsis thaliana GN=RGL1 PE=1 SV=1//0
